# Supplementary material for: Diesel exhaust exposure alters the expression of networks implicated in neurodegeneration in zebrafish brains
Source: Cell Biol Toxicol. 2021 May 31;39(3):641–55. doi: 10.1007/s10565-021-09618-9 (PMC10406705; doi:10.1007/s10565-021-09618-9)
Supplement: Supplementary file 1 — Supplementary file1 (XLSX 10 KB) [file 10565_2021_9618_MOESM1_ESM.xlsx]

## Sheet: Sheet1
Primer	Product	Length	Tm	GC%	Hairpin	Seq
UGT1B1-F	202	20	58.94	55	0	TTCACAGTGTCCTTCCCCTC
UGT1B1-R		20	59.09	50	0	TCGGCCAATGATCTCCTTGT
TH2-F	153	20	59.25	60	0	GACCAGATCCCTCAGCTCAG
TH2-R		20	59.1	55	0	AGGGTGACGAATGTACTGGG
TAT-F	164	20	58.64	50	0	GACGACGCTGTTTTGAATGC
TAT-R		20	59.12	55	0	CAACCACTGGCCAAGATCAC
CHRNB-F	173	20	58.81	50	0	TGAAGGCTCGATCATGACCA
CHRNB-R		20	59.27	55	0	GCTCCACCATGTTTCCATCG
ELF-alpha-F	358	19	55.7	56	1	CTTCTCAGGCTGACTGTCC
ELF-alpha-R		18	55.2	55	0	CCGCTAGCATTACCCTCC
Cyp1a-Seq-F	868	20	57.8	45	0	CCGAACTCATCGCTCATATT
Cyp1a-Seq-R		23	56.6	39	0	ACAACCACCTGGATGTACTTTAT
Cyp1a-qPCR-F	262	20	58.89	50	0	ATTTCATCCCTTTCCTGCGC
Cyp1a-qPCR-R		20	58.69	50	0	TGCAGGTTGGAGTTTTCGTC
Cyp1c1-qPCR-F	176	20	58.85	50	0	AAACAGTGGAAGACGCATCG
Cyp1c1-qPCR-R		20	59.04	50	0	GCTTCATGTGCAGGGTTGAA
Cyp3a65-qPCR-F	214	20	58.54	50	0	AGCCTGTTCTGTGCATCATG
Cyp3a65-qPCR-R		20	58.81	55	0	TGAAGGATGGTGAGAGGACG
AHRRA-qPCR-F	192	20	59.09	50	0	ACTCTCACATCAGCCAGCAT
AHRRA-qPCR-R		20	59.4	55	0	TTCTTGCTCGTCTGGGTCTC
SDHB-qPCR-F	155 Int Ctrl	20	58.34	50	0	TCAGCCCAGGATCAAGAAGT
SDHB-qPCR-R		21	58.02	47.62	0	GTGTGCTGTCCATCTCATTCT
crRNA						ACAGAAATCGGACCCAATAT
Donor ssDNA						TAATGGCCACGAGACTCTCAGACACAGAAATCGGACCCAATATTCAAAGAATAGTCAGAGCCATTGCTGATTTAATAACC
