# Supplementary material for: Diesel exhaust exposure alters the expression of networks implicated in neurodegeneration in zebrafish brains
Source: Cell Biol Toxicol. 2021 May 31;39(3):641–55. doi: 10.1007/s10565-021-09618-9 (PMC10406705; doi:10.1007/s10565-021-09618-9)
Supplement: Supplementary file 2 — Supplementary file2 (XLSX 1329 KB) [file 10565_2021_9618_MOESM2_ESM.xlsx]

## Sheet: GroupComparison-MQ-TMT-DEP
	Protein	log2FC	Uniprot ID	Ratio	SE	DF	pvalue	adj.pvalue
7702	tr|Q504K4|Q504K4_DANRE;tr|Q8UW07|Q8UW07_DANRE;tr|Q6TH23|Q6TH23_DANRE	-2.32065	Q504K4	4.99556	0.239997	8.98733	4.77862e-06	0.0298819
4402	tr|E7F4W3|E7F4W3_DANRE;tr|A0A1D5NSP9|A0A1D5NSP9_DANRE	-1.62583	E7F4W3	3.08621	0.170455	8.98733	5.3499e-06	0.0298819
7640	tr|Q503H0|Q503H0_DANRE;tr|A0A2R8RU48|A0A2R8RU48_DANRE;tr|A0A0R4IV82|A0A0R4IV82_DANRE;tr|A0PJ31|A0PJ31_DANRE	-2.29813	Q503H0	4.91819	0.253764	8.98733	8.19219e-06	0.030505
1516	tr|A0A0R4IVU8|A0A0R4IVU8_DANRE	-1.3454	A0A0R4	2.54101	0.167521	8.98733	2.16352e-05	0.0604218
9343	tr|Q6PBN9|Q6PBN9_DANRE	1.72514	Q6PBN9	0.302469	0.225587	8.98733	3.19231e-05	0.0713225
2785	tr|A2BHN0|A2BHN0_DANRE;tr|Q66ID8|Q66ID8_DANRE	1.20777	A2BHN0	0.432938	0.172868	8.98733	6.46377e-05	0.0922313
4161	tr|E3NZJ2|E3NZJ2_DANRE;tr|E3NZJ1|E3NZJ1_DANRE;tr|E7FGY1|E7FGY1_DANRE	-1.33275	E3NZJ2	2.51883	0.191192	8.98733	6.57823e-05	0.0922313
9125	tr|Q6P001|Q6P001_DANRE;tr|A9JTF0|A9JTF0_DANRE	-1.37845	Q6P001	2.5999	0.200332	8.98733	7.26942e-05	0.0922313
6650	tr|F8W470|F8W470_DANRE;tr|A0A0R4ISJ7|A0A0R4ISJ7_DANRE	1.08722	F8W470	0.470667	0.158459	8.98733	7.43068e-05	0.0922313
139	sp|F1QYJ6|ST6B1_DANRE	-1.10369	F1QYJ6	2.14904	0.165311	8.98733	9.15447e-05	0.102265
7518	tr|Q4V981|Q4V981_DANRE	-1.32897	Q4V981	2.51223	0.206188	8.98733	0.00011952	0.121378
2764	tr|A2BGT3|A2BGT3_DANRE	-1.11815	A2BGT3	2.17069	0.176158	8.98733	0.000134101	0.124837
6983	tr|Q0P414|Q0P414_DANRE;tr|A5PL78|A5PL78_DANRE;tr|F1RA03|F1RA03_DANRE	1.31612	Q0P414	0.401615	0.211437	8.98733	0.00015517	0.130686
2888	tr|A3KPK8|A3KPK8_DANRE	1.26309	A3KPK8	0.416651	0.204398	8.98733	0.000163781	0.130686
8897	tr|Q6NUV2|Q6NUV2_DANRE	1.01843	Q6NUV2	0.493655	0.170019	8.98733	0.000206146	0.153524
6652	tr|F8W470|F8W470_DANRE;tr|A0A0R4ISJ7|A0A0R4ISJ7_DANRE;tr|F8W5W2|F8W5W2_DANRE;tr|Q4V8R0|Q4V8R0_DANRE;tr|F1QZZ4|F1QZZ4_DANRE	0.995157	F8W470	0.501681	0.171554	8.98733	0.000260606	0.168082
1517	tr|A0A0R4IVU8|A0A0R4IVU8_DANRE;tr|A0A2R8QFT2|A0A2R8QFT2_DANRE;tr|A0A2R8QT26|A0A2R8QT26_DANRE;tr|A0A2R8QR25|A0A2R8QR25_DANRE;tr|A0A2R8QTE4|A0A2R8QTE4_DANRE;tr|Q6PHH2|Q6PHH2_DANRE;tr|F6NUM6|F6NUM6_DANRE;tr|A2CF32|A2CF32_DANRE	-1.1099	A0A0R4	2.15831	0.192774	8.98733	0.00027515	0.168082
10541	tr|Q803B7|Q803B7_DANRE;tr|Q6P006|Q6P006_DANRE;tr|B5DDE1|B5DDE1_DANRE;tr|Q6NZZ8|Q6NZZ8_DANRE;tr|X1WEU8|X1WEU8_DANRE	1.0593	Q803B7	0.479865	0.184754	8.98733	0.000283572	0.168082
2269	tr|A0A2R8QKR3|A0A2R8QKR3_DANRE;tr|A0A2R8QBG3|A0A2R8QBG3_DANRE;tr|F1QV15|F1QV15_DANRE;tr|Q8JH36|Q8JH36_DANRE	-1.32932	A0A2R8	2.51284	0.236916	8.98733	0.000331319	0.168082
6468	tr|F1RDU8|F1RDU8_DANRE;tr|F1R526|F1R526_DANRE	1.02127	F1RDU8	0.492684	0.18391	8.98733	0.000356818	0.168082
6467	tr|F1RDU8|F1RDU8_DANRE	0.881063	F1RDU8	0.542967	0.160947	8.98733	0.000395028	0.168082
7641	tr|Q503H0|Q503H0_DANRE;tr|A0A2R8RU48|A0A2R8RU48_DANRE;tr|A0A0R4IV82|A0A0R4IV82_DANRE;tr|Q4ZIL6|Q4ZIL6_DANRE	-1.21722	Q503H0	2.32498	0.222744	8.98733	0.00039998	0.168082
9996	tr|Q7T3G9|Q7T3G9_DANRE;tr|F1QYH3|F1QYH3_DANRE	-0.996362	Q7T3G9	1.99496	0.182447	8.98733	0.000401818	0.168082
9126	tr|Q6P001|Q6P001_DANRE;tr|A9JTF0|A9JTF0_DANRE;tr|E9QC89|E9QC89_DANRE;tr|Q6DBT2|Q6DBT2_DANRE;tr|A9JT23|A9JT23_DANRE	-1.12044	Q6P001	2.17414	0.205332	8.98733	0.000404093	0.168082
1642	tr|A0A140LFT8|A0A140LFT8_DANRE	0.967507	A0A140	0.511389	0.177868	8.98733	0.000413271	0.168082
3159	tr|A7LCJ6|A7LCJ6_DANRE	0.890132	A7LCJ6	0.539565	0.164374	8.98733	0.000426501	0.168082
1645	tr|A0A140LFT8|A0A140LFT8_DANRE;tr|A0A2R8QEG4|A0A2R8QEG4_DANRE;tr|A0A2R8QM78|A0A2R8QM78_DANRE;tr|A0A2R8QP64|A0A2R8QP64_DANRE;tr|A0A2R8QNK0|A0A2R8QNK0_DANRE;tr|F1R1G7|F1R1G7_DANRE;tr|A0A2R8QJC7|A0A2R8QJC7_DANRE;tr|A0A2R8PXX9|A0A2R8PXX9_DANRE;tr|A0A2R8QCI5|A0A2R8QCI5_DANRE;tr|A0A2R8QM46|A0A2R8QM46_DANRE;tr|A0A2R8PZL5|A0A2R8PZL5_DANRE;tr|A0A0G2KVR5|A0A0G2KVR5_DANRE;tr|A0A2R8QJ92|A0A2R8QJ92_DANRE;tr|F…	0.957425	A0A140	0.514975	0.176877	8.98733	0.000427812	0.168082
2268	tr|A0A2R8QKR3|A0A2R8QKR3_DANRE;tr|A0A2R8QBG3|A0A2R8QBG3_DANRE;tr|F1QV15|F1QV15_DANRE	-1.36154	A0A2R8	2.56959	0.252171	8.98733	0.000435523	0.168082
3806	tr|B3DHN3|B3DHN3_DANRE;tr|A0PGL8|A0PGL8_DANRE;tr|A0A0R4IV56|A0A0R4IV56_DANRE	-1.25576	B3DHN3	2.38793	0.234591	8.98733	0.00046274	0.168082
883	tr|A0A0G2KY72|A0A0G2KY72_DANRE	0.870271	A0A0G2	0.547044	0.164211	8.98733	0.000496373	0.168082
5264	tr|F1Q9N9|F1Q9N9_DANRE;tr|O57689|O57689_DANRE;tr|Q6P932|Q6P932_DANRE	0.871057	F1Q9N9	0.546746	0.164496	8.98733	0.000499265	0.168082
7686	tr|Q504D4|Q504D4_DANRE;tr|A2BGP5|A2BGP5_DANRE	0.843939	Q504D4	0.55712	0.159581	8.98733	0.000503787	0.168082
7489	tr|Q4V8S2|Q4V8S2_DANRE;tr|E7FBI7|E7FBI7_DANRE	0.891631	Q4V8S2	0.539004	0.169656	8.98733	0.000526256	0.168082
703	sp|Q7ZUS4|ST2S2_DANRE	0.845069	Q7ZUS4	0.556684	0.160931	8.98733	0.000529349	0.168082
4070	tr|B8JLD1|B8JLD1_DANRE	-1.00145	B8JLD1	2.00201	0.191441	8.98733	0.000543617	0.168082
1664	tr|A0A140LG87|A0A140LG87_DANRE;tr|Q6PC43|Q6PC43_DANRE;tr|B8JLB2|B8JLB2_DANRE	0.934746	A0A140	0.523135	0.178718	8.98733	0.000544216	0.168082
1765	tr|A0A286Y9F3|A0A286Y9F3_DANRE	1.01774	A0A286	0.493888	0.195223	8.98733	0.000556714	0.168082
5131	tr|F1Q6K5|F1Q6K5_DANRE;sp|Q6NY73|L3BPB_DANRE;tr|Q566T6|Q566T6_DANRE;tr|F1RAR8|F1RAR8_DANRE;tr|F1R1Q9|F1R1Q9_DANRE;sp|Q24JV9|L3BPA_DANRE	0.846806	F1Q6K5	0.556014	0.163438	8.98733	0.000581029	0.170807
10796	tr|Q90WX5|Q90WX5_DANRE	0.82678	Q90WX5	0.563786	0.160765	8.98733	0.000611734	0.173009
6982	tr|Q0P414|Q0P414_DANRE;tr|A5PL78|A5PL78_DANRE	0.948364	Q0P414	0.51822	0.185553	8.98733	0.000638428	0.173009
1643	tr|A0A140LFT8|A0A140LFT8_DANRE;tr|A0A2R8QEG4|A0A2R8QEG4_DANRE;tr|A0A2R8QM78|A0A2R8QM78_DANRE;tr|A0A2R8QCI5|A0A2R8QCI5_DANRE;tr|A0A2R8QM46|A0A2R8QM46_DANRE;tr|A0A2R8PZL5|A0A2R8PZL5_DANRE;tr|A0A0G2KVR5|A0A0G2KVR5_DANRE	1.03775	A0A140	0.487087	0.203348	8.98733	0.000645102	0.173009
6823	tr|L7QIX7|L7QIX7_DANRE	1.10206	L7QIX7	0.465852	0.216209	8.98733	0.000650468	0.173009
5795	tr|F1QRY2|F1QRY2_DANRE;tr|Q6GMH9|Q6GMH9_DANRE	0.878885	F1QRY2	0.543787	0.173327	8.98733	0.000674178	0.175145
7386	tr|Q45NF8|Q45NF8_DANRE	0.897433	Q45NF8	0.536841	0.177843	8.98733	0.000696918	0.176938
8345	tr|Q66JN5|Q66JN5_DANRE	-0.883345	Q66JN5	1.84465	0.178028	8.98733	0.00078183	0.190667
9138	tr|Q6P025|Q6P025_DANRE;tr|I3ISK4|I3ISK4_DANRE	0.953265	Q6P025	0.516462	0.192238	8.98733	0.00078513	0.190667
1188	tr|A0A0R4IH89|A0A0R4IH89_DANRE	0.893078	A0A0R4	0.538464	0.181657	8.98733	0.00083226	0.194117
7188	tr|Q1LXK0|Q1LXK0_DANRE;tr|A4QN86|A4QN86_DANRE;tr|Q05AP7|Q05AP7_DANRE;tr|Q4QRD3|Q4QRD3_DANRE	0.817187	Q1LXK0	0.567548	0.166693	8.98733	0.000848407	0.194117
5407	tr|F1QEF1|F1QEF1_DANRE	-1.0294	F1QEF1	2.04117	0.211204	8.98733	0.000882294	0.194117
6410	tr|F1RC23|F1RC23_DANRE	-0.984727	F1RC23	1.97894	0.202193	8.98733	0.000886819	0.194117
6628	tr|F8W3L1|F8W3L1_DANRE	-0.97749	F8W3L1	1.96904	0.200963	8.98733	0.000894483	0.194117
10724	tr|Q8JGL8|Q8JGL8_DANRE;tr|Q1LXU2|Q1LXU2_DANRE	0.821016	Q8JGL8	0.566043	0.169048	8.98733	0.000903599	0.194117
10776	tr|Q8UVG6|Q8UVG6_DANRE	1.00205	Q8UVG6	0.499292	0.208151	8.98733	0.000958677	0.201277
6813	tr|K7NRG1|K7NRG1_DANRE;sp|Q6NWB6|UCMA_DANRE	0.952987	K7NRG1	0.516562	0.198475	8.98733	0.000975488	0.201277
7687	tr|Q504D4|Q504D4_DANRE;tr|A2BGP5|A2BGP5_DANRE;tr|Q53CG5|Q53CG5_DANRE	0.950305	Q504D4	0.517523	0.198384	8.98733	0.000990979	0.201277
4176	tr|E7EXE8|E7EXE8_DANRE;tr|A0A2R8QAJ4|A0A2R8QAJ4_DANRE	0.808414	E7EXE8	0.571009	0.170223	8.98733	0.00104954	0.20346
3600	tr|B0UYS0|B0UYS0_DANRE	1.03892	B0UYS0	0.486691	0.219092	8.98733	0.00106015	0.20346
3096	tr|A5WUJ9|A5WUJ9_DANRE;tr|C0H5W1|C0H5W1_DANRE	1.10852	A5WUJ9	0.463768	0.233972	8.98733	0.00106627	0.20346
855	tr|A0A0G2KPJ7|A0A0G2KPJ7_DANRE	-0.920895	A0A0G2	1.89329	0.194679	8.98733	0.00107756	0.20346
9403	tr|Q6PC11|Q6PC11_DANRE;tr|A0A0R4IMM5|A0A0R4IMM5_DANRE	0.849848	Q6PC11	0.554843	0.18004	8.98733	0.00109279	0.20346
2843	tr|A2RUZ3|A2RUZ3_DANRE	1.2995	A2RUZ3	0.406266	0.2773	8.98733	0.0011464	0.208676
7775	tr|Q567X5|Q567X5_DANRE	0.817094	Q567X5	0.567584	0.174629	8.98733	0.00115817	0.208676
2404	tr|A0A2R8QRA0|A0A2R8QRA0_DANRE	-1.03222	A0A2R8	2.04516	0.223782	8.98733	0.0012723	0.225601
140	sp|F1QYJ6|ST6B1_DANRE;tr|Q49IK6|Q49IK6_DANRE;tr|A0A2R8QKN1|A0A2R8QKN1_DANRE	-1.09321	F1QYJ6	2.13349	0.237862	8.98733	0.00130267	0.227376
10540	tr|Q803B7|Q803B7_DANRE;tr|Q6P006|Q6P006_DANRE;tr|B5DDE1|B5DDE1_DANRE;tr|Q6NZZ8|Q6NZZ8_DANRE	1.01706	Q803B7	0.494123	0.225884	8.98733	0.00148875	0.250669
260	sp|Q49HM9|GRK7A_DANRE	0.957462	Q49HM9	0.514962	0.212894	8.98733	0.00149991	0.250669
5552	tr|F1QIP9|F1QIP9_DANRE	-0.787881	F1QIP9	1.72654	0.175251	8.98733	0.00150343	0.250669
4422	tr|E7F5K6|E7F5K6_DANRE	0.811095	E7F5K6	0.569949	0.181344	8.98733	0.00155407	0.251606
10798	tr|Q90WX6|Q90WX6_DANRE	1.26755	Q90WX6	0.415363	0.283399	8.98733	0.0015541	0.251606
7488	tr|Q4V8S2|Q4V8S2_DANRE	0.773428	Q4V8S2	0.585026	0.173517	8.98733	0.00158879	0.253548
7258	tr|Q1MTC4|Q1MTC4_DANRE;tr|A0A2R8Q549|A0A2R8Q549_DANRE;tr|A0A2R8RIU9|A0A2R8RIU9_DANRE;tr|F1R8J4|F1R8J4_DANRE;tr|F1R876|F1R876_DANRE;tr|A8WGJ1|A8WGJ1_DANRE;tr|Q3T7B3|Q3T7B3_DANRE;tr|Q3T7B2|Q3T7B2_DANRE;tr|A0A0G2KTK1|A0A0G2KTK1_DANRE	-1.07952	Q1MTC4	2.11334	0.243098	8.98733	0.0016275	0.256068
2889	tr|A3KPK9|A3KPK9_DANRE;tr|Q1LUQ5|Q1LUQ5_DANRE	0.918764	A3KPK9	0.528962	0.207627	8.98733	0.00166467	0.258278
8394	tr|Q6AZC0|Q6AZC0_DANRE;tr|A0A2R8RMN0|A0A2R8RMN0_DANRE	0.684675	Q6AZC0	0.622146	0.155438	8.98733	0.00171422	0.262323
7187	tr|Q1LXK0|Q1LXK0_DANRE;tr|A4QN86|A4QN86_DANRE;tr|Q05AP7|Q05AP7_DANRE;tr|Q1JQ52|Q1JQ52_DANRE	0.76591	Q1LXK0	0.588082	0.175233	8.98733	0.001801	0.268307
10833	tr|Q90Z09|Q90Z09_DANRE;tr|Q504L3|Q504L3_DANRE;tr|Q6GML9|Q6GML9_DANRE;tr|Q1RM42|Q1RM42_DANRE;tr|A1L1X3|A1L1X3_DANRE;tr|Q0ZA69|Q0ZA69_DANRE	0.706436	Q90Z09	0.612832	0.161631	8.98733	0.00180136	0.268307
8766	tr|Q6GQP0|Q6GQP0_DANRE;tr|Q32LT1|Q32LT1_DANRE;tr|B3DKP5|B3DKP5_DANRE;tr|A0A0R4IQY0|A0A0R4IQY0_DANRE;tr|Q5VI44|Q5VI44_DANRE	-1.11518	Q6GQP0	2.16622	0.256363	8.98733	0.00185643	0.272871
8964	tr|Q6NWD1|Q6NWD1_DANRE;tr|F1QJN9|F1QJN9_DANRE;tr|E9QCJ5|E9QCJ5_DANRE	0.819629	Q6NWD1	0.566588	0.18912	8.98733	0.00190052	0.273067
6120	tr|F1R2Q8|F1R2Q8_DANRE;tr|B8A5G0|B8A5G0_DANRE	-0.806093	F1R2Q8	1.74847	0.186237	8.98733	0.0019161	0.273067
6123	tr|F1R2S5|F1R2S5_DANRE;tr|Q4QRF3|Q4QRF3_DANRE;tr|A0A2R8PZ72|A0A2R8PZ72_DANRE;tr|A0A2R8Q5K5|A0A2R8Q5K5_DANRE	-0.991809	F1R2S5	1.98868	0.229735	8.98733	0.00194753	0.273067
8590	tr|Q6DH07|Q6DH07_DANRE;tr|A0A2R8RI04|A0A2R8RI04_DANRE;tr|Q49HM7|Q49HM7_DANRE	0.76426	Q6DH07	0.588755	0.17745	8.98733	0.00197705	0.273067
4093	tr|B8JLZ3|B8JLZ3_DANRE	1.0099	B8JLZ3	0.49658	0.234539	8.98733	0.00197999	0.273067
9762	tr|Q7SX97|Q7SX97_DANRE;tr|F1QFX9|F1QFX9_DANRE;tr|A0A2R8RUN5|A0A2R8RUN5_DANRE	0.728578	Q7SX97	0.603499	0.169654	8.98733	0.00201333	0.274279
5085	tr|F1Q5I4|F1Q5I4_DANRE;tr|A0A0R4IXD6|A0A0R4IXD6_DANRE;tr|Q803Z4|Q803Z4_DANRE	0.750709	F1Q5I4	0.594311	0.175577	8.98733	0.00206969	0.27856
7741	tr|Q567A3|Q567A3_DANRE;tr|Q49HN0|Q49HN0_DANRE	0.779927	Q567A3	0.582396	0.184385	8.98733	0.00221401	0.290429
9416	tr|Q6PC38|Q6PC38_DANRE	0.759584	Q6PC38	0.590666	0.179753	8.98733	0.00222766	0.290429
9258	tr|Q6P5J0|Q6P5J0_DANRE;tr|Q7SYL6|Q7SYL6_DANRE	0.695759	Q6P5J0	0.617384	0.164746	8.98733	0.00223587	0.290429
3813	tr|B3DI58|B3DI58_DANRE;tr|A3KPB1|A3KPB1_DANRE	0.767232	B3DI58	0.587544	0.182216	8.98733	0.00227801	0.292502
5118	tr|F1Q6A4|F1Q6A4_DANRE;tr|F1R0Q2|F1R0Q2_DANRE	0.692422	F1Q6A4	0.618814	0.165116	8.98733	0.00233608	0.29417
5610	tr|F1QKG7|F1QKG7_DANRE;tr|Q5U3J6|Q5U3J6_DANRE	0.912602	F1QKG7	0.531226	0.218381	8.98733	0.00238721	0.29417
9853	tr|Q7SZ51|Q7SZ51_DANRE;tr|Q561U9|Q561U9_DANRE;tr|Q4QRF8|Q4QRF8_DANRE;tr|B3DJ33|B3DJ33_DANRE;tr|Q5RIZ2|Q5RIZ2_DANRE;tr|F1Q657|F1Q657_DANRE;tr|A0A2R8QFG3|A0A2R8QFG3_DANRE	0.733982	Q7SZ51	0.601242	0.175734	8.98733	0.00239524	0.29417
10666	tr|Q8AV83|Q8AV83_DANRE;tr|Q561Z7|Q561Z7_DANRE;tr|Q9DDE1|Q9DDE1_DANRE	0.701882	Q8AV83	0.61477	0.16814	8.98733	0.00240338	0.29417
5265	tr|F1Q9N9|F1Q9N9_DANRE;tr|O57689|O57689_DANRE;tr|Q6P932|Q6P932_DANRE;tr|I2BJP5|I2BJP5_DANRE	0.780986	F1Q9N9	0.581969	0.187478	8.98733	0.00243433	0.29417
7191	tr|Q1LXK0|Q1LXK0_DANRE;tr|Q05AP7|Q05AP7_DANRE;tr|Q4QRD3|Q4QRD3_DANRE;tr|Q1JQ52|Q1JQ52_DANRE	0.75023	Q1LXK0	0.594509	0.18027	8.98733	0.002449	0.29417
592	sp|Q6PBY0|GNB5B_DANRE	0.81014	Q6PBY0	0.570326	0.195131	8.98733	0.00248539	0.295139
6142	tr|F1R306|F1R306_DANRE;tr|A0A286Y804|A0A286Y804_DANRE;tr|A0A2R8QHM8|A0A2R8QHM8_DANRE;tr|E7FFJ4|E7FFJ4_DANRE	0.757253	F1R306	0.591622	0.18291	8.98733	0.00252917	0.295139
1103	tr|A0A0R4IFJ7|A0A0R4IFJ7_DANRE	0.964612	A0A0R4	0.512416	0.233103	8.98733	0.00253633	0.295139
10881	tr|Q9DFT9|Q9DFT9_DANRE	-0.763623	Q9DFT9	1.69775	0.185927	8.98733	0.0026563	0.3036
889	tr|A0A0G2KZ87|A0A0G2KZ87_DANRE	0.739441	A0A0G2	0.598972	0.180483	8.98733	0.00269668	0.3036
2379	tr|A0A2R8QQ28|A0A2R8QQ28_DANRE;tr|Q1MTC6|Q1MTC6_DANRE;tr|A0A2R8RHW2|A0A2R8RHW2_DANRE;tr|A0A2R8RVB7|A0A2R8RVB7_DANRE;tr|F1R2T3|F1R2T3_DANRE;tr|A3KMS4|A3KMS4_DANRE;tr|A0A2R8RN02|A0A2R8RN02_DANRE;tr|A0A2R8QNH7|A0A2R8QNH7_DANRE;tr|E9QFD8|E9QFD8_DANRE	-0.918902	A0A2R8	1.89068	0.224622	8.98733	0.00272155	0.3036
1205	tr|A0A0R4IIF8|A0A0R4IIF8_DANRE;sp|P58239|CNMD_DANRE	0.865116	A0A0R4	0.549002	0.211572	8.98733	0.00272921	0.3036
9344	tr|Q6PBN9|Q6PBN9_DANRE;tr|Q1LXL0|Q1LXL0_DANRE	1.34915	Q6PBN9	0.392522	0.330295	8.98733	0.00274681	0.3036
9781	tr|Q7SXK3|Q7SXK3_DANRE;tr|E7F9R3|E7F9R3_DANRE;tr|A8KC20|A8KC20_DANRE	0.768645	Q7SXK3	0.586969	0.18883	8.98733	0.00280552	0.3036
5148	tr|F1Q6W8|F1Q6W8_DANRE;tr|Q08C18|Q08C18_DANRE	0.620212	F1Q6W8	0.650575	0.152674	8.98733	0.0028404	0.3036
7661	tr|Q503V2|Q503V2_DANRE	-0.755887	Q503V2	1.68867	0.186345	8.98733	0.0028658	0.3036
1644	tr|A0A140LFT8|A0A140LFT8_DANRE;tr|A0A2R8QEG4|A0A2R8QEG4_DANRE;tr|A0A2R8QM78|A0A2R8QM78_DANRE;tr|A0A2R8QP64|A0A2R8QP64_DANRE;tr|A0A2R8QNK0|A0A2R8QNK0_DANRE;tr|F1R1G7|F1R1G7_DANRE;tr|A0A2R8QJC7|A0A2R8QJC7_DANRE;tr|A0A2R8PXX9|A0A2R8PXX9_DANRE	0.775487	A0A140	0.584191	0.191273	8.98733	0.00287456	0.3036
6240	tr|F1R5I2|F1R5I2_DANRE	1.13968	F1R5I2	0.453862	0.281201	8.98733	0.00288082	0.3036
9252	tr|Q6P4P8|Q6P4P8_DANRE;tr|A0A0R4IUY2|A0A0R4IUY2_DANRE;tr|A0A2R8QNZ0|A0A2R8QNZ0_DANRE;tr|E7F5I9|E7F5I9_DANRE;tr|Q800E7|Q800E7_DANRE	0.787777	Q6P4P8	0.579236	0.195266	8.98733	0.00296201	0.306907
10660	tr|Q804W1|Q804W1_DANRE	0.690708	Q804W1	0.61955	0.171255	8.98733	0.00296715	0.306907
7473	tr|Q4QRC8|Q4QRC8_DANRE;tr|F1Q845|F1Q845_DANRE;tr|Q5BKW6|Q5BKW6_DANRE;tr|F1RBT4|F1RBT4_DANRE	0.750739	Q4QRC8	0.594299	0.186653	8.98733	0.0030171	0.309211
1106	tr|A0A0R4IFJ7|A0A0R4IFJ7_DANRE;tr|A0A2R9YJH5|A0A2R9YJH5_DANRE;tr|Q7ZUU6|Q7ZUU6_DANRE	0.713313	A0A0R4	0.609918	0.178982	8.98733	0.00318883	0.322032
8779	tr|Q6IQ59|Q6IQ59_DANRE;tr|Q7SZ50|Q7SZ50_DANRE;tr|A7YYB3|A7YYB3_DANRE	0.753665	Q6IQ59	0.593095	0.189216	8.98733	0.00319986	0.322032
7947	tr|Q5GA11|Q5GA11_DANRE;tr|B3DKP3|B3DKP3_DANRE;tr|Q5GA13|Q5GA13_DANRE;tr|A0A0R4ISG3|A0A0R4ISG3_DANRE;tr|A3KNI3|A3KNI3_DANRE;tr|A0A0R4IEZ5|A0A0R4IEZ5_DANRE	0.920665	Q5GA11	0.528265	0.231796	8.98733	0.00325455	0.324612
9415	tr|Q6PC37|Q6PC37_DANRE;tr|A0A0G2L2L7|A0A0G2L2L7_DANRE	0.680836	Q6PC37	0.623804	0.171912	8.98733	0.00331167	0.32727
4757	tr|E7FGD0|E7FGD0_DANRE	-0.675973	E7FGD0	1.59767	0.171063	8.98733	0.00335587	0.32727
7189	tr|Q1LXK0|Q1LXK0_DANRE;tr|A4QN86|A4QN86_DANRE;tr|Q05AP7|Q05AP7_DANRE;tr|Q4QRD3|Q4QRD3_DANRE;tr|Q1JQ52|Q1JQ52_DANRE	0.776504	Q1LXK0	0.58378	0.196633	8.98733	0.00336909	0.32727
6119	tr|F1R2Q8|F1R2Q8_DANRE	-0.647776	F1R2Q8	1.56675	0.165596	8.98733	0.00356484	0.340742
2113	tr|A0A2R8QE25|A0A2R8QE25_DANRE;tr|I3ISQ0|I3ISQ0_DANRE;tr|F8W2U6|F8W2U6_DANRE;tr|F8W2I6|F8W2I6_DANRE	0.743221	A0A2R8	0.597404	0.190031	8.98733	0.00356877	0.340742
7255	tr|Q1MTC4|Q1MTC4_DANRE;tr|A0A2R8Q549|A0A2R8Q549_DANRE;tr|A0A2R8RIU9|A0A2R8RIU9_DANRE;tr|F1R8J4|F1R8J4_DANRE;tr|F1R876|F1R876_DANRE	-0.793652	Q1MTC4	1.73346	0.20418	8.98733	0.00370166	0.350434
7729	tr|Q566N7|Q566N7_DANRE;tr|F1QYT2|F1QYT2_DANRE;tr|R4GF06|R4GF06_DANRE;tr|R4GEK8|R4GEK8_DANRE	-0.768904	Q566N7	1.70397	0.198771	8.98733	0.00380875	0.357542
3312	tr|A8KC28|A8KC28_DANRE;tr|A0A0R4ISS9|A0A0R4ISS9_DANRE	0.652161	A8KC28	0.636326	0.16933	8.98733	0.00390808	0.357844
9451	tr|Q6PC92|Q6PC92_DANRE;tr|Q6DI21|Q6DI21_DANRE	0.663732	Q6PC92	0.631243	0.172784	8.98733	0.00396849	0.357844
10312	tr|Q7ZVL6|Q7ZVL6_DANRE;tr|A0A0J9YJK4|A0A0J9YJK4_DANRE	-0.724215	Q7ZVL6	1.652	0.18855	8.98733	0.00397101	0.357844
3780	tr|B3DGK0|B3DGK0_DANRE;tr|A0A2R8Q0F7|A0A2R8Q0F7_DANRE	-0.738789	B3DGK0	1.66877	0.192911	8.98733	0.00404017	0.357844
2108	tr|A0A2R8QDR5|A0A2R8QDR5_DANRE;tr|E7F1R9|E7F1R9_DANRE	0.681291	A0A2R8	0.623607	0.178006	8.98733	0.00405468	0.357844
9251	tr|Q6P4P8|Q6P4P8_DANRE;tr|A0A0R4IUY2|A0A0R4IUY2_DANRE	0.646651	Q6P4P8	0.638761	0.168981	8.98733	0.00405825	0.357844
5408	tr|F1QEF1|F1QEF1_DANRE;tr|D3XD60|D3XD60_DANRE;tr|Q498V8|Q498V8_DANRE;tr|D3XD59|D3XD59_DANRE;tr|A0A2R8RLX5|A0A2R8RLX5_DANRE	-0.905673	F1QEF1	1.87342	0.236828	8.98733	0.00407442	0.357844
9256	tr|Q6P5I7|Q6P5I7_DANRE;tr|Q1RLX7|Q1RLX7_DANRE	0.631129	Q6P5I7	0.645671	0.16506	8.98733	0.00407783	0.357844
8963	tr|Q6NWD1|Q6NWD1_DANRE;tr|F1QJN9|F1QJN9_DANRE;tr|A8KBB2|A8KBB2_DANRE	0.625154	Q6NWD1	0.64835	0.163651	8.98733	0.00410026	0.357844
4703	tr|E7FEB4|E7FEB4_DANRE;tr|F1QCL7|F1QCL7_DANRE;tr|A0A0R4IQ20|A0A0R4IQ20_DANRE;tr|A3KNY5|A3KNY5_DANRE	0.62596	E7FEB4	0.647988	0.164395	8.98733	0.00417878	0.361794
593	sp|Q6PBY0|GNB5B_DANRE;tr|F1R9V4|F1R9V4_DANRE	0.634232	Q6PBY0	0.644284	0.166782	8.98733	0.0042103	0.361794
7092	tr|Q1LUD3|Q1LUD3_DANRE;tr|I3ITF4|I3ITF4_DANRE;tr|Q6P974|Q6P974_DANRE	0.638364	Q1LUD3	0.642441	0.168136	8.98733	0.00424952	0.362377
3127	tr|A5WWJ4|A5WWJ4_DANRE;tr|Q7ZVP3|Q7ZVP3_DANRE	0.695872	A5WWJ4	0.617336	0.184448	8.98733	0.00440906	0.363534
7182	tr|Q1LXJ7|Q1LXJ7_DANRE	0.770442	Q1LXJ7	0.586238	0.204582	8.98733	0.00445542	0.363534
2025	tr|A0A2R8Q8K1|A0A2R8Q8K1_DANRE;tr|B2GRR5|B2GRR5_DANRE;sp|Q6GMG5|IMDH1_DANRE;tr|A0A2R8QBA9|A0A2R8QBA9_DANRE;tr|Q1LY41|Q1LY41_DANRE	0.641128	A0A2R8	0.641211	0.170653	8.98733	0.00451778	0.363534
5295	tr|F1QAP4|F1QAP4_DANRE	0.625549	F1QAP4	0.648173	0.166572	8.98733	0.00452811	0.363534
6841	tr|O93548|O93548_DANRE;tr|F6NT71|F6NT71_DANRE	0.719119	O93548	0.607468	0.191525	8.98733	0.00453321	0.363534
5429	tr|F1QF34|F1QF34_DANRE;sp|A4QP73|TTC19_DANRE	0.578038	F1QF34	0.669874	0.154222	8.98733	0.00457949	0.363534
3355	tr|A8WGT4|A8WGT4_DANRE;tr|F1RA32|F1RA32_DANRE	-0.735816	A8WGT4	1.66534	0.196324	8.98733	0.00458036	0.363534
7091	tr|Q1LUD3|Q1LUD3_DANRE;tr|I3ITF4|I3ITF4_DANRE;tr|A0A0K2CJD5|A0A0K2CJD5_DANRE;tr|Q6P974|Q6P974_DANRE	0.634523	Q1LUD3	0.644154	0.16946	8.98733	0.00460583	0.363534
3101	tr|A5WUQ7|A5WUQ7_DANRE;tr|A0A286YBH9|A0A286YBH9_DANRE	0.618239	A5WUQ7	0.651466	0.165278	8.98733	0.00463269	0.363534
11042	tr|X1WC44|X1WC44_DANRE	0.623237	X1WC44	0.649213	0.16692	8.98733	0.00468188	0.363534
10725	tr|Q8JGL8|Q8JGL8_DANRE;tr|Q66L59|Q66L59_DANRE	0.658205	Q8JGL8	0.633666	0.176294	8.98733	0.00468332	0.363534
10665	tr|Q8AV83|Q8AV83_DANRE;tr|Q561Z7|Q561Z7_DANRE	0.743024	Q8AV83	0.597486	0.199806	8.98733	0.00479186	0.363534
3281	tr|A8KB95|A8KB95_DANRE;tr|Q5RH36|Q5RH36_DANRE;tr|A8WG99|A8WG99_DANRE;tr|Q5RH35|Q5RH35_DANRE;tr|Q1LYI9|Q1LYI9_DANRE	-0.807288	A8KB95	1.74992	0.217292	8.98733	0.00481775	0.363534
5805	tr|F1QS86|F1QS86_DANRE;tr|A7MC24|A7MC24_DANRE;tr|F1R2I8|F1R2I8_DANRE	-0.728338	F1QS86	1.65673	0.19635	8.98733	0.00486151	0.363534
9414	tr|Q6PC37|Q6PC37_DANRE	0.657126	Q6PC37	0.63414	0.177373	8.98733	0.00489632	0.363534
6124	tr|F1R2S5|F1R2S5_DANRE;tr|Q4QRF3|Q4QRF3_DANRE;tr|A0A2R8PZ72|A0A2R8PZ72_DANRE;tr|A0A2R8Q5K5|A0A2R8Q5K5_DANRE;tr|A0A2R8Q4P4|A0A2R8Q4P4_DANRE	-0.809504	F1R2S5	1.75261	0.218637	8.98733	0.00491354	0.363534
11163	tr|Z4YHX5|Z4YHX5_DANRE;tr|A0A2R8Q4B4|A0A2R8Q4B4_DANRE;tr|A0A0R4IGS3|A0A0R4IGS3_DANRE	0.715391	Z4YHX5	0.60904	0.1934	8.98733	0.00494004	0.363534
7968	tr|Q5NJL3|Q5NJL3_DANRE;tr|F1QH94|F1QH94_DANRE;tr|Q68EK6|Q68EK6_DANRE;tr|Q5NJK1|Q5NJK1_DANRE;tr|F1QH95|F1QH95_DANRE;tr|Q5NJJ7|Q5NJJ7_DANRE;tr|Q3B7P3|Q3B7P3_DANRE;tr|Q5NJJ6|Q5NJJ6_DANRE;tr|Q5NJJ8|Q5NJJ8_DANRE;tr|B7ZD91|B7ZD91_DANRE;tr|Q5NIW0|Q5NIW0_DANRE	0.809648	Q5NJL3	0.570521	0.21941	8.98733	0.00500862	0.363534
3280	tr|A8KB82|A8KB82_DANRE;tr|B0BLV4|B0BLV4_DANRE;tr|Q5RG14|Q5RG14_DANRE;tr|Q5RG16|Q5RG16_DANRE;tr|Q5RG15|Q5RG15_DANRE;tr|Q5RG08|Q5RG08_DANRE;tr|A8E592|A8E592_DANRE;tr|A7E2J4|A7E2J4_DANRE;tr|A0A140LFS0|A0A140LFS0_DANRE;tr|Q0H0S0|Q0H0S0_DANRE	-0.635488	A8KB82	1.55346	0.172232	8.98733	0.00501162	0.363534
2517	tr|A0A2R8RPF0|A0A2R8RPF0_DANRE;tr|A0A2R8Q8F4|A0A2R8Q8F4_DANRE;tr|Q566T7|Q566T7_DANRE;tr|D3XD76|D3XD76_DANRE;tr|B8JMA8|B8JMA8_DANRE;tr|A8KBL8|A8KBL8_DANRE;tr|Q6DHD1|Q6DHD1_DANRE;tr|Q501X1|Q501X1_DANRE;tr|F1QH37|F1QH37_DANRE;tr|D3XD78|D3XD78_DANRE;tr|A0A2R8Q8P3|A0A2R8Q8P3_DANRE;tr|D3XDB5|D3XDB5_DANRE;tr|B8JMA7|B8JMA7_DANRE;tr|D3XD71|D3XD71_DANRE;tr|B8JMA6|B8JMA6_DANRE;tr|A7YYE2|A7YYE2_DANRE;tr|A0A2…	-0.930791	A0A2R8	1.90632	0.252492	8.98733	0.00503732	0.363534
9580	tr|Q6PHE0|Q6PHE0_DANRE	-0.790748	Q6PHE0	1.72997	0.214574	8.98733	0.00504696	0.363534
4746	tr|E7FG54|E7FG54_DANRE	0.605998	E7FG54	0.657017	0.164533	8.98733	0.00506299	0.363534
6948	tr|Q08CQ9|Q08CQ9_DANRE;tr|B8JLQ3|B8JLQ3_DANRE;tr|F1R6L6|F1R6L6_DANRE;tr|B3DH54|B3DH54_DANRE;tr|Q6DRJ8|Q6DRJ8_DANRE	0.829586	Q08CQ9	0.562691	0.225265	8.98733	0.00506645	0.363534
4196	tr|E7EY38|E7EY38_DANRE	0.676902	E7EY38	0.625507	0.184021	8.98733	0.00510039	0.363534
11147	tr|X1WH59|X1WH59_DANRE;tr|F1QZN3|F1QZN3_DANRE	0.660108	X1WH59	0.632831	0.179494	8.98733	0.00510664	0.363534
9341	tr|Q6PBM9|Q6PBM9_DANRE;tr|A7YYG7|A7YYG7_DANRE;tr|A0A0R4IMS8|A0A0R4IMS8_DANRE;tr|A0A0R4ID52|A0A0R4ID52_DANRE	0.683428	Q6PBM9	0.622684	0.185915	8.98733	0.00511918	0.363534
8411	tr|Q6DBS8|Q6DBS8_DANRE;tr|A7MCG1|A7MCG1_DANRE	0.62025	Q6DBS8	0.650558	0.168859	8.98733	0.00514175	0.363534
8047	tr|Q5RI60|Q5RI60_DANRE;tr|A4FVG5|A4FVG5_DANRE	0.705913	Q5RI60	0.613054	0.192965	8.98733	0.00526238	0.368357
4220	tr|E7EYW9|E7EYW9_DANRE	0.90965	E7EYW9	0.532314	0.249122	8.98733	0.00531839	0.368357
7260	tr|Q1MTC4|Q1MTC4_DANRE;tr|A8WGJ1|A8WGJ1_DANRE;tr|Q3T7B3|Q3T7B3_DANRE;tr|Q3T7B2|Q3T7B2_DANRE	-1.05869	Q1MTC4	2.08303	0.290103	8.98733	0.00533559	0.368357
305	sp|Q5CZR5|AEP1_DANRE;tr|A7MCP2|A7MCP2_DANRE;tr|A0A140LGS3|A0A140LGS3_DANRE;tr|A0A0G2L4S8|A0A0G2L4S8_DANRE;tr|A8WG08|A8WG08_DANRE;tr|A8WG86|A8WG86_DANRE;tr|A0A140LH64|A0A140LH64_DANRE;tr|E7F8T3|E7F8T3_DANRE	0.692668	Q5CZR5	0.618709	0.189846	8.98733	0.00534186	0.368357
8962	tr|Q6NWD1|Q6NWD1_DANRE;tr|F1QJN9|F1QJN9_DANRE	0.898108	Q6NWD1	0.53659	0.246817	8.98733	0.00542409	0.371233
8397	tr|Q6AZC2|Q6AZC2_DANRE;tr|A2VD37|A2VD37_DANRE	0.679331	Q6AZC2	0.624455	0.18701	8.98733	0.00547643	0.371233
1774	tr|A0A286YA11|A0A286YA11_DANRE	0.791116	A0A286	0.577897	0.217968	8.98733	0.00550264	0.371233
4174	tr|E7EXE7|E7EXE7_DANRE	0.973713	E7EXE7	0.509194	0.268581	8.98733	0.00553798	0.371233
1032	tr|A0A0R4ICC6|A0A0R4ICC6_DANRE;sp|Q5U403|MVD1_DANRE;tr|A0A0R4IS81|A0A0R4IS81_DANRE	0.661368	A0A0R4	0.632279	0.182495	8.98733	0.00554972	0.371233
7256	tr|Q1MTC4|Q1MTC4_DANRE;tr|A0A2R8Q549|A0A2R8Q549_DANRE;tr|A0A2R8RIU9|A0A2R8RIU9_DANRE;tr|F1R8J4|F1R8J4_DANRE;tr|F1R876|F1R876_DANRE;tr|A8WGJ1|A8WGJ1_DANRE	-0.769566	Q1MTC4	1.70476	0.213267	8.98733	0.00568607	0.377868
6126	tr|F1R2S5|F1R2S5_DANRE;tr|Q4QRF3|Q4QRF3_DANRE;tr|A0A2R8PZ72|A0A2R8PZ72_DANRE;tr|A0A2R8Q5K5|A0A2R8Q5K5_DANRE;tr|Q3T7B0|Q3T7B0_DANRE;tr|A0A2R8QHD5|A0A2R8QHD5_DANRE	-0.863664	F1R2S5	1.81965	0.239572	8.98733	0.00571657	0.377868
2059	tr|A0A2R8QAE1|A0A2R8QAE1_DANRE;tr|A0A2R8PYX8|A0A2R8PYX8_DANRE	-1.38129	A0A2R8	2.60502	0.385158	8.98733	0.00588605	0.382764
902	tr|A0A0G2L1N0|A0A0G2L1N0_DANRE	0.575513	A0A0G2	0.671047	0.160494	8.98733	0.0058898	0.382764
9448	tr|Q6PC89|Q6PC89_DANRE	0.650778	Q6PC89	0.636937	0.181503	8.98733	0.00589342	0.382764
8365	tr|Q68RJ2|Q68RJ2_DANRE	0.898169	Q68RJ2	0.536567	0.251093	8.98733	0.0059718	0.385612
7564	tr|Q4VBR9|Q4VBR9_DANRE;tr|A0A0R4IKH1|A0A0R4IKH1_DANRE;tr|E7F1Y3|E7F1Y3_DANRE;tr|A0PJ30|A0PJ30_DANRE	-0.88691	Q4VBR9	1.84921	0.248347	8.98733	0.00602604	0.386879
7160	tr|Q1LWD7|Q1LWD7_DANRE;sp|Q804W2|PRV7_DANRE;tr|Q1LWE4|Q1LWE4_DANRE	0.971012	Q1LWD7	0.510148	0.272697	8.98733	0.0061257	0.39103
5984	tr|F1QX74|F1QX74_DANRE;tr|D0EVW9|D0EVW9_DANRE	0.66897	F1QX74	0.628956	0.188562	8.98733	0.00625184	0.39588
8576	tr|Q6DGW4|Q6DGW4_DANRE	0.58774	Q6DGW4	0.665385	0.165764	8.98733	0.00627256	0.39588
3345	tr|A8WG56|A8WG56_DANRE;sp|Q6IQ86|BRK1_DANRE;tr|G1K2N2|G1K2N2_DANRE	0.673655	A8WG56	0.626916	0.190331	8.98733	0.00633424	0.397527
998	tr|A0A0R4IAD5|A0A0R4IAD5_DANRE;tr|A0A0R4IRU1|A0A0R4IRU1_DANRE	0.780693	A0A0R4	0.582087	0.221805	8.98733	0.00653261	0.405343
4753	tr|E7FGA5|E7FGA5_DANRE;tr|A0A2R8RQT4|A0A2R8RQT4_DANRE;tr|Q503Y5|Q503Y5_DANRE;tr|F1QS99|F1QS99_DANRE;tr|A0A2R8RSR5|A0A2R8RSR5_DANRE;tr|A0A140LH37|A0A140LH37_DANRE;tr|A0A2R8Q1W8|A0A2R8Q1W8_DANRE;tr|E9QJ27|E9QJ27_DANRE	-0.580652	E7FGA5	1.49553	0.165128	8.98733	0.00656709	0.405343
9122	tr|Q6NZZ1|Q6NZZ1_DANRE	0.701838	Q6NZZ1	0.614789	0.199748	8.98733	0.00659552	0.405343
10797	tr|Q90WX5|Q90WX5_DANRE;tr|B8JL40|B8JL40_DANRE	0.875666	Q90WX5	0.545002	0.24939	8.98733	0.00662029	0.405343
3128	tr|A5WWJ4|A5WWJ4_DANRE;tr|Q7ZVP3|Q7ZVP3_DANRE;tr|Q5NJK2|Q5NJK2_DANRE;tr|A5WWJ5|A5WWJ5_DANRE;tr|Q5NJL4|Q5NJL4_DANRE	0.627294	A5WWJ4	0.64739	0.178751	8.98733	0.00664022	0.405343
6597	tr|F8W266|F8W266_DANRE	0.895339	F8W266	0.537621	0.255541	8.98733	0.0066991	0.406715
5075	tr|F1Q558|F1Q558_DANRE;tr|X1WC55|X1WC55_DANRE	0.585624	F1Q558	0.666361	0.167551	8.98733	0.00678917	0.409956
9856	tr|Q7SZ53|Q7SZ53_DANRE	0.697263	Q7SZ53	0.616741	0.200158	8.98733	0.00691458	0.413157
3892	tr|B3DLK0|B3DLK0_DANRE;tr|Q2LDA1|Q2LDA1_DANRE;tr|B3DKQ3|B3DKQ3_DANRE	0.613487	B3DLK0	0.653615	0.176331	8.98733	0.00696248	0.413157
2518	tr|A0A2R8RPF0|A0A2R8RPF0_DANRE;tr|A0A2R8Q8F4|A0A2R8Q8F4_DANRE;tr|Q566T7|Q566T7_DANRE;tr|D3XD76|D3XD76_DANRE;tr|B8JMA8|B8JMA8_DANRE;tr|A8KBL8|A8KBL8_DANRE;tr|Q6DHD1|Q6DHD1_DANRE;tr|Q501X1|Q501X1_DANRE;tr|F1QH37|F1QH37_DANRE;tr|D3XD78|D3XD78_DANRE;tr|A0A2R8Q8P3|A0A2R8Q8P3_DANRE;tr|D3XDB5|D3XDB5_DANRE;tr|B8JMA7|B8JMA7_DANRE;tr|D3XD71|D3XD71_DANRE;tr|B8JMA6|B8JMA6_DANRE;tr|A7YYE2|A7YYE2_DANRE;tr|A0A2…	-0.934702	A0A2R8	1.9115	0.268987	8.98733	0.0070096	0.413157
9450	tr|Q6PC92|Q6PC92_DANRE	0.700989	Q6PC92	0.61515	0.201765	8.98733	0.0070164	0.413157
4052	tr|B8JK90|B8JK90_DANRE;tr|F8W5K5|F8W5K5_DANRE;tr|A0A0R4IKT8|A0A0R4IKT8_DANRE	0.581379	B8JK90	0.668325	0.167548	8.98733	0.00706463	0.413157
7668	tr|Q503X5|Q503X5_DANRE;tr|A0A2R8PX25|A0A2R8PX25_DANRE	0.597482	Q503X5	0.660907	0.172255	8.98733	0.00707952	0.413157
3307	tr|A8KBY9|A8KBY9_DANRE;tr|Q6TH50|Q6TH50_DANRE;tr|Q6IQR1|Q6IQR1_DANRE;tr|A0A2R8RJH3|A0A2R8RJH3_DANRE;tr|Q7ZVE8|Q7ZVE8_DANRE	-0.895877	A8KBY9	1.86074	0.258427	8.98733	0.00710109	0.413157
8398	tr|Q6AZC2|Q6AZC2_DANRE;tr|A2VD37|A2VD37_DANRE;tr|Q1JPZ1|Q1JPZ1_DANRE	0.94383	Q6AZC2	0.519851	0.272611	8.98733	0.00715127	0.413922
1552	tr|A0A0R4IX22|A0A0R4IX22_DANRE	0.593732	A0A0R4	0.662627	0.171657	8.98733	0.00718937	0.413982
3769	tr|B3DFJ9|B3DFJ9_DANRE;tr|A8E4S9|A8E4S9_DANRE	-0.769877	B3DFJ9	1.70512	0.223352	8.98733	0.00732559	0.418526
5274	tr|F1Q9Z9|F1Q9Z9_DANRE;tr|Q4V8T5|Q4V8T5_DANRE;tr|Q1ED24|Q1ED24_DANRE;tr|A3KMS5|A3KMS5_DANRE	-0.777246	F1Q9Z9	1.71386	0.22559	8.98733	0.00734322	0.418526
6842	tr|O93548|O93548_DANRE;tr|Q7ZYZ5|Q7ZYZ5_DANRE	0.602284	O93548	0.65871	0.175996	8.98733	0.00761781	0.430442
3896	tr|B3DLK0|B3DLK0_DANRE;tr|Q2LDA1|Q2LDA1_DANRE;tr|B3DKQ3|B3DKQ3_DANRE;tr|Q90412|Q90412_DANRE	0.690889	B3DLK0	0.619472	0.202114	8.98733	0.00766418	0.430442
9779	tr|Q7SXJ9|Q7SXJ9_DANRE	0.698671	Q7SXJ9	0.61614	0.204409	8.98733	0.00766789	0.430442
4487	tr|E7F857|E7F857_DANRE;tr|X1WDH4|X1WDH4_DANRE	0.655571	E7F857	0.634824	0.192031	8.98733	0.00771815	0.431097
4044	tr|B8JIS5|B8JIS5_DANRE	0.562585	B8JIS5	0.677088	0.165342	8.98733	0.00785764	0.434344
7728	tr|Q566N7|Q566N7_DANRE;tr|F1QYT2|F1QYT2_DANRE;tr|R4GF06|R4GF06_DANRE	-0.776819	Q566N7	1.71335	0.228458	8.98733	0.00788606	0.434344
9123	tr|Q6NZZ1|Q6NZZ1_DANRE;tr|Q7SY34|Q7SY34_DANRE;tr|F1QP54|F1QP54_DANRE	0.575222	Q6NZZ1	0.671183	0.169402	8.98733	0.00794463	0.434344
7472	tr|Q4QRC8|Q4QRC8_DANRE;tr|F1Q845|F1Q845_DANRE	0.6739	Q4QRC8	0.62681	0.198625	8.98733	0.00797952	0.434344
5758	tr|F1QQ79|F1QQ79_DANRE;tr|A0A2R8RW82|A0A2R8RW82_DANRE;tr|Q5PNN5|Q5PNN5_DANRE	-0.615102	F1QQ79	1.53167	0.181498	8.98733	0.00802767	0.434344
1465	tr|A0A0R4IU29|A0A0R4IU29_DANRE;sp|Q5PYH7|DLG2_DANRE	0.554258	A0A0R4	0.681007	0.163601	8.98733	0.0080425	0.434344
10899	tr|Q9I8N9|Q9I8N9_DANRE;tr|Q90ZG6|Q90ZG6_DANRE;tr|F8W4L9|F8W4L9_DANRE	0.639571	Q9I8N9	0.641904	0.18883	8.98733	0.00805329	0.434344
1104	tr|A0A0R4IFJ7|A0A0R4IFJ7_DANRE;tr|A0A2R9YJH5|A0A2R9YJH5_DANRE	0.629303	A0A0R4	0.646489	0.185945	8.98733	0.00808732	0.434344
9139	tr|Q6P027|Q6P027_DANRE	0.59759	Q6P027	0.660857	0.177214	8.98733	0.00824558	0.435475
2751	tr|A2BFT0|A2BFT0_DANRE	0.706663	A2BFT0	0.612736	0.209728	8.98733	0.00828106	0.435475
8395	tr|Q6AZC0|Q6AZC0_DANRE;tr|A0A2R8RMN0|A0A2R8RMN0_DANRE;tr|A3KPZ0|A3KPZ0_DANRE	0.6969	Q6AZC0	0.616897	0.206953	8.98733	0.00830742	0.435475
1553	tr|A0A0R4IX22|A0A0R4IX22_DANRE;tr|Q4QRD6|Q4QRD6_DANRE	0.669216	A0A0R4	0.628848	0.198897	8.98733	0.00834421	0.435475
9164	tr|Q6P0H3|Q6P0H3_DANRE;tr|Q1LWJ1|Q1LWJ1_DANRE;tr|Q1LWJ2|Q1LWJ2_DANRE	0.563291	Q6P0H3	0.676757	0.167458	8.98733	0.00835573	0.435475
10760	tr|Q8QHA6|Q8QHA6_DANRE;tr|A4FUM8|A4FUM8_DANRE	0.563864	Q8QHA6	0.676488	0.167712	8.98733	0.00837783	0.435475
10459	tr|Q7ZYZ4|Q7ZYZ4_DANRE;tr|F6P497|F6P497_DANRE	0.654561	Q7ZYZ4	0.635269	0.194703	8.98733	0.00838127	0.435475
7967	tr|Q5NJL3|Q5NJL3_DANRE;tr|F1QH94|F1QH94_DANRE;tr|Q68EK6|Q68EK6_DANRE;tr|Q5NJK1|Q5NJK1_DANRE;tr|F1QH95|F1QH95_DANRE	0.673011	Q5NJL3	0.627196	0.200505	8.98733	0.00845175	0.437104
8620	tr|Q6DHD9|Q6DHD9_DANRE;tr|Q561U4|Q561U4_DANRE	0.703947	Q6DHD9	0.61389	0.210647	8.98733	0.00865197	0.445397
6843	tr|O93548|O93548_DANRE;tr|Q7ZYZ5|Q7ZYZ5_DANRE;tr|F6NT71|F6NT71_DANRE	0.597893	O93548	0.660718	0.179263	8.98733	0.00874249	0.447226
8309	tr|Q66HY1|Q66HY1_DANRE;tr|A0A0R4IZG7|A0A0R4IZG7_DANRE	0.695366	Q66HY1	0.617553	0.2086	8.98733	0.00876757	0.447226
300	sp|Q5CZR5|AEP1_DANRE;tr|A0A0G2L4S8|A0A0G2L4S8_DANRE;tr|A8WG08|A8WG08_DANRE;tr|A0A140LGD4|A0A140LGD4_DANRE;tr|F1RCT3|F1RCT3_DANRE;tr|B3DK25|B3DK25_DANRE;tr|A0A140LH60|A0A140LH60_DANRE	0.643519	Q5CZR5	0.64015	0.193568	8.98733	0.00889366	0.451596
4374	tr|E7F3U4|E7F3U4_DANRE	0.598631	E7F3U4	0.66038	0.180231	8.98733	0.00893678	0.451732
302	sp|Q5CZR5|AEP1_DANRE;tr|A7MCP2|A7MCP2_DANRE;tr|A0A140LGS3|A0A140LGS3_DANRE	0.642752	Q5CZR5	0.64049	0.19413	8.98733	0.00908801	0.456497
9942	tr|Q7T341|Q7T341_DANRE;tr|A8WGS0|A8WGS0_DANRE	-0.598765	Q7T341	1.51442	0.180938	8.98733	0.00911277	0.456497
1646	tr|A0A140LFT8|A0A140LFT8_DANRE;tr|A0A2R8S0C4|A0A2R8S0C4_DANRE	0.615983	A0A140	0.652485	0.186658	8.98733	0.00924672	0.460983
5673	tr|F1QM50|F1QM50_DANRE	0.609913	F1QM50	0.655236	0.185011	8.98733	0.00929749	0.460983
2519	tr|A0A2R8RPF0|A0A2R8RPF0_DANRE;tr|A0A2R8Q8F4|A0A2R8Q8F4_DANRE;tr|Q566T7|Q566T7_DANRE;tr|D3XD76|D3XD76_DANRE;tr|B8JMA8|B8JMA8_DANRE;tr|A8KBL8|A8KBL8_DANRE;tr|Q6DHD1|Q6DHD1_DANRE;tr|Q501X1|Q501X1_DANRE;tr|F1QH37|F1QH37_DANRE;tr|D3XD78|D3XD78_DANRE;tr|A0A2R8Q8P3|A0A2R8Q8P3_DANRE;tr|D3XDB5|D3XDB5_DANRE;tr|B8JMA7|B8JMA7_DANRE;tr|D3XD71|D3XD71_DANRE;tr|B8JMA6|B8JMA6_DANRE;tr|A7YYE2|A7YYE2_DANRE;tr|B8JM…	-0.724908	A0A2R8	1.6528	0.220039	8.98733	0.00932967	0.460983
3885	tr|B3DKN0|B3DKN0_DANRE;tr|F1QTX0|F1QTX0_DANRE;tr|Q6NY27|Q6NY27_DANRE;tr|Q08BE7|Q08BE7_DANRE;tr|Q1RLY1|Q1RLY1_DANRE;tr|A4IG21|A4IG21_DANRE;tr|A7MBR3|A7MBR3_DANRE	0.533772	B3DKN0	0.690747	0.162274	8.98733	0.00940635	0.460983
9518	tr|Q6PFU7|Q6PFU7_DANRE	0.622918	Q6PFU7	0.649356	0.189523	8.98733	0.00944471	0.460983
5129	tr|F1Q6K5|F1Q6K5_DANRE;sp|Q6NY73|L3BPB_DANRE;tr|F1R1Q9|F1R1Q9_DANRE;sp|Q24JV9|L3BPA_DANRE	1.60972	F1Q6K5	0.327663	0.490539	8.98733	0.00952408	0.460983
6340	tr|F1R9Y1|F1R9Y1_DANRE	0.543981	F1R9Y1	0.685876	0.165873	8.98733	0.00955497	0.460983
10822	tr|Q90YM2|Q90YM2_DANRE;tr|F1QIV2|F1QIV2_DANRE;tr|E9QJ12|E9QJ12_DANRE	0.640225	Q90YM2	0.641613	0.195256	8.98733	0.00956414	0.460983
4051	tr|B8JK90|B8JK90_DANRE	0.587818	B8JK90	0.665349	0.179307	8.98733	0.00957372	0.460983
2462	tr|A0A2R8RHH0|A0A2R8RHH0_DANRE;tr|B2GR26|B2GR26_DANRE;sp|Q1MTE5|ARL3_DANRE;tr|A0A2R8QP23|A0A2R8QP23_DANRE	0.705353	A0A2R8	0.613292	0.215681	8.98733	0.00969547	0.46226
9854	tr|Q7SZ51|Q7SZ51_DANRE;tr|Q561U9|Q561U9_DANRE;tr|Q4QRF8|Q4QRF8_DANRE;tr|B3DJ33|B3DJ33_DANRE;tr|Q5RIZ2|Q5RIZ2_DANRE;tr|F1Q657|F1Q657_DANRE;tr|A0A2R8QFG3|A0A2R8QFG3_DANRE;tr|Q804G1|Q804G1_DANRE	0.619172	Q7SZ51	0.651044	0.189351	8.98733	0.00970128	0.46226
4421	tr|E7F5J9|E7F5J9_DANRE;tr|F8W417|F8W417_DANRE;tr|Q5PR62|Q5PR62_DANRE;tr|F8W4T8|F8W4T8_DANRE	0.520456	E7F5J9	0.697151	0.159235	8.98733	0.00972439	0.46226
1189	tr|A0A0R4IH89|A0A0R4IH89_DANRE;tr|A0A0R4IML1|A0A0R4IML1_DANRE	0.778359	A0A0R4	0.58303	0.238523	8.98733	0.00980617	0.464173
5261	tr|F1Q9M7|F1Q9M7_DANRE;tr|A0A0R4IGW2|A0A0R4IGW2_DANRE;tr|Q4ACB3|Q4ACB3_DANRE;tr|B3DH26|B3DH26_DANRE	0.51152	F1Q9M7	0.701483	0.156943	8.98733	0.00986864	0.464264
320	sp|Q5RFV8|WDCP_DANRE;tr|T1ECS3|T1ECS3_DANRE	0.568897	Q5RFV8	0.674132	0.174634	8.98733	0.00989412	0.464264
4420	tr|E7F5I3|E7F5I3_DANRE;tr|E9QIF5|E9QIF5_DANRE	0.530253	E7F5I3	0.692433	0.162893	8.98733	0.00993277	0.464264
8981	tr|Q6NWI8|Q6NWI8_DANRE;tr|F1RBN6|F1RBN6_DANRE	-0.532226	Q6NWI8	1.44616	0.163781	8.98733	0.010022	0.465382
313	sp|Q5PR67|EI3HB_DANRE	0.560263	Q5PR67	0.678179	0.17255	8.98733	0.0100648	0.465382
2060	tr|A0A2R8QAE1|A0A2R8QAE1_DANRE;tr|A0A2R8PYX8|A0A2R8PYX8_DANRE;tr|A0A2R8RUH9|A0A2R8RUH9_DANRE	-0.930047	A0A2R8	1.90534	0.286529	8.98733	0.0100817	0.465382
7286	tr|Q24JV6|Q24JV6_DANRE	0.661004	Q24JV6	0.632438	0.203961	8.98733	0.0101639	0.467245
2937	tr|A4IG34|A4IG34_DANRE	-0.641098	A4IG34	1.55952	0.19822	8.98733	0.0102711	0.469363
2347	tr|A0A2R8QP28|A0A2R8QP28_DANRE;tr|A0A2R8S051|A0A2R8S051_DANRE;tr|F1QS98|F1QS98_DANRE;tr|A0A0R4IIR7|A0A0R4IIR7_DANRE	0.759758	A0A2R8	0.590595	0.23501	8.98733	0.010294	0.469363
4811	tr|E9QCB2|E9QCB2_DANRE;tr|A0A0R4IP18|A0A0R4IP18_DANRE	0.518947	E9QCB2	0.697881	0.160735	8.98733	0.0103648	0.469487
9926	tr|Q7T301|Q7T301_DANRE;tr|F1R9F5|F1R9F5_DANRE	0.707017	Q7T301	0.612586	0.219136	8.98733	0.0104017	0.469487
8655	tr|Q6DHS5|Q6DHS5_DANRE;tr|Q32LW4|Q32LW4_DANRE;tr|D3XD46|D3XD46_DANRE;tr|F1QAF6|F1QAF6_DANRE;tr|D3XD45|D3XD45_DANRE;tr|A0A2R8RZZ3|A0A2R8RZZ3_DANRE	-0.743589	Q6DHS5	1.67434	0.230761	8.98733	0.0104693	0.469487
590	sp|Q6PBW5|RP65A_DANRE	0.527364	Q6PBW5	0.693821	0.163939	8.98733	0.010562	0.469487
2479	tr|A0A2R8RI79|A0A2R8RI79_DANRE;tr|A0A2R8RTZ6|A0A2R8RTZ6_DANRE;tr|F1QUS3|F1QUS3_DANRE;tr|A7MC71|A7MC71_DANRE;tr|Q9PWC8|Q9PWC8_DANRE;tr|Q502R0|Q502R0_DANRE;tr|A8E4Y9|A8E4Y9_DANRE;tr|Q98SS3|Q98SS3_DANRE;tr|A1L138|A1L138_DANRE;tr|A0A140LG74|A0A140LG74_DANRE;tr|Q98SS2|Q98SS2_DANRE;tr|Q567L3|Q567L3_DANRE;tr|Q05AP6|Q05AP6_DANRE;tr|F1R003|F1R003_DANRE;tr|F1QMZ0|F1QMZ0_DANRE;tr|F1QJ26|F1QJ26_DANRE;tr|A8E5…	-0.760745	A0A2R8	1.69437	0.236509	8.98733	0.0105665	0.469487
645	sp|Q7SXF2|UBL5_DANRE	0.823294	Q7SXF2	0.56515	0.256303	8.98733	0.0106407	0.469487
366	sp|Q5XIY8|PAXI1_DANRE;tr|F1QKP9|F1QKP9_DANRE;tr|F1Q5Z1|F1Q5Z1_DANRE;tr|A0A0R4ID17|A0A0R4ID17_DANRE	0.61435	Q5XIY8	0.653224	0.191315	8.98733	0.0106576	0.469487
2453	tr|A0A2R8QUQ1|A0A2R8QUQ1_DANRE;tr|Q1JQ11|Q1JQ11_DANRE;tr|A3KP20|A3KP20_DANRE	0.650042	A0A2R8	0.637262	0.202493	8.98733	0.0106749	0.469487
5759	tr|F1QQ79|F1QQ79_DANRE;tr|A0A2R8RW82|A0A2R8RW82_DANRE;tr|Q5PNN5|Q5PNN5_DANRE;tr|Q5RGD2|Q5RGD2_DANRE	-0.603006	F1QQ79	1.51888	0.187841	8.98733	0.0106749	0.469487
9001	tr|Q6NX10|Q6NX10_DANRE	-0.846535	Q6NX10	1.79818	0.264301	8.98733	0.0108001	0.473129
4524	tr|E7F9M7|E7F9M7_DANRE	0.556339	E7F9M7	0.680026	0.17403	8.98733	0.0109064	0.475704
9213	tr|Q6P2T2|Q6P2T2_DANRE;tr|A0A0G2KET1|A0A0G2KET1_DANRE	0.808889	Q6P2T2	0.570821	0.2532	8.98733	0.010944	0.475704
10984	tr|R4GES2|R4GES2_DANRE;tr|Q6DH14|Q6DH14_DANRE;tr|E9QBU4|E9QBU4_DANRE	0.571098	R4GES2	0.673104	0.179435	8.98733	0.0111551	0.480719
3205	tr|A7YY99|A7YY99_DANRE	0.592576	A7YY99	0.663158	0.186238	8.98733	0.0111717	0.480719
3772	tr|B3DFT2|B3DFT2_DANRE;tr|A4QP86|A4QP86_DANRE	0.512047	B3DFT2	0.701227	0.160976	8.98733	0.0111885	0.480719
841	tr|A0A0G2KHQ4|A0A0G2KHQ4_DANRE	0.545618	A0A0G2	0.685098	0.171804	8.98733	0.0112802	0.482236
4648	tr|E7FCY3|E7FCY3_DANRE	0.880826	E7FCY3	0.543056	0.27753	8.98733	0.0113167	0.482236
6890	tr|Q08BP1|Q08BP1_DANRE;tr|A7MC82|A7MC82_DANRE;tr|F1QU54|F1QU54_DANRE;tr|F1QAX1|F1QAX1_DANRE;tr|A0A286Y7Z2|A0A286Y7Z2_DANRE	-0.623815	Q08BP1	1.54094	0.196676	8.98733	0.0113533	0.482236
301	sp|Q5CZR5|AEP1_DANRE;tr|A7MCP2|A7MCP2_DANRE	1.0772	Q5CZR5	0.473947	0.340374	8.98733	0.0114823	0.482381
3844	tr|B3DJG2|B3DJG2_DANRE	0.55458	B3DJG2	0.680855	0.175279	8.98733	0.0114965	0.482381
9096	tr|Q6NYX5|Q6NYX5_DANRE;tr|A0A0R4IMQ2|A0A0R4IMQ2_DANRE	0.744322	Q6NYX5	0.596948	0.235375	8.98733	0.0115281	0.482381
9259	tr|Q6P5J2|Q6P5J2_DANRE	0.615959	Q6P5J2	0.652496	0.194788	8.98733	0.0115295	0.482381
1579	tr|A0A0R4IXN4|A0A0R4IXN4_DANRE;tr|A0A0R4IUZ0|A0A0R4IUZ0_DANRE;tr|Q7ZV21|Q7ZV21_DANRE	0.614654	A0A0R4	0.653087	0.194801	8.98733	0.0116582	0.485946
2516	tr|A0A2R8RPF0|A0A2R8RPF0_DANRE;tr|A0A2R8Q8F4|A0A2R8Q8F4_DANRE;tr|Q566T7|Q566T7_DANRE;tr|D3XD76|D3XD76_DANRE;tr|B8JMA8|B8JMA8_DANRE;tr|A8KBL8|A8KBL8_DANRE;tr|Q6DHD1|Q6DHD1_DANRE;tr|Q501X1|Q501X1_DANRE;tr|F1QH37|F1QH37_DANRE;tr|D3XD78|D3XD78_DANRE;tr|A0A2R8Q8P3|A0A2R8Q8P3_DANRE;tr|D3XDB5|D3XDB5_DANRE;tr|B8JMA7|B8JMA7_DANRE;tr|D3XD71|D3XD71_DANRE;tr|B8JMA6|B8JMA6_DANRE;tr|A7YYE2|A7YYE2_DANRE;tr|A0A2…	-0.906203	A0A2R8	1.87411	0.287627	8.98733	0.0117462	0.486557
6520	tr|F6NJQ3|F6NJQ3_DANRE;tr|A0A2R8Q658|A0A2R8Q658_DANRE;tr|E7F743|E7F743_DANRE	0.668818	F6NJQ3	0.629022	0.21233	8.98733	0.0117599	0.486557
7820	tr|Q568R9|Q568R9_DANRE;tr|Q32LU8|Q32LU8_DANRE;tr|B8A4A7|B8A4A7_DANRE;tr|B8A4A6|B8A4A6_DANRE	0.541574	Q568R9	0.687021	0.172253	8.98733	0.0118707	0.489327
7285	tr|Q24JV5|Q24JV5_DANRE;tr|A9C458|A9C458_DANRE	0.612717	Q24JV5	0.653964	0.195183	8.98733	0.0119642	0.491369
9715	tr|Q6XNL8|Q6XNL8_DANRE;tr|Q4KMI7|Q4KMI7_DANRE	0.523274	Q6XNL8	0.695791	0.16721	8.98733	0.0121533	0.495054
3155	tr|A7E2P6|A7E2P6_DANRE;tr|A0A2R8QDF0|A0A2R8QDF0_DANRE;tr|A7MCJ2|A7MCJ2_DANRE	-0.523378	A7E2P6	1.43732	0.167256	8.98733	0.0121579	0.495054
4328	tr|E7F290|E7F290_DANRE;tr|A0A0R4IRN5|A0A0R4IRN5_DANRE	0.685621	E7F290	0.621738	0.219272	8.98733	0.012205	0.495054
1009	tr|A0A0R4IAX5|A0A0R4IAX5_DANRE	-0.623233	A0A0R4	1.54032	0.199483	8.98733	0.0122557	0.495054
538	sp|Q6NZ18|KHDC4_DANRE	0.497211	Q6NZ18	0.708475	0.159198	8.98733	0.0122755	0.495054
9428	tr|Q6PC56|Q6PC56_DANRE;tr|F1QUS0|F1QUS0_DANRE	0.532248	Q6PC56	0.691477	0.171233	8.98733	0.0125738	0.503507
7254	tr|Q1MTC4|Q1MTC4_DANRE;tr|A0A2R8Q549|A0A2R8Q549_DANRE;tr|A0A2R8RIU9|A0A2R8RIU9_DANRE	-0.639512	Q1MTC4	1.5578	0.205903	8.98733	0.0126232	0.503507
8433	tr|Q6DC21|Q6DC21_DANRE;tr|A8BBE6|A8BBE6_DANRE;tr|Q15JE7|Q15JE7_DANRE	0.667528	Q6DC21	0.629585	0.215091	8.98733	0.0126726	0.503507
7491	tr|Q4V8S5|Q4V8S5_DANRE;tr|E9QJP8|E9QJP8_DANRE	0.59479	Q4V8S5	0.662141	0.191951	8.98733	0.0127713	0.503507
8264	tr|Q5XJU2|Q5XJU2_DANRE;tr|Q4V9C4|Q4V9C4_DANRE;tr|A0A2R8RUL6|A0A2R8RUL6_DANRE	0.51862	Q5XJU2	0.698039	0.167384	8.98733	0.0127771	0.503507
7184	tr|Q1LXJ9|Q1LXJ9_DANRE;tr|Q1JQ08|Q1JQ08_DANRE	0.546546	Q1LXJ9	0.684657	0.176482	8.98733	0.0128077	0.503507
5346	tr|F1QC70|F1QC70_DANRE;sp|Q4KMC8|ALDCA_DANRE	0.592236	F1QC70	0.663314	0.191288	8.98733	0.0128253	0.503507
8325	tr|Q66I57|Q66I57_DANRE	0.526844	Q66I57	0.694071	0.170304	8.98733	0.0128771	0.503507
7178	tr|Q1LXD4|Q1LXD4_DANRE;tr|B2GTD3|B2GTD3_DANRE;sp|Q6P3H7|RBBP4_DANRE	0.519495	Q1LXD4	0.697616	0.167998	8.98733	0.0129037	0.503507
1349	tr|A0A0R4IPI1|A0A0R4IPI1_DANRE	0.58989	A0A0R4	0.664394	0.190858	8.98733	0.0129359	0.503507
10832	tr|Q90Z09|Q90Z09_DANRE;tr|Q504L3|Q504L3_DANRE;tr|Q6GML9|Q6GML9_DANRE;tr|Q1RM42|Q1RM42_DANRE;tr|A1L1X3|A1L1X3_DANRE;tr|A0A2R8QRV8|A0A2R8QRV8_DANRE;tr|A0A2R8QL85|A0A2R8QL85_DANRE;tr|A0A2R8Q3Q3|A0A2R8Q3Q3_DANRE;tr|A0A2R8PWR2|A0A2R8PWR2_DANRE;tr|F1QE32|F1QE32_DANRE	0.516925	Q90Z09	0.69886	0.167592	8.98733	0.0130678	0.506481
5351	tr|F1QCK2|F1QCK2_DANRE;tr|A0A2R8RXI2|A0A2R8RXI2_DANRE;tr|A9JTH5|A9JTH5_DANRE	-0.758208	F1QCK2	1.69139	0.24595	8.98733	0.013103	0.506481
1042	tr|A0A0R4ICR8|A0A0R4ICR8_DANRE;tr|Q1LVH3|Q1LVH3_DANRE;tr|B0CLY2|B0CLY2_DANRE;tr|Q7T1J4|Q7T1J4_DANRE	0.478193	A0A0R4	0.717876	0.155402	8.98733	0.0132227	0.509346
31	sp|A1L271|GNB5A_DANRE	0.501825	A1L271	0.706213	0.163222	8.98733	0.0132789	0.509756
3483	tr|B0R1D0|B0R1D0_DANRE;tr|Q7SXX0|Q7SXX0_DANRE	0.84014	B0R1D0	0.558589	0.273701	8.98733	0.0133856	0.511916
7469	tr|Q4LEU0|Q4LEU0_DANRE;tr|B3DIS9|B3DIS9_DANRE;tr|F1QUD7|F1QUD7_DANRE	-0.82513	Q4LEU0	1.77169	0.269032	8.98733	0.01344	0.511916
6883	tr|Q08BK1|Q08BK1_DANRE;tr|F1RBH5|F1RBH5_DANRE	0.641321	Q08BK1	0.641126	0.209203	8.98733	0.0134727	0.511916
4131	tr|D2K290|D2K290_DANRE	0.560657	D2K290	0.677993	0.183445	8.98733	0.0136759	0.517875
3165	tr|A7MBU9|A7MBU9_DANRE	-0.600089	A7MBU9	1.51581	0.19661	8.98733	0.0137667	0.519554
11140	tr|X1WGN0|X1WGN0_DANRE;tr|A0A2R8Q7C3|A0A2R8Q7C3_DANRE	0.567106	X1WGN0	0.67497	0.18596	8.98733	0.0138237	0.51995
3577	tr|B0UXS0|B0UXS0_DANRE;tr|Q6P6Y3|Q6P6Y3_DANRE	-0.53451	B0UXS0	1.44845	0.17546	8.98733	0.0138972	0.520121
5074	tr|F1Q558|F1Q558_DANRE;tr|F1QHB6|F1QHB6_DANRE;tr|A0A2R8RHM9|A0A2R8RHM9_DANRE;tr|A0A2R8Q1F4|A0A2R8Q1F4_DANRE;tr|Q29VH6|Q29VH6_DANRE	0.526772	F1Q558	0.694106	0.173082	8.98733	0.0139615	0.520121
7389	tr|Q45RG8|Q45RG8_DANRE;tr|B8A4C9|B8A4C9_DANRE;tr|B8A4D0|B8A4D0_DANRE	0.506489	Q45RG8	0.703933	0.166497	8.98733	0.0139944	0.520121
2380	tr|A0A2R8QQ28|A0A2R8QQ28_DANRE;tr|Q1MTC6|Q1MTC6_DANRE;tr|A0A2R8RHW2|A0A2R8RHW2_DANRE;tr|A0A2R8RVB7|A0A2R8RVB7_DANRE;tr|F1R2T3|F1R2T3_DANRE;tr|A3KMS4|A3KMS4_DANRE;tr|A0A2R8RN02|A0A2R8RN02_DANRE;tr|A0A2R8QNH7|A0A2R8QNH7_DANRE;tr|E9QFD8|E9QFD8_DANRE;tr|A0A2R8RUJ6|A0A2R8RUJ6_DANRE;tr|Q3T7A8|Q3T7A8_DANRE	-0.72782	A0A2R8	1.65613	0.239669	8.98733	0.0141139	0.520121
4789	tr|E9QBD0|E9QBD0_DANRE	0.618098	E9QBD0	0.651529	0.203607	8.98733	0.0141373	0.520121
8375	tr|Q6AXI9|Q6AXI9_DANRE;tr|A0A2R8RJJ7|A0A2R8RJJ7_DANRE;tr|A0A2R8RWD8|A0A2R8RWD8_DANRE	0.528056	Q6AXI9	0.693489	0.174082	8.98733	0.0141915	0.520121
6292	tr|F1R8A3|F1R8A3_DANRE;sp|Q05AL2|PPM1H_DANRE	-0.507436	F1R8A3	1.42152	0.167343	8.98733	0.0142162	0.520121
19	sp|A0PJR5|ECHD3_DANRE;tr|H9GXM9|H9GXM9_DANRE	0.644936	A0PJR5	0.639521	0.212708	8.98733	0.0142225	0.520121
8344	tr|Q66IF0|Q66IF0_DANRE	-0.641103	Q66IF0	1.55952	0.211518	8.98733	0.0142473	0.520121
9710	tr|Q6XCC5|Q6XCC5_DANRE	-0.785133	Q6XCC5	1.72325	0.260033	8.98733	0.0145171	0.527312
7688	tr|Q504D4|Q504D4_DANRE;tr|Q53CG5|Q53CG5_DANRE	0.96099	Q504D4	0.513704	0.318551	8.98733	0.0145787	0.527312
6386	tr|F1RBE6|F1RBE6_DANRE	0.508873	F1RBE6	0.702771	0.168799	8.98733	0.0146277	0.527312
8588	tr|Q6DH07|Q6DH07_DANRE	0.927825	Q6DH07	0.52565	0.308103	8.98733	0.0147052	0.527312
9778	tr|Q7SXJ0|Q7SXJ0_DANRE	0.553564	Q7SXJ0	0.681335	0.183868	8.98733	0.0147232	0.527312
4110	tr|C5IG50|C5IG50_DANRE;sp|Q9I8P2|PYYA_DANRE;tr|E7F0L6|E7F0L6_DANRE;tr|Q1LW93|Q1LW93_DANRE;sp|Q9I8P3|NPY_DANRE	0.529759	C5IG50	0.69267	0.176094	8.98733	0.0147775	0.527312
6825	tr|M1EVR1|M1EVR1_DANRE;tr|E9QC71|E9QC71_DANRE;tr|A0A2R8RX62|A0A2R8RX62_DANRE	0.584814	M1EVR1	0.666735	0.194481	8.98733	0.0148096	0.527312
395	sp|Q6AXL4|NCLDB_DANRE	0.596252	Q6AXL4	0.66147	0.198319	8.98733	0.014822	0.527312
5916	tr|F1QVB3|F1QVB3_DANRE;sp|A4FUM1|SEP8B_DANRE;tr|F1QKY9|F1QKY9_DANRE	0.637425	F1QVB3	0.642859	0.212262	8.98733	0.0149068	0.528323
6884	tr|Q08BK6|Q08BK6_DANRE	0.572987	Q08BK6	0.672224	0.190905	8.98733	0.014945	0.528323
9880	tr|Q7SZZ5|Q7SZZ5_DANRE;tr|Q6IQK3|Q6IQK3_DANRE;tr|A0A0R4IJN3|A0A0R4IJN3_DANRE	0.568516	Q7SZZ5	0.67431	0.189632	8.98733	0.0150284	0.529597
5760	tr|F1QQ79|F1QQ79_DANRE;tr|A0A2R8RW82|A0A2R8RW82_DANRE;tr|Q5RGD8|Q5RGD8_DANRE	-0.551173	F1QQ79	1.46528	0.184227	8.98733	0.0151797	0.533246
8765	tr|Q6GQP0|Q6GQP0_DANRE;tr|Q32LT1|Q32LT1_DANRE;tr|B3DKP5|B3DKP5_DANRE;tr|A0A0R4IQY0|A0A0R4IQY0_DANRE	-0.93216	Q6GQP0	1.90813	0.311873	8.98733	0.0152512	0.53408
5859	tr|F1QTQ2|F1QTQ2_DANRE;tr|B3DJC9|B3DJC9_DANRE;tr|A0A2R8Q0C8|A0A2R8Q0C8_DANRE	0.607134	F1QTQ2	0.6565	0.203361	8.98733	0.0153358	0.535364
7884	tr|Q5BJJ3|Q5BJJ3_DANRE;tr|A2AWE1|A2AWE1_DANRE;tr|A7MCD6|A7MCD6_DANRE	-0.561094	Q5BJJ3	1.47539	0.188102	8.98733	0.0154002	0.535936
7667	tr|Q503X5|Q503X5_DANRE	0.600068	Q503X5	0.659723	0.201494	8.98733	0.0155212	0.537957
3076	tr|A5PMP6|A5PMP6_DANRE;tr|A0A0N4SU63|A0A0N4SU63_DANRE;tr|A0A0N4STW3|A0A0N4STW3_DANRE;tr|B0S5I2|B0S5I2_DANRE	0.48658	A5PMP6	0.713715	0.163521	8.98733	0.015583	0.537957
9237	tr|Q6P3K4|Q6P3K4_DANRE;tr|Q5RH34|Q5RH34_DANRE;tr|Q1LYJ4|Q1LYJ4_DANRE;tr|Q1LYJ1|Q1LYJ1_DANRE;tr|A5PMN5|A5PMN5_DANRE;tr|Q5RHG4|Q5RHG4_DANRE;tr|A0A286Y9L7|A0A286Y9L7_DANRE;tr|F1R2J0|F1R2J0_DANRE;tr|Q5RHG5|Q5RHG5_DANRE;tr|Q1ED28|Q1ED28_DANRE;tr|Q08BS6|Q08BS6_DANRE;tr|F1REM1|F1REM1_DANRE;tr|A7YYG3|A7YYG3_DANRE	-0.524667	Q6P3K4	1.4386	0.176573	8.98733	0.015691	0.537957
618	sp|Q6PHF0|CHM1A_DANRE	0.470966	Q6PHF0	0.721481	0.158571	8.98733	0.0157248	0.537957
1683	tr|A0A140LGS9|A0A140LGS9_DANRE	0.474236	A0A140	0.719848	0.159743	8.98733	0.0157585	0.537957
6249	tr|F1R5X4|F1R5X4_DANRE;tr|I3ISS1|I3ISS1_DANRE;tr|D6MUD4|D6MUD4_DANRE;tr|F6NLZ6|F6NLZ6_DANRE;tr|A0ZXN1|A0ZXN1_DANRE;tr|Q1LWX5|Q1LWX5_DANRE	0.516048	F1R5X4	0.699285	0.174231	8.98733	0.0159354	0.537957
640	sp|Q6VN46|MYG_DANRE	0.496923	Q6VN46	0.708616	0.167812	8.98733	0.0159528	0.537957
8572	tr|Q6DGV8|Q6DGV8_DANRE	0.515163	Q6DGV8	0.699714	0.173991	8.98733	0.0159614	0.537957
2738	tr|A2ATX5|A2ATX5_DANRE	0.572338	A2ATX5	0.672526	0.193316	8.98733	0.0159672	0.537957
7577	tr|Q4VBV3|Q4VBV3_DANRE;tr|A8E7Q7|A8E7Q7_DANRE	0.489867	Q4VBV3	0.712091	0.165835	8.98733	0.0161417	0.537957
559	sp|Q6P0I6|ZN830_DANRE	0.740708	Q6P0I6	0.598446	0.250889	8.98733	0.0161837	0.537957
7257	tr|Q1MTC4|Q1MTC4_DANRE;tr|A0A2R8Q549|A0A2R8Q549_DANRE;tr|A0A2R8RIU9|A0A2R8RIU9_DANRE;tr|F1R8J4|F1R8J4_DANRE;tr|F1R876|F1R876_DANRE;tr|A8WGJ1|A8WGJ1_DANRE;tr|Q3T7B3|Q3T7B3_DANRE	-0.622915	Q1MTC4	1.53998	0.211169	8.98733	0.0162494	0.537957
6978	tr|Q0P3Y0|Q0P3Y0_DANRE;tr|F1QLT3|F1QLT3_DANRE;tr|A3KP08|A3KP08_DANRE	0.491044	Q0P3Y0	0.71151	0.166508	8.98733	0.0162697	0.537957
7476	tr|Q4QRH5|Q4QRH5_DANRE	0.623361	Q4QRH5	0.649157	0.211512	8.98733	0.01632	0.537957
1692	tr|A0A193GP06|A0A193GP06_DANRE;tr|F1QFR0|F1QFR0_DANRE	0.542701	A0A193	0.686484	0.184222	8.98733	0.0163535	0.537957
6250	tr|F1R5X4|F1R5X4_DANRE;tr|I3ISS1|I3ISS1_DANRE;tr|D6MUD4|D6MUD4_DANRE;tr|F6NLZ6|F6NLZ6_DANRE;tr|A0ZXN1|A0ZXN1_DANRE;tr|Q1LWX5|Q1LWX5_DANRE;tr|Q8AW17|Q8AW17_DANRE	0.559071	F1R5X4	0.678739	0.190014	8.98733	0.0164507	0.537957
2455	tr|A0A2R8QUQ1|A0A2R8QUQ1_DANRE;tr|Q1JQ11|Q1JQ11_DANRE;tr|A3KP20|A3KP20_DANRE;tr|I3IS22|I3IS22_DANRE;tr|Q08CS5|Q08CS5_DANRE;tr|Q504E1|Q504E1_DANRE	0.552	A0A2R8	0.682074	0.187689	8.98733	0.0164832	0.537957
7912	tr|Q5BU19|Q5BU19_DANRE;tr|F1QMW3|F1QMW3_DANRE;tr|F8W4E9|F8W4E9_DANRE;tr|A0A2R8QBA1|A0A2R8QBA1_DANRE;tr|A0A0R4IFH8|A0A0R4IFH8_DANRE	0.539977	Q5BU19	0.687782	0.183737	8.98733	0.0165418	0.537957
10596	tr|Q803P9|Q803P9_DANRE	0.578569	Q803P9	0.669628	0.196981	8.98733	0.0165868	0.537957
3895	tr|B3DLK0|B3DLK0_DANRE;tr|Q2LDA1|Q2LDA1_DANRE;tr|B3DKQ3|B3DKQ3_DANRE;tr|A0A0R4IHB0|A0A0R4IHB0_DANRE;tr|A0A0R4IMA3|A0A0R4IMA3_DANRE;tr|Q90412|Q90412_DANRE;tr|Q561Q0|Q561Q0_DANRE	0.488934	B3DLK0	0.712551	0.166528	8.98733	0.0166175	0.537957
9732	tr|Q6ZM47|Q6ZM47_DANRE;tr|B3DJW5|B3DJW5_DANRE;tr|A0A2R8RPJ0|A0A2R8RPJ0_DANRE;tr|Q6IVB6|Q6IVB6_DANRE;tr|Q1LWZ5|Q1LWZ5_DANRE;tr|Q5RHI3|Q5RHI3_DANRE	0.459159	Q6ZM47	0.72741	0.156611	8.98733	0.0167312	0.537957
8324	tr|Q66I54|Q66I54_DANRE	0.504733	Q66I54	0.704791	0.172235	8.98733	0.0167685	0.537957
3004	tr|A4QP41|A4QP41_DANRE;tr|A0A2R8QPJ2|A0A2R8QPJ2_DANRE;tr|A0A0R4IJL2|A0A0R4IJL2_DANRE	-0.507278	A4QP41	1.42137	0.173108	8.98733	0.0167706	0.537957
5048	tr|F1Q4R4|F1Q4R4_DANRE	0.768528	F1Q4R4	0.587016	0.262317	8.98733	0.016788	0.537957
7893	tr|Q5BL36|Q5BL36_DANRE	0.508503	Q5BL36	0.702951	0.173673	8.98733	0.0168379	0.537957
10008	tr|Q7ZT21|Q7ZT21_DANRE;tr|A8KBN4|A8KBN4_DANRE;tr|F6P731|F6P731_DANRE	0.530694	Q7ZT21	0.692222	0.181331	8.98733	0.0168731	0.537957
3894	tr|B3DLK0|B3DLK0_DANRE;tr|Q2LDA1|Q2LDA1_DANRE;tr|B3DKQ3|B3DKQ3_DANRE;tr|A0A0R4IHB0|A0A0R4IHB0_DANRE;tr|A0A0R4IMA3|A0A0R4IMA3_DANRE;tr|Q90412|Q90412_DANRE	0.616758	B3DLK0	0.652135	0.210747	8.98733	0.0168765	0.537957
5714	tr|F1QNY7|F1QNY7_DANRE;tr|A5WW88|A5WW88_DANRE;tr|B0CM00|B0CM00_DANRE	0.508152	F1QNY7	0.703122	0.173646	8.98733	0.016881	0.537957
9468	tr|Q6PE34|Q6PE34_DANRE	0.564734	Q6PE34	0.67608	0.193128	8.98733	0.0169421	0.537957
8935	tr|Q6NV05|Q6NV05_DANRE;tr|A0A0R4IJ04|A0A0R4IJ04_DANRE	0.63067	Q6NV05	0.645876	0.215743	8.98733	0.0169669	0.537957
3349	tr|A8WGB0|A8WGB0_DANRE;tr|F8W5X0|F8W5X0_DANRE	0.477354	A8WGB0	0.718294	0.163343	8.98733	0.0169904	0.537957
7983	tr|Q5PR52|Q5PR52_DANRE;tr|F1QZF5|F1QZF5_DANRE	1.01989	Q5PR52	0.493155	0.349028	8.98733	0.0169993	0.537957
2522	tr|A0A2R8RQC2|A0A2R8RQC2_DANRE	0.681286	A0A2R8	0.623609	0.233828	8.98733	0.0172346	0.543396
4755	tr|E7FGA5|E7FGA5_DANRE;tr|A0A2R8RQT4|A0A2R8RQT4_DANRE;tr|Q503Y5|Q503Y5_DANRE;tr|F1QS99|F1QS99_DANRE;tr|A0A2R8RSR5|A0A2R8RSR5_DANRE;tr|A0A2R8Q1W8|A0A2R8Q1W8_DANRE;tr|E9QJ27|E9QJ27_DANRE;tr|A0A140LGJ0|A0A140LGJ0_DANRE	-0.82436	E7FGA5	1.77075	0.28305	8.98733	0.0172684	0.543396
10867	tr|Q9DDU5|Q9DDU5_DANRE	-0.623518	Q9DDU5	1.54063	0.214583	8.98733	0.0174573	0.547798
9160	tr|Q6P0G6|Q6P0G6_DANRE	0.45792	Q6P0G6	0.728035	0.157832	8.98733	0.0175829	0.549401
10831	tr|Q90Z09|Q90Z09_DANRE;tr|Q504L3|Q504L3_DANRE;tr|Q6GML9|Q6GML9_DANRE;tr|Q1RM42|Q1RM42_DANRE;tr|A1L1X3|A1L1X3_DANRE	0.548046	Q90Z09	0.683946	0.18895	8.98733	0.0176068	0.549401
4916	tr|E9QFQ7|E9QFQ7_DANRE;tr|E9QIB1|E9QIB1_DANRE;tr|A1L223|A1L223_DANRE;tr|E9QC43|E9QC43_DANRE;tr|E9QD40|E9QD40_DANRE	0.511697	E9QFQ7	0.701397	0.176903	8.98733	0.0178363	0.552908
306	sp|Q5CZR5|AEP1_DANRE;tr|A7MCP2|A7MCP2_DANRE;tr|A0A140LGS3|A0A140LGS3_DANRE;tr|A8E5N2|A8E5N2_DANRE	0.548535	Q5CZR5	0.683714	0.189937	8.98733	0.0179687	0.552908
6276	tr|F1R7A8|F1R7A8_DANRE;tr|A0A2R8QDG3|A0A2R8QDG3_DANRE;tr|A9JR76|A9JR76_DANRE	0.566501	F1R7A8	0.675252	0.196263	8.98733	0.0180137	0.552908
3937	tr|B7ZUY8|B7ZUY8_DANRE;tr|A0A2R8PXK4|A0A2R8PXK4_DANRE;tr|Q1LX72|Q1LX72_DANRE	0.490793	B7ZUY8	0.711634	0.170078	8.98733	0.0180357	0.552908
7552	tr|Q4VBI6|Q4VBI6_DANRE;tr|F1QKY8|F1QKY8_DANRE	0.513401	Q4VBI6	0.700569	0.178012	8.98733	0.0180833	0.552908
7656	tr|Q503S9|Q503S9_DANRE	0.464263	Q503S9	0.724841	0.161066	8.98733	0.0181318	0.552908
727	sp|Q7ZWB7|BBS5_DANRE	0.498566	Q7ZWB7	0.70781	0.173	8.98733	0.0181482	0.552908
9429	tr|Q6PC56|Q6PC56_DANRE;tr|F1QUS0|F1QUS0_DANRE;tr|C5IG40|C5IG40_DANRE	0.533854	Q6PC56	0.690707	0.185432	8.98733	0.018234	0.552908
8410	tr|Q6DBS1|Q6DBS1_DANRE;tr|F1QG32|F1QG32_DANRE;tr|Q32LW3|Q32LW3_DANRE	0.505961	Q6DBS1	0.704191	0.175786	8.98733	0.0182546	0.552908
6840	tr|O93406|O93406_DANRE	0.591786	O93406	0.663521	0.205663	8.98733	0.0182792	0.552908
6815	tr|K9L5F8|K9L5F8_DANRE	0.487475	K9L5F8	0.713273	0.169571	8.98733	0.0183602	0.552908
10741	tr|Q8JHC8|Q8JHC8_DANRE;tr|Q6PGW7|Q6PGW7_DANRE;tr|Q4V971|Q4V971_DANRE;tr|F1QLC3|F1QLC3_DANRE	0.511058	Q8JHC8	0.701708	0.177792	8.98733	0.0183686	0.552908
6614	tr|F8W2X9|F8W2X9_DANRE;tr|E7F2Y6|E7F2Y6_DANRE	0.479318	F8W2X9	0.717317	0.166876	8.98733	0.0184336	0.552908
1857	tr|A0A2R8PY84|A0A2R8PY84_DANRE;tr|A0A2R8Q3A2|A0A2R8Q3A2_DANRE;tr|A0A2R8QAX5|A0A2R8QAX5_DANRE	0.598516	A0A2R8	0.660433	0.208577	8.98733	0.0185173	0.552908
3184	tr|A7MCL0|A7MCL0_DANRE;tr|R4GEF3|R4GEF3_DANRE;tr|E9QHJ7|E9QHJ7_DANRE;tr|Q7SXT6|Q7SXT6_DANRE;tr|R4GED0|R4GED0_DANRE;tr|E9QBG1|E9QBG1_DANRE;tr|X1WFV6|X1WFV6_DANRE;tr|Q7ZW10|Q7ZW10_DANRE;tr|X1WC29|X1WC29_DANRE;tr|X1WH79|X1WH79_DANRE	0.493066	A7MCL0	0.710513	0.171877	8.98733	0.0185415	0.552908
9364	tr|Q6PBW1|Q6PBW1_DANRE;tr|B8JJJ6|B8JJJ6_DANRE;tr|Q6PC32|Q6PC32_DANRE;tr|B8JJJ5|B8JJJ5_DANRE	0.553364	Q6PBW1	0.681429	0.192924	8.98733	0.0185537	0.552908
10567	tr|Q803I3|Q803I3_DANRE;tr|F1QJB5|F1QJB5_DANRE;tr|E9QF95|E9QF95_DANRE	0.574989	Q803I3	0.671292	0.200542	8.98733	0.0185879	0.552908
3024	tr|A5D6R8|A5D6R8_DANRE;tr|Q1ECW1|Q1ECW1_DANRE	0.483233	A5D6R8	0.715373	0.168582	8.98733	0.0186101	0.552908
3077	tr|A5PMP6|A5PMP6_DANRE;tr|A0A0N4SU63|A0A0N4SU63_DANRE;tr|A0A0N4STW3|A0A0N4STW3_DANRE;tr|B0S5I2|B0S5I2_DANRE;tr|F6P0C3|F6P0C3_DANRE;tr|A0A2R8RVX2|A0A2R8RVX2_DANRE;tr|A8KB97|A8KB97_DANRE	0.47106	A5PMP6	0.721434	0.165153	8.98733	0.0190451	0.56433
7134	tr|Q1LVI2|Q1LVI2_DANRE	0.460453	Q1LVI2	0.726758	0.161598	8.98733	0.0191352	0.564874
10898	tr|Q9I8N9|Q9I8N9_DANRE;tr|F8W3N3|F8W3N3_DANRE;tr|Q90ZG6|Q90ZG6_DANRE;tr|F8W4L9|F8W4L9_DANRE	0.563737	Q9I8N9	0.676547	0.197984	8.98733	0.0191972	0.564874
4698	tr|E7FE90|E7FE90_DANRE	0.531871	E7FE90	0.691657	0.18683	8.98733	0.0192151	0.564874
5466	tr|F1QFQ7|F1QFQ7_DANRE;tr|F8W3E0|F8W3E0_DANRE	0.472081	F1QFQ7	0.720924	0.16646	8.98733	0.0195569	0.572966
4139	tr|D3XD58|D3XD58_DANRE;tr|E9QF86|E9QF86_DANRE;tr|D3XD57|D3XD57_DANRE;tr|F1R251|F1R251_DANRE	-0.575294	D3XD58	1.48998	0.203026	8.98733	0.0196335	0.572966
7819	tr|Q568R9|Q568R9_DANRE	0.77709	Q568R9	0.583542	0.274273	8.98733	0.0196442	0.572966
8043	tr|Q5RI07|Q5RI07_DANRE;tr|Q3B734|Q3B734_DANRE;tr|Q568T1|Q568T1_DANRE;tr|Q6DH10|Q6DH10_DANRE;tr|Q5RI08|Q5RI08_DANRE	0.630139	Q5RI07	0.646114	0.223227	8.98733	0.0199804	0.580646
8819	tr|Q6IQL4|Q6IQL4_DANRE;tr|F1QJV7|F1QJV7_DANRE	0.547985	Q6IQL4	0.683975	0.194361	8.98733	0.020093	0.580646
7680	tr|Q504B1|Q504B1_DANRE	0.547534	Q504B1	0.684189	0.194383	8.98733	0.0201801	0.580646
7578	tr|Q501S9|Q501S9_DANRE;tr|F8W292|F8W292_DANRE;tr|F1QTP6|F1QTP6_DANRE	-0.794136	Q501S9	1.73404	0.282026	8.98733	0.0202114	0.580646
5581	tr|F1QJR8|F1QJR8_DANRE	0.652769	F1QJR8	0.636058	0.232007	8.98733	0.0202855	0.580646
6808	tr|K7DY73|K7DY73_DANRE;tr|A4FVH7|A4FVH7_DANRE;tr|Q7SXE5|Q7SXE5_DANRE	-0.541928	K7DY73	1.45592	0.192699	8.98733	0.0203276	0.580646
2009	tr|A0A2R8Q7N6|A0A2R8Q7N6_DANRE;sp|Q6P6X9|NUP35_DANRE;tr|B0R0Z4|B0R0Z4_DANRE	0.508968	A0A2R8	0.702725	0.180986	8.98733	0.0203311	0.580646
6987	tr|Q0P455|Q0P455_DANRE;tr|A0A2R8PXB7|A0A2R8PXB7_DANRE;tr|F1QNF2|F1QNF2_DANRE	0.592777	Q0P455	0.663065	0.210801	8.98733	0.0203373	0.580646
4175	tr|E7EXE8|E7EXE8_DANRE	0.475547	E7EXE8	0.719194	0.169265	8.98733	0.0204218	0.580646
3051	tr|A5PL65|A5PL65_DANRE;tr|A0EXC5|A0EXC5_DANRE;tr|A0A0R4IT32|A0A0R4IT32_DANRE	0.446952	A5PL65	0.733591	0.159193	8.98733	0.0204842	0.580646
2461	tr|A0A2R8RHH0|A0A2R8RHH0_DANRE;tr|B2GR26|B2GR26_DANRE;sp|Q1MTE5|ARL3_DANRE	0.473821	A0A2R8	0.720055	0.168887	8.98733	0.020553	0.580646
4357	tr|E7F371|E7F371_DANRE;tr|A0A0R4I9S7|A0A0R4I9S7_DANRE	0.439753	E7F371	0.737261	0.15677	8.98733	0.0205689	0.580646
6433	tr|F1RCR3|F1RCR3_DANRE	0.49364	F1RCR3	0.710231	0.176135	8.98733	0.0206514	0.580646
3919	tr|B7ZD39|B7ZD39_DANRE	0.502662	B7ZD39	0.705803	0.179512	8.98733	0.020735	0.580646
1982	tr|A0A2R8Q5I0|A0A2R8Q5I0_DANRE;tr|B8A5M6|B8A5M6_DANRE	0.479972	A0A2R8	0.716992	0.171514	8.98733	0.0207931	0.580646
4406	tr|E7F537|E7F537_DANRE;tr|F1QDA1|F1QDA1_DANRE	0.491469	E7F537	0.711301	0.175887	8.98733	0.0209367	0.580646
3028	tr|A5D6S6|A5D6S6_DANRE	0.466279	A5D6S6	0.723829	0.166948	8.98733	0.02098	0.580646
5037	tr|E9QJK6|E9QJK6_DANRE;tr|E9QIQ0|E9QIQ0_DANRE;tr|Q5U3P4|Q5U3P4_DANRE;tr|F1QDU3|F1QDU3_DANRE;tr|A8E5E3|A8E5E3_DANRE;tr|F8W2U2|F8W2U2_DANRE	0.487055	E9QJK6	0.71348	0.1744	8.98733	0.0209874	0.580646
7632	tr|Q503F8|Q503F8_DANRE;tr|F1QAI1|F1QAI1_DANRE	-0.500342	Q503F8	1.41455	0.179173	8.98733	0.0209956	0.580646
5507	tr|F1QH31|F1QH31_DANRE;tr|Q0P489|Q0P489_DANRE;tr|F1R142|F1R142_DANRE	0.549685	F1QH31	0.683169	0.196969	8.98733	0.0210566	0.580646
3394	tr|A9JRM6|A9JRM6_DANRE;tr|A0A2R8Q0D6|A0A2R8Q0D6_DANRE;tr|A0A2R8Q3W8|A0A2R8Q3W8_DANRE;tr|Q38HW9|Q38HW9_DANRE;tr|F1Q6K8|F1Q6K8_DANRE;tr|Q7SX87|Q7SX87_DANRE;tr|A9JRQ4|A9JRQ4_DANRE	0.54584	A9JRM6	0.684993	0.195645	8.98733	0.0210834	0.580646
8260	tr|Q5XJT9|Q5XJT9_DANRE;tr|A2BGG0|A2BGG0_DANRE;tr|Q503S3|Q503S3_DANRE	0.439196	Q5XJT9	0.737545	0.157502	8.98733	0.0211329	0.580646
770	sp|Q9I9P9|SMAD2_DANRE;tr|F1Q5P5|F1Q5P5_DANRE;tr|Q9I9P8|Q9I9P8_DANRE;tr|Q8AY16|Q8AY16_DANRE;tr|Q66HX9|Q66HX9_DANRE;tr|Q8AY15|Q8AY15_DANRE;tr|Q6A3P7|Q6A3P7_DANRE;tr|Q5XJE0|Q5XJE0_DANRE;tr|F1QXZ9|F1QXZ9_DANRE;tr|B2GS20|B2GS20_DANRE	0.435336	Q9I9P9	0.739521	0.156128	8.98733	0.0211392	0.580646
364	sp|Q5XFY4|BCL7A_DANRE;tr|A3QK39|A3QK39_DANRE;tr|B2GTJ2|B2GTJ2_DANRE;sp|A2BIL8|BC7BB_DANRE;sp|Q6NWJ0|BC7BA_DANRE	0.635475	Q5XFY4	0.643729	0.228001	8.98733	0.0211798	0.580646
2916	tr|A4FUJ9|A4FUJ9_DANRE;tr|Q502C5|Q502C5_DANRE	0.631073	A4FUJ9	0.645696	0.226486	8.98733	0.021207	0.580646
8517	tr|Q6DGB2|Q6DGB2_DANRE;tr|B0S5J9|B0S5J9_DANRE;tr|B0S5J8|B0S5J8_DANRE	0.575904	Q6DGB2	0.670866	0.20694	8.98733	0.0213258	0.581243
6578	tr|F6P9S6|F6P9S6_DANRE	0.499943	F6P9S6	0.707135	0.179658	8.98733	0.0213329	0.581243
10897	tr|Q9I8N9|Q9I8N9_DANRE;tr|F8W3N3|F8W3N3_DANRE	0.482883	Q9I8N9	0.715546	0.173776	8.98733	0.0214719	0.581505
5453	tr|F1QFF9|F1QFF9_DANRE;sp|Q7ZVK4|VPS36_DANRE;tr|A0A2R8QPX7|A0A2R8QPX7_DANRE	0.488182	F1QFF9	0.712923	0.175809	8.98733	0.0215421	0.581505
2077	tr|A0A2R8QBS1|A0A2R8QBS1_DANRE;tr|F1QNR4|F1QNR4_DANRE	0.502124	A0A2R8	0.706066	0.180844	8.98733	0.0215497	0.581505
2638	tr|A0AUP8|A0AUP8_DANRE;tr|A0A0N4SU43|A0A0N4SU43_DANRE;tr|A0A0N4STP0|A0A0N4STP0_DANRE	0.495258	A0AUP8	0.709435	0.178373	8.98733	0.0215507	0.581505
6625	tr|F8W3K1|F8W3K1_DANRE;tr|F1RA22|F1RA22_DANRE;tr|X1WES8|X1WES8_DANRE	0.809753	F8W3K1	0.57048	0.292478	8.98733	0.0218318	0.585394
3404	tr|A9JRY8|A9JRY8_DANRE	0.473342	A9JRY8	0.720294	0.171061	8.98733	0.0218853	0.585394
10758	tr|Q8QGV5|Q8QGV5_DANRE;tr|Q8QGV4|Q8QGV4_DANRE	-0.488438	Q8QGV5	1.40292	0.176816	8.98733	0.0220537	0.585394
5685	tr|F1QME9|F1QME9_DANRE;tr|Q6NUV3|Q6NUV3_DANRE;tr|A1L1N8|A1L1N8_DANRE;tr|B0JZL4|B0JZL4_DANRE;tr|Q32PV7|Q32PV7_DANRE	0.487546	F1QME9	0.713237	0.176597	8.98733	0.0221122	0.585394
7971	tr|Q5PNM7|Q5PNM7_DANRE;tr|Q6DH39|Q6DH39_DANRE	-0.742719	Q5PNM7	1.67333	0.269064	8.98733	0.0221268	0.585394
3222	tr|A8BBB9|A8BBB9_DANRE;tr|Q5RI46|Q5RI46_DANRE;tr|Q568A7|Q568A7_DANRE;tr|A4FVI9|A4FVI9_DANRE;tr|Q15JE8|Q15JE8_DANRE;tr|B0S5X0|B0S5X0_DANRE	0.533563	A8BBB9	0.690847	0.193423	8.98733	0.0221941	0.585394
7180	tr|Q1LXJ1|Q1LXJ1_DANRE	0.458956	Q1LXJ1	0.727513	0.166448	8.98733	0.0222368	0.585394
2241	tr|A0A2R8QJJ4|A0A2R8QJJ4_DANRE;tr|A9XST2|A9XST2_DANRE;tr|F1QD14|F1QD14_DANRE;tr|A0A0R4IUL4|A0A0R4IUL4_DANRE	-0.589698	A0A2R8	1.50493	0.213953	8.98733	0.0222783	0.585394
224	sp|Q1LU86|FA92A_DANRE;tr|E9QCT2|E9QCT2_DANRE	0.445479	Q1LU86	0.734341	0.161785	8.98733	0.022376	0.585394
5471	tr|F1QFV2|F1QFV2_DANRE;tr|Q803K3|Q803K3_DANRE;tr|F1QS20|F1QS20_DANRE;tr|F1R2T6|F1R2T6_DANRE	0.582601	F1QFV2	0.667759	0.211637	8.98733	0.0224015	0.585394
6127	tr|F1R2S5|F1R2S5_DANRE;tr|Q4QRF3|Q4QRF3_DANRE;tr|A0A2R8PZ72|A0A2R8PZ72_DANRE;tr|A0A2R8Q5K5|A0A2R8Q5K5_DANRE;tr|Q3T7B0|Q3T7B0_DANRE;tr|A0A2R8QHD5|A0A2R8QHD5_DANRE;tr|A5PL84|A5PL84_DANRE	-0.547618	F1R2S5	1.46167	0.198978	8.98733	0.0224264	0.585394
10878	tr|Q9DF44|Q9DF44_DANRE;tr|Q6NYM2|Q6NYM2_DANRE;tr|A8KC02|A8KC02_DANRE	-0.458215	Q9DF44	1.37384	0.166593	8.98733	0.0224869	0.585394
10637	tr|Q803Y9|Q803Y9_DANRE;tr|F1Q947|F1Q947_DANRE;tr|A0A0R4IW82|A0A0R4IW82_DANRE	0.46185	Q803Y9	0.726055	0.167933	8.98733	0.022498	0.585394
1128	tr|A0A0R4IG79|A0A0R4IG79_DANRE;tr|A0A0R4IZC2|A0A0R4IZC2_DANRE;tr|A0A2R8Q859|A0A2R8Q859_DANRE;tr|A0A2R8RK12|A0A2R8RK12_DANRE;tr|A0A2R8RTS0|A0A2R8RTS0_DANRE	0.5589	A0A0R4	0.67882	0.203265	8.98733	0.0225197	0.585394
4136	tr|D3KYL2|D3KYL2_DANRE;tr|D3KYL1|D3KYL1_DANRE;tr|A0A0R4IST7|A0A0R4IST7_DANRE	0.501979	D3KYL2	0.706137	0.182626	8.98733	0.0225546	0.585394
5194	tr|F1Q816|F1Q816_DANRE;tr|A9XP98|A9XP98_DANRE;tr|A2VD39|A2VD39_DANRE;tr|Q6GQN2|Q6GQN2_DANRE;tr|Q502E2|Q502E2_DANRE;tr|Q1ECZ8|Q1ECZ8_DANRE	0.764083	F1Q816	0.588828	0.278065	8.98733	0.0225844	0.585394
10952	tr|Q9PWD8|Q9PWD8_DANRE;tr|Q6P0E4|Q6P0E4_DANRE	0.548678	Q9PWD8	0.683646	0.199804	8.98733	0.0226498	0.585394
8084	tr|Q5SPK5|Q5SPK5_DANRE;tr|A0A1D5NSA5|A0A1D5NSA5_DANRE	0.54027	Q5SPK5	0.687642	0.196779	8.98733	0.0226694	0.585394
3270	tr|A8HAJ8|A8HAJ8_DANRE;tr|A0A2R8QGK2|A0A2R8QGK2_DANRE	0.476889	A8HAJ8	0.718526	0.173771	8.98733	0.0227143	0.585394
9340	tr|Q6PBM9|Q6PBM9_DANRE;tr|A7YYG7|A7YYG7_DANRE;tr|A0A0R4IMS8|A0A0R4IMS8_DANRE	0.522956	Q6PBM9	0.695944	0.190611	8.98733	0.0227429	0.585394
3703	tr|B2GQW3|B2GQW3_DANRE;sp|Q6PI52|CALM_DANRE;tr|A0A2R8RTK5|A0A2R8RTK5_DANRE	0.510554	B2GQW3	0.701953	0.186273	8.98733	0.0228429	0.586615
1962	tr|A0A2R8Q4Q2|A0A2R8Q4Q2_DANRE	0.572847	A0A2R8	0.672289	0.209385	8.98733	0.023032	0.587049
3224	tr|A8BBH7|A8BBH7_DANRE;tr|B0UYH4|B0UYH4_DANRE	0.418955	A8BBH7	0.747966	0.153289	8.98733	0.0231357	0.587049
5359	tr|F1QCR7|F1QCR7_DANRE;tr|Q502B1|Q502B1_DANRE	0.454954	F1QCR7	0.729533	0.166472	8.98733	0.0231428	0.587049
9698	tr|Q6U1J5|Q6U1J5_DANRE;tr|Q6P4U1|Q6P4U1_DANRE;tr|F1QJC9|F1QJC9_DANRE;tr|B1WB89|B1WB89_DANRE;tr|F1QSC5|F1QSC5_DANRE;tr|A0A2R8QL73|A0A2R8QL73_DANRE;tr|Q58P24|Q58P24_DANRE	0.803326	Q6U1J5	0.573026	0.293988	8.98733	0.023158	0.587049
2740	tr|A2AV32|A2AV32_DANRE	0.540924	A2AV32	0.687331	0.197972	8.98733	0.0231654	0.587049
10126	tr|Q7ZUK5|Q7ZUK5_DANRE;tr|Q1LWK5|Q1LWK5_DANRE	0.432773	Q7ZUK5	0.740836	0.158405	8.98733	0.0231751	0.587049
7813	tr|Q568Q5|Q568Q5_DANRE;tr|Q4JQI9|Q4JQI9_DANRE;tr|A0A2R8RQR2|A0A2R8RQR2_DANRE;tr|Q1LWB9|Q1LWB9_DANRE	0.460955	Q568Q5	0.726505	0.168912	8.98733	0.023293	0.587865
8054	tr|Q5RIJ7|Q5RIJ7_DANRE;tr|Q5XJN4|Q5XJN4_DANRE;tr|Q5RIJ8|Q5RIJ8_DANRE;tr|A0A0B5JWD1|A0A0B5JWD1_DANRE	0.873822	Q5RIJ7	0.545699	0.320263	8.98733	0.0233125	0.587865
5182	tr|F1Q7N1|F1Q7N1_DANRE;tr|F1Q4S4|F1Q4S4_DANRE	0.452241	F1Q7N1	0.730907	0.165949	8.98733	0.0234379	0.589695
10793	tr|Q90WH4|Q90WH4_DANRE;tr|Q7ZTS0|Q7ZTS0_DANRE;tr|A0A0R4IH96|A0A0R4IH96_DANRE;tr|A0A0R4IPQ5|A0A0R4IPQ5_DANRE	0.497173	Q90WH4	0.708494	0.182566	8.98733	0.0235116	0.590221
5570	tr|F1QJH0|F1QJH0_DANRE;sp|Q6DGL2|KBRS2_DANRE	0.429779	F1QJH0	0.742376	0.15794	8.98733	0.0235928	0.590849
9454	tr|Q6PCA0|Q6PCA0_DANRE;tr|Q6DI45|Q6DI45_DANRE;sp|Q98SP7|BBS2_DANRE	0.449001	Q6PCA0	0.73255	0.165088	8.98733	0.0236463	0.590849
10539	tr|Q803B7|Q803B7_DANRE;tr|Q6P006|Q6P006_DANRE	0.457067	Q803B7	0.728466	0.168132	8.98733	0.0236953	0.590849
5762	tr|F1QQ79|F1QQ79_DANRE;tr|Q5PNN5|Q5PNN5_DANRE	-0.555568	F1QQ79	1.46975	0.204745	8.98733	0.0238912	0.593834
4676	tr|E7FDV9|E7FDV9_DANRE	0.565115	E7FDV9	0.675901	0.208424	8.98733	0.0239733	0.593834
7306	tr|Q2P9V7|Q2P9V7_DANRE;tr|Q2VT45|Q2VT45_DANRE	0.45666	Q2P9V7	0.728671	0.168426	8.98733	0.0239745	0.593834
3513	tr|B0S5S9|B0S5S9_DANRE;sp|Q4V8X4|ACBD6_DANRE	0.485242	B0S5S9	0.714377	0.179182	8.98733	0.0241024	0.59568
9891	tr|Q7T1B0|Q7T1B0_DANRE	0.495144	Q7T1B0	0.709491	0.182988	8.98733	0.0241898	0.596521
8156	tr|Q5U3E9|Q5U3E9_DANRE	0.49561	Q5U3E9	0.709262	0.183611	8.98733	0.0244536	0.600136
859	tr|A0A0G2KPR3|A0A0G2KPR3_DANRE;tr|A0A140LGV5|A0A140LGV5_DANRE	-0.504827	A0A0G2	1.41895	0.187061	8.98733	0.0244745	0.600136
8470	tr|Q6DEL9|Q6DEL9_DANRE;tr|U3JA54|U3JA54_DANRE;tr|Q71G54|Q71G54_DANRE;tr|B3DKP7|B3DKP7_DANRE;tr|A0A2R8RU78|A0A2R8RU78_DANRE;tr|Q71G53|Q71G53_DANRE;tr|E9QFQ3|E9QFQ3_DANRE;tr|Q71G52|Q71G52_DANRE;tr|F1Q7T6|F1Q7T6_DANRE;tr|F1QC44|F1QC44_DANRE;tr|A0A2R8QTB4|A0A2R8QTB4_DANRE;tr|A0A2R8Q786|A0A2R8Q786_DANRE;tr|A0A2R8RT79|A0A2R8RT79_DANRE	1.07591	Q6DEL9	0.47437	0.39876	8.98733	0.0244975	0.600136
709	sp|Q7ZV26|SOSSC_DANRE	0.484353	Q7ZV26	0.714817	0.180114	8.98733	0.024861	0.605829
8218	tr|Q5XJ96|Q5XJ96_DANRE;tr|A2CEM4|A2CEM4_DANRE	-1.0334	Q5XJ96	2.04684	0.384837	8.98733	0.0250184	0.605829
10135	tr|Q7ZUL7|Q7ZUL7_DANRE	0.436516	Q7ZUL7	0.738917	0.162561	8.98733	0.0250205	0.605829
846	tr|A0A0G2KK56|A0A0G2KK56_DANRE	0.503094	A0A0G2	0.705592	0.187433	8.98733	0.0250664	0.605829
7477	tr|Q4QRH5|Q4QRH5_DANRE;tr|Q4VBJ5|Q4VBJ5_DANRE;tr|Q68FN6|Q68FN6_DANRE;tr|Q4VBI1|Q4VBI1_DANRE;tr|A3KPY8|A3KPY8_DANRE	0.543435	Q4QRH5	0.686135	0.202592	8.98733	0.0251366	0.605829
5909	tr|F1QV17|F1QV17_DANRE	0.484135	F1QV17	0.714925	0.180537	8.98733	0.0251683	0.605829
9628	tr|Q6TGN4|Q6TGN4_DANRE;tr|Q32PT4|Q32PT4_DANRE;tr|F1QSL3|F1QSL3_DANRE;tr|Q567N0|Q567N0_DANRE	0.458424	Q6TGN4	0.727781	0.171029	8.98733	0.0252205	0.605829
8492	tr|Q6DG30|Q6DG30_DANRE;tr|Q5RIK7|Q5RIK7_DANRE	0.470092	Q6DG30	0.721918	0.175416	8.98733	0.0252413	0.605829
4506	tr|E7F8T4|E7F8T4_DANRE;tr|F1R8N2|F1R8N2_DANRE	0.442178	E7F8T4	0.736023	0.165007	8.98733	0.0252466	0.605829
4966	tr|E9QH22|E9QH22_DANRE;tr|Q66I11|Q66I11_DANRE;tr|F1QQP8|F1QQP8_DANRE	-0.552263	E9QH22	1.46638	0.206135	8.98733	0.0252723	0.605829
3166	tr|A7MBV3|A7MBV3_DANRE;tr|F1QAL6|F1QAL6_DANRE	0.818743	A7MBV3	0.566936	0.305804	8.98733	0.0253462	0.606232
5562	tr|F1QJ31|F1QJ31_DANRE	0.638457	F1QJ31	0.642399	0.238591	8.98733	0.0254042	0.606232
10460	tr|Q7ZYZ4|Q7ZYZ4_DANRE;tr|F6P497|F6P497_DANRE;tr|X1WFB1|X1WFB1_DANRE	0.478385	Q7ZYZ4	0.717781	0.178849	8.98733	0.0254519	0.606232
423	sp|Q6DGQ0|SPT4H_DANRE	0.656774	Q6DGQ0	0.634295	0.245692	8.98733	0.0255205	0.606573
5198	tr|F1Q881|F1Q881_DANRE;tr|B0CLZ4|B0CLZ4_DANRE	0.46212	F1Q881	0.725919	0.17298	8.98733	0.0255887	0.606904
3282	tr|A8KBA6|A8KBA6_DANRE;sp|O42364|APOEB_DANRE	-0.558826	A8KBA6	1.47307	0.209346	8.98733	0.0256784	0.607741
389	sp|Q68EK9|CDC26_DANRE	0.435656	Q68EK9	0.739357	0.163435	8.98733	0.0258372	0.609284
2746	tr|A2BF67|A2BF67_DANRE	0.563034	A2BF67	0.676877	0.211307	8.98733	0.0258838	0.609284
8211	tr|Q5XJ69|Q5XJ69_DANRE	0.542271	Q5XJ69	0.686689	0.203557	8.98733	0.0259073	0.609284
4134	tr|D3KYL2|D3KYL2_DANRE;tr|A0A0R4IST7|A0A0R4IST7_DANRE	0.474441	D3KYL2	0.719746	0.178259	8.98733	0.0260117	0.609964
8538	tr|Q6DGL1|Q6DGL1_DANRE;tr|A5WV37|A5WV37_DANRE;tr|A7MCH1|A7MCH1_DANRE	0.45933	Q6DGL1	0.727324	0.172642	8.98733	0.0260514	0.609964
5887	tr|F1QUD0|F1QUD0_DANRE;sp|Q6NV32|PTMAA_DANRE;tr|A1L241|A1L241_DANRE	0.777269	F1QUD0	0.58347	0.292267	8.98733	0.0261	0.609964
878	tr|A0A0G2KVZ0|A0A0G2KVZ0_DANRE;tr|A0A2R8RWL0|A0A2R8RWL0_DANRE	0.601113	A0A0G2	0.659245	0.226354	8.98733	0.0262639	0.612513
3311	tr|A8KC22|A8KC22_DANRE;tr|F1Q577|F1Q577_DANRE;tr|A0A0R4IB42|A0A0R4IB42_DANRE	0.697054	A8KC22	0.616831	0.262699	8.98733	0.0263584	0.613011
8710	tr|Q6DRK0|Q6DRK0_DANRE	0.423521	Q6DRK0	0.745603	0.159663	8.98733	0.026395	0.613011
8374	tr|Q6AXI9|Q6AXI9_DANRE;tr|A0A2R8RJJ7|A0A2R8RJJ7_DANRE	0.490494	Q6AXI9	0.711781	0.185023	8.98733	0.0264641	0.613342
5013	tr|E9QIQ3|E9QIQ3_DANRE;tr|A8WFZ2|A8WFZ2_DANRE;tr|A0A2R8QTE7|A0A2R8QTE7_DANRE	0.566987	E9QIQ3	0.675025	0.214099	8.98733	0.0265833	0.614309
9519	tr|Q6PFU7|Q6PFU7_DANRE;tr|F1R454|F1R454_DANRE	0.451813	Q6PFU7	0.731124	0.171002	8.98733	0.0268505	0.614309
4265	tr|E7F039|E7F039_DANRE	0.485512	E7F039	0.714244	0.183767	8.98733	0.0268569	0.614309
947	tr|A0A0J9YJ73|A0A0J9YJ73_DANRE;tr|Q6PC28|Q6PC28_DANRE	0.544941	A0A0J9	0.685419	0.206341	8.98733	0.0269017	0.614309
7928	tr|Q5D012|Q5D012_DANRE;tr|F1QGD9|F1QGD9_DANRE	0.542644	Q5D012	0.686512	0.205558	8.98733	0.0269512	0.614309
9427	tr|Q6PC53|Q6PC53_DANRE;tr|Q6TNR6|Q6TNR6_DANRE	0.527473	Q6PC53	0.693769	0.199827	8.98733	0.0269602	0.614309
2727	tr|A1L2D4|A1L2D4_DANRE;tr|A0A140LH09|A0A140LH09_DANRE;tr|A0A2R8QIV6|A0A2R8QIV6_DANRE;tr|E7F0V5|E7F0V5_DANRE;tr|A0A140LH79|A0A140LH79_DANRE	-0.714366	A1L2D4	1.64076	0.270664	8.98733	0.0269755	0.614309
1211	tr|A0A0R4IIP7|A0A0R4IIP7_DANRE;tr|Q7ZU76|Q7ZU76_DANRE;tr|F1QWM0|F1QWM0_DANRE	-0.703303	A0A0R4	1.62823	0.266524	8.98733	0.0269979	0.614309
10669	tr|Q8AW04|Q8AW04_DANRE;tr|B0S6A7|B0S6A7_DANRE;tr|A7MBT5|A7MBT5_DANRE;tr|Q6DG68|Q6DG68_DANRE	0.576935	Q8AW04	0.670387	0.218765	8.98733	0.0270673	0.614309
5623	tr|F1QKV3|F1QKV3_DANRE;sp|Q66I61|CX056_DANRE	-0.523769	F1QKV3	1.43771	0.198971	8.98733	0.0272828	0.614309
8636	tr|Q6DHJ2|Q6DHJ2_DANRE	0.487612	Q6DHJ2	0.713205	0.185273	8.98733	0.0273068	0.614309
1084	tr|A0A0R4IEK3|A0A0R4IEK3_DANRE;tr|A0A2R8Q3K7|A0A2R8Q3K7_DANRE	0.469607	A0A0R4	0.722162	0.178466	8.98733	0.0273292	0.614309
2161	tr|A0A2R8QFV4|A0A2R8QFV4_DANRE	0.439586	A0A2R8	0.737346	0.167089	8.98733	0.0273521	0.614309
5601	tr|F1QK37|F1QK37_DANRE;tr|B2LT49|B2LT49_DANRE	0.445086	F1QK37	0.73454	0.169266	8.98733	0.0274121	0.614309
303	sp|Q5CZR5|AEP1_DANRE;tr|A7MCP2|A7MCP2_DANRE;tr|A0A140LGS3|A0A140LGS3_DANRE;tr|A0A0G2L4S8|A0A0G2L4S8_DANRE;tr|A8E5N2|A8E5N2_DANRE;tr|E7F8T3|E7F8T3_DANRE	0.538892	Q5CZR5	0.6883	0.205151	8.98733	0.027534	0.614309
8423	tr|Q6DBX3|Q6DBX3_DANRE	0.46416	Q6DBX3	0.724893	0.176864	8.98733	0.027643	0.614309
10765	tr|Q8QHI1|Q8QHI1_DANRE;tr|X1WHS2|X1WHS2_DANRE	0.944548	Q8QHI1	0.519592	0.359989	8.98733	0.0276687	0.614309
2507	tr|A0A2R8RN86|A0A2R8RN86_DANRE;tr|F1Q8K1|F1Q8K1_DANRE;tr|X1WFL7|X1WFL7_DANRE;tr|Q0P408|Q0P408_DANRE;tr|A0A0R4IQH9|A0A0R4IQH9_DANRE;tr|X1WBT9|X1WBT9_DANRE	0.494818	A0A2R8	0.709651	0.188621	8.98733	0.0276904	0.614309
8267	tr|Q5XTN0|Q5XTN0_DANRE;tr|A7E2N2|A7E2N2_DANRE	0.468863	Q5XTN0	0.722534	0.178779	8.98733	0.0277248	0.614309
11141	tr|X1WGT6|X1WGT6_DANRE;tr|A0A2R8QU60|A0A2R8QU60_DANRE;tr|A0A2R8Q032|A0A2R8Q032_DANRE;tr|A0A286Y7Z0|A0A286Y7Z0_DANRE	0.518898	X1WGT6	0.697905	0.197998	8.98733	0.0278093	0.614309
461	sp|Q6GMK7|SH3L2_DANRE;tr|A0A2R8PYN7|A0A2R8PYN7_DANRE	0.453776	Q6GMK7	0.730129	0.17317	8.98733	0.0278236	0.614309
6819	tr|L0S5L0|L0S5L0_DANRE	0.55225	L0S5L0	0.681956	0.210765	8.98733	0.0278326	0.614309
5879	tr|F1QU45|F1QU45_DANRE;tr|Q1RLW1|Q1RLW1_DANRE	0.518518	F1QU45	0.698089	0.197982	8.98733	0.0278874	0.614309
7421	tr|Q49U75|Q49U75_DANRE;tr|A0A140LG62|A0A140LG62_DANRE;tr|B3DJQ2|B3DJQ2_DANRE	0.548702	Q49U75	0.683635	0.20953	8.98733	0.0279008	0.614309
1070	tr|A0A0R4IDN1|A0A0R4IDN1_DANRE;tr|Q5BJ05|Q5BJ05_DANRE	0.433246	A0A0R4	0.740594	0.165452	8.98733	0.0279087	0.614309
10198	tr|Q7ZUX8|Q7ZUX8_DANRE	0.514694	Q7ZUX8	0.699941	0.196601	8.98733	0.0279356	0.614309
11124	tr|X1WFZ2|X1WFZ2_DANRE;tr|B3DFQ1|B3DFQ1_DANRE;tr|A0A2R8PV64|A0A2R8PV64_DANRE	0.520211	X1WFZ2	0.69727	0.198917	8.98733	0.0280618	0.615872
1123	tr|A0A0R4IG24|A0A0R4IG24_DANRE;tr|E7EZQ7|E7EZQ7_DANRE	0.433663	A0A0R4	0.74038	0.165974	8.98733	0.028171	0.617054
4324	tr|E7F263|E7F263_DANRE;tr|A0A2R8QG07|A0A2R8QG07_DANRE;tr|A0A0R4I9Z3|A0A0R4I9Z3_DANRE	0.502192	E7F263	0.706033	0.19232	8.98733	0.0282452	0.617084
4071	tr|B8JLD1|B8JLD1_DANRE;tr|Q0IHL0|Q0IHL0_DANRE	0.469253	B8JLD1	0.722338	0.179779	8.98733	0.028295	0.617084
6947	tr|Q08CQ9|Q08CQ9_DANRE;tr|B8JLQ3|B8JLQ3_DANRE;tr|F1R6L6|F1R6L6_DANRE;tr|B3DH54|B3DH54_DANRE;tr|E9QB18|E9QB18_DANRE	0.500571	Q08CQ9	0.706827	0.191886	8.98733	0.0283637	0.617084
9805	tr|Q7SXU7|Q7SXU7_DANRE	0.470094	Q7SXU7	0.721917	0.180248	8.98733	0.0283933	0.617084
7487	tr|Q4V8Q9|Q4V8Q9_DANRE	0.454221	Q4V8Q9	0.729904	0.175049	8.98733	0.0290157	0.626571
2741	tr|A2AV32|A2AV32_DANRE;tr|A0A2R8PXY0|A0A2R8PXY0_DANRE;tr|A0A2R8QKC3|A0A2R8QKC3_DANRE	0.423384	A2AV32	0.745673	0.163191	8.98733	0.0290354	0.626571
2855	tr|A3FKT8|A3FKT8_DANRE	0.438897	A3FKT8	0.737698	0.169297	8.98733	0.0291279	0.626571
4965	tr|E9QH15|E9QH15_DANRE;tr|F1Q6N0|F1Q6N0_DANRE;tr|A8WFS1|A8WFS1_DANRE;tr|E7FGW2|E7FGW2_DANRE;tr|Q803Q6|Q803Q6_DANRE;tr|E9QFC1|E9QFC1_DANRE;tr|Q7SXL2|Q7SXL2_DANRE	0.410342	E9QH15	0.752445	0.15829	8.98733	0.0291337	0.626571
1116	tr|A0A0R4IFU8|A0A0R4IFU8_DANRE;tr|E9QHQ2|E9QHQ2_DANRE;tr|Q568M4|Q568M4_DANRE	0.541563	A0A0R4	0.687026	0.208941	8.98733	0.0291527	0.626571
6419	tr|F1RCD0|F1RCD0_DANRE;tr|Q6DC23|Q6DC23_DANRE	0.416182	F1RCD0	0.749405	0.160585	8.98733	0.0291663	0.626571
6579	tr|F6P9S6|F6P9S6_DANRE;tr|Q1LXV5|Q1LXV5_DANRE	0.490045	F6P9S6	0.712003	0.189642	8.98733	0.029532	0.633209
6415	tr|F1RC82|F1RC82_DANRE;tr|B0JYH6|B0JYH6_DANRE	0.437595	F1RC82	0.738364	0.169657	8.98733	0.0297636	0.636953
8491	tr|Q6DG30|Q6DG30_DANRE;tr|A8E4T6|A8E4T6_DANRE	0.479221	Q6DG30	0.717365	0.185946	8.98733	0.0298653	0.637908
6356	tr|F1RAG3|F1RAG3_DANRE;tr|F1R998|F1R998_DANRE	0.437271	F1RAG3	0.73853	0.170053	8.98733	0.0301522	0.642806
7209	tr|Q1LYC9|Q1LYC9_DANRE;tr|Q568A3|Q568A3_DANRE	0.48616	Q1LYC9	0.713923	0.189168	8.98733	0.0302209	0.643043
2933	tr|A4IFX9|A4IFX9_DANRE;tr|A2BIQ8|A2BIQ8_DANRE;tr|X1WDX4|X1WDX4_DANRE;tr|A0JMB6|A0JMB6_DANRE	0.460129	A4IFX9	0.726921	0.179125	8.98733	0.0302819	0.643116
10636	tr|Q803Y9|Q803Y9_DANRE;tr|F1Q947|F1Q947_DANRE	0.468709	Q803Y9	0.722611	0.182609	8.98733	0.0303827	0.644033
10461	tr|Q7ZYZ4|Q7ZYZ4_DANRE;tr|F6P497|F6P497_DANRE;tr|X1WFB1|X1WFB1_DANRE;tr|Q7T1B2|Q7T1B2_DANRE	0.477319	Q7ZYZ4	0.718311	0.186054	8.98733	0.0304449	0.644129
9453	tr|Q6PC94|Q6PC94_DANRE;tr|F1R8D1|F1R8D1_DANRE;tr|A0A146JRH8|A0A146JRH8_DANRE;tr|A0A146JRF9|A0A146JRF9_DANRE;tr|A0A146JRF4|A0A146JRF4_DANRE	0.547354	Q6PC94	0.684274	0.213597	8.98733	0.0305917	0.644858
24	sp|A1L1M4|P4R2B_DANRE;tr|E7EY74|E7EY74_DANRE;tr|A0A2R8QNH9|A0A2R8QNH9_DANRE;tr|A0A2R8QRU1|A0A2R8QRU1_DANRE	0.499377	A1L1M4	0.707412	0.194879	8.98733	0.0305948	0.644858
10625	tr|Q803W0|Q803W0_DANRE;tr|F6NVB9|F6NVB9_DANRE	0.444298	Q803W0	0.734942	0.173549	8.98733	0.0307161	0.645607
6835	tr|O42271|O42271_DANRE;tr|B8A516|B8A516_DANRE	0.410978	O42271	0.752113	0.160571	8.98733	0.030746	0.645607
3576	tr|B0UXS0|B0UXS0_DANRE	-0.464036	B0UXS0	1.3794	0.181559	8.98733	0.0309304	0.648262
9045	tr|Q6NYF4|Q6NYF4_DANRE;tr|Q5RFW3|Q5RFW3_DANRE;tr|R4GF25|R4GF25_DANRE	0.627427	Q6NYF4	0.64733	0.245675	8.98733	0.0310293	0.648492
8630	tr|Q6DHH8|Q6DHH8_DANRE;tr|Q52UP7|Q52UP7_DANRE	0.430341	Q6DHH8	0.742086	0.16854	8.98733	0.0310575	0.648492
4029	tr|B8JI08|B8JI08_DANRE;tr|A0A0R4IP01|A0A0R4IP01_DANRE	0.51497	B8JI08	0.699807	0.20193	8.98733	0.0312156	0.650198
3453	tr|B0JZN3|B0JZN3_DANRE	-0.604681	B0JZN3	1.52064	0.23718	8.98733	0.0312556	0.650198
7914	tr|Q5BU19|Q5BU19_DANRE;tr|F1QMW3|F1QMW3_DANRE;tr|F8W4E9|F8W4E9_DANRE;tr|A0A2R8QBA1|A0A2R8QBA1_DANRE;tr|A0A0R4IFH8|A0A0R4IFH8_DANRE;tr|Q5BU18|Q5BU18_DANRE;tr|F8W3U1|F8W3U1_DANRE;tr|Q6NZ25|Q6NZ25_DANRE;tr|Q7SZN5|Q7SZN5_DANRE;tr|F1RA12|F1RA12_DANRE;tr|A9UL56|A9UL56_DANRE;tr|Q7ZVY6|Q7ZVY6_DANRE;tr|Q9DEG6|Q9DEG6_DANRE;tr|F8W571|F8W571_DANRE;tr|F8W509|F8W509_DANRE	0.416997	Q5BU19	0.748982	0.163764	8.98733	0.0314168	0.650274
223	sp|Q1LU86|FA92A_DANRE	0.585472	Q1LU86	0.666431	0.23028	8.98733	0.0316181	0.650274
9808	tr|Q7SXW1|Q7SXW1_DANRE	0.458471	Q7SXW1	0.727757	0.180358	8.98733	0.0316397	0.650274
3629	tr|B1H1J6|B1H1J6_DANRE;tr|F8W3R8|F8W3R8_DANRE	0.430087	B1H1J6	0.742217	0.1692	8.98733	0.0316465	0.650274
9756	tr|Q7SX90|Q7SX90_DANRE;tr|F1R894|F1R894_DANRE;tr|F8W3C3|F8W3C3_DANRE	0.641452	Q7SX90	0.641067	0.252698	8.98733	0.0318267	0.650274
10866	tr|Q9DDT1|Q9DDT1_DANRE;tr|F1QYZ6|F1QYZ6_DANRE;tr|B3DGZ9|B3DGZ9_DANRE;tr|Q7ZZ22|Q7ZZ22_DANRE;tr|Q58EN6|Q58EN6_DANRE	-0.658623	Q9DDT1	1.57858	0.259506	8.98733	0.0318493	0.650274
3158	tr|A7E2Q0|A7E2Q0_DANRE;sp|Q6PC91|BT3L4_DANRE;tr|A0A0R4ITU6|A0A0R4ITU6_DANRE;tr|A0A0R4IUA8|A0A0R4IUA8_DANRE	1.49756	A7E2Q0	0.354151	0.590275	8.98733	0.0318975	0.650274
2797	tr|A2BIR5|A2BIR5_DANRE;tr|Q6PH42|Q6PH42_DANRE;tr|A2BIR3|A2BIR3_DANRE;tr|A2BIR4|A2BIR4_DANRE	0.564088	A2BIR5	0.676383	0.222366	8.98733	0.0319136	0.650274
5179	tr|F1Q7K7|F1Q7K7_DANRE;tr|A0A2U9DQJ9|A0A2U9DQJ9_DANRE	-0.427035	F1Q7K7	1.34447	0.168372	8.98733	0.0319393	0.650274
84	sp|A8E7G4|FA45A_DANRE	0.52653	A8E7G4	0.694222	0.207613	8.98733	0.0319471	0.650274
4781	tr|E9QB42|E9QB42_DANRE;tr|B2GSB4|B2GSB4_DANRE;sp|Q7ZUP0|AN32A_DANRE	0.436976	E9QB42	0.738681	0.17243	8.98733	0.032046	0.650274
4327	tr|E7F287|E7F287_DANRE	-0.652667	E7F287	1.57207	0.257692	8.98733	0.0321244	0.650274
8824	tr|Q6IQM5|Q6IQM5_DANRE	-0.50341	Q6IQM5	1.41756	0.198775	8.98733	0.0321341	0.650274
1471	tr|A0A0R4IUG0|A0A0R4IUG0_DANRE	0.451925	A0A0R4	0.731067	0.178526	8.98733	0.0321936	0.650274
7079	tr|Q1L959|Q1L959_DANRE	0.408551	Q1L959	0.753379	0.161478	8.98733	0.0322653	0.650274
1327	tr|A0A0R4INT7|A0A0R4INT7_DANRE;tr|Q6DEI7|Q6DEI7_DANRE;tr|B8JIC5|B8JIC5_DANRE	0.407984	A0A0R4	0.753676	0.161295	8.98733	0.0322997	0.650274
10276	tr|Q7ZVF1|Q7ZVF1_DANRE	0.51339	Q7ZVF1	0.700574	0.203014	8.98733	0.0323307	0.650274
5492	tr|F1QGM0|F1QGM0_DANRE;tr|Q5XJJ1|Q5XJJ1_DANRE	0.435423	F1QGM0	0.739477	0.172222	8.98733	0.032361	0.650274
8990	tr|Q6NWK4|Q6NWK4_DANRE	0.43119	Q6NWK4	0.74165	0.170711	8.98733	0.0324897	0.650274
2886	tr|A3KPA7|A3KPA7_DANRE;tr|B7TWP4|B7TWP4_DANRE	0.483534	A3KPA7	0.715223	0.191517	8.98733	0.0325475	0.650274
2737	tr|A2ATX2|A2ATX2_DANRE;tr|Q6DRM8|Q6DRM8_DANRE;tr|Q6PHE7|Q6PHE7_DANRE;tr|A2ATX1|A2ATX1_DANRE	0.401509	A2ATX2	0.757066	0.159062	8.98733	0.0325758	0.650274
8272	tr|Q60H44|Q60H44_DANRE;tr|Q1LXE1|Q1LXE1_DANRE;tr|B3DIH3|B3DIH3_DANRE;tr|A5PKS6|A5PKS6_DANRE;tr|A0A0B5JFG6|A0A0B5JFG6_DANRE	0.440939	Q60H44	0.736655	0.174686	8.98733	0.0325783	0.650274
1925	tr|A0A2R8Q281|A0A2R8Q281_DANRE	0.425087	A0A2R8	0.744794	0.16843	8.98733	0.0325981	0.650274
10020	tr|Q7ZTT1|Q7ZTT1_DANRE;sp|Q9PT92|CATA_DANRE	-0.445304	Q7ZTT1	1.3616	0.176539	8.98733	0.0326735	0.650616
9627	tr|Q6TGN4|Q6TGN4_DANRE;tr|Q32PT4|Q32PT4_DANRE;tr|F1QSL3|F1QSL3_DANRE	0.521354	Q6TGN4	0.696718	0.206846	8.98733	0.0327761	0.651498
7662	tr|Q503V2|Q503V2_DANRE;tr|A0A0R4IQ18|A0A0R4IQ18_DANRE	-0.431705	Q503V2	1.34883	0.171522	8.98733	0.0329691	0.653697
7229	tr|Q1MSY0|Q1MSY0_DANRE;tr|B0UY61|B0UY61_DANRE	-0.977944	Q1MSY0	1.96966	0.38876	8.98733	0.033043	0.653697
2951	tr|A4IGH8|A4IGH8_DANRE;tr|B3DHH2|B3DHH2_DANRE;tr|A0A2R8QLD7|A0A2R8QLD7_DANRE	0.502574	A4IGH8	0.705846	0.199816	8.98733	0.0330623	0.653697
4596	tr|E7FBW8|E7FBW8_DANRE;tr|A0A0G2L6W2|A0A0G2L6W2_DANRE;tr|A0A2R8PWS0|A0A2R8PWS0_DANRE;tr|A0A2R8QBI6|A0A2R8QBI6_DANRE;tr|A0A2R8Q314|A0A2R8Q314_DANRE	0.438702	E7FBW8	0.737798	0.174556	8.98733	0.0331676	0.654621
5147	tr|F1Q6W8|F1Q6W8_DANRE;tr|E9QDJ5|E9QDJ5_DANRE	0.554906	F1Q6W8	0.680701	0.22117	8.98733	0.0334017	0.657217
4947	tr|E9QGM4|E9QGM4_DANRE;tr|A0A0R4IAQ8|A0A0R4IAQ8_DANRE;tr|E7F981|E7F981_DANRE;tr|F1R4A0|F1R4A0_DANRE	0.448008	E9QGM4	0.733054	0.178583	8.98733	0.0334168	0.657217
5275	tr|F1Q9Z9|F1Q9Z9_DANRE;tr|Q4V8T5|Q4V8T5_DANRE;tr|Q1ED24|Q1ED24_DANRE;tr|A3KMS5|A3KMS5_DANRE;tr|A6H8R4|A6H8R4_DANRE	0.43193	F1Q9Z9	0.741269	0.172287	8.98733	0.0335068	0.657828
2718	tr|A1L2B4|A1L2B4_DANRE;tr|A0A0R4IYR7|A0A0R4IYR7_DANRE	-0.538442	A1L2B4	1.4524	0.215064	8.98733	0.0336949	0.6603
6251	tr|F1R5X4|F1R5X4_DANRE;tr|I3ISS1|I3ISS1_DANRE;tr|D6MUD4|D6MUD4_DANRE;tr|F6NLZ6|F6NLZ6_DANRE;tr|A0ZXN1|A0ZXN1_DANRE;tr|Q1LWX5|Q1LWX5_DANRE;tr|Q8AW17|Q8AW17_DANRE;tr|E7F7J8|E7F7J8_DANRE;tr|A5PL43|A5PL43_DANRE	0.414753	F1R5X4	0.750148	0.165728	8.98733	0.0337509	0.6603
10775	tr|Q8UUZ6|Q8UUZ6_DANRE	0.485353	Q8UUZ6	0.714322	0.194063	8.98733	0.03384	0.660886
10653	tr|Q804H0|Q804H0_DANRE;tr|Q32PQ2|Q32PQ2_DANRE;tr|A0A0R4ICD6|A0A0R4ICD6_DANRE	0.460277	Q804H0	0.726846	0.184319	8.98733	0.0340538	0.662878
3715	tr|B2GRI2|B2GRI2_DANRE;sp|Q5M9P8|ARL6_DANRE	0.386374	B2GRI2	0.76505	0.154733	8.98733	0.0340607	0.662878
1313	tr|A0A0R4IN78|A0A0R4IN78_DANRE;tr|F8W392|F8W392_DANRE;tr|Q7SYN3|Q7SYN3_DANRE;tr|F1R8K2|F1R8K2_DANRE;tr|F8W637|F8W637_DANRE	0.492896	A0A0R4	0.710597	0.197483	8.98733	0.0341255	0.662983
7995	tr|Q5QJR2|Q5QJR2_DANRE;tr|A8WIQ7|A8WIQ7_DANRE	0.581796	Q5QJR2	0.668131	0.233321	8.98733	0.0342572	0.663887
8020	tr|Q5RGY8|Q5RGY8_DANRE;tr|Q52PJ8|Q52PJ8_DANRE	0.397785	Q5RGY8	0.759023	0.159673	8.98733	0.0343863	0.663887
4001	tr|B8A5J4|B8A5J4_DANRE;tr|A0A0B5JQ62|A0A0B5JQ62_DANRE;tr|B8A5J3|B8A5J3_DANRE;tr|Q6DC74|Q6DC74_DANRE;tr|B5DE22|B5DE22_DANRE;tr|A0A0B5JSB3|A0A0B5JSB3_DANRE	0.656961	B8A5J4	0.634213	0.263776	8.98733	0.0344224	0.663887
2013	tr|A0A2R8Q824|A0A2R8Q824_DANRE;sp|A2AV36|ANM7_DANRE	0.464008	A0A2R8	0.724969	0.186344	8.98733	0.0344529	0.663887
1083	tr|A0A0R4IEK3|A0A0R4IEK3_DANRE;sp|Q5PYH5|DLG1L_DANRE;tr|A0A0R4IVS8|A0A0R4IVS8_DANRE	0.433561	A0A0R4	0.740432	0.174242	8.98733	0.0345545	0.663887
70	sp|A5PF44|GARL3_DANRE	0.506694	A5PF44	0.703833	0.203646	8.98733	0.0345636	0.663887
11071	tr|X1WDA7|X1WDA7_DANRE;tr|X1WHB5|X1WHB5_DANRE	0.467834	X1WDA7	0.723049	0.188061	8.98733	0.034588	0.663887
1513	tr|A0A0R4IVR3|A0A0R4IVR3_DANRE;tr|A0A2R8Q8X5|A0A2R8Q8X5_DANRE	0.446253	A0A0R4	0.733946	0.179597	8.98733	0.0347542	0.665933
10961	tr|Q9YH93|Q9YH93_DANRE;tr|A0A0G2KPL1|A0A0G2KPL1_DANRE;tr|Q6PFU5|Q6PFU5_DANRE;tr|Q7ZUA3|Q7ZUA3_DANRE;tr|A8HAM3|A8HAM3_DANRE	0.740559	Q9YH93	0.598508	0.298417	8.98733	0.0349334	0.66673
11008	tr|U3JA79|U3JA79_DANRE;sp|Q1LUI2|HDDC2_DANRE	0.41594	U3JA79	0.749531	0.167655	8.98733	0.0349734	0.66673
2478	tr|A0A2R8RI22|A0A2R8RI22_DANRE;tr|A0A2R8PZF0|A0A2R8PZF0_DANRE;tr|E9QH04|E9QH04_DANRE	-0.597082	A0A2R8	1.51265	0.240672	8.98733	0.0349748	0.66673
8097	tr|Q5TYP3|Q5TYP3_DANRE	0.444293	Q5TYP3	0.734944	0.179194	8.98733	0.035061	0.667234
1732	tr|A0A286Y806|A0A286Y806_DANRE;sp|Q6P6Y1|RELCH_DANRE;tr|A0A0R4INR0|A0A0R4INR0_DANRE;tr|A0A0R4IK69|A0A0R4IK69_DANRE;tr|A0A0R4IBI3|A0A0R4IBI3_DANRE;tr|A0A2R8QU65|A0A2R8QU65_DANRE	0.373836	A0A286	0.771728	0.151004	8.98733	0.0352764	0.667951
7556	tr|Q4VBJ8|Q4VBJ8_DANRE;tr|B8A5D9|B8A5D9_DANRE;tr|A0A2R8Q0H1|A0A2R8Q0H1_DANRE	0.392379	Q4VBJ8	0.761872	0.158531	8.98733	0.0353094	0.667951
285	sp|Q52PJ5|DPYL3_DANRE;tr|E9QDU7|E9QDU7_DANRE	0.46158	Q52PJ5	0.72619	0.18653	8.98733	0.03534	0.667951
5817	tr|F1QSJ0|F1QSJ0_DANRE	0.433292	F1QSJ0	0.74057	0.175129	8.98733	0.0353651	0.667951
8896	tr|Q6NUV1|Q6NUV1_DANRE;tr|E9QHV3|E9QHV3_DANRE;tr|A0A0R4II70|A0A0R4II70_DANRE;tr|B8A4T6|B8A4T6_DANRE	0.491542	Q6NUV1	0.711264	0.198718	8.98733	0.0353976	0.667951
39	sp|A2BGR3|ERC6L_DANRE	0.498481	A2BGR3	0.707852	0.201749	8.98733	0.0355588	0.66986
8979	tr|Q6NWI7|Q6NWI7_DANRE	-0.777811	Q6NWI7	1.71453	0.315116	8.98733	0.035703	0.670717
1896	tr|A0A2R8Q0D2|A0A2R8Q0D2_DANRE;tr|F1QQL4|F1QQL4_DANRE	0.405819	A0A2R8	0.754808	0.164435	8.98733	0.0357244	0.670717
7709	tr|Q52JI6|Q52JI6_DANRE	0.401698	Q52JI6	0.756967	0.162864	8.98733	0.0358121	0.671237
3029	tr|A5D6S6|A5D6S6_DANRE;tr|Q502D4|Q502D4_DANRE	0.433666	A5D6S6	0.740378	0.176052	8.98733	0.0359995	0.672819
6327	tr|F1R9K5|F1R9K5_DANRE;tr|Q5BKV4|Q5BKV4_DANRE;tr|J4C3V8|J4C3V8_DANRE;tr|B0S573|B0S573_DANRE	0.411668	F1R9K5	0.751754	0.16721	8.98733	0.0360764	0.672819
1231	tr|A0A0R4IJU5|A0A0R4IJU5_DANRE	0.56956	A0A0R4	0.673822	0.23143	8.98733	0.0361321	0.672819
4099	tr|B8QSI4|B8QSI4_DANRE;tr|A0A0R4IDD1|A0A0R4IDD1_DANRE;tr|A0JMP8|A0JMP8_DANRE;tr|F6NTZ9|F6NTZ9_DANRE	0.467757	B8QSI4	0.723088	0.190178	8.98733	0.0362187	0.672819
9772	tr|Q7SXG7|Q7SXG7_DANRE;tr|A3KQB7|A3KQB7_DANRE;tr|F1R863|F1R863_DANRE;tr|Q1LVX1|Q1LVX1_DANRE;tr|Q1LVW4|Q1LVW4_DANRE;tr|A9JRE4|A9JRE4_DANRE;tr|A8WG29|A8WG29_DANRE;tr|A0A286YAC7|A0A286YAC7_DANRE;tr|A0A286Y8J9|A0A286Y8J9_DANRE;tr|A7E2K6|A7E2K6_DANRE;tr|A0A2R9YJI1|A0A2R9YJI1_DANRE;tr|F1QL37|F1QL37_DANRE;tr|H0WF65|H0WF65_DANRE;tr|H0WEG6|H0WEG6_DANRE;tr|H0WEG1|H0WEG1_DANRE;tr|H0WEB6|H0WEB6_DANRE;tr|F1QI…	-0.616213	Q7SXG7	1.53285	0.25074	8.98733	0.036338	0.672819
9024	tr|Q6NY60|Q6NY60_DANRE;tr|F1QK60|F1QK60_DANRE	0.779738	Q6NY60	0.582473	0.317492	8.98733	0.0364363	0.672819
7490	tr|Q4V8S5|Q4V8S5_DANRE	0.452806	Q4V8S5	0.73062	0.184383	8.98733	0.0364442	0.672819
637	sp|Q6TLF6|RGN_DANRE	0.447895	Q6TLF6	0.733112	0.182451	8.98733	0.036499	0.672819
3245	tr|A8E5G1|A8E5G1_DANRE	0.407968	A8E5G1	0.753684	0.166241	8.98733	0.0365472	0.672819
6066	tr|F1R0V7|F1R0V7_DANRE;tr|E7FAZ1|E7FAZ1_DANRE	0.496646	F1R0V7	0.708752	0.202475	8.98733	0.0366192	0.672819
1238	tr|A0A0R4IKF0|A0A0R4IKF0_DANRE	0.4841	A0A0R4	0.714943	0.197362	8.98733	0.0366209	0.672819
6959	tr|Q0D273|Q0D273_DANRE;tr|A8DZD6|A8DZD6_DANRE	0.429198	Q0D273	0.742674	0.175012	8.98733	0.0366481	0.672819
949	tr|A0A0J9YJF0|A0A0J9YJF0_DANRE;tr|A0A0R4ISI2|A0A0R4ISI2_DANRE;tr|B0JZN0|B0JZN0_DANRE;tr|A0A0R4IJJ4|A0A0R4IJJ4_DANRE	0.704138	A0A0J9	0.613809	0.287184	8.98733	0.0366795	0.672819
6594	tr|F8W238|F8W238_DANRE;tr|A3KH15|A3KH15_DANRE	0.492136	F8W238	0.710972	0.201098	8.98733	0.0369588	0.676831
1012	tr|A0A0R4IB53|A0A0R4IB53_DANRE;tr|Q5TZC8|Q5TZC8_DANRE;tr|U3JAN8|U3JAN8_DANRE;tr|Q5BKW3|Q5BKW3_DANRE;tr|F1QC11|F1QC11_DANRE	0.485271	A0A0R4	0.714363	0.198708	8.98733	0.0372701	0.680439
8443	tr|Q6DC62|Q6DC62_DANRE;tr|A0A0R4IJX6|A0A0R4IJX6_DANRE	-0.446471	Q6DC62	1.3627	0.182882	8.98733	0.0373205	0.680439
5499	tr|F1QGR3|F1QGR3_DANRE;tr|B2LT50|B2LT50_DANRE	0.441409	F1QGR3	0.736415	0.180831	8.98733	0.0373385	0.680439
7228	tr|Q1MSY0|Q1MSY0_DANRE	-1.11356	Q1MSY0	2.16378	0.456589	8.98733	0.0374705	0.681731
3745	tr|B2GSP4|B2GSP4_DANRE;sp|Q7ZVX6|UBA3_DANRE;tr|A0A2R8Q9W3|A0A2R8Q9W3_DANRE;tr|X1WCC8|X1WCC8_DANRE	0.431864	B2GSP4	0.741303	0.177266	8.98733	0.0376313	0.68272
8306	tr|Q66HW9|Q66HW9_DANRE	0.484511	Q66HW9	0.714739	0.198897	8.98733	0.0376471	0.68272
3680	tr|B2GPU7|B2GPU7_DANRE;sp|Q7ZW38|SPS1_DANRE	0.43712	B2GPU7	0.738608	0.17953	8.98733	0.0377202	0.682937
7523	tr|Q4V9C2|Q4V9C2_DANRE	0.419935	Q4V9C2	0.747458	0.172674	8.98733	0.0378972	0.684307
8548	tr|Q6DGP0|Q6DGP0_DANRE;tr|F6P1A9|F6P1A9_DANRE;tr|A0A1D5NT06|A0A1D5NT06_DANRE	0.402033	Q6DGP0	0.756791	0.165336	8.98733	0.0379184	0.684307
1019	tr|A0A0R4IBS4|A0A0R4IBS4_DANRE	0.43549	A0A0R4	0.739443	0.179304	8.98733	0.0380951	0.686387
6731	tr|H2EQR6|H2EQR6_DANRE	0.417057	H2EQR6	0.748951	0.171862	8.98733	0.0382251	0.686777
6914	tr|Q08C49|Q08C49_DANRE;tr|A0A0R4IJG9|A0A0R4IJG9_DANRE;tr|A0A2R8QCT5|A0A2R8QCT5_DANRE	0.493766	Q08C49	0.710169	0.203492	8.98733	0.0382397	0.686777
7130	tr|Q1LVG7|Q1LVG7_DANRE	0.509531	Q1LVG7	0.702451	0.210186	8.98733	0.0383821	0.687833
2378	tr|A0A2R8QQ28|A0A2R8QQ28_DANRE;tr|Q1MTC6|Q1MTC6_DANRE;tr|A0A2R8RHW2|A0A2R8RHW2_DANRE;tr|A0A2R8RVB7|A0A2R8RVB7_DANRE;tr|F1R2T3|F1R2T3_DANRE;tr|A3KMS4|A3KMS4_DANRE	-0.764461	A0A2R8	1.69873	0.315446	8.98733	0.0384301	0.687833
8549	tr|Q6DGP6|Q6DGP6_DANRE	0.40004	Q6DGP6	0.757837	0.165248	8.98733	0.0385934	0.687833
6000	tr|F1QXP8|F1QXP8_DANRE;tr|A4QP88|A4QP88_DANRE;tr|E9QIA6|E9QIA6_DANRE	0.445372	F1QXP8	0.734395	0.184006	8.98733	0.0386197	0.687833
5028	tr|E9QJF8|E9QJF8_DANRE	0.371677	E9QJF8	0.772884	0.153582	8.98733	0.0386429	0.687833
7894	tr|Q5BLA2|Q5BLA2_DANRE	-0.431619	Q5BLA2	1.34875	0.178379	8.98733	0.0386679	0.687833
10865	tr|Q9DDT1|Q9DDT1_DANRE;tr|F1QYZ6|F1QYZ6_DANRE;tr|B3DGZ9|B3DGZ9_DANRE;tr|Q7ZZ22|Q7ZZ22_DANRE	-0.448575	Q9DDT1	1.36469	0.185476	8.98733	0.0387411	0.68804
8903	tr|Q6NUV5|Q6NUV5_DANRE;tr|F1QHC4|F1QHC4_DANRE;tr|Q9PU57|Q9PU57_DANRE;tr|Q803N8|Q803N8_DANRE	0.445387	Q6NUV5	0.734387	0.184381	8.98733	0.0389279	0.690079
3272	tr|A8IYK2|A8IYK2_DANRE;tr|A0A2R8Q3J7|A0A2R8Q3J7_DANRE	0.487604	A8IYK2	0.713209	0.201925	8.98733	0.0389795	0.690079
9337	tr|Q6PBM0|Q6PBM0_DANRE;tr|Q6IQS0|Q6IQS0_DANRE;tr|F1RDV2|F1RDV2_DANRE	0.601096	Q6PBM0	0.659253	0.249705	8.98733	0.0394646	0.69588
2745	tr|A2BEV4|A2BEV4_DANRE	0.43597	A2BEV4	0.739197	0.181255	8.98733	0.0395901	0.69588
6384	tr|F1RB86|F1RB86_DANRE;tr|Q6P0T1|Q6P0T1_DANRE	0.492697	F1RB86	0.710695	0.20488	8.98733	0.0396208	0.69588
1724	tr|A0A1S6L757|A0A1S6L757_DANRE;tr|A0A0R4IGF2|A0A0R4IGF2_DANRE;tr|Q6NV46|Q6NV46_DANRE;tr|O93599|O93599_DANRE;tr|C0SPC7|C0SPC7_DANRE	0.537042	A0A1S6	0.689183	0.223346	8.98733	0.0396393	0.69588
11038	tr|X1WBR5|X1WBR5_DANRE	0.398909	X1WBR5	0.758432	0.166023	8.98733	0.0397561	0.69588
2464	tr|A0A2R8RHH0|A0A2R8RHH0_DANRE;tr|B2GR26|B2GR26_DANRE;sp|Q1MTE5|ARL3_DANRE;tr|E7F7G0|E7F7G0_DANRE;tr|A0A2R8QI61|A0A2R8QI61_DANRE;tr|A0A2R8QP23|A0A2R8QP23_DANRE;tr|Q568N2|Q568N2_DANRE	0.445492	A0A2R8	0.734334	0.185472	8.98733	0.0398083	0.69588
4891	tr|E9QF57|E9QF57_DANRE	0.468586	E9QF57	0.722673	0.195106	8.98733	0.0398239	0.69588
4122	tr|D0EVX2|D0EVX2_DANRE;tr|A2BHL9|A2BHL9_DANRE	0.416364	D0EVX2	0.749311	0.173418	8.98733	0.0398741	0.69588
8067	tr|Q5RKQ3|Q5RKQ3_DANRE	0.394144	Q5RKQ3	0.760941	0.164259	8.98733	0.0399657	0.69588
9376	tr|Q6PBW9|Q6PBW9_DANRE;tr|B8JI94|B8JI94_DANRE	1.00545	Q6PBW9	0.498113	0.419382	8.98733	0.0401005	0.69588
4745	tr|E7FG48|E7FG48_DANRE;tr|Q6P604|Q6P604_DANRE	0.408647	E7FG48	0.75333	0.170565	8.98733	0.0402076	0.69588
270	sp|Q4V8U5|ANO10_DANRE	-0.414847	Q4V8U5	1.33316	0.173225	8.98733	0.0402736	0.69588
2950	tr|A4IGH8|A4IGH8_DANRE;tr|B3DHH2|B3DHH2_DANRE;tr|A0A0R4IET1|A0A0R4IET1_DANRE	0.403361	A4IGH8	0.756095	0.168435	8.98733	0.0402788	0.69588
11090	tr|X1WEB0|X1WEB0_DANRE;tr|A1L2A0|A1L2A0_DANRE	0.436087	X1WEB0	0.739137	0.182223	8.98733	0.0403855	0.69588
3507	tr|B0S5M3|B0S5M3_DANRE	0.470135	B0S5M3	0.721897	0.196534	8.98733	0.0404526	0.69588
11072	tr|X1WDJ7|X1WDJ7_DANRE	0.432745	X1WDJ7	0.740851	0.180925	8.98733	0.040472	0.69588
9342	tr|Q6PBN3|Q6PBN3_DANRE	0.538633	Q6PBN3	0.688423	0.225453	8.98733	0.0406533	0.69588
1911	tr|A0A2R8Q185|A0A2R8Q185_DANRE	0.664687	A0A2R8	0.630825	0.278357	8.98733	0.0407345	0.69588
10835	tr|Q90Z34|Q90Z34_DANRE	0.46388	Q90Z34	0.725034	0.194386	8.98733	0.040835	0.69588
1712	tr|A0A1D5NSX3|A0A1D5NSX3_DANRE	0.423047	A0A1D5	0.745848	0.177293	8.98733	0.0408513	0.69588
4141	tr|D3XD85|D3XD85_DANRE;tr|F1QG53|F1QG53_DANRE;tr|F1QCF6|F1QCF6_DANRE;tr|E7F553|E7F553_DANRE;tr|D3XD89|D3XD89_DANRE;tr|D3XD87|D3XD87_DANRE;tr|D3XD84|D3XD84_DANRE;tr|D3XD90|D3XD90_DANRE;tr|F1QRV5|F1QRV5_DANRE;tr|D3XD92|D3XD92_DANRE;tr|A8WGC1|A8WGC1_DANRE;tr|A0A0N4SU78|A0A0N4SU78_DANRE	-0.618108	D3XD85	1.53486	0.259125	8.98733	0.0409035	0.69588
8834	tr|Q6IQP4|Q6IQP4_DANRE;tr|E7FBI4|E7FBI4_DANRE	0.412804	Q6IQP4	0.751162	0.173121	8.98733	0.0409625	0.69588
6593	tr|F8W238|F8W238_DANRE	0.454506	F8W238	0.72976	0.190824	8.98733	0.0411429	0.69588
3374	tr|A9JR88|A9JR88_DANRE	0.743686	A9JR88	0.597212	0.31224	8.98733	0.0411449	0.69588
8464	tr|Q6DEJ3|Q6DEJ3_DANRE;tr|F1QDA6|F1QDA6_DANRE	-0.425352	Q6DEJ3	1.3429	0.178624	8.98733	0.0411788	0.69588
7681	tr|Q504B4|Q504B4_DANRE;tr|F1Q9A4|F1Q9A4_DANRE	0.40185	Q504B4	0.756887	0.168843	8.98733	0.0412638	0.69588
8904	tr|Q6NUW3|Q6NUW3_DANRE;tr|Q4KMC7|Q4KMC7_DANRE	-0.622177	Q6NUW3	1.5392	0.261422	8.98733	0.0412666	0.69588
10009	tr|Q7ZT21|Q7ZT21_DANRE;tr|A8KBN4|A8KBN4_DANRE;tr|F6P731|F6P731_DANRE;tr|Q7SZV8|Q7SZV8_DANRE	0.405371	Q7ZT21	0.755042	0.17033	8.98733	0.0412707	0.69588
5732	tr|F1QPB0|F1QPB0_DANRE;tr|A7MBY0|A7MBY0_DANRE;tr|F1R2E4|F1R2E4_DANRE	0.716851	F1QPB0	0.608424	0.301269	8.98733	0.0413028	0.69588
2346	tr|A0A2R8QP28|A0A2R8QP28_DANRE;tr|A0A2R8S051|A0A2R8S051_DANRE;tr|F1QS98|F1QS98_DANRE	0.431539	A0A2R8	0.74147	0.181493	8.98733	0.0414197	0.69588
5822	tr|F1QSJ2|F1QSJ2_DANRE;tr|D6MUD2|D6MUD2_DANRE;tr|A2RUX5|A2RUX5_DANRE;tr|A0A0R4IUQ1|A0A0R4IUQ1_DANRE;tr|A0A0R4ILA4|A0A0R4ILA4_DANRE;tr|Q5BLF1|Q5BLF1_DANRE;tr|Q5BLG2|Q5BLG2_DANRE	0.385335	F1QSJ2	0.765601	0.162134	8.98733	0.041492	0.69588
4779	tr|E9QB27|E9QB27_DANRE;tr|F1QRV6|F1QRV6_DANRE;tr|Q5U3U9|Q5U3U9_DANRE	0.396627	E9QB27	0.759632	0.166934	8.98733	0.0415391	0.69588
4395	tr|E7F4Q5|E7F4Q5_DANRE	0.441855	E7F4Q5	0.736187	0.18598	8.98733	0.0415488	0.69588
8474	tr|Q6DEM3|Q6DEM3_DANRE;tr|F6NI92|F6NI92_DANRE	0.372646	Q6DEM3	0.772364	0.156909	8.98733	0.0416096	0.69588
10345	tr|Q7ZVT6|Q7ZVT6_DANRE;tr|B7ZVC9|B7ZVC9_DANRE;tr|Q1LW94|Q1LW94_DANRE;tr|I3IS15|I3IS15_DANRE	0.454418	Q7ZVT6	0.729805	0.191356	8.98733	0.0416227	0.69588
6406	tr|F1RBY0|F1RBY0_DANRE	0.608059	F1RBY0	0.656079	0.256144	8.98733	0.0416797	0.69588
7159	tr|Q1LWD7|Q1LWD7_DANRE;sp|Q804W2|PRV7_DANRE	0.417397	Q1LWD7	0.748775	0.175969	8.98733	0.0418096	0.69588
10986	tr|R4GEZ1|R4GEZ1_DANRE;tr|A0A0R4IDD4|A0A0R4IDD4_DANRE	0.436611	R4GEZ1	0.738868	0.18407	8.98733	0.0418108	0.69588
9831	tr|Q7SY46|Q7SY46_DANRE;tr|A2BEN1|A2BEN1_DANRE	0.388865	Q7SY46	0.76373	0.164134	8.98733	0.0420018	0.69588
9826	tr|Q7SY38|Q7SY38_DANRE;tr|Q6TGX0|Q6TGX0_DANRE;tr|E7FEZ7|E7FEZ7_DANRE;tr|A0A2R8QV26|A0A2R8QV26_DANRE;tr|A0A2R8QD06|A0A2R8QD06_DANRE;tr|F1QEU8|F1QEU8_DANRE;tr|E9QD04|E9QD04_DANRE	0.392319	Q7SY38	0.761904	0.165651	8.98733	0.04206	0.69588
6558	tr|F6NZ76|F6NZ76_DANRE;tr|Q7SZY9|Q7SZY9_DANRE	0.480926	F6NZ76	0.716518	0.203179	8.98733	0.0421524	0.69588
9633	tr|Q6TGT9|Q6TGT9_DANRE;tr|A0A2R8Q2Y4|A0A2R8Q2Y4_DANRE;tr|F8W2Y8|F8W2Y8_DANRE;tr|Q6P4V0|Q6P4V0_DANRE	0.607357	Q6TGT9	0.656398	0.256607	8.98733	0.0421613	0.69588
1556	tr|A0A0R4IX48|A0A0R4IX48_DANRE;tr|A0A2R8QK81|A0A2R8QK81_DANRE;tr|E7F1D8|E7F1D8_DANRE;tr|A0A2R8QF57|A0A2R8QF57_DANRE;tr|F1QPV2|F1QPV2_DANRE;tr|A0A2R8QN46|A0A2R8QN46_DANRE	0.462292	A0A0R4	0.725832	0.195405	8.98733	0.0422352	0.69588
5363	tr|F1QCW3|F1QCW3_DANRE;tr|A0A2R8PX28|A0A2R8PX28_DANRE;tr|Q6NY49|Q6NY49_DANRE	-0.415101	F1QCW3	1.33339	0.175462	8.98733	0.0422385	0.69588
7137	tr|Q1LVK6|Q1LVK6_DANRE;tr|B0R0Q4|B0R0Q4_DANRE;tr|A0A2R8QMV4|A0A2R8QMV4_DANRE;tr|Q568E5|Q568E5_DANRE	0.409264	Q1LVK6	0.753008	0.173087	8.98733	0.0423264	0.69588
8273	tr|Q60H44|Q60H44_DANRE;tr|Q1LXE1|Q1LXE1_DANRE;tr|B3DIH3|B3DIH3_DANRE;tr|A5PKS6|A5PKS6_DANRE;tr|A0A0B5JFG6|A0A0B5JFG6_DANRE;tr|Q1LXE2|Q1LXE2_DANRE	0.422997	Q60H44	0.745873	0.17892	8.98733	0.0423491	0.69588
4597	tr|E7FBW8|E7FBW8_DANRE;tr|E9QFH9|E9QFH9_DANRE	0.377934	E7FBW8	0.769539	0.159907	8.98733	0.0423984	0.69588
9768	tr|Q7SXC0|Q7SXC0_DANRE;tr|Q6AXI0|Q6AXI0_DANRE;tr|F1R1T7|F1R1T7_DANRE;tr|O13145|O13145_DANRE	0.765176	Q7SXC0	0.588382	0.323791	8.98733	0.0424175	0.69588
6296	tr|F1R8R0|F1R8R0_DANRE;tr|X1WGB2|X1WGB2_DANRE	0.407139	F1R8R0	0.754117	0.172345	8.98733	0.042475	0.69588
8171	tr|Q5U3Q5|Q5U3Q5_DANRE;tr|F1QYF0|F1QYF0_DANRE	0.417357	Q5U3Q5	0.748795	0.17678	8.98733	0.042577	0.69588
11040	tr|X1WBS5|X1WBS5_DANRE	0.414269	X1WBS5	0.7504	0.175619	8.98733	0.0427157	0.69588
9437	tr|Q6PC74|Q6PC74_DANRE;tr|F1QVD3|F1QVD3_DANRE	0.395845	Q6PC74	0.760044	0.167861	8.98733	0.0427665	0.69588
268	sp|Q4U0S5|PAF1_DANRE	0.406549	Q4U0S5	0.754426	0.172525	8.98733	0.0428862	0.69588
5692	tr|F1QN94|F1QN94_DANRE	0.400755	F1QN94	0.757462	0.170082	8.98733	0.0429017	0.69588
9761	tr|Q7SX94|Q7SX94_DANRE;tr|A0A2R8QTG0|A0A2R8QTG0_DANRE	0.369325	Q7SX94	0.774145	0.156809	8.98733	0.0429711	0.69588
7642	tr|Q503H2|Q503H2_DANRE;tr|A2AR68|A2AR68_DANRE	0.408859	Q503H2	0.753219	0.173645	8.98733	0.04302	0.69588
9134	tr|Q6P015|Q6P015_DANRE;tr|A0A2R8QG36|A0A2R8QG36_DANRE;tr|A0A2R8QGP3|A0A2R8QGP3_DANRE;tr|F6NL66|F6NL66_DANRE;tr|F6PD48|F6PD48_DANRE	0.503926	Q6P015	0.705185	0.214034	8.98733	0.0430301	0.69588
7821	tr|Q568S6|Q568S6_DANRE;tr|B0V1F9|B0V1F9_DANRE	0.673299	Q568S6	0.627071	0.286099	8.98733	0.0431036	0.69588
10089	tr|Q7ZUB0|Q7ZUB0_DANRE	0.357097	Q7ZUB0	0.780734	0.151834	8.98733	0.0432095	0.69588
4752	tr|E7FGA5|E7FGA5_DANRE;tr|A0A2R8RQT4|A0A2R8RQT4_DANRE;tr|Q503Y5|Q503Y5_DANRE;tr|F1QS99|F1QS99_DANRE;tr|A0A2R8RSR5|A0A2R8RSR5_DANRE;tr|A0A140LH37|A0A140LH37_DANRE;tr|A0A2R8Q1W8|A0A2R8Q1W8_DANRE	-0.469151	E7FGA5	1.38429	0.199479	8.98733	0.0432095	0.69588
6389	tr|F1RBJ2|F1RBJ2_DANRE;tr|F6NTM9|F6NTM9_DANRE	0.415633	F1RBJ2	0.74969	0.176767	8.98733	0.0432501	0.69588
4107	tr|C4P341|C4P341_DANRE;tr|A0A140LG84|A0A140LG84_DANRE;tr|A1L1W7|A1L1W7_DANRE;tr|C4P340|C4P340_DANRE;tr|F8W3X3|F8W3X3_DANRE;tr|A0A2R8QME5|A0A2R8QME5_DANRE	0.383223	C4P341	0.766723	0.163031	8.98733	0.0432992	0.69588
5114	tr|F1Q688|F1Q688_DANRE	0.485148	F1Q688	0.714424	0.206409	8.98733	0.0433129	0.69588
9919	tr|Q7T2J4|Q7T2J4_DANRE	0.446268	Q7T2J4	0.733939	0.189939	8.98733	0.0433761	0.69588
3432	tr|A9JTG2|A9JTG2_DANRE;tr|F1R1F1|F1R1F1_DANRE	0.455377	A9JTG2	0.72932	0.193836	8.98733	0.0433936	0.69588
6960	tr|Q0D282|Q0D282_DANRE;tr|F6PDB9|F6PDB9_DANRE	0.437642	Q0D282	0.73834	0.186442	8.98733	0.0435321	0.69588
4485	tr|E7F811|E7F811_DANRE;tr|R4GEE3|R4GEE3_DANRE;tr|A0A2R8Q9M2|A0A2R8Q9M2_DANRE;tr|A0A2R8Q411|A0A2R8Q411_DANRE;tr|A0A2R8QCD4|A0A2R8QCD4_DANRE;tr|A0A2R8PZA5|A0A2R8PZA5_DANRE;tr|A0A2R8Q6W2|A0A2R8Q6W2_DANRE;tr|A0A2R8QLP0|A0A2R8QLP0_DANRE	0.432316	E7F811	0.741071	0.184222	8.98733	0.0435764	0.69588
4592	tr|E7FBR8|E7FBR8_DANRE	0.783389	E7FBR8	0.581	0.333838	8.98733	0.0435839	0.69588
6853	tr|Q05AL9|Q05AL9_DANRE;tr|F1R8U0|F1R8U0_DANRE;tr|Q1RLR3|Q1RLR3_DANRE	0.461987	Q05AL9	0.725986	0.196921	8.98733	0.0436242	0.69588
9236	tr|Q6P3K2|Q6P3K2_DANRE;tr|A0A0R4IPP1|A0A0R4IPP1_DANRE;tr|A0A0R4II12|A0A0R4II12_DANRE;tr|A0A0J9YJ93|A0A0J9YJ93_DANRE	-0.579717	Q6P3K2	1.49456	0.247168	8.98733	0.0436677	0.69588
9378	tr|Q6PBX7|Q6PBX7_DANRE;tr|F1R647|F1R647_DANRE	0.569775	Q6PBX7	0.673722	0.243473	8.98733	0.0440439	0.699705
988	tr|A0A0R4I9N0|A0A0R4I9N0_DANRE	0.468853	A0A0R4	0.722539	0.200401	8.98733	0.0440892	0.699705
3116	tr|A5WW28|A5WW28_DANRE	0.398165	A5WW28	0.758823	0.170194	8.98733	0.0440956	0.699705
6925	tr|Q08CA3|Q08CA3_DANRE;tr|F1R1R7|F1R1R7_DANRE	0.411169	Q08CA3	0.752014	0.17602	8.98733	0.0443534	0.702797
8855	tr|Q6IQV5|Q6IQV5_DANRE;tr|Q90WT2|Q90WT2_DANRE	-0.377633	Q6IQV5	1.29921	0.16182	8.98733	0.044518	0.704407
4285	tr|E7F0N2|E7F0N2_DANRE;tr|Q6NXC9|Q6NXC9_DANRE	0.54937	E7F0N2	0.683319	0.235788	8.98733	0.0447908	0.705482
7834	tr|Q571R1|Q571R1_DANRE;tr|Q1JQ34|Q1JQ34_DANRE	0.398677	Q571R1	0.758553	0.171155	8.98733	0.0448344	0.705482
1671	tr|A0A140LGF3|A0A140LGF3_DANRE;tr|A0A2R8QMC5|A0A2R8QMC5_DANRE;tr|E7FAY0|E7FAY0_DANRE;tr|E7F9P8|E7F9P8_DANRE	0.437319	A0A140	0.738506	0.187765	8.98733	0.0448529	0.705482
6235	tr|F1R5H7|F1R5H7_DANRE;tr|A0A2R8QJE0|A0A2R8QJE0_DANRE	0.444799	F1R5H7	0.734687	0.191107	8.98733	0.04497	0.705482
8611	tr|Q6DHB6|Q6DHB6_DANRE	0.474677	Q6DHB6	0.719628	0.203969	8.98733	0.0449907	0.705482
7684	tr|Q504D0|Q504D0_DANRE;tr|A0A0R4IY94|A0A0R4IY94_DANRE	0.537078	Q504D0	0.689165	0.230842	8.98733	0.0450348	0.705482
1926	tr|A0A2R8Q281|A0A2R8Q281_DANRE;tr|F1QMC1|F1QMC1_DANRE;sp|Q7T297|F172A_DANRE	0.389146	A0A2R8	0.763582	0.167334	8.98733	0.0451116	0.705482
5460	tr|F1QFM9|F1QFM9_DANRE;tr|Q75ZI3|Q75ZI3_DANRE;tr|A0A2R8QK78|A0A2R8QK78_DANRE;tr|A0A2R8Q3K1|A0A2R8Q3K1_DANRE	-0.366607	F1QFM9	1.28932	0.157921	8.98733	0.0454157	0.705482
6196	tr|F1R446|F1R446_DANRE	0.616586	F1R446	0.652212	0.265708	8.98733	0.0454842	0.705482
3007	tr|A4QP54|A4QP54_DANRE;tr|A0A0R4IWP4|A0A0R4IWP4_DANRE;tr|A0A0R4IVB1|A0A0R4IVB1_DANRE	0.430397	A4QP54	0.742058	0.185489	8.98733	0.0454997	0.705482
6063	tr|F1R0Q9|F1R0Q9_DANRE	0.461704	F1R0Q9	0.726128	0.199027	8.98733	0.0455384	0.705482
1229	tr|A0A0R4IJS1|A0A0R4IJS1_DANRE;tr|A0A2R9YJF5|A0A2R9YJF5_DANRE;tr|F8W2V5|F8W2V5_DANRE;tr|F2Z4S5|F2Z4S5_DANRE;tr|A0A2R8QF12|A0A2R8QF12_DANRE;sp|Q5M7Y0|C43BP_DANRE;tr|F8W5T2|F8W5T2_DANRE;tr|F8W476|F8W476_DANRE	0.46818	A0A0R4	0.722876	0.20187	8.98733	0.045583	0.705482
10010	tr|Q7ZT36|Q7ZT36_DANRE	0.48292	Q7ZT36	0.715528	0.208261	8.98733	0.0456123	0.705482
7576	tr|Q4VBV3|Q4VBV3_DANRE	0.390608	Q4VBV3	0.762808	0.168485	8.98733	0.0456473	0.705482
1769	tr|A0A286Y9N9|A0A286Y9N9_DANRE	0.396416	A0A286	0.759743	0.171072	8.98733	0.0457301	0.705482
9452	tr|Q6PC94|Q6PC94_DANRE;tr|F1R8D1|F1R8D1_DANRE;tr|A0A146JRF9|A0A146JRF9_DANRE;tr|A0A146JRF4|A0A146JRF4_DANRE	0.613248	Q6PC94	0.653723	0.264853	8.98733	0.045866	0.705482
4050	tr|B8JK21|B8JK21_DANRE;tr|A0A1C9CJ76|A0A1C9CJ76_DANRE;tr|F1QDH1|F1QDH1_DANRE	0.428077	B8JK21	0.743252	0.184882	8.98733	0.0458678	0.705482
7183	tr|Q1LXJ7|Q1LXJ7_DANRE;tr|I3ISA0|I3ISA0_DANRE	0.416125	Q1LXJ7	0.749435	0.179731	8.98733	0.0458783	0.705482
9502	tr|Q6PFN9|Q6PFN9_DANRE	-0.511383	Q6PFN9	1.42542	0.220938	8.98733	0.0459287	0.705482
7190	tr|Q1LXK0|Q1LXK0_DANRE;tr|A4QN86|A4QN86_DANRE;tr|Q4QRD3|Q4QRD3_DANRE;tr|Q1JQ52|Q1JQ52_DANRE	0.541164	Q1LXK0	0.687216	0.233842	8.98733	0.0459558	0.705482
7620	tr|Q503C7|Q503C7_DANRE	-0.413956	Q503C7	1.33233	0.178895	8.98733	0.0459758	0.705482
2825	tr|A2CF49|A2CF49_DANRE	0.372698	A2CF49	0.772337	0.1611	8.98733	0.0460146	0.705482
4754	tr|E7FGA5|E7FGA5_DANRE;tr|A0A2R8RQT4|A0A2R8RQT4_DANRE;tr|Q503Y5|Q503Y5_DANRE;tr|F1QS99|F1QS99_DANRE;tr|A0A2R8RSR5|A0A2R8RSR5_DANRE;tr|A0A2R8Q1W8|A0A2R8Q1W8_DANRE;tr|E9QJ27|E9QJ27_DANRE	-0.460856	E7FGA5	1.37636	0.199234	8.98733	0.0460385	0.705482
8247	tr|Q5XJQ6|Q5XJQ6_DANRE;tr|B8A634|B8A634_DANRE;tr|A2BIC9|A2BIC9_DANRE;tr|F8W3C7|F8W3C7_DANRE	0.375631	Q5XJQ6	0.770768	0.162477	8.98733	0.0461311	0.705933
3916	tr|B7ZD17|B7ZD17_DANRE;tr|B7ZD15|B7ZD15_DANRE	0.519595	B7ZD17	0.697568	0.224974	8.98733	0.0463068	0.706494
6108	tr|F1R231|F1R231_DANRE;tr|E9QIM7|E9QIM7_DANRE	0.513015	F1R231	0.700757	0.222135	8.98733	0.0463153	0.706494
10149	tr|Q7ZUN6|Q7ZUN6_DANRE;tr|A0A0A0MPG9|A0A0A0MPG9_DANRE	-0.38358	Q7ZUN6	1.30458	0.166171	8.98733	0.0464005	0.706494
10110	tr|Q7ZUG6|Q7ZUG6_DANRE	0.372222	Q7ZUG6	0.772592	0.161271	8.98733	0.0464234	0.706494
8228	tr|Q5XJC3|Q5XJC3_DANRE;tr|B0R0F7|B0R0F7_DANRE	0.602926	Q5XJC3	0.658417	0.261318	8.98733	0.046484	0.706494
7695	tr|Q504G2|Q504G2_DANRE;tr|B8JMY3|B8JMY3_DANRE	0.395726	Q504G2	0.760107	0.171812	8.98733	0.046789	0.709464
2481	tr|A0A2R8RI79|A0A2R8RI79_DANRE;tr|A0A2R8RTZ6|A0A2R8RTZ6_DANRE;tr|F1QUS3|F1QUS3_DANRE;tr|A7MC71|A7MC71_DANRE;tr|Q9PWC8|Q9PWC8_DANRE;tr|Q502R0|Q502R0_DANRE;tr|A8E4Y9|A8E4Y9_DANRE;tr|Q98SS3|Q98SS3_DANRE;tr|A1L138|A1L138_DANRE;tr|A0A140LG74|A0A140LG74_DANRE;tr|Q98SS2|Q98SS2_DANRE;tr|Q567L3|Q567L3_DANRE;tr|Q05AP6|Q05AP6_DANRE;tr|F1R003|F1R003_DANRE;tr|F1QMZ0|F1QMZ0_DANRE;tr|F1QJ26|F1QJ26_DANRE;tr|A8E5…	-0.428694	A0A2R8	1.34601	0.1862	8.98733	0.0468597	0.709464
4975	tr|E9QHE9|E9QHE9_DANRE;tr|E7F1T4|E7F1T4_DANRE;tr|E9QC50|E9QC50_DANRE	0.419526	E9QHE9	0.74767	0.182229	8.98733	0.04687	0.709464
598	sp|Q6PC30|CSN5_DANRE	0.48419	Q6PC30	0.714898	0.210618	8.98733	0.0471229	0.711897
6893	tr|Q08BR7|Q08BR7_DANRE	0.63798	Q08BR7	0.642612	0.277699	8.98733	0.0472404	0.711897
8442	tr|Q6DC62|Q6DC62_DANRE	-0.514599	Q6DC62	1.4286	0.22403	8.98733	0.0472687	0.711897
8921	tr|Q6NUY7|Q6NUY7_DANRE;tr|Q7SZR3|Q7SZR3_DANRE;tr|F1R9R1|F1R9R1_DANRE;tr|Q90WB4|Q90WB4_DANRE;tr|Q90XS6|Q90XS6_DANRE;tr|F1Q944|F1Q944_DANRE;tr|Q90WB2|Q90WB2_DANRE	0.41501	Q6NUY7	0.750014	0.180743	8.98733	0.0473367	0.711897
10755	tr|Q8JJ63|Q8JJ63_DANRE;tr|Q1RMB1|Q1RMB1_DANRE;tr|F1QID9|F1QID9_DANRE;tr|A8E5B4|A8E5B4_DANRE;tr|A7MD93|A7MD93_DANRE;tr|A2RRW1|A2RRW1_DANRE;tr|F1QV16|F1QV16_DANRE;tr|Q0V976|Q0V976_DANRE	-0.453555	Q8JJ63	1.36941	0.197544	8.98733	0.0473493	0.711897
5828	tr|F1QSR3|F1QSR3_DANRE	0.418562	F1QSR3	0.74817	0.18242	8.98733	0.0474638	0.712017
7463	tr|Q4KMI5|Q4KMI5_DANRE;tr|F1QVD2|F1QVD2_DANRE;tr|E7F8Y4|E7F8Y4_DANRE;tr|Q6P022|Q6P022_DANRE;tr|A0A0R4IMP0|A0A0R4IMP0_DANRE;tr|I3ITB5|I3ITB5_DANRE;tr|I3ITA8|I3ITA8_DANRE;tr|I3ISL9|I3ISL9_DANRE;tr|I3ITG9|I3ITG9_DANRE	0.417571	Q4KMI5	0.748684	0.182054	8.98733	0.047528	0.712017
2110	tr|A0A2R8QDT7|A0A2R8QDT7_DANRE	0.427415	A0A2R8	0.743593	0.186367	8.98733	0.0475486	0.712017
5906	tr|F1QUY7|F1QUY7_DANRE	0.563665	F1QUY7	0.676581	0.245872	8.98733	0.0476173	0.712093
8166	tr|Q5U3M7|Q5U3M7_DANRE	0.414191	Q5U3M7	0.75044	0.180777	8.98733	0.0477224	0.712709
6975	tr|Q0P3U4|Q0P3U4_DANRE;tr|A8E500|A8E500_DANRE	0.366398	Q0P3U4	0.775717	0.159998	8.98733	0.0478125	0.713102
5138	tr|F1Q6R2|F1Q6R2_DANRE;tr|A0A0R4IJ39|A0A0R4IJ39_DANRE	-0.434534	F1Q6R2	1.35147	0.190073	8.98733	0.048116	0.713349
3206	tr|A7YY99|A7YY99_DANRE;tr|A7YY11|A7YY11_DANRE	0.763636	A7YY99	0.58901	0.334049	8.98733	0.0481273	0.713349
8752	tr|Q6GMK3|Q6GMK3_DANRE;tr|A0A2R8Q4L6|A0A2R8Q4L6_DANRE;tr|A8WHV1|A8WHV1_DANRE	0.532083	Q6GMK3	0.691556	0.232925	8.98733	0.0482572	0.713349
5728	tr|F1QP59|F1QP59_DANRE;tr|A9JRZ5|A9JRZ5_DANRE;tr|F1R8A2|F1R8A2_DANRE	0.419181	F1QP59	0.747849	0.183542	8.98733	0.0482976	0.713349
4454	tr|E7F6M0|E7F6M0_DANRE	0.502753	E7F6M0	0.705759	0.22044	8.98733	0.048548	0.713349
1351	tr|A0A0R4IPL1|A0A0R4IPL1_DANRE	0.428361	A0A0R4	0.743106	0.187835	8.98733	0.0485605	0.713349
10436	tr|Q7ZWE1|Q7ZWE1_DANRE;tr|A0A2R8Q6Z2|A0A2R8Q6Z2_DANRE	0.375751	Q7ZWE1	0.770704	0.164824	8.98733	0.0486248	0.713349
7076	tr|Q1L907|Q1L907_DANRE	0.564178	Q1L907	0.676341	0.247523	8.98733	0.0486578	0.713349
6281	tr|F1R7L0|F1R7L0_DANRE;tr|A5PLC4|A5PLC4_DANRE	0.392448	F1R7L0	0.761836	0.172197	8.98733	0.0486761	0.713349
9176	tr|Q6P0T0|Q6P0T0_DANRE	0.393316	Q6P0T0	0.761378	0.172629	8.98733	0.0487295	0.713349
1085	tr|A0A0R4IEM8|A0A0R4IEM8_DANRE;sp|Q7SXP4|SRS1A_DANRE;tr|E9QGF8|E9QGF8_DANRE;tr|A0A2R8Q4W3|A0A2R8Q4W3_DANRE;tr|A0A2R8Q2W1|A0A2R8Q2W1_DANRE;tr|E9QIC5|E9QIC5_DANRE	0.594611	A0A0R4	0.662223	0.261017	8.98733	0.048757	0.713349
2757	tr|A2BGB8|A2BGB8_DANRE;tr|A0A0R4IQ14|A0A0R4IQ14_DANRE	-0.612623	A2BGB8	1.52904	0.268938	8.98733	0.0487663	0.713349
1217	tr|A0A0R4IJ00|A0A0R4IJ00_DANRE;tr|A0A0R4IG42|A0A0R4IG42_DANRE;tr|A0A0R4IEP7|A0A0R4IEP7_DANRE;tr|A0A0R4IXI3|A0A0R4IXI3_DANRE	0.421059	A0A0R4	0.746876	0.184948	8.98733	0.0488703	0.713349
1714	tr|A0A1L1QZ94|A0A1L1QZ94_DANRE;tr|A0A2R8Q0H9|A0A2R8Q0H9_DANRE;tr|A0A2R8PWR5|A0A2R8PWR5_DANRE;tr|A0A2R8RL67|A0A2R8RL67_DANRE;tr|A0A2R8QMR0|A0A2R8QMR0_DANRE;tr|A0A2R8RUL0|A0A2R8RUL0_DANRE;tr|A0A2R8QL28|A0A2R8QL28_DANRE;tr|A0A1L1QZS2|A0A1L1QZS2_DANRE;tr|A0A2R8QFN3|A0A2R8QFN3_DANRE;tr|Q6NSM7|Q6NSM7_DANRE;tr|A0A2R8QB48|A0A2R8QB48_DANRE;tr|A0A1L1QZR8|A0A1L1QZR8_DANRE;tr|A0A1L1QZF4|A0A1L1QZF4_DANRE;tr|E…	0.414421	A0A1L1	0.750321	0.182095	8.98733	0.0489332	0.713349
671	sp|Q7T2B9|MTPN_DANRE	0.383013	Q7T2B9	0.766834	0.168352	8.98733	0.048995	0.713349
2720	tr|A1L2B7|A1L2B7_DANRE;tr|A0A2R8QMP7|A0A2R8QMP7_DANRE;tr|B0S7D4|B0S7D4_DANRE	-0.59027	A1L2B7	1.50553	0.259501	8.98733	0.0490302	0.713349
10023	tr|Q7ZTT1|Q7ZTT1_DANRE;tr|A0A0R4II89|A0A0R4II89_DANRE;tr|A0A0R4IGK9|A0A0R4IGK9_DANRE;sp|Q9PT92|CATA_DANRE	-0.391231	Q7ZTT1	1.31151	0.172097	8.98733	0.049135	0.713349
7235	tr|Q1MSY0|Q1MSY0_DANRE;tr|B0UY61|B0UY61_DANRE;tr|A0A2R8QKU1|A0A2R8QKU1_DANRE;tr|Q1MSX9|Q1MSX9_DANRE;tr|F1Q6R4|F1Q6R4_DANRE;tr|B0UY60|B0UY60_DANRE	-0.605014	Q1MSY0	1.52099	0.266333	8.98733	0.0492701	0.713349
5697	tr|F1QNH9|F1QNH9_DANRE;tr|A8BBF4|A8BBF4_DANRE;tr|Q5BL20|Q5BL20_DANRE	0.405903	F1QNH9	0.754764	0.178724	8.98733	0.0493122	0.713349
8610	tr|Q6DHB4|Q6DHB4_DANRE;tr|Q4VBJ2|Q4VBJ2_DANRE;tr|F1QL16|F1QL16_DANRE	0.398378	Q6DHB4	0.758711	0.175411	8.98733	0.0493131	0.713349
3037	tr|A5PF33|A5PF33_DANRE;tr|A0A2R9YJJ0|A0A2R9YJJ0_DANRE;tr|Q503Q8|Q503Q8_DANRE	0.566957	A5PF33	0.675039	0.249807	8.98733	0.0494368	0.713349
3936	tr|B7ZUY8|B7ZUY8_DANRE;tr|A0A2R8PXK4|A0A2R8PXK4_DANRE	0.528054	B7ZUY8	0.69349	0.232806	8.98733	0.0495473	0.713349
11127	tr|X1WG14|X1WG14_DANRE;tr|F1RDB0|F1RDB0_DANRE;tr|A0A2R8RPE6|A0A2R8RPE6_DANRE;sp|Q6NYG6|TDRD3_DANRE	0.489741	X1WG14	0.712153	0.215967	8.98733	0.0495914	0.713349
7043	tr|Q1JPU9|Q1JPU9_DANRE;tr|I3IRV8|I3IRV8_DANRE;tr|I3ITI8|I3ITI8_DANRE;tr|I3IS53|I3IS53_DANRE;tr|I3ISX7|I3ISX7_DANRE	0.39856	Q1JPU9	0.758615	0.175878	8.98733	0.0497175	0.713349
8408	tr|Q6DBQ7|Q6DBQ7_DANRE;tr|F1R901|F1R901_DANRE;tr|F1Q6F3|F1Q6F3_DANRE;tr|A0A0B5JS95|A0A0B5JS95_DANRE	0.416179	Q6DBQ7	0.749407	0.183811	8.98733	0.0498754	0.713349
8151	tr|Q5U3E4|Q5U3E4_DANRE;tr|A0A2R8Q4T9|A0A2R8Q4T9_DANRE;tr|A0A0R4IS86|A0A0R4IS86_DANRE	0.37271	Q5U3E4	0.77233	0.164614	8.98733	0.0498776	0.713349
6986	tr|Q0P449|Q0P449_DANRE;tr|A0A0R4IYD1|A0A0R4IYD1_DANRE	0.363067	Q0P449	0.77751	0.16043	8.98733	0.0499644	0.713349
1993	tr|A0A2R8Q670|A0A2R8Q670_DANRE;tr|A0A2R8QLP1|A0A2R8QLP1_DANRE;tr|E7F1U7|E7F1U7_DANRE;tr|X1WFM4|X1WFM4_DANRE;tr|Q7ZU83|Q7ZU83_DANRE	0.362756	A0A2R8	0.777678	0.160387	8.98733	0.0500724	0.713349
8335	tr|Q66IB0|Q66IB0_DANRE;tr|A0A2R8QIA2|A0A2R8QIA2_DANRE	0.379346	Q66IB0	0.768786	0.167732	8.98733	0.0500837	0.713349
2652	tr|A0JMB8|A0JMB8_DANRE;tr|A0A0R4ISB0|A0A0R4ISB0_DANRE;tr|A0A0R4IJP7|A0A0R4IJP7_DANRE	0.536835	A0JMB8	0.689282	0.237487	8.98733	0.050177	0.713349
11169	tr|Z4YJ09|Z4YJ09_DANRE;sp|Q6NY82|UBE2F_DANRE	-0.418715	Z4YJ09	1.33674	0.185309	8.98733	0.0502531	0.713349
8988	tr|Q6NWK1|Q6NWK1_DANRE;tr|Q7ZUR4|Q7ZUR4_DANRE	0.375431	Q6NWK1	0.770875	0.16625	8.98733	0.0503613	0.713349
10992	tr|T1ECS6|T1ECS6_DANRE;tr|B3DK42|B3DK42_DANRE;sp|Q6BEA0|PLXA4_DANRE	0.358347	T1ECS6	0.780058	0.158698	8.98733	0.0503768	0.713349
5871	tr|F1QTX4|F1QTX4_DANRE;sp|Q6NXA9|UBXN1_DANRE	0.4249	F1QTX4	0.74489	0.188174	8.98733	0.0503787	0.713349
13	sp|A0MTA1|APEX1_DANRE;tr|A0A2R9YJQ0|A0A2R9YJQ0_DANRE;tr|A0A0R4IWF9|A0A0R4IWF9_DANRE;tr|F1QTR9|F1QTR9_DANRE;tr|H0WED1|H0WED1_DANRE;tr|H0WEZ7|H0WEZ7_DANRE	0.417203	A0MTA1	0.748875	0.184766	8.98733	0.05038	0.713349
10853	tr|Q98T96|Q98T96_DANRE;tr|Q7ZV97|Q7ZV97_DANRE	0.461938	Q98T96	0.72601	0.204655	8.98733	0.05045	0.713349
8756	tr|Q6GMM2|Q6GMM2_DANRE;tr|B0R1E9|B0R1E9_DANRE	-0.552194	Q6GMM2	1.46631	0.244722	8.98733	0.0505119	0.713349
9983	tr|Q7T3D5|Q7T3D5_DANRE	0.369074	Q7T3D5	0.77428	0.163576	8.98733	0.0505224	0.713349
8961	tr|Q6NWD0|Q6NWD0_DANRE;tr|Q6PHK4|Q6PHK4_DANRE	-0.443244	Q6NWD0	1.35966	0.196482	8.98733	0.050554	0.713349
8744	tr|Q6GMI8|Q6GMI8_DANRE;tr|F1R7L2|F1R7L2_DANRE	0.346553	Q6GMI8	0.786461	0.153667	8.98733	0.0506097	0.713349
8453	tr|Q6DEH7|Q6DEH7_DANRE	-0.682925	Q6DEH7	1.60539	0.302955	8.98733	0.050693	0.713349
4780	tr|E9QB40|E9QB40_DANRE	0.409607	E9QB40	0.752829	0.181744	8.98733	0.0507312	0.713349
8307	tr|Q66HX7|Q66HX7_DANRE	0.426333	Q66HX7	0.744151	0.189239	8.98733	0.0508032	0.713349
3669	tr|B2GP50|B2GP50_DANRE;sp|Q58EE9|GFAP_DANRE;tr|Q8JIY5|Q8JIY5_DANRE;tr|C5IG44|C5IG44_DANRE	0.396787	B2GP50	0.759548	0.176203	8.98733	0.0508869	0.713349
6228	tr|F1R5A5|F1R5A5_DANRE;tr|F1QV31|F1QV31_DANRE;tr|E9QFT4|E9QFT4_DANRE	0.423503	F1R5A5	0.745612	0.188075	8.98733	0.0508957	0.713349
6168	tr|F1R3J9|F1R3J9_DANRE;tr|Q6PFN7|Q6PFN7_DANRE;tr|Q803D9|Q803D9_DANRE	0.430527	F1R3J9	0.741991	0.19122	8.98733	0.05092	0.713349
10051	tr|Q7ZTZ6|Q7ZTZ6_DANRE;tr|F1Q8K3|F1Q8K3_DANRE;tr|E9QEY7|E9QEY7_DANRE;tr|E9QDW8|E9QDW8_DANRE	0.379161	Q7ZTZ6	0.768884	0.168421	8.98733	0.0509376	0.713349
10935	tr|Q9PTK9|Q9PTK9_DANRE;tr|Q7ZZ74|Q7ZZ74_DANRE;tr|Q1LUU7|Q1LUU7_DANRE;tr|A4QNZ0|A4QNZ0_DANRE	0.477389	Q9PTK9	0.718277	0.212145	8.98733	0.0510186	0.713349
8044	tr|Q5RI07|Q5RI07_DANRE;tr|Q568T1|Q568T1_DANRE;tr|Q6DH10|Q6DH10_DANRE	0.345505	Q5RI07	0.787032	0.153652	8.98733	0.0511585	0.713349
8933	tr|Q6NUZ9|Q6NUZ9_DANRE;tr|F1R2H0|F1R2H0_DANRE	0.632265	Q6NUZ9	0.645163	0.281233	8.98733	0.0511943	0.713349
8033	tr|Q5RHE5|Q5RHE5_DANRE;tr|Q502F2|Q502F2_DANRE	0.381351	Q5RHE5	0.767719	0.169638	8.98733	0.0512076	0.713349
415	sp|Q6DG22|ADA_DANRE	0.418829	Q6DG22	0.748031	0.186461	8.98733	0.0513605	0.713349
5485	tr|F1QGK4|F1QGK4_DANRE;tr|E7F9H3|E7F9H3_DANRE	0.372951	F1QGK4	0.772201	0.166107	8.98733	0.0514414	0.713349
9973	tr|Q7T3B5|Q7T3B5_DANRE;tr|B8A4A2|B8A4A2_DANRE	-0.689107	Q7T3B5	1.61228	0.307098	8.98733	0.0515518	0.713349
1640	tr|A0A140LFT4|A0A140LFT4_DANRE;tr|A0A2Z6I959|A0A2Z6I959_DANRE	0.526611	A0A140	0.694183	0.234698	8.98733	0.0515644	0.713349
8826	tr|Q6IQN5|Q6IQN5_DANRE;tr|A2BHI1|A2BHI1_DANRE;tr|Q52WX9|Q52WX9_DANRE	0.696894	Q6IQN5	0.616899	0.310691	8.98733	0.051626	0.713349
421	sp|Q6DGJ1|GRIFN_DANRE	0.377891	Q6DGJ1	0.769562	0.168474	8.98733	0.0516288	0.713349
740	sp|Q803W1|SCRN3_DANRE;tr|A0A2R8RLE3|A0A2R8RLE3_DANRE	0.389367	Q803W1	0.763465	0.173608	8.98733	0.0516477	0.713349
1967	tr|A0A2R8Q4T8|A0A2R8Q4T8_DANRE;tr|I3ITH4|I3ITH4_DANRE	1.09574	A0A2R8	0.467897	0.488717	8.98733	0.0517085	0.713349
6505	tr|F6NH98|F6NH98_DANRE;tr|E7F5J8|E7F5J8_DANRE;sp|Q98TW1|NCOA2_DANRE	0.364902	F6NH98	0.776521	0.16291	8.98733	0.0518916	0.713349
6709	tr|G1K2P5|G1K2P5_DANRE;tr|G1K2G8|G1K2G8_DANRE;sp|Q7ZVR8|ESRP2_DANRE	-0.492351	G1K2P5	1.40674	0.219844	8.98733	0.0519221	0.713349
7120	tr|Q1LVD7|Q1LVD7_DANRE	0.431642	Q1LVD7	0.741417	0.192782	8.98733	0.0519664	0.713349
2052	tr|A0A2R8QA26|A0A2R8QA26_DANRE;tr|Q7SZF2|Q7SZF2_DANRE;tr|F1R935|F1R935_DANRE	0.376245	A0A2R8	0.77044	0.168076	8.98733	0.0520075	0.713349
1820	tr|A0A2C9F1K3|A0A2C9F1K3_DANRE	0.734277	A0A2C9	0.601119	0.328038	8.98733	0.0520199	0.713349
8761	tr|Q6GQM9|Q6GQM9_DANRE;tr|F6NUZ4|F6NUZ4_DANRE	0.40814	Q6GQM9	0.753594	0.18236	8.98733	0.0520443	0.713349
2100	tr|A0A2R8QDB4|A0A2R8QDB4_DANRE;tr|F1QKH5|F1QKH5_DANRE	0.500354	A0A2R8	0.706933	0.223569	8.98733	0.0520503	0.713349
1912	tr|A0A2R8Q1F3|A0A2R8Q1F3_DANRE;tr|F1R187|F1R187_DANRE;tr|A0A2R8QEN6|A0A2R8QEN6_DANRE	0.507307	A0A2R8	0.703534	0.226819	8.98733	0.0521706	0.713349
4464	tr|E7F725|E7F725_DANRE	0.376274	E7F725	0.770425	0.168234	8.98733	0.0521713	0.713349
8494	tr|Q6DG44|Q6DG44_DANRE	0.369801	Q6DG44	0.773889	0.165485	8.98733	0.052339	0.714767
258	sp|Q3B7Q7|NUBP2_DANRE;tr|F1REW2|F1REW2_DANRE	-0.712506	Q3B7Q7	1.63865	0.319016	8.98733	0.052441	0.715093
8900	tr|Q6NUV5|Q6NUV5_DANRE;tr|F1QHC4|F1QHC4_DANRE;tr|F1Q5F3|F1Q5F3_DANRE;tr|Q9PU57|Q9PU57_DANRE;tr|Q803N8|Q803N8_DANRE	0.409409	Q6NUV5	0.752932	0.183356	8.98733	0.0524909	0.715093
10942	tr|Q9PUC5|Q9PUC5_DANRE;tr|Q7ZU20|Q7ZU20_DANRE;tr|A0A2R8QBI3|A0A2R8QBI3_DANRE;tr|U3JAR1|U3JAR1_DANRE	0.399526	Q9PUC5	0.758108	0.17919	8.98733	0.0527703	0.718023
2653	tr|A0JMB8|A0JMB8_DANRE;tr|A0A0R4ISB0|A0A0R4ISB0_DANRE;tr|A0A0R4IJP7|A0A0R4IJP7_DANRE;tr|Q58EE4|Q58EE4_DANRE	0.433513	A0JMB8	0.740456	0.194737	8.98733	0.05307	0.718385
9074	tr|Q6NYP2|Q6NYP2_DANRE;tr|A0A0R4IDE4|A0A0R4IDE4_DANRE;tr|Q6W6P1|Q6W6P1_DANRE;tr|A0A2R8QHL7|A0A2R8QHL7_DANRE	0.39942	Q6NYP2	0.758163	0.179447	8.98733	0.0530963	0.718385
6487	tr|F2XG13|F2XG13_DANRE;tr|A8WGB4|A8WGB4_DANRE	0.407384	F2XG13	0.753989	0.183173	8.98733	0.0532522	0.718385
4140	tr|D3XD85|D3XD85_DANRE;tr|F1QG53|F1QG53_DANRE;tr|F1QCF6|F1QCF6_DANRE;tr|E7F553|E7F553_DANRE;tr|D3XD89|D3XD89_DANRE;tr|D3XD87|D3XD87_DANRE;tr|D3XD84|D3XD84_DANRE;tr|D3XD90|D3XD90_DANRE;tr|E7F025|E7F025_DANRE;tr|D3XD88|D3XD88_DANRE;tr|D3XD86|D3XD86_DANRE;tr|D3XD83|D3XD83_DANRE;tr|A0A2R9YJM2|A0A2R9YJM2_DANRE	-0.621273	D3XD85	1.53823	0.279352	8.98733	0.053258	0.718385
5110	tr|F1Q649|F1Q649_DANRE	0.457881	F1Q649	0.728055	0.205954	8.98733	0.0533239	0.718385
5066	tr|F1Q509|F1Q509_DANRE;tr|Q08C56|Q08C56_DANRE	0.370178	F1Q509	0.773687	0.166543	8.98733	0.0533673	0.718385
9007	tr|Q6NXB5|Q6NXB5_DANRE;tr|A2CEF5|A2CEF5_DANRE;tr|F1R0L7|F1R0L7_DANRE;tr|A2CEF6|A2CEF6_DANRE	0.460413	Q6NXB5	0.726778	0.207224	8.98733	0.0534463	0.718385
3284	tr|A8KBA6|A8KBA6_DANRE;sp|O42364|APOEB_DANRE;tr|A4VAJ8|A4VAJ8_DANRE;tr|E9QBB8|E9QBB8_DANRE	-0.434125	A8KBA6	1.35109	0.195423	8.98733	0.053477	0.718385
345	sp|Q5TYS5|SCRN2_DANRE	0.384029	Q5TYS5	0.766295	0.172967	8.98733	0.0535831	0.718385
10512	tr|Q802Y4|Q802Y4_DANRE;tr|A0A0R4IKH3|A0A0R4IKH3_DANRE	0.562908	Q802Y4	0.676936	0.253584	8.98733	0.0536212	0.718385
4525	tr|E7F9M7|E7F9M7_DANRE;tr|B0V3D8|B0V3D8_DANRE	0.457899	E7F9M7	0.728046	0.206335	8.98733	0.0536743	0.718385
8556	tr|Q6DGR9|Q6DGR9_DANRE;tr|F1QIS9|F1QIS9_DANRE	0.496091	Q6DGR9	0.709025	0.223567	8.98733	0.0536942	0.718385
9490	tr|Q6PFK4|Q6PFK4_DANRE;tr|F1RAD4|F1RAD4_DANRE;tr|A0A2R8RZM8|A0A2R8RZM8_DANRE	0.393008	Q6PFK4	0.76154	0.177155	8.98733	0.0537406	0.718385
1251	tr|A0A0R4IKU1|A0A0R4IKU1_DANRE;tr|A0A2R8QGT3|A0A2R8QGT3_DANRE	0.386453	A0A0R4	0.765008	0.174354	8.98733	0.0539133	0.718385
10082	tr|Q7ZU93|Q7ZU93_DANRE	0.596174	Q7ZU93	0.661506	0.269033	8.98733	0.0539569	0.718385
7865	tr|Q58ER5|Q58ER5_DANRE;tr|F1QFW2|F1QFW2_DANRE	0.622838	Q58ER5	0.649392	0.281131	8.98733	0.0540015	0.718385
6330	tr|F1R9L7|F1R9L7_DANRE;tr|Q6DGJ7|Q6DGJ7_DANRE	0.384124	F1R9L7	0.766244	0.173456	8.98733	0.0540852	0.718385
4118	tr|C7S6G4|C7S6G4_DANRE;tr|A0A2R8Q7D0|A0A2R8Q7D0_DANRE;tr|A0A2R8Q683|A0A2R8Q683_DANRE;tr|A8KBA5|A8KBA5_DANRE	-0.540443	C7S6G4	1.45442	0.244086	8.98733	0.0541185	0.718385
7096	tr|Q1LUM9|Q1LUM9_DANRE;tr|A0A2R8QU45|A0A2R8QU45_DANRE	0.41023	Q1LUM9	0.752503	0.185298	8.98733	0.0541409	0.718385
10440	tr|Q7ZWE2|Q7ZWE2_DANRE;tr|A0A0R4IQG1|A0A0R4IQG1_DANRE;tr|A0A0R4IME3|A0A0R4IME3_DANRE	-0.349087	Q7ZWE2	1.27375	0.157707	8.98733	0.0541751	0.718385
6416	tr|F1RC82|F1RC82_DANRE;tr|B0JYH6|B0JYH6_DANRE;tr|E9QFR3|E9QFR3_DANRE;tr|B2M0R1|B2M0R1_DANRE;tr|F1QXJ2|F1QXJ2_DANRE;tr|B0JYH7|B0JYH7_DANRE	0.434467	F1RC82	0.739967	0.196355	8.98733	0.0542503	0.718385
588	sp|Q6PBU7|UQCC2_DANRE	0.398734	Q6PBU7	0.758524	0.180274	8.98733	0.0543246	0.718385
9436	tr|Q6PC74|Q6PC74_DANRE	0.772493	Q6PC74	0.585405	0.349281	8.98733	0.0543385	0.718385
5749	tr|F1QPV1|F1QPV1_DANRE;tr|A8WGC7|A8WGC7_DANRE;tr|A0A0M3HEL0|A0A0M3HEL0_DANRE	-0.435101	F1QPV1	1.35201	0.196792	8.98733	0.0544001	0.718385
6689	tr|F8W5J0|F8W5J0_DANRE;tr|F8W2X1|F8W2X1_DANRE;tr|E9QBW0|E9QBW0_DANRE;tr|Q503Q5|Q503Q5_DANRE;tr|F1RCI6|F1RCI6_DANRE	0.384115	F8W5J0	0.766249	0.173736	8.98733	0.0544046	0.718385
8982	tr|Q6NWJ2|Q6NWJ2_DANRE	0.376862	Q6NWJ2	0.770111	0.170516	8.98733	0.0544748	0.718463
4708	tr|E7FEH9|E7FEH9_DANRE	0.472165	E7FEH9	0.720882	0.21399	8.98733	0.0547999	0.721456
3285	tr|A8KBA6|A8KBA6_DANRE;sp|O42364|APOEB_DANRE;tr|E9QBB8|E9QBB8_DANRE	-0.438227	A8KBA6	1.35494	0.198645	8.98733	0.0548348	0.721456
1885	tr|A0A2R8PZM4|A0A2R8PZM4_DANRE	0.371856	A0A2R8	0.772788	0.168611	8.98733	0.0548955	0.721456
2143	tr|A0A2R8QFD9|A0A2R8QFD9_DANRE;tr|A0A2R8Q327|A0A2R8Q327_DANRE;tr|F1Q997|F1Q997_DANRE;tr|Q6TLG2|Q6TLG2_DANRE;tr|Q5U3H0|Q5U3H0_DANRE;tr|F1R3L9|F1R3L9_DANRE	-0.416918	A0A2R8	1.33507	0.189106	8.98733	0.0549611	0.721469
9707	tr|Q6W2N6|Q6W2N6_DANRE;tr|Q24JW4|Q24JW4_DANRE;tr|X1WFH2|X1WFH2_DANRE	0.385142	Q6W2N6	0.765704	0.174792	8.98733	0.0550726	0.721713
1922	tr|A0A2R8Q1U8|A0A2R8Q1U8_DANRE;tr|F1R632|F1R632_DANRE;tr|E9QE31|E9QE31_DANRE	-0.402668	A0A2R8	1.32195	0.182784	8.98733	0.055114	0.721713
7355	tr|Q38JL1|Q38JL1_DANRE	0.367695	Q38JL1	0.77502	0.16702	8.98733	0.0552456	0.721713
5930	tr|F1QVU3|F1QVU3_DANRE;tr|A0A2R8Q7K6|A0A2R8Q7K6_DANRE	0.369468	F1QVU3	0.774068	0.168056	8.98733	0.0555184	0.721713
16	sp|A0MTA1|APEX1_DANRE;tr|A0A2R9YJQ0|A0A2R9YJQ0_DANRE;tr|A0A0R4IWF9|A0A0R4IWF9_DANRE;tr|F1QTR9|F1QTR9_DANRE;tr|H0WED1|H0WED1_DANRE;tr|H0WEZ7|H0WEZ7_DANRE;tr|H0WFB7|H0WFB7_DANRE;tr|H0WFG1|H0WFG1_DANRE;tr|H0WEW8|H0WEW8_DANRE	0.375109	A0MTA1	0.771047	0.170652	8.98733	0.0555543	0.721713
9330	tr|Q6PBJ9|Q6PBJ9_DANRE	0.373632	Q6PBJ9	0.771837	0.169995	8.98733	0.0555717	0.721713
6012	tr|F1QYC7|F1QYC7_DANRE;tr|B2GQ93|B2GQ93_DANRE;sp|Q5U3F8|3HAO_DANRE	0.385535	F1QYC7	0.765495	0.175508	8.98733	0.0556824	0.721713
10353	tr|Q7ZVV4|Q7ZVV4_DANRE	0.338234	Q7ZVV4	0.791009	0.153982	8.98733	0.0556909	0.721713
7124	tr|Q1LVF8|Q1LVF8_DANRE;tr|F1QPT3|F1QPT3_DANRE;tr|A7BI56|A7BI56_DANRE;tr|Q7T156|Q7T156_DANRE;tr|Q1LVF6|Q1LVF6_DANRE;tr|Q7T157|Q7T157_DANRE;tr|Q7T155|Q7T155_DANRE	-0.47049	Q1LVF8	1.38558	0.214223	8.98733	0.0557197	0.721713
6651	tr|F8W470|F8W470_DANRE;tr|A0A0R4ISJ7|A0A0R4ISJ7_DANRE;tr|F8W5W2|F8W5W2_DANRE	0.943142	F8W470	0.520099	0.429661	8.98733	0.0558269	0.721713
9167	tr|Q6P0J0|Q6P0J0_DANRE	0.544386	Q6P0J0	0.685683	0.248071	8.98733	0.0558824	0.721713
1969	tr|A0A2R8Q522|A0A2R8Q522_DANRE;tr|Q7SXE9|Q7SXE9_DANRE	0.554812	A0A2R8	0.680746	0.252885	8.98733	0.0559319	0.721713
9824	tr|Q7SY38|Q7SY38_DANRE;tr|Q6TGX0|Q6TGX0_DANRE	0.41215	Q7SY38	0.751503	0.187923	8.98733	0.0560003	0.721713
7555	tr|Q4VBJ6|Q4VBJ6_DANRE	0.399951	Q4VBJ6	0.757884	0.18237	8.98733	0.0560096	0.721713
2758	tr|A2BGE0|A2BGE0_DANRE;tr|A0A2R8QP59|A0A2R8QP59_DANRE	0.407782	A2BGE0	0.753781	0.185946	8.98733	0.0560157	0.721713
6341	tr|F1R9Y1|F1R9Y1_DANRE;tr|E9QH60|E9QH60_DANRE	0.414314	F1R9Y1	0.750376	0.188954	8.98733	0.056047	0.721713
3482	tr|B0R1D0|B0R1D0_DANRE;tr|A8E565|A8E565_DANRE	0.421309	B0R1D0	0.746747	0.192233	8.98733	0.0561394	0.721713
2895	tr|A3KPW8|A3KPW8_DANRE	0.455411	A3KPW8	0.729303	0.207796	8.98733	0.0561425	0.721713
4306	tr|E7F1F5|E7F1F5_DANRE	0.708843	E7F1F5	0.611811	0.32361	8.98733	0.0562528	0.721826
7416	tr|Q499C4|Q499C4_DANRE;tr|A0A0R4IZN4|A0A0R4IZN4_DANRE	0.679613	Q499C4	0.624333	0.310344	8.98733	0.0563032	0.721826
4941	tr|E9QGH3|E9QGH3_DANRE	0.631597	E9QGH3	0.645461	0.288541	8.98733	0.056389	0.721826
4135	tr|D3KYL2|D3KYL2_DANRE;tr|D3KYL1|D3KYL1_DANRE	0.375224	D3KYL2	0.770985	0.171518	8.98733	0.0565055	0.721826
7739	tr|Q567A1|Q567A1_DANRE	0.368997	Q567A1	0.774321	0.168733	8.98733	0.0565794	0.721826
1550	tr|A0A0R4IWR5|A0A0R4IWR5_DANRE;tr|E7F355|E7F355_DANRE;tr|A0A0R4I9L1|A0A0R4I9L1_DANRE;tr|E7F486|E7F486_DANRE	0.352414	A0A0R4	0.783273	0.161173	8.98733	0.0566083	0.721826
9339	tr|Q6PBM9|Q6PBM9_DANRE;tr|A7YYG7|A7YYG7_DANRE	0.88449	Q6PBM9	0.541679	0.404619	8.98733	0.056661	0.721826
204	sp|Q0P4B9|MCRI1_DANRE	0.423909	Q0P4B9	0.745402	0.193928	8.98733	0.0566683	0.721826
5484	tr|F1QGK4|F1QGK4_DANRE	0.382538	F1QGK4	0.767087	0.175064	8.98733	0.0567401	0.721917
8318	tr|Q66I14|Q66I14_DANRE;tr|A0A2R8RHI2|A0A2R8RHI2_DANRE	0.358608	Q66I14	0.779917	0.164286	8.98733	0.0569533	0.723147
7422	tr|Q49U75|Q49U75_DANRE;tr|B3DJQ2|B3DJQ2_DANRE;tr|B0S635|B0S635_DANRE	0.991853	Q49U75	0.502832	0.454419	8.98733	0.0569662	0.723147
6997	tr|Q0P4A2|Q0P4A2_DANRE;tr|F1R0L3|F1R0L3_DANRE;tr|A0A0R4IXH3|A0A0R4IXH3_DANRE	0.392199	Q0P4A2	0.761967	0.179835	8.98733	0.0571339	0.723455
5783	tr|F1QR62|F1QR62_DANRE;tr|Q52PJ6|Q52PJ6_DANRE	0.388163	F1QR62	0.764102	0.178064	8.98733	0.0572245	0.723455
9733	tr|Q6ZM49|Q6ZM49_DANRE;tr|A0A2R8Q7C0|A0A2R8Q7C0_DANRE;tr|Q08BK9|Q08BK9_DANRE;tr|A0A2R8QIK7|A0A2R8QIK7_DANRE;tr|A0A2R8RT71|A0A2R8RT71_DANRE	0.473421	Q6ZM49	0.720255	0.217192	8.98733	0.057241	0.723455
9670	tr|Q6TLD7|Q6TLD7_DANRE;tr|Q7ZVQ9|Q7ZVQ9_DANRE;tr|B0V156|B0V156_DANRE;tr|Q6IQF8|Q6IQF8_DANRE	0.378553	Q6TLD7	0.769209	0.173734	8.98733	0.0573157	0.723455
8815	tr|Q6IQK2|Q6IQK2_DANRE;tr|A0A2R8QI56|A0A2R8QI56_DANRE	0.389596	Q6IQK2	0.763343	0.178821	8.98733	0.0573374	0.723455
8799	tr|Q6IQC6|Q6IQC6_DANRE;tr|A0A0R4IJB5|A0A0R4IJB5_DANRE;tr|A7MCH6|A7MCH6_DANRE	0.375052	Q6IQC6	0.771077	0.172244	8.98733	0.0574547	0.723455
2065	tr|A0A2R8QAM8|A0A2R8QAM8_DANRE;tr|Q803H1|Q803H1_DANRE	0.475107	A0A2R8	0.719414	0.218228	8.98733	0.0574857	0.723455
2141	tr|A0A2R8QF68|A0A2R8QF68_DANRE	0.374896	A0A2R8	0.771161	0.172302	8.98733	0.0576078	0.723455
1763	tr|A0A286Y9C2|A0A286Y9C2_DANRE;tr|A0A1L6UW65|A0A1L6UW65_DANRE	0.570607	A0A286	0.673333	0.262253	8.98733	0.0576099	0.723455
4132	tr|D3GN36|D3GN36_DANRE;tr|F1QT12|F1QT12_DANRE;tr|A0A2R8QFF2|A0A2R8QFF2_DANRE;tr|F1QM25|F1QM25_DANRE;tr|A0A0A1I9R6|A0A0A1I9R6_DANRE	0.44836	D3GN36	0.732876	0.206096	8.98733	0.0576381	0.723455
835	tr|A0A0G2KDJ5|A0A0G2KDJ5_DANRE	0.430057	A0A0G2	0.742233	0.197782	8.98733	0.0577406	0.723929
531	sp|Q6NYV9|LEO1_DANRE	0.547924	Q6NYV9	0.684004	0.252103	8.98733	0.0578329	0.724273
4412	tr|E7F578|E7F578_DANRE;tr|X1WDZ6|X1WDZ6_DANRE;tr|D4P8S0|D4P8S0_DANRE	0.492007	E7F578	0.711035	0.226455	8.98733	0.0579052	0.724367
2033	tr|A0A2R8Q8X0|A0A2R8Q8X0_DANRE;tr|Q6IQJ2|Q6IQJ2_DANRE;tr|Q7ZW01|Q7ZW01_DANRE;tr|A0A2R8QCY8|A0A2R8QCY8_DANRE	0.439017	A0A2R8	0.737637	0.202249	8.98733	0.0580911	0.725063
4109	tr|C5IG50|C5IG50_DANRE;sp|Q9I8P2|PYYA_DANRE	0.402342	C5IG50	0.756629	0.18541	8.98733	0.0581545	0.725063
5512	tr|F1QHB1|F1QHB1_DANRE;tr|A0A286YAP5|A0A286YAP5_DANRE;tr|B8JMA4|B8JMA4_DANRE	0.351657	F1QHB1	0.783683	0.162054	8.98733	0.0581556	0.725063
1	contaminant_KERATIN09	0.799898	tamina	0.57439	0.368745	8.98733	0.0582268	0.725141
3233	tr|A8E528|A8E528_DANRE;sp|Q6DI37|UBCP1_DANRE;tr|A0A2R8Q6W8|A0A2R8Q6W8_DANRE;tr|E9QI51|E9QI51_DANRE	0.357747	A8E528	0.780383	0.164971	8.98733	0.0582927	0.725154
8481	tr|Q6DG04|Q6DG04_DANRE;tr|A0A0R4IN44|A0A0R4IN44_DANRE;tr|A0A2R8QAU6|A0A2R8QAU6_DANRE;tr|A0A0R4IP90|A0A0R4IP90_DANRE	0.444285	Q6DG04	0.734949	0.204997	8.98733	0.058414	0.725821
6771	tr|I3ITA0|I3ITA0_DANRE;tr|Q7T2A0|Q7T2A0_DANRE;tr|A0A0R4IBY2|A0A0R4IBY2_DANRE	0.840356	I3ITA0	0.558506	0.387878	8.98733	0.0584828	0.725821
7597	tr|Q502J1|Q502J1_DANRE;tr|E7FE03|E7FE03_DANRE;tr|X1WG01|X1WG01_DANRE	0.435409	Q502J1	0.739484	0.201026	8.98733	0.0585413	0.725821
5885	tr|F1QUA3|F1QUA3_DANRE;tr|A0A0R4IIA7|A0A0R4IIA7_DANRE;tr|Q7SY14|Q7SY14_DANRE	0.425679	F1QUA3	0.744488	0.196598	8.98733	0.0586092	0.725857
7428	tr|Q4G0B4|Q4G0B4_DANRE;tr|F1QE20|F1QE20_DANRE	0.445648	Q4G0B4	0.734255	0.205967	8.98733	0.0587563	0.726873
2010	tr|A0A2R8Q7N6|A0A2R8Q7N6_DANRE;sp|Q6P6X9|NUP35_DANRE;tr|B0R0Z4|B0R0Z4_DANRE;tr|B0R0Z6|B0R0Z6_DANRE;tr|B0R0Z3|B0R0Z3_DANRE	0.353195	A0A2R8	0.782848	0.163472	8.98733	0.0590527	0.729132
9903	tr|Q7T2A8|Q7T2A8_DANRE	0.406655	Q7T2A8	0.754371	0.188384	8.98733	0.0592394	0.729132
9798	tr|Q7SXQ3|Q7SXQ3_DANRE;tr|E7FAQ8|E7FAQ8_DANRE	0.375986	Q7SXQ3	0.770579	0.174212	8.98733	0.0592821	0.729132
3236	tr|A8E536|A8E536_DANRE;sp|Q6GQN8|MECR_DANRE;tr|F8W5W4|F8W5W4_DANRE	0.468767	A8E536	0.722582	0.217318	8.98733	0.0593928	0.729132
9711	tr|Q6XG62|Q6XG62_DANRE	0.470311	Q6XG62	0.721809	0.218112	8.98733	0.0594682	0.729132
9295	tr|Q6P969|Q6P969_DANRE;tr|Q568F0|Q568F0_DANRE;tr|A8WGK7|A8WGK7_DANRE;tr|E9QGR4|E9QGR4_DANRE	0.408257	Q6P969	0.753533	0.189384	8.98733	0.0595234	0.729132
2001	tr|A0A2R8Q6Z5|A0A2R8Q6Z5_DANRE;tr|Q803I6|Q803I6_DANRE;tr|A0A2R8QT99|A0A2R8QT99_DANRE;tr|A0A0R4IRL4|A0A0R4IRL4_DANRE	-0.589403	A0A2R8	1.50462	0.273458	8.98733	0.0595564	0.729132
10514	tr|Q802Y4|Q802Y4_DANRE;tr|A0A0R4IKH3|A0A0R4IKH3_DANRE;tr|A0A140LFU9|A0A140LFU9_DANRE;tr|Q6TGZ6|Q6TGZ6_DANRE;tr|A0A1D5NSI5|A0A1D5NSI5_DANRE;tr|B0BLX1|B0BLX1_DANRE	0.344216	Q802Y4	0.787736	0.159754	8.98733	0.0596246	0.729132
7153	tr|Q1LVV8|Q1LVV8_DANRE;tr|A0A0R4ITA5|A0A0R4ITA5_DANRE	0.502851	Q1LVV8	0.705711	0.233572	8.98733	0.0597982	0.729132
4673	tr|E7FDR0|E7FDR0_DANRE;tr|Q5BL27|Q5BL27_DANRE	0.56494	E7FDR0	0.675984	0.262445	8.98733	0.0598251	0.729132
5097	tr|F1Q5S2|F1Q5S2_DANRE	0.380996	F1Q5S2	0.767907	0.177056	8.98733	0.0598997	0.729132
6852	tr|Q05AL9|Q05AL9_DANRE;tr|F1R8U0|F1R8U0_DANRE	0.39491	Q05AL9	0.760537	0.183559	8.98733	0.0599418	0.729132
2640	tr|A0AUP9|A0AUP9_DANRE	0.438506	A0AUP9	0.737898	0.203849	8.98733	0.0599681	0.729132
1705	tr|A0A1D5NSJ3|A0A1D5NSJ3_DANRE;tr|Q5PR44|Q5PR44_DANRE;tr|A0A1D5NSF9|A0A1D5NSF9_DANRE	0.3725	A0A1D5	0.772443	0.173245	8.98733	0.0600659	0.729132
579	sp|Q6PBH5|NDUA4_DANRE	0.378621	Q6PBH5	0.769173	0.17612	8.98733	0.0600998	0.729132
7550	tr|Q4VBH9|Q4VBH9_DANRE;tr|B8A4V5|B8A4V5_DANRE	0.362443	Q4VBH9	0.777846	0.16862	8.98733	0.0601304	0.729132
8899	tr|Q6NUV5|Q6NUV5_DANRE;tr|F1QHC4|F1QHC4_DANRE;tr|F1Q5F3|F1Q5F3_DANRE;tr|Q9PU57|Q9PU57_DANRE	0.397713	Q6NUV5	0.759061	0.185095	8.98733	0.0602067	0.729132
1999	tr|A0A2R8Q6T7|A0A2R8Q6T7_DANRE	0.367849	A0A2R8	0.774937	0.171216	8.98733	0.0602299	0.729132
6072	tr|F1R0Z8|F1R0Z8_DANRE	0.670038	F1R0Z8	0.62849	0.312019	8.98733	0.0603307	0.729132
1722	tr|A0A1N8RFI4|A0A1N8RFI4_DANRE;tr|A0A2U3TVF3|A0A2U3TVF3_DANRE;sp|Q6IQE0|PU60B_DANRE;tr|A0A1N8PL29|A0A1N8PL29_DANRE;tr|A0A2R8RVR3|A0A2R8RVR3_DANRE;tr|A0A0R4IZB1|A0A0R4IZB1_DANRE;tr|A0A1D5NS44|A0A1D5NS44_DANRE;tr|A0A1D5NSV9|A0A1D5NSV9_DANRE;tr|A0A1D5NSB3|A0A1D5NSB3_DANRE	0.380524	A0A1N8	0.768158	0.177229	8.98733	0.0603649	0.729132
3092	tr|A5PN55|A5PN55_DANRE	0.417912	A5PN55	0.748507	0.194645	8.98733	0.060368	0.729132
7749	tr|Q567F6|Q567F6_DANRE;tr|F1QE21|F1QE21_DANRE	0.369544	Q567F6	0.774027	0.172123	8.98733	0.0603748	0.729132
8905	tr|Q6NUW3|Q6NUW3_DANRE;tr|Q4KMC7|Q4KMC7_DANRE;tr|F1QQC5|F1QQC5_DANRE	-0.419858	Q6NUW3	1.3378	0.195775	8.98733	0.0606085	0.729831
984	tr|A0A0R4I9F8|A0A0R4I9F8_DANRE;sp|Q7ZUX3|WIPI4_DANRE	0.35491	A0A0R4	0.781918	0.165553	8.98733	0.0606882	0.729831
2036	tr|A0A2R8Q945|A0A2R8Q945_DANRE;tr|A0A2R8RZ90|A0A2R8RZ90_DANRE;tr|Q7SZX8|Q7SZX8_DANRE;tr|F1R1N1|F1R1N1_DANRE;tr|A0A2R8QFU5|A0A2R8QFU5_DANRE;tr|A0A2R8Q378|A0A2R8Q378_DANRE;tr|Q90XP4|Q90XP4_DANRE;tr|A0A2R8Q839|A0A2R8Q839_DANRE;tr|F1Q885|F1Q885_DANRE;tr|Q561Z2|Q561Z2_DANRE;tr|M9MM95|M9MM95_DANRE	0.479523	A0A2R8	0.717215	0.223783	8.98733	0.0607856	0.729831
730	sp|Q7ZWE9|KCY_DANRE	0.443896	Q7ZWE9	0.735147	0.207178	8.98733	0.0608076	0.729831
10701	tr|Q8AY63|Q8AY63_DANRE;tr|Q7ZU04|Q7ZU04_DANRE;tr|R4GE87|R4GE87_DANRE	0.392886	Q8AY63	0.761605	0.183484	8.98733	0.0609388	0.729831
6950	tr|Q08CQ9|Q08CQ9_DANRE;tr|B8JLQ3|B8JLQ3_DANRE;tr|F1R6L6|F1R6L6_DANRE;tr|B3DH54|B3DH54_DANRE;tr|Q6DRJ8|Q6DRJ8_DANRE;tr|E9QB18|E9QB18_DANRE	0.397332	Q08CQ9	0.759261	0.185597	8.98733	0.0609814	0.729831
360	sp|Q5U3U0|PHYD1_DANRE;tr|F8W2G4|F8W2G4_DANRE	0.324006	Q5U3U0	0.798848	0.151421	8.98733	0.0610858	0.729831
8469	tr|Q6DEL5|Q6DEL5_DANRE;tr|F1R2T4|F1R2T4_DANRE	0.394542	Q6DEL5	0.760731	0.184425	8.98733	0.0611321	0.729831
1490	tr|A0A0R4IV61|A0A0R4IV61_DANRE	0.439644	A0A0R4	0.737316	0.20568	8.98733	0.061311	0.729831
1462	tr|A0A0R4IU19|A0A0R4IU19_DANRE;tr|A0A286Y946|A0A286Y946_DANRE	-0.396972	A0A0R4	1.31674	0.185783	8.98733	0.061387	0.729831
9857	tr|Q7SZ53|Q7SZ53_DANRE;tr|X4YKC7|X4YKC7_DANRE;tr|Q5XJ77|Q5XJ77_DANRE	-0.737322	Q7SZ53	1.66708	0.34516	8.98733	0.0614442	0.729831
8071	tr|Q5SNY2|Q5SNY2_DANRE;tr|Q6TLF7|Q6TLF7_DANRE;tr|Q6AXI4|Q6AXI4_DANRE;tr|Q6P5K7|Q6P5K7_DANRE;tr|A8WFY4|A8WFY4_DANRE;tr|Q5SNY3|Q5SNY3_DANRE;tr|Q568X5|Q568X5_DANRE;tr|F1QJP5|F1QJP5_DANRE	0.43371	Q5SNY2	0.740355	0.203095	8.98733	0.0615118	0.729831
5924	tr|F1QVR2|F1QVR2_DANRE;sp|Q6NV18|NHEJ1_DANRE	0.33668	F1QVR2	0.791861	0.157799	8.98733	0.0617022	0.729831
7342	tr|Q32PQ6|Q32PQ6_DANRE;tr|B8A6D0|B8A6D0_DANRE;tr|Q1JPU2|Q1JPU2_DANRE	0.368115	Q32PQ6	0.774794	0.172619	8.98733	0.0618092	0.729831
3850	tr|B3DJI7|B3DJI7_DANRE;tr|F1R0H6|F1R0H6_DANRE;tr|F1Q9S7|F1Q9S7_DANRE	0.348648	B3DJI7	0.78532	0.163538	8.98733	0.0618718	0.729831
10462	tr|Q7ZZ26|Q7ZZ26_DANRE	0.366638	Q7ZZ26	0.775588	0.172066	8.98733	0.0619841	0.729831
1127	tr|A0A0R4IG79|A0A0R4IG79_DANRE;tr|A0A0R4IZC2|A0A0R4IZC2_DANRE;tr|A0A2R8Q859|A0A2R8Q859_DANRE	0.37336	A0A0R4	0.771982	0.175246	8.98733	0.0620145	0.729831
2616	tr|A0A2R9YJF8|A0A2R9YJF8_DANRE;tr|B8JJU5|B8JJU5_DANRE	0.457659	A0A2R9	0.728167	0.214848	8.98733	0.0620489	0.729831
1770	tr|A0A286Y9N9|A0A286Y9N9_DANRE;tr|H0WEA3|H0WEA3_DANRE	0.398506	A0A286	0.758644	0.187092	8.98733	0.0620636	0.729831
7244	tr|Q1MT41|Q1MT41_DANRE;tr|Q66I76|Q66I76_DANRE;tr|Q1MT40|Q1MT40_DANRE	0.41436	Q1MT41	0.750352	0.194547	8.98733	0.0620764	0.729831
5707	tr|F1QNT8|F1QNT8_DANRE	0.402062	F1QNT8	0.756776	0.188854	8.98733	0.0621698	0.729831
3079	tr|A5PMS9|A5PMS9_DANRE;tr|A0A2R8Q6M9|A0A2R8Q6M9_DANRE	0.418102	A5PMS9	0.748408	0.196395	8.98733	0.0621759	0.729831
6172	tr|F1R3R4|F1R3R4_DANRE;tr|B2GRP8|B2GRP8_DANRE;sp|Q66I84|DCC1_DANRE	0.479059	F1R3R4	0.717445	0.225215	8.98733	0.0623546	0.729831
8	sp|A0JME2|MCAF1_DANRE;tr|B2GQ27|B2GQ27_DANRE;tr|A0A0R4IKD6|A0A0R4IKD6_DANRE;tr|F8W5Q4|F8W5Q4_DANRE;tr|F8W4P6|F8W4P6_DANRE;tr|F8W2I7|F8W2I7_DANRE;tr|F8W418|F8W418_DANRE;tr|F8W2R7|F8W2R7_DANRE	0.356694	A0JME2	0.780952	0.167711	8.98733	0.0623842	0.729831
1882	tr|A0A2R8PZL7|A0A2R8PZL7_DANRE;tr|Q8AX67|Q8AX67_DANRE;tr|F1RC75|F1RC75_DANRE;tr|B7ZVL5|B7ZVL5_DANRE	0.456857	A0A2R8	0.728572	0.214836	8.98733	0.0624138	0.729831
7297	tr|Q2HPG1|Q2HPG1_DANRE;tr|A0A2R8QJP8|A0A2R8QJP8_DANRE	0.549166	Q2HPG1	0.683415	0.258299	8.98733	0.0624598	0.729831
8994	tr|Q6NWL6|Q6NWL6_DANRE;tr|A0A2R8QDN8|A0A2R8QDN8_DANRE	0.355132	Q6NWL6	0.781798	0.167082	8.98733	0.0625196	0.729831
3406	tr|A9JSV0|A9JSV0_DANRE	0.434021	A9JSV0	0.740196	0.204255	8.98733	0.06258	0.729831
2349	tr|A0A2R8QP36|A0A2R8QP36_DANRE;tr|B0V334|B0V334_DANRE;tr|A4UU10|A4UU10_DANRE;tr|A0A2R8QM45|A0A2R8QM45_DANRE;tr|Q9I9B5|Q9I9B5_DANRE;tr|B0V336|B0V336_DANRE;tr|Q8UWE1|Q8UWE1_DANRE	0.362282	A0A2R8	0.777933	0.1705	8.98733	0.0625883	0.729831
2170	tr|A0A2R8QG64|A0A2R8QG64_DANRE	0.454583	A0A2R8	0.729721	0.213959	8.98733	0.0626078	0.729831
5412	tr|F1QEQ3|F1QEQ3_DANRE;tr|Q9I9N0|Q9I9N0_DANRE	0.478633	F1QEQ3	0.717657	0.225322	8.98733	0.0626499	0.729831
4291	tr|E7F0X6|E7F0X6_DANRE	0.373694	E7F0X6	0.771804	0.175979	8.98733	0.0627212	0.729831
10349	tr|Q7ZVU2|Q7ZVU2_DANRE;tr|B0R0V1|B0R0V1_DANRE;tr|B0R0V0|B0R0V0_DANRE;tr|Q90X40|Q90X40_DANRE	0.39424	Q7ZVU2	0.76089	0.185722	8.98733	0.0628	0.729831
4854	tr|E9QDM0|E9QDM0_DANRE;tr|F1R2R8|F1R2R8_DANRE;tr|A1A5X3|A1A5X3_DANRE;tr|Q1L9B0|Q1L9B0_DANRE;tr|Q1L9A9|Q1L9A9_DANRE;tr|B0S4Z1|B0S4Z1_DANRE;tr|F1QBH7|F1QBH7_DANRE	0.579181	E9QDM0	0.669344	0.273025	8.98733	0.0629422	0.729831
3290	tr|A8KBR8|A8KBR8_DANRE	0.355848	A8KBR8	0.78141	0.167834	8.98733	0.0630561	0.729831
641	sp|Q6VN46|MYG_DANRE;tr|H0WE38|H0WE38_DANRE	0.408261	Q6VN46	0.753531	0.192598	8.98733	0.0631052	0.729831
625	sp|Q6R005|DLG4_DANRE;tr|F1Q6A0|F1Q6A0_DANRE	0.401261	Q6R005	0.757196	0.189349	8.98733	0.0631656	0.729831
1451	tr|A0A0R4ITV0|A0A0R4ITV0_DANRE;tr|A0A2R8Q9S7|A0A2R8Q9S7_DANRE;tr|A0A2R8RJ62|A0A2R8RJ62_DANRE;tr|Q7T133|Q7T133_DANRE	0.414502	A0A0R4	0.750279	0.195743	8.98733	0.0633288	0.729831
6239	tr|F1R5H7|F1R5H7_DANRE;tr|A5PN31|A5PN31_DANRE	0.395259	F1R5H7	0.760353	0.186681	8.98733	0.0633584	0.729831
3436	tr|A9ULS7|A9ULS7_DANRE	-0.56236	A9ULS7	1.47668	0.265727	8.98733	0.0634595	0.729831
6595	tr|F8W238|F8W238_DANRE;tr|A3KH15|A3KH15_DANRE;tr|B6E518|B6E518_DANRE	0.377145	F8W238	0.76996	0.17829	8.98733	0.0635584	0.729831
4805	tr|E9QC95|E9QC95_DANRE;tr|E7F2A9|E7F2A9_DANRE	0.335081	E9QC95	0.792739	0.158409	8.98733	0.0635637	0.729831
7519	tr|Q4V981|Q4V981_DANRE;tr|Q6P009|Q6P009_DANRE	-0.55476	Q4V981	1.46892	0.262719	8.98733	0.0639454	0.729831
4230	tr|E7EZ79|E7EZ79_DANRE;tr|A0A1L1QZU5|A0A1L1QZU5_DANRE	0.36902	E7EZ79	0.774308	0.174778	8.98733	0.0639707	0.729831
7814	tr|Q568Q7|Q568Q7_DANRE	0.51442	Q568Q7	0.700074	0.243702	8.98733	0.0640231	0.729831
4536	tr|E7FA16|E7FA16_DANRE;sp|Q6NSM8|SIK3_DANRE	0.585994	E7FA16	0.66619	0.2777	8.98733	0.0640954	0.729831
6972	tr|Q0IJ39|Q0IJ39_DANRE	0.337077	Q0IJ39	0.791644	0.159761	8.98733	0.0641248	0.729831
2084	tr|A0A2R8QC66|A0A2R8QC66_DANRE;tr|F1Q9T9|F1Q9T9_DANRE;tr|F1QGI3|F1QGI3_DANRE;tr|Q6Q416|Q6Q416_DANRE;tr|Q4G0B1|Q4G0B1_DANRE	-0.67845	A0A2R8	1.60042	0.321587	8.98733	0.0641443	0.729831
7142	tr|Q1LVL2|Q1LVL2_DANRE;tr|A1A5T1|A1A5T1_DANRE;tr|A0A2R8RMW6|A0A2R8RMW6_DANRE;tr|A0A286YAH8|A0A286YAH8_DANRE;tr|Q1LVL3|Q1LVL3_DANRE;tr|Q6IQM6|Q6IQM6_DANRE	0.467599	Q1LVL2	0.723167	0.221778	8.98733	0.0642778	0.729831
3981	tr|B8A4U1|B8A4U1_DANRE;tr|A0JMK7|A0JMK7_DANRE;tr|B8A4U0|B8A4U0_DANRE	0.427629	B8A4U1	0.743483	0.203021	8.98733	0.064496	0.729831
1935	tr|A0A2R8Q2N5|A0A2R8Q2N5_DANRE;tr|B8A561|B8A561_DANRE	-0.398345	A0A2R8	1.31799	0.189196	8.98733	0.064587	0.729831
8929	tr|Q6NUZ3|Q6NUZ3_DANRE;tr|F1QY96|F1QY96_DANRE	0.3901	Q6NUZ3	0.763077	0.185311	8.98733	0.0646242	0.729831
4308	tr|E7F1H0|E7F1H0_DANRE	0.354003	E7F1H0	0.78241	0.168269	8.98733	0.0647616	0.729831
8533	tr|Q6DGJ0|Q6DGJ0_DANRE;tr|B2GRW5|B2GRW5_DANRE	0.684827	Q6DGJ0	0.62208	0.325636	8.98733	0.0648401	0.729831
11010	tr|U3JAH2|U3JAH2_DANRE;tr|A3KNN8|A3KNN8_DANRE	0.453913	U3JAH2	0.73006	0.215847	8.98733	0.064852	0.729831
2456	tr|A0A2R8QUR7|A0A2R8QUR7_DANRE;tr|Q5BLJ0|Q5BLJ0_DANRE;tr|A0A2R8Q6S1|A0A2R8Q6S1_DANRE;tr|F1QYS7|F1QYS7_DANRE;tr|B0JZJ9|B0JZJ9_DANRE	-0.378712	A0A2R8	1.30018	0.180122	8.98733	0.0648941	0.729831
3828	tr|B3DIW6|B3DIW6_DANRE	0.377048	B3DIW6	0.770011	0.179356	8.98733	0.0649254	0.729831
10828	tr|Q90YX4|Q90YX4_DANRE	0.38398	Q90YX4	0.766321	0.182722	8.98733	0.0650086	0.729831
8369	tr|Q6A3P5|Q6A3P5_DANRE;tr|Q6PFU0|Q6PFU0_DANRE;tr|A5WW18|A5WW18_DANRE;tr|A0A146JR96|A0A146JR96_DANRE;tr|A0A146JR86|A0A146JR86_DANRE	0.464872	Q6A3P5	0.724536	0.221269	8.98733	0.0650625	0.729831
7557	tr|Q4VBK0|Q4VBK0_DANRE;tr|A8WGC6|A8WGC6_DANRE	0.349796	Q4VBK0	0.784695	0.166543	8.98733	0.0651265	0.729831
3172	tr|A7MC18|A7MC18_DANRE	-0.357456	A7MC18	1.28116	0.170237	8.98733	0.0651871	0.729831
9298	tr|Q6P972|Q6P972_DANRE	0.402331	Q6P972	0.756635	0.191658	8.98733	0.0652447	0.729831
6985	tr|Q0P421|Q0P421_DANRE	-0.396303	Q0P421	1.31613	0.188834	8.98733	0.0653004	0.729831
5555	tr|F1QIZ1|F1QIZ1_DANRE;tr|F8W4K3|F8W4K3_DANRE	-0.38082	F1QIZ1	1.30208	0.181541	8.98733	0.065404	0.729831
1837	tr|A0A2R8PWK7|A0A2R8PWK7_DANRE;tr|E9QFU9|E9QFU9_DANRE;sp|Q6DC17|MZT2_DANRE;tr|F1QI17|F1QI17_DANRE	0.38702	A0A2R8	0.764708	0.184501	8.98733	0.0654097	0.729831
3899	tr|B5DDC1|B5DDC1_DANRE;tr|A0A0R4IVX0|A0A0R4IVX0_DANRE;sp|Q502K9|SELT2_DANRE	0.354386	B5DDC1	0.782202	0.16897	8.98733	0.0654444	0.729831
7023	tr|Q19U09|Q19U09_DANRE;tr|Q6NWK9|Q6NWK9_DANRE;tr|Q19U11|Q19U11_DANRE	0.428401	Q19U09	0.743085	0.204266	8.98733	0.0654505	0.729831
6895	tr|Q08BV3|Q08BV3_DANRE;tr|A0A0R4IYK3|A0A0R4IYK3_DANRE	0.709728	Q08BV3	0.611436	0.338443	8.98733	0.065475	0.729831
10254	tr|Q7ZVA5|Q7ZVA5_DANRE;tr|F1QV19|F1QV19_DANRE	0.412129	Q7ZVA5	0.751513	0.196697	8.98733	0.0656657	0.729831
3572	tr|B0UXI4|B0UXI4_DANRE	0.367037	B0UXI4	0.775373	0.17526	8.98733	0.0657731	0.729831
1375	tr|A0A0R4IR19|A0A0R4IR19_DANRE;tr|A0A0R4IQG6|A0A0R4IQG6_DANRE;sp|Q6DGT7|NSE1_DANRE	0.443333	A0A0R4	0.735433	0.211704	8.98733	0.0657858	0.729831
7431	tr|Q4G3H3|Q4G3H3_DANRE;tr|Q58EP1|Q58EP1_DANRE;tr|Q58EN3|Q58EN3_DANRE;tr|F1QHM5|F1QHM5_DANRE;tr|F1QHG7|F1QHG7_DANRE	0.363081	Q4G3H3	0.777502	0.173384	8.98733	0.0657892	0.729831
9105	tr|Q6NZS2|Q6NZS2_DANRE	0.350989	Q6NZS2	0.784046	0.167625	8.98733	0.0658092	0.729831
1370	tr|A0A0R4IQN8|A0A0R4IQN8_DANRE;tr|B2GPE2|B2GPE2_DANRE;sp|Q8JIU7|NACA_DANRE;tr|F1RE85|F1RE85_DANRE	0.334096	A0A0R4	0.793281	0.159585	8.98733	0.0658489	0.729831
7788	tr|Q568F3|Q568F3_DANRE;tr|A8E7N8|A8E7N8_DANRE	0.346406	Q568F3	0.786541	0.165482	8.98733	0.0658717	0.729831
3798	tr|B3DH85|B3DH85_DANRE;tr|Q90YM1|Q90YM1_DANRE;tr|A4JYH0|A4JYH0_DANRE;tr|E9QDC6|E9QDC6_DANRE	0.345265	B3DH85	0.787163	0.164969	8.98733	0.0659145	0.729831
3525	tr|B0S6B4|B0S6B4_DANRE;tr|A2VD49|A2VD49_DANRE;tr|Q0P3V4|Q0P3V4_DANRE	0.358717	B0S6B4	0.779858	0.171402	8.98733	0.0659219	0.729831
8192	tr|Q5W434|Q5W434_DANRE;tr|A0A0R4IQ16|A0A0R4IQ16_DANRE;tr|Q5W433|Q5W433_DANRE;tr|F1QSA4|F1QSA4_DANRE	0.472523	Q5W434	0.720703	0.225962	8.98733	0.0661021	0.729831
4106	tr|C3PTE8|C3PTE8_DANRE;tr|Q5XJ55|Q5XJ55_DANRE	0.328027	C3PTE8	0.796625	0.156867	8.98733	0.0661069	0.729831
8479	tr|Q6DFZ8|Q6DFZ8_DANRE	0.481788	Q6DFZ8	0.71609	0.230488	8.98733	0.0661947	0.729831
4505	tr|E7F8S4|E7F8S4_DANRE	0.377267	E7F8S4	0.769894	0.180512	8.98733	0.0662283	0.729831
6020	tr|F1QYW8|F1QYW8_DANRE;tr|A0A2R8RJ83|A0A2R8RJ83_DANRE;tr|A0A2R8Q4J7|A0A2R8Q4J7_DANRE	0.344411	F1QYW8	0.787629	0.164865	8.98733	0.0663282	0.729831
10714	tr|Q8AYN1|Q8AYN1_DANRE;tr|Q90XG8|Q90XG8_DANRE;tr|Q804R7|Q804R7_DANRE;tr|Q7SYL8|Q7SYL8_DANRE;tr|B8A551|B8A551_DANRE;tr|Q90VY7|Q90VY7_DANRE;tr|A9JRT3|A9JRT3_DANRE;tr|E7FBG0|E7FBG0_DANRE	0.34682	Q8AYN1	0.786315	0.166045	8.98733	0.0663642	0.729831
4038	tr|B8JI55|B8JI55_DANRE;tr|F1Q8H0|F1Q8H0_DANRE;tr|A4QP77|A4QP77_DANRE;tr|F1R7D0|F1R7D0_DANRE	0.84948	B8JI55	0.554985	0.406811	8.98733	0.0664262	0.729831
7832	tr|Q56A50|Q56A50_DANRE;tr|A2BG54|A2BG54_DANRE	-0.38034	Q56A50	1.30165	0.182148	8.98733	0.0664327	0.729831
5735	tr|F1QPF4|F1QPF4_DANRE	0.466822	F1QPF4	0.723557	0.223688	8.98733	0.0665568	0.729831
6907	tr|Q08BZ6|Q08BZ6_DANRE	0.390907	Q08BZ6	0.76265	0.187377	8.98733	0.0666353	0.729831
3190	tr|A7MCQ3|A7MCQ3_DANRE;tr|B8JHR3|B8JHR3_DANRE;tr|F8W4C3|F8W4C3_DANRE;tr|Q6IQG2|Q6IQG2_DANRE	0.366789	A7MCQ3	0.775507	0.175869	8.98733	0.0667022	0.729831
888	tr|A0A0G2KZ32|A0A0G2KZ32_DANRE	0.426198	A0A0G2	0.744221	0.204371	8.98733	0.0667208	0.729831
5819	tr|F1QSJ2|F1QSJ2_DANRE;tr|D6MUD2|D6MUD2_DANRE;tr|A2RUX5|A2RUX5_DANRE	0.40733	F1QSJ2	0.754017	0.195325	8.98733	0.0667222	0.729831
3989	tr|B8A534|B8A534_DANRE;tr|F1Q5R6|F1Q5R6_DANRE	0.338638	B8A534	0.790787	0.162441	8.98733	0.0667992	0.729831
4906	tr|E9QFI5|E9QFI5_DANRE;tr|Q6P5L2|Q6P5L2_DANRE;tr|Q7ZVC7|Q7ZVC7_DANRE	0.377222	E9QFI5	0.769919	0.181015	8.98733	0.0668821	0.729831
4528	tr|E7F9S1|E7F9S1_DANRE	-0.76525	E7F9S1	1.69966	0.367365	8.98733	0.0669738	0.729831
7230	tr|Q1MSY0|Q1MSY0_DANRE;tr|B0UY61|B0UY61_DANRE;tr|A0A2R8QKU1|A0A2R8QKU1_DANRE	-0.849709	Q1MSY0	1.80214	0.408009	8.98733	0.0670283	0.729831
5850	tr|F1QT82|F1QT82_DANRE;tr|Q502Q7|Q502Q7_DANRE	0.368305	F1QT82	0.774692	0.176888	8.98733	0.0670764	0.729831
5063	tr|F1Q4Z1|F1Q4Z1_DANRE;tr|F1QY51|F1QY51_DANRE;tr|A0A2R8PZW4|A0A2R8PZW4_DANRE;tr|A0A0R4ITG7|A0A0R4ITG7_DANRE	0.378949	F1Q4Z1	0.768998	0.182171	8.98733	0.0672884	0.729831
10754	tr|Q8JIZ3|Q8JIZ3_DANRE	0.360501	Q8JIZ3	0.778894	0.173324	8.98733	0.0673164	0.729831
2902	tr|A3KQL1|A3KQL1_DANRE;tr|Q4KME0|Q4KME0_DANRE	0.417719	A3KQL1	0.748607	0.200841	8.98733	0.0673253	0.729831
10358	tr|Q7ZVV8|Q7ZVV8_DANRE;tr|F1QU72|F1QU72_DANRE	-0.656505	Q7ZVV8	1.57626	0.315658	8.98733	0.06733	0.729831
3034	tr|A5D8S4|A5D8S4_DANRE;tr|F1QRV8|F1QRV8_DANRE	0.395016	A5D8S4	0.760481	0.190019	8.98733	0.0674364	0.729831
4018	tr|B8A6B8|B8A6B8_DANRE	0.448092	B8A6B8	0.733012	0.215655	8.98733	0.0675469	0.729831
5271	tr|F1Q9V2|F1Q9V2_DANRE;tr|A0A2R8Q3H9|A0A2R8Q3H9_DANRE	0.335607	F1Q9V2	0.792451	0.16157	8.98733	0.0676186	0.729831
4337	tr|E7F2E9|E7F2E9_DANRE	0.444558	E7F2E9	0.734809	0.214026	8.98733	0.0676235	0.729831
1530	tr|A0A0R4IW36|A0A0R4IW36_DANRE;tr|F6PC33|F6PC33_DANRE;tr|A5Z214|A5Z214_DANRE	0.332032	A0A0R4	0.794417	0.159863	8.98733	0.067639	0.729831
10502	tr|Q802V0|Q802V0_DANRE	0.35738	Q802V0	0.780581	0.172109	8.98733	0.0676936	0.729831
4419	tr|E7F5I3|E7F5I3_DANRE	0.373282	E7F5I3	0.772024	0.179777	8.98733	0.0677065	0.729831
8922	tr|Q6NUY7|Q6NUY7_DANRE;tr|Q7SZR3|Q7SZR3_DANRE;tr|F1R9R1|F1R9R1_DANRE;tr|Q90WB4|Q90WB4_DANRE;tr|Q90XS6|Q90XS6_DANRE;tr|F1Q944|F1Q944_DANRE;tr|Q90WB2|Q90WB2_DANRE;tr|Q90WB3|Q90WB3_DANRE	0.381054	Q6NUY7	0.767876	0.183527	8.98733	0.0677149	0.729831
7462	tr|Q4KMI5|Q4KMI5_DANRE;tr|F1QVD2|F1QVD2_DANRE;tr|E7F8Y4|E7F8Y4_DANRE;tr|Q6P022|Q6P022_DANRE;tr|A0A0R4IMP0|A0A0R4IMP0_DANRE;tr|I3ITB5|I3ITB5_DANRE;tr|I3ITA8|I3ITA8_DANRE	0.360493	Q4KMI5	0.778898	0.17363	8.98733	0.0677225	0.729831
3822	tr|B3DIS2|B3DIS2_DANRE	0.344972	B3DIS2	0.787323	0.166162	8.98733	0.0677335	0.729831
7906	tr|Q5BLH3|Q5BLH3_DANRE;tr|F1QDC0|F1QDC0_DANRE;tr|A0A1D5NSP7|A0A1D5NSP7_DANRE	0.360163	Q5BLH3	0.779077	0.173548	8.98733	0.0678235	0.729831
6387	tr|F1RBF6|F1RBF6_DANRE;tr|F8W493|F8W493_DANRE	0.408303	F1RBF6	0.753509	0.196877	8.98733	0.0679766	0.729831
608	sp|Q6PFM9|WDR48_DANRE	0.721925	Q6PFM9	0.606288	0.348157	8.98733	0.0680143	0.729831
3461	tr|B0R0J9|B0R0J9_DANRE	0.394086	B0R0J9	0.760971	0.190062	8.98733	0.068025	0.729831
9497	tr|Q6PFM6|Q6PFM6_DANRE;tr|A5PMN0|A5PMN0_DANRE;tr|A8KBZ5|A8KBZ5_DANRE;tr|Z4YI11|Z4YI11_DANRE;sp|Q6NWE1|PHF10_DANRE	0.388371	Q6PFM6	0.763992	0.187328	8.98733	0.0680518	0.729831
6159	tr|F1R3F0|F1R3F0_DANRE;tr|A1A5Y9|A1A5Y9_DANRE	0.481856	F1R3F0	0.716056	0.232456	8.98733	0.0680883	0.729831
2330	tr|A0A2R8QMT9|A0A2R8QMT9_DANRE;tr|A0A2R8QDQ2|A0A2R8QDQ2_DANRE;tr|Q6DH83|Q6DH83_DANRE;tr|F1QZ52|F1QZ52_DANRE;tr|F8W5K7|F8W5K7_DANRE	0.440152	A0A2R8	0.737057	0.21241	8.98733	0.0681664	0.729831
5385	tr|F1QDT4|F1QDT4_DANRE;tr|I3ISH2|I3ISH2_DANRE;tr|A8E5M6|A8E5M6_DANRE;tr|Q0P450|Q0P450_DANRE	0.346753	F1QDT4	0.786352	0.167441	8.98733	0.0683078	0.729831
1445	tr|A0A0R4ITI5|A0A0R4ITI5_DANRE;tr|A0A0R4IHZ5|A0A0R4IHZ5_DANRE;tr|A0A0R4ITR2|A0A0R4ITR2_DANRE;tr|F6PBZ5|F6PBZ5_DANRE;tr|Q7SZC9|Q7SZC9_DANRE	0.337467	A0A0R4	0.79143	0.162988	8.98733	0.068352	0.729831
5469	tr|F1QFV2|F1QFV2_DANRE;tr|Q803K3|Q803K3_DANRE	0.381383	F1QFV2	0.767701	0.184202	8.98733	0.0683559	0.729831
7727	tr|Q566N7|Q566N7_DANRE;tr|F1QYT2|F1QYT2_DANRE	-0.385185	Q566N7	1.30603	0.18608	8.98733	0.0684077	0.729831
6683	tr|F8W4Z6|F8W4Z6_DANRE;tr|Q6PH02|Q6PH02_DANRE	-0.457805	F8W4Z6	1.37345	0.221251	8.98733	0.0684999	0.729831
10906	tr|Q9I9B6|Q9I9B6_DANRE;tr|Q9I9B7|Q9I9B7_DANRE;tr|F1QSY5|F1QSY5_DANRE;tr|A2VD48|A2VD48_DANRE	0.358607	Q9I9B6	0.779917	0.173368	8.98733	0.0685763	0.729831
2217	tr|A0A2R8QIK4|A0A2R8QIK4_DANRE;sp|P83571|RUVB2_DANRE	0.346186	A0A2R8	0.786661	0.167388	8.98733	0.068611	0.729831
3173	tr|A7MC18|A7MC18_DANRE;tr|A0A0R4IKR6|A0A0R4IKR6_DANRE	-0.455732	A7MC18	1.37148	0.220413	8.98733	0.0686706	0.729831
7915	tr|Q5BU19|Q5BU19_DANRE;tr|F1QMW3|F1QMW3_DANRE;tr|F8W4E9|F8W4E9_DANRE;tr|A0A2R8QBA1|A0A2R8QBA1_DANRE;tr|A0A0R4IFH8|A0A0R4IFH8_DANRE;tr|Q5BU18|Q5BU18_DANRE;tr|F8W3U1|F8W3U1_DANRE;tr|Q6NZ25|Q6NZ25_DANRE;tr|Q7SZN5|Q7SZN5_DANRE;tr|F1RA12|F1RA12_DANRE;tr|A9UL56|A9UL56_DANRE;tr|Q7ZVY6|Q7ZVY6_DANRE;tr|Q9DEG6|Q9DEG6_DANRE;tr|F8W571|F8W571_DANRE;tr|F8W509|F8W509_DANRE;tr|F8W377|F8W377_DANRE;tr|F8W438|F8W43…	0.400336	Q5BU19	0.757682	0.193658	8.98733	0.068715	0.729831
3292	tr|A8KBU6|A8KBU6_DANRE;tr|A0A2R8QF11|A0A2R8QF11_DANRE;tr|A2RV44|A2RV44_DANRE	0.377582	A8KBU6	0.769726	0.182652	8.98733	0.0687156	0.729831
556	sp|Q6P0E1|SOX2_DANRE	-0.412932	Q6P0E1	1.33139	0.199764	8.98733	0.06873	0.729831
3027	tr|A5D6S4|A5D6S4_DANRE	0.354433	A5D6S4	0.782177	0.171655	8.98733	0.0689861	0.731176
2754	tr|A2BG46|A2BG46_DANRE	0.338449	A2BG46	0.790891	0.163976	8.98733	0.0690728	0.731176
10384	tr|Q7ZW09|Q7ZW09_DANRE;tr|A0A2R8RN29|A0A2R8RN29_DANRE;tr|F1QMR5|F1QMR5_DANRE	0.563933	Q7ZW09	0.676455	0.273312	8.98733	0.0691503	0.731176
1428	tr|A0A0R4ISY9|A0A0R4ISY9_DANRE;tr|A0A2R8RKX3|A0A2R8RKX3_DANRE;tr|A0A0R4IFN1|A0A0R4IFN1_DANRE	0.339312	A0A0R4	0.790418	0.164449	8.98733	0.0691505	0.731176
8432	tr|Q6DC20|Q6DC20_DANRE	-0.34629	Q6DC20	1.27129	0.167855	8.98733	0.0691839	0.731176
7233	tr|Q1MSY0|Q1MSY0_DANRE;tr|B0UY61|B0UY61_DANRE;tr|A0A2R8QKU1|A0A2R8QKU1_DANRE;tr|F1Q6R4|F1Q6R4_DANRE;tr|B0UY60|B0UY60_DANRE;tr|Q5BLE1|Q5BLE1_DANRE;tr|F1R8A4|F1R8A4_DANRE	-0.650128	Q1MSY0	1.56931	0.315233	8.98733	0.0692574	0.731261
8379	tr|Q6AXK2|Q6AXK2_DANRE;tr|A9JT16|A9JT16_DANRE;tr|A0A2R8QRA9|A0A2R8QRA9_DANRE;tr|A0A2R8Q428|A0A2R8Q428_DANRE	0.407666	Q6AXK2	0.753842	0.197791	8.98733	0.0694005	0.73208
1641	tr|A0A140LFT4|A0A140LFT4_DANRE;tr|A0A2Z6I959|A0A2Z6I959_DANRE;tr|Q3B7Q3|Q3B7Q3_DANRE;tr|F1RAW5|F1RAW5_DANRE;tr|A0A2R8PVT4|A0A2R8PVT4_DANRE	0.363442	A0A140	0.777308	0.176624	8.98733	0.0697811	0.734439
3747	tr|B2GSR0|B2GSR0_DANRE;sp|Q503Q1|MIEAP_DANRE	0.336415	B2GSR0	0.792007	0.163518	8.98733	0.0698213	0.734439
2157	tr|A0A2R8QFM1|A0A2R8QFM1_DANRE;tr|F1QZ57|F1QZ57_DANRE;tr|A8E4R7|A8E4R7_DANRE;tr|B0S627|B0S627_DANRE;tr|F6NTM3|F6NTM3_DANRE;tr|E7FE61|E7FE61_DANRE;tr|A4IGG2|A4IGG2_DANRE;tr|F6NQ93|F6NQ93_DANRE;tr|F6P3Y7|F6P3Y7_DANRE;tr|F1QB76|F1QB76_DANRE;tr|F6NPA6|F6NPA6_DANRE	0.424446	A0A2R8	0.745125	0.206368	8.98733	0.0698905	0.734439
1561	tr|A0A0R4IXD8|A0A0R4IXD8_DANRE	0.408087	A0A0R4	0.753622	0.198607	8.98733	0.0701176	0.734439
2093	tr|A0A2R8QCR5|A0A2R8QCR5_DANRE	0.358162	A0A2R8	0.780158	0.174335	8.98733	0.0701506	0.734439
2498	tr|A0A2R8RL24|A0A2R8RL24_DANRE;tr|A0A2R8QSZ3|A0A2R8QSZ3_DANRE;tr|A0A2R8QHG1|A0A2R8QHG1_DANRE;tr|A0A2R8RVW6|A0A2R8RVW6_DANRE;tr|F1QA44|F1QA44_DANRE	0.622294	A0A2R8	0.649637	0.302914	8.98733	0.0701608	0.734439
2342	tr|A0A2R8QNS1|A0A2R8QNS1_DANRE;sp|Q6DEF4|LYSM2_DANRE;tr|A0A2R8Q544|A0A2R8Q544_DANRE;tr|M1FQG2|M1FQG2_DANRE	0.457073	A0A2R8	0.728462	0.222552	8.98733	0.0702267	0.734439
3694	tr|B2GQK9|B2GQK9_DANRE;sp|Q58EB4|HIBCH_DANRE	0.394877	B2GQK9	0.760554	0.192277	8.98733	0.0702375	0.734439
2679	tr|A1A5X4|A1A5X4_DANRE	0.41987	A1A5X4	0.747492	0.204468	8.98733	0.0702617	0.734439
4385	tr|E7F4G7|E7F4G7_DANRE;tr|A0A2R8RTJ5|A0A2R8RTJ5_DANRE;tr|A0A2R8Q519|A0A2R8Q519_DANRE;tr|A0A2R8QF85|A0A2R8QF85_DANRE;tr|A0A2R8Q3Z4|A0A2R8Q3Z4_DANRE	0.330824	E7F4G7	0.795082	0.16116	8.98733	0.0703412	0.734439
545	sp|Q6P026|BAF_DANRE	0.35516	Q6P026	0.781783	0.173019	8.98733	0.0703473	0.734439
2499	tr|A0A2R8RLG5|A0A2R8RLG5_DANRE;tr|A0A2R8QES7|A0A2R8QES7_DANRE;tr|A0A2R8QGE8|A0A2R8QGE8_DANRE;tr|A0A2R8QK27|A0A2R8QK27_DANRE;tr|A0A2R8Q7E2|A0A2R8Q7E2_DANRE;tr|A0A2R8Q2K6|A0A2R8Q2K6_DANRE;tr|A0A2R8Q439|A0A2R8Q439_DANRE;tr|A0A2R8RX23|A0A2R8RX23_DANRE;tr|A0A2R8Q809|A0A2R8Q809_DANRE;tr|A0A2R8RIS8|A0A2R8RIS8_DANRE;tr|A0A2R8QL11|A0A2R8QL11_DANRE;tr|A0A2R8RXK9|A0A2R8RXK9_DANRE;tr|X1WDZ1|X1WDZ1_DANRE;tr|E…	0.403091	A0A2R8	0.756236	0.196685	8.98733	0.0707228	0.736429
4489	tr|E7F894|E7F894_DANRE	0.423614	E7F894	0.745555	0.20676	8.98733	0.0707929	0.736429
1414	tr|A0A0R4ISE4|A0A0R4ISE4_DANRE;sp|Q5PQY6|LONP2_DANRE	-0.342406	A0A0R4	1.26787	0.167178	8.98733	0.0708685	0.736429
5881	tr|F1QUA3|F1QUA3_DANRE;tr|A0A0R4IIA7|A0A0R4IIA7_DANRE;tr|Q5SPK7|Q5SPK7_DANRE	0.36621	F1QUA3	0.775818	0.178814	8.98733	0.0708873	0.736429
5449	tr|F1QFC2|F1QFC2_DANRE;tr|Q4QRE3|Q4QRE3_DANRE;tr|F1R886|F1R886_DANRE	0.382075	F1QFC2	0.767333	0.186575	8.98733	0.0709049	0.736429
7653	tr|Q503R3|Q503R3_DANRE;tr|A0A0R4IR55|A0A0R4IR55_DANRE;tr|A0A0R4IR15|A0A0R4IR15_DANRE;tr|A0A2R8Q2W8|A0A2R8Q2W8_DANRE	0.391247	Q503R3	0.76247	0.191077	8.98733	0.0709334	0.736429
5335	tr|F1QC36|F1QC36_DANRE;tr|A0A0R4IDC8|A0A0R4IDC8_DANRE	0.357138	F1QC36	0.780712	0.174537	8.98733	0.0710925	0.736652
6501	tr|F6IA10|F6IA10_DANRE;tr|A8KBY8|A8KBY8_DANRE;tr|Q6DG13|Q6DG13_DANRE	0.334417	F6IA10	0.793105	0.163508	8.98733	0.0712004	0.736652
9434	tr|Q6PC73|Q6PC73_DANRE;tr|E9QFV9|E9QFV9_DANRE;tr|Q5RKN6|Q5RKN6_DANRE;tr|A0A0R4IWL3|A0A0R4IWL3_DANRE	0.367177	Q6PC73	0.775298	0.179544	8.98733	0.0712257	0.736652
9464	tr|Q6PE30|Q6PE30_DANRE;tr|Q7ZU49|Q7ZU49_DANRE	0.355164	Q6PE30	0.781781	0.173766	8.98733	0.0713548	0.736652
103	sp|B8JLQ9|CBPO_DANRE	0.496602	B8JLQ9	0.708774	0.243026	8.98733	0.0714142	0.736652
2826	tr|A2CF49|A2CF49_DANRE;tr|A0A2R8QDV6|A0A2R8QDV6_DANRE;tr|A0A2R8QM93|A0A2R8QM93_DANRE;tr|A0A2R8QQZ4|A0A2R8QQZ4_DANRE;tr|Q6DGU6|Q6DGU6_DANRE;tr|F1QG33|F1QG33_DANRE	0.314077	A2CF49	0.804366	0.153792	8.98733	0.071553	0.736652
10042	tr|Q7ZTY3|Q7ZTY3_DANRE;tr|Q1LY31|Q1LY31_DANRE;tr|F1QL38|F1QL38_DANRE	0.34905	Q7ZTY3	0.785101	0.170943	8.98733	0.0715881	0.736652
10505	tr|Q802V8|Q802V8_DANRE;tr|Q6NYQ1|Q6NYQ1_DANRE;tr|F1QZ64|F1QZ64_DANRE	-0.396111	Q802V8	1.31596	0.194106	8.98733	0.0717283	0.736652
9267	tr|Q6P694|Q6P694_DANRE;tr|F8W386|F8W386_DANRE;tr|F8W306|F8W306_DANRE;tr|F8W2M6|F8W2M6_DANRE	0.363888	Q6P694	0.777068	0.178412	8.98733	0.0718568	0.736652
9322	tr|Q6PBH4|Q6PBH4_DANRE;tr|Q5BL99|Q5BL99_DANRE;tr|Q7SZP6|Q7SZP6_DANRE;tr|Q0P4G1|Q0P4G1_DANRE;tr|Q1RM30|Q1RM30_DANRE	0.399801	Q6PBH4	0.757963	0.19603	8.98733	0.0718688	0.736652
8212	tr|Q5XJ74|Q5XJ74_DANRE;tr|B8A4X3|B8A4X3_DANRE	0.321141	Q5XJ74	0.800437	0.157525	8.98733	0.0719641	0.736652
10184	tr|Q7ZUV6|Q7ZUV6_DANRE;tr|A0A0R4IID9|A0A0R4IID9_DANRE	0.725893	Q7ZUV6	0.604623	0.356195	8.98733	0.0720521	0.736652
8589	tr|Q6DH07|Q6DH07_DANRE;tr|A0A2R8RI04|A0A2R8RI04_DANRE	0.690034	Q6DH07	0.619839	0.338632	8.98733	0.0720756	0.736652
4026	tr|B8JHQ5|B8JHQ5_DANRE;tr|A0A2R8Q3C6|A0A2R8Q3C6_DANRE;tr|Q504G6|Q504G6_DANRE;tr|B8JHQ3|B8JHQ3_DANRE;tr|A7MCB1|A7MCB1_DANRE	0.354875	B8JHQ5	0.781937	0.174174	8.98733	0.0721031	0.736652
2710	tr|A1L215|A1L215_DANRE;tr|Q3B7G2|Q3B7G2_DANRE;tr|A8E4Z6|A8E4Z6_DANRE;tr|Q6DGW1|Q6DGW1_DANRE;tr|A0A0N4SU18|A0A0N4SU18_DANRE;tr|Q05AP8|Q05AP8_DANRE	0.379292	A1L215	0.768815	0.186202	8.98733	0.0721596	0.736652
1356	tr|A0A0R4IPW0|A0A0R4IPW0_DANRE;tr|A0A0R4IBS3|A0A0R4IBS3_DANRE;tr|A0A2R8QER9|A0A2R8QER9_DANRE;tr|Q4KMJ4|Q4KMJ4_DANRE;tr|Q1JPY9|Q1JPY9_DANRE;tr|A9JT99|A9JT99_DANRE;tr|A0A0R4IY33|A0A0R4IY33_DANRE;tr|Q6DBV5|Q6DBV5_DANRE;tr|A4QNZ5|A4QNZ5_DANRE	0.348698	A0A0R4	0.785292	0.171236	8.98733	0.0722322	0.736652
3443	tr|B0BLX8|B0BLX8_DANRE;tr|A0A2R8QV98|A0A2R8QV98_DANRE;tr|A0A0R4IJ50|A0A0R4IJ50_DANRE	0.416289	B0BLX8	0.74935	0.204435	8.98733	0.0722406	0.736652
5818	tr|F1QSJ2|F1QSJ2_DANRE;tr|D6MUD2|D6MUD2_DANRE;tr|A0A0R4IUQ1|A0A0R4IUQ1_DANRE	0.406974	F1QSJ2	0.754203	0.199978	8.98733	0.0723799	0.736652
6132	tr|F1R2V0|F1R2V0_DANRE;tr|F1QZP4|F1QZP4_DANRE	-0.380441	F1R2V0	1.30174	0.186966	8.98733	0.072413	0.736652
9103	tr|Q6NZS0|Q6NZS0_DANRE;tr|Q6PHV5|Q6PHV5_DANRE	0.346966	Q6NZS0	0.786236	0.170558	8.98733	0.0724733	0.736652
7017	tr|Q0ZBR7|Q0ZBR7_DANRE	0.395662	Q0ZBR7	0.76014	0.194557	8.98733	0.072549	0.736652
2263	tr|A0A2R8QKJ2|A0A2R8QKJ2_DANRE;tr|E7F8Q5|E7F8Q5_DANRE	0.42486	A0A2R8	0.744911	0.208915	8.98733	0.07255	0.736652
9293	tr|Q6P967|Q6P967_DANRE;tr|A0A2R8Q3R6|A0A2R8Q3R6_DANRE	0.418391	Q6P967	0.748259	0.205766	8.98733	0.0725867	0.736652
1572	tr|A0A0R4IXK2|A0A0R4IXK2_DANRE;tr|F1QQW3|F1QQW3_DANRE;tr|Q7ZWC6|Q7ZWC6_DANRE;tr|F1QUA1|F1QUA1_DANRE	0.344016	A0A0R4	0.787845	0.169194	8.98733	0.0725951	0.736652
5748	tr|F1QPV1|F1QPV1_DANRE;tr|A8WGC7|A8WGC7_DANRE	-0.331225	F1QPV1	1.25808	0.162928	8.98733	0.0726317	0.736652
7482	tr|Q4QRJ9|Q4QRJ9_DANRE;tr|E7F8M7|E7F8M7_DANRE;tr|A0A2R8QA11|A0A2R8QA11_DANRE;tr|F1QNK5|F1QNK5_DANRE	0.4171	Q4QRJ9	0.748929	0.205207	8.98733	0.0726749	0.736652
10995	tr|T1ECT3|T1ECT3_DANRE;sp|Q1LVN8|SELO_DANRE	0.419335	T1ECT3	0.747769	0.206359	8.98733	0.0727354	0.736652
2687	tr|A1A5Y7|A1A5Y7_DANRE;tr|E9QI01|E9QI01_DANRE;tr|A0A2R8RZ61|A0A2R8RZ61_DANRE;tr|A0A2R8QEZ1|A0A2R8QEZ1_DANRE	0.471225	A1A5Y7	0.721352	0.232166	8.98733	0.0730152	0.737749
9303	tr|Q6P981|Q6P981_DANRE;sp|Q9W6A9|OP1S1_DANRE;tr|Q6NW86|Q6NW86_DANRE	0.689057	Q6P981	0.620259	0.339691	8.98733	0.0731582	0.737749
2618	tr|A0A2R9YJG7|A0A2R9YJG7_DANRE	0.360243	A0A2R9	0.779033	0.177792	8.98733	0.0734276	0.737749
928	tr|A0A0H2UKL4|A0A0H2UKL4_DANRE;tr|A0A140LH31|A0A140LH31_DANRE	0.382664	A0A0H2	0.76702	0.188935	8.98733	0.0735253	0.737749
8147	tr|Q5U3A4|Q5U3A4_DANRE;tr|Q642Z0|Q642Z0_DANRE;tr|E9QF60|E9QF60_DANRE;tr|E9QGF0|E9QGF0_DANRE	-0.619641	Q5U3A4	1.53649	0.305999	8.98733	0.0735731	0.737749
3559	tr|B0S7H0|B0S7H0_DANRE	0.403336	B0S7H0	0.756108	0.199182	8.98733	0.0735748	0.737749
10406	tr|Q7ZW73|Q7ZW73_DANRE;sp|Q8JH71|ALDOB_DANRE;tr|A0A2R8QH08|A0A2R8QH08_DANRE;tr|E9QF34|E9QF34_DANRE	0.349916	Q7ZW73	0.78463	0.17281	8.98733	0.0735867	0.737749
1020	tr|A0A0R4IBS4|A0A0R4IBS4_DANRE;tr|A8KBA0|A8KBA0_DANRE	0.353062	A0A0R4	0.78292	0.17439	8.98733	0.0736228	0.737749
5953	tr|F1QWC8|F1QWC8_DANRE;tr|H0WF19|H0WF19_DANRE;tr|F8W5V6|F8W5V6_DANRE;tr|H0WEL8|H0WEL8_DANRE;tr|A0A0R4ITF4|A0A0R4ITF4_DANRE;tr|A0A0N4SUD1|A0A0N4SUD1_DANRE;tr|F1QZC5|F1QZC5_DANRE;tr|Q6NYE9|Q6NYE9_DANRE;tr|F1QWC1|F1QWC1_DANRE;tr|F1QWC0|F1QWC0_DANRE;tr|A7YY06|A7YY06_DANRE;tr|A0A0R4IQ22|A0A0R4IQ22_DANRE;tr|A0A2R8QE91|A0A2R8QE91_DANRE;tr|A0A2R8Q9F1|A0A2R8Q9F1_DANRE;tr|A8E547|A8E547_DANRE;tr|R4GE93|R4GE…	0.327651	F1QWC8	0.796833	0.161853	8.98733	0.0736451	0.737749
4418	tr|E7F5H4|E7F5H4_DANRE;tr|F1QCC2|F1QCC2_DANRE;sp|Q32LT7|TTYH3_DANRE	0.5147	E7F5H4	0.699938	0.254256	8.98733	0.0736489	0.737749
3893	tr|B3DLK0|B3DLK0_DANRE;tr|Q2LDA1|Q2LDA1_DANRE;tr|B3DKQ3|B3DKQ3_DANRE;tr|A0A0R4IHB0|A0A0R4IHB0_DANRE;tr|A0A0R4IMA3|A0A0R4IMA3_DANRE	0.520122	B3DLK0	0.697313	0.257042	8.98733	0.07375	0.737749
797	tr|A0A0A0MPL5|A0A0A0MPL5_DANRE	0.343027	A0A0A0	0.788385	0.169645	8.98733	0.0739235	0.737749
3429	tr|A9JTE4|A9JTE4_DANRE;sp|Q642H7|RIC8A_DANRE;tr|G1K2K3|G1K2K3_DANRE;tr|E7F1K0|E7F1K0_DANRE;tr|A7M747|A7M747_DANRE	0.429498	A9JTE4	0.74252	0.212509	8.98733	0.0740365	0.737749
2696	tr|A1L1F8|A1L1F8_DANRE;tr|F1QY41|F1QY41_DANRE;tr|A0A286YB14|A0A286YB14_DANRE	0.437307	A1L1F8	0.738512	0.216434	8.98733	0.0741055	0.737749
2373	tr|A0A2R8QPY5|A0A2R8QPY5_DANRE;sp|A8E7G5|SFXN4_DANRE	-0.439378	A0A2R8	1.35602	0.217468	8.98733	0.0741151	0.737749
18	sp|A0PJR5|ECHD3_DANRE	0.34314	A0PJR5	0.788323	0.169849	8.98733	0.0741341	0.737749
4056	tr|B8JKP3|B8JKP3_DANRE	-0.406422	B8JKP3	1.32539	0.201178	8.98733	0.0741412	0.737749
5417	tr|F1QEW4|F1QEW4_DANRE;tr|Q7ZZ76|Q7ZZ76_DANRE;tr|Q98TZ6|Q98TZ6_DANRE	0.3567	F1QEW4	0.780949	0.176619	8.98733	0.0742144	0.737749
92	sp|A9JRE2|MTNA_DANRE;tr|F1QYU4|F1QYU4_DANRE	0.335599	A9JRE2	0.792455	0.166247	8.98733	0.0743247	0.737749
1829	tr|A0A2R8PVI4|A0A2R8PVI4_DANRE;tr|E7FGN0|E7FGN0_DANRE;tr|A0A2R8Q6U7|A0A2R8Q6U7_DANRE;tr|A0A0R4IGI8|A0A0R4IGI8_DANRE	0.725314	A0A2R8	0.604865	0.359393	8.98733	0.0743862	0.737749
10305	tr|Q7ZVJ9|Q7ZVJ9_DANRE;tr|F1QC72|F1QC72_DANRE;tr|F1QAN4|F1QAN4_DANRE	-0.458037	Q7ZVJ9	1.37367	0.227015	8.98733	0.0744481	0.737749
2829	tr|A2CG69|A2CG69_DANRE;tr|F1QL02|F1QL02_DANRE	0.474851	A2CG69	0.719541	0.23549	8.98733	0.0745937	0.737749
8566	tr|Q6DGU4|Q6DGU4_DANRE;tr|B0R023|B0R023_DANRE;tr|Q7SXD9|Q7SXD9_DANRE;tr|F1QMF9|F1QMF9_DANRE;tr|A0A2R8QU81|A0A2R8QU81_DANRE	0.354667	Q6DGU4	0.78205	0.175939	8.98733	0.074664	0.737749
9664	tr|Q6TKR3|Q6TKR3_DANRE;tr|Q6DEK9|Q6DEK9_DANRE;tr|Q3B733|Q3B733_DANRE;tr|B0R174|B0R174_DANRE	0.408563	Q6TKR3	0.753373	0.202713	8.98733	0.0747097	0.737749
7226	tr|Q1LYQ3|Q1LYQ3_DANRE;tr|A5PME1|A5PME1_DANRE;tr|E2E3F8|E2E3F8_DANRE	0.551224	Q1LYQ3	0.682441	0.273564	8.98733	0.0747705	0.737749
2955	tr|A4JYF6|A4JYF6_DANRE;tr|A0A4W4|A0A4W4_DANRE	0.355208	A4JYF6	0.781757	0.176369	8.98733	0.0748877	0.737749
7199	tr|Q1LXZ5|Q1LXZ5_DANRE;tr|A0A2R8QKS6|A0A2R8QKS6_DANRE;tr|Q08BN3|Q08BN3_DANRE	0.322793	Q1LXZ5	0.799521	0.160299	8.98733	0.0749252	0.737749
980	tr|A0A0R4I9F2|A0A0R4I9F2_DANRE	0.322318	A0A0R4	0.799784	0.160079	8.98733	0.0749487	0.737749
5895	tr|F1QUM3|F1QUM3_DANRE;tr|A0A286YAZ1|A0A286YAZ1_DANRE;tr|A0JMI5|A0JMI5_DANRE;tr|A0A2R8Q7H5|A0A2R8Q7H5_DANRE;tr|Q5XWB3|Q5XWB3_DANRE	0.33732	F1QUM3	0.79151	0.167561	8.98733	0.0749943	0.737749
8898	tr|Q6NUV5|Q6NUV5_DANRE;tr|F1QHC4|F1QHC4_DANRE;tr|F1Q5F3|F1Q5F3_DANRE;tr|Q803N8|Q803N8_DANRE	0.358239	Q6NUV5	0.780116	0.177961	8.98733	0.075006	0.737749
3983	tr|B8A4X5|B8A4X5_DANRE	0.328972	B8A4X5	0.796103	0.163463	8.98733	0.0750668	0.737749
9893	tr|Q7T1D9|Q7T1D9_DANRE;tr|Q7ZZ04|Q7ZZ04_DANRE	0.340355	Q7T1D9	0.789847	0.16915	8.98733	0.0751122	0.737749
10574	tr|Q803K8|Q803K8_DANRE	0.375337	Q803K8	0.770925	0.18654	8.98733	0.0751171	0.737749
8991	tr|Q6NWK4|Q6NWK4_DANRE;tr|Q8JHH4|Q8JHH4_DANRE	0.356987	Q6NWK4	0.780793	0.17769	8.98733	0.0754892	0.737749
4737	tr|E7FFY0|E7FFY0_DANRE	0.401282	E7FFY0	0.757185	0.199743	8.98733	0.075495	0.737749
8115	tr|Q5TZ35|Q5TZ35_DANRE	0.416805	Q5TZ35	0.749082	0.207543	8.98733	0.0755821	0.737749
1172	tr|A0A0R4IGS0|A0A0R4IGS0_DANRE;tr|A0A2R8QPM2|A0A2R8QPM2_DANRE;sp|A4IFW2|PTPRF_DANRE;tr|A0A2R8QDC8|A0A2R8QDC8_DANRE;tr|A0A2R8QMX8|A0A2R8QMX8_DANRE;tr|A0A2R8QMX7|A0A2R8QMX7_DANRE;tr|A0A2R8QFD2|A0A2R8QFD2_DANRE;tr|H9CWQ2|H9CWQ2_DANRE;tr|A0A2R8RIG6|A0A2R8RIG6_DANRE;tr|A0A0H2UKT5|A0A0H2UKT5_DANRE;tr|A0A2R8QS03|A0A2R8QS03_DANRE;tr|H9CWQ3|H9CWQ3_DANRE	0.367555	A0A0R4	0.775095	0.183021	8.98733	0.0755835	0.737749
5247	tr|F1Q9D8|F1Q9D8_DANRE;tr|A0A0R4IVK5|A0A0R4IVK5_DANRE	0.357624	F1Q9D8	0.780449	0.178139	8.98733	0.0756697	0.737749
4885	tr|E9QEY4|E9QEY4_DANRE;sp|Q6DHL5|LRC57_DANRE	0.3193	E9QEY4	0.801459	0.159059	8.98733	0.0756846	0.737749
8530	tr|Q6DGI6|Q6DGI6_DANRE	-0.362199	Q6DGI6	1.28538	0.180445	8.98733	0.0757066	0.737749
9115	tr|Q6NZV3|Q6NZV3_DANRE;tr|A4JYK5|A4JYK5_DANRE	0.377664	Q6NZV3	0.769683	0.188225	8.98733	0.0758054	0.737749
1003	tr|A0A0R4IAP2|A0A0R4IAP2_DANRE;tr|Q7ZVK5|Q7ZVK5_DANRE	0.456111	A0A0R4	0.728949	0.227359	8.98733	0.0758444	0.737749
8498	tr|Q6DG45|Q6DG45_DANRE;tr|A0A286Y8C8|A0A286Y8C8_DANRE;tr|F1QCU6|F1QCU6_DANRE;tr|Q7T2W8|Q7T2W8_DANRE	0.630414	Q6DG45	0.645991	0.314427	8.98733	0.0759878	0.737749
20	sp|A0PJT0|RIPL1_DANRE	0.355244	A0PJT0	0.781738	0.17724	8.98733	0.0760675	0.737749
5661	tr|F1QM05|F1QM05_DANRE;tr|E9QCP8|E9QCP8_DANRE;sp|Q7ZYX1|AKTIP_DANRE	0.313676	F1QM05	0.804589	0.156506	8.98733	0.0760763	0.737749
7418	tr|Q49S42|Q49S42_DANRE;tr|A5PMG4|A5PMG4_DANRE	0.380722	Q49S42	0.768053	0.189983	8.98733	0.0761083	0.737749
6548	tr|F6NXD5|F6NXD5_DANRE;tr|Q7SXW9|Q7SXW9_DANRE	0.351877	F6NXD5	0.783564	0.17563	8.98733	0.0761653	0.737749
6877	tr|Q08BH8|Q08BH8_DANRE;tr|F1QZ92|F1QZ92_DANRE	0.343256	Q08BH8	0.788261	0.17135	8.98733	0.076198	0.737749
8042	tr|Q5RI07|Q5RI07_DANRE;tr|Q3B734|Q3B734_DANRE;tr|Q568T1|Q568T1_DANRE;tr|Q6DH10|Q6DH10_DANRE	0.36694	Q5RI07	0.775425	0.183178	8.98733	0.076205	0.737749
7202	tr|Q1LY91|Q1LY91_DANRE	0.352012	Q1LY91	0.78349	0.175841	8.98733	0.0763656	0.737749
6268	tr|F1R6R7|F1R6R7_DANRE;tr|Q503X1|Q503X1_DANRE	0.316964	F1R6R7	0.802758	0.158397	8.98733	0.0764659	0.737749
8276	tr|Q60H60|Q60H60_DANRE;tr|I6LC18|I6LC18_DANRE;tr|I6LC17|I6LC17_DANRE;tr|A0A0N4SUB1|A0A0N4SUB1_DANRE;tr|I6LC20|I6LC20_DANRE;tr|A0A0R4IZN0|A0A0R4IZN0_DANRE;tr|A0A0R4ICV7|A0A0R4ICV7_DANRE;tr|Q60H59|Q60H59_DANRE;tr|A0A2R8RHT3|A0A2R8RHT3_DANRE;tr|A0A286Y8Q2|A0A286Y8Q2_DANRE;tr|Q60H58|Q60H58_DANRE;tr|A0A2R8Q363|A0A2R8Q363_DANRE;tr|A0A2R8RIS9|A0A2R8RIS9_DANRE;tr|Q60H57|Q60H57_DANRE	0.390409	Q60H60	0.762913	0.195111	8.98733	0.0764791	0.737749
8236	tr|Q5XJE1|Q5XJE1_DANRE;tr|A0A2R8QH61|A0A2R8QH61_DANRE	0.334268	Q5XJE1	0.793187	0.167065	8.98733	0.0764957	0.737749
6270	tr|F1R6V5|F1R6V5_DANRE	0.343169	F1R6V5	0.788308	0.171531	8.98733	0.0765205	0.737749
10482	tr|Q801U8|Q801U8_DANRE;tr|B2GP06|B2GP06_DANRE;tr|A0A0N9NXZ8|A0A0N9NXZ8_DANRE;sp|Q9W6A5|OPSG1_DANRE;sp|Q8AYM8|OPSG2_DANRE	0.743572	Q801U8	0.597259	0.3717	8.98733	0.0765405	0.737749
7373	tr|Q3YAA0|Q3YAA0_DANRE;tr|A0A2R8Q837|A0A2R8Q837_DANRE	0.400467	Q3YAA0	0.757613	0.200192	8.98733	0.0765468	0.737749
4117	tr|C7FGQ7|C7FGQ7_DANRE;tr|Q1L872|Q1L872_DANRE	0.326402	C7FGQ7	0.797523	0.163208	8.98733	0.0766081	0.737749
3330	tr|A8R4A6|A8R4A6_DANRE	-0.537023	A8R4A6	1.45098	0.268691	8.98733	0.0767628	0.738602
6744	tr|I1XUS8|I1XUS8_DANRE;tr|Q6PGT6|Q6PGT6_DANRE	0.334965	I1XUS8	0.792804	0.167677	8.98733	0.0768853	0.738693
4897	tr|E9QFE9|E9QFE9_DANRE;tr|F1QA93|F1QA93_DANRE	0.39934	E9QFE9	0.758205	0.199933	8.98733	0.0769227	0.738693
2691	tr|A1A606|A1A606_DANRE;tr|B0JZL5|B0JZL5_DANRE	0.461794	A1A606	0.726083	0.231333	8.98733	0.0770637	0.738693
6227	tr|F1R596|F1R596_DANRE	0.498013	F1R596	0.708081	0.249485	8.98733	0.0770727	0.738693
10329	tr|Q7ZVN9|Q7ZVN9_DANRE;tr|F1RE17|F1RE17_DANRE;tr|E9QBY4|E9QBY4_DANRE	-0.445604	Q7ZVN9	1.36188	0.223406	8.98733	0.0772675	0.738693
7848	tr|Q58EH3|Q58EH3_DANRE;tr|F1QI60|F1QI60_DANRE;tr|A1L213|A1L213_DANRE;tr|Q6DEK6|Q6DEK6_DANRE	0.352489	Q58EH3	0.783232	0.176731	8.98733	0.0772799	0.738693
10616	tr|Q803T9|Q803T9_DANRE	-0.371036	Q803T9	1.29328	0.186078	8.98733	0.0773442	0.738693
6980	tr|Q0P3Y3|Q0P3Y3_DANRE;tr|Q1LVM3|Q1LVM3_DANRE	0.395228	Q0P3Y3	0.760369	0.198242	8.98733	0.0773837	0.738693
5117	tr|F1Q6A4|F1Q6A4_DANRE	0.582525	F1Q6A4	0.667794	0.292227	8.98733	0.0774168	0.738693
9144	tr|Q6P043|Q6P043_DANRE	0.383538	Q6P043	0.766556	0.192417	8.98733	0.0774335	0.738693
5470	tr|F1QFV2|F1QFV2_DANRE;tr|Q803K3|Q803K3_DANRE;tr|F1QS20|F1QS20_DANRE	0.351914	F1QFV2	0.783544	0.176612	8.98733	0.0775185	0.738873
7910	tr|Q5BU17|Q5BU17_DANRE	0.34857	Q5BU17	0.785362	0.175327	8.98733	0.0780778	0.73934
2713	tr|A1L230|A1L230_DANRE	-0.3505	A1L230	1.275	0.176346	8.98733	0.0781471	0.73934
7107	tr|Q1LUV5|Q1LUV5_DANRE;tr|A3KNW4|A3KNW4_DANRE	0.358882	Q1LUV5	0.779769	0.180575	8.98733	0.0781633	0.73934
863	tr|A0A0G2KQA6|A0A0G2KQA6_DANRE	0.315323	A0A0G2	0.803671	0.158711	8.98733	0.0782472	0.73934
6754	tr|I3IS51|I3IS51_DANRE;tr|Q5XJM4|Q5XJM4_DANRE;tr|I3ITJ4|I3ITJ4_DANRE	0.333789	I3IS51	0.79345	0.168063	8.98733	0.0783326	0.73934
10391	tr|Q7ZW20|Q7ZW20_DANRE	0.325635	Q7ZW20	0.797947	0.163968	8.98733	0.0783486	0.73934
4160	tr|E3NZJ2|E3NZJ2_DANRE;tr|E3NZJ1|E3NZJ1_DANRE	0.336419	E3NZJ2	0.792005	0.16945	8.98733	0.0784248	0.73934
9574	tr|Q6PHD7|Q6PHD7_DANRE;tr|F1R3Q3|F1R3Q3_DANRE;tr|A0A0R4IPQ7|A0A0R4IPQ7_DANRE	0.336962	Q6PHD7	0.791707	0.169763	8.98733	0.0784834	0.73934
9391	tr|Q6PBZ2|Q6PBZ2_DANRE;tr|F1QHJ1|F1QHJ1_DANRE	-0.605183	Q6PBZ2	1.52117	0.30496	8.98733	0.0785382	0.73934
7302	tr|Q2M5E9|Q2M5E9_DANRE;tr|F1RDK3|F1RDK3_DANRE;tr|Q503Z5|Q503Z5_DANRE;tr|F1QBB5|F1QBB5_DANRE	0.330695	Q2M5E9	0.795153	0.166694	8.98733	0.0786168	0.73934
1130	tr|A0A0R4IGA6|A0A0R4IGA6_DANRE;sp|Q06S87|HIUH_DANRE;tr|E7F0I1|E7F0I1_DANRE	-0.365736	A0A0R4	1.28854	0.184376	8.98733	0.0786425	0.73934
688	sp|Q7ZTI5|MED21_DANRE	0.357371	Q7ZTI5	0.780586	0.180185	8.98733	0.0786793	0.73934
1616	tr|A0A0R4IZF6|A0A0R4IZF6_DANRE	0.387451	A0A0R4	0.764479	0.195398	8.98733	0.0787382	0.73934
1203	tr|A0A0R4IID7|A0A0R4IID7_DANRE	0.689863	A0A0R4	0.619913	0.348353	8.98733	0.079059	0.73934
1129	tr|A0A0R4IGA6|A0A0R4IGA6_DANRE;sp|Q06S87|HIUH_DANRE	-0.321275	A0A0R4	1.24943	0.162258	8.98733	0.0791018	0.73934
1437	tr|A0A0R4ITB4|A0A0R4ITB4_DANRE;tr|A8DZA3|A8DZA3_DANRE;tr|A0A2R8Q8B8|A0A2R8Q8B8_DANRE;tr|Q5PNQ8|Q5PNQ8_DANRE;tr|A0A2R8QKA7|A0A2R8QKA7_DANRE;tr|A0A2R8RWG7|A0A2R8RWG7_DANRE;tr|A0A2R8QKS7|A0A2R8QKS7_DANRE;tr|A0A2R8Q3P9|A0A2R8Q3P9_DANRE;tr|A0A0R4IIU3|A0A0R4IIU3_DANRE	0.35426	A0A0R4	0.782271	0.178971	8.98733	0.0791782	0.73934
7083	tr|Q1L986|Q1L986_DANRE	0.396295	Q1L986	0.759807	0.200236	8.98733	0.0792149	0.73934
2796	tr|A2BIR0|A2BIR0_DANRE	0.312744	A2BIR0	0.805109	0.158022	8.98733	0.0792178	0.73934
74	sp|A5PLC8|PTMAB_DANRE	0.500088	A5PLC8	0.707064	0.252723	8.98733	0.0792578	0.73934
9649	tr|Q6TGZ7|Q6TGZ7_DANRE;tr|Q4V974|Q4V974_DANRE	0.348992	Q6TGZ7	0.785132	0.176451	8.98733	0.0793795	0.73934
1443	tr|A0A0R4ITI5|A0A0R4ITI5_DANRE;tr|A0A0R4IHZ5|A0A0R4IHZ5_DANRE;tr|A0A0R4ITR2|A0A0R4ITR2_DANRE	0.505775	A0A0R4	0.704282	0.255951	8.98733	0.079607	0.73934
9585	tr|Q6PHF1|Q6PHF1_DANRE	0.320025	Q6PHF1	0.801056	0.162018	8.98733	0.0797132	0.73934
7823	tr|Q568U3|Q568U3_DANRE;tr|A0A0N4SUF2|A0A0N4SUF2_DANRE;tr|F1Q7G3|F1Q7G3_DANRE;tr|A1L222|A1L222_DANRE;tr|Q1RM74|Q1RM74_DANRE	0.462409	Q568U3	0.725773	0.234105	8.98733	0.0797154	0.73934
10700	tr|Q8AY63|Q8AY63_DANRE;tr|Q7ZU04|Q7ZU04_DANRE;tr|F6NIF4|F6NIF4_DANRE;tr|R4GEP9|R4GEP9_DANRE	0.320138	Q8AY63	0.800993	0.162166	8.98733	0.0798546	0.73934
8239	tr|Q5XJK0|Q5XJK0_DANRE;tr|B5M4A7|B5M4A7_DANRE	0.334481	Q5XJK0	0.793069	0.169435	8.98733	0.0798593	0.73934
3445	tr|B0CLW6|B0CLW6_DANRE	0.487354	B0CLW6	0.713332	0.246887	8.98733	0.0798728	0.73934
1689	tr|A0A140LH51|A0A140LH51_DANRE;tr|A0A140LGY7|A0A140LGY7_DANRE;tr|A5PLJ2|A5PLJ2_DANRE	0.338309	A0A140	0.790968	0.171403	8.98733	0.0799017	0.73934
314	sp|Q5PR98|NDRG2_DANRE	0.356382	Q5PR98	0.781121	0.180654	8.98733	0.0800356	0.73934
8311	tr|Q66HZ0|Q66HZ0_DANRE;tr|E9QG20|E9QG20_DANRE	0.578763	Q66HZ0	0.669538	0.293639	8.98733	0.0802577	0.73934
6942	tr|Q08CK9|Q08CK9_DANRE;tr|B2GSZ7|B2GSZ7_DANRE;tr|F1RD88|F1RD88_DANRE	0.449013	Q08CK9	0.732544	0.22802	8.98733	0.0804929	0.73934
8563	tr|Q6DGT8|Q6DGT8_DANRE	0.368866	Q6DGT8	0.774391	0.187411	8.98733	0.0806171	0.73934
4955	tr|E9QGU7|E9QGU7_DANRE	-0.346271	E9QGU7	1.27127	0.175972	8.98733	0.0806769	0.73934
197	sp|Q08CH8|CYHR1_DANRE;tr|F1R433|F1R433_DANRE	0.339069	Q08CH8	0.790551	0.172387	8.98733	0.0807882	0.73934
4914	tr|E9QFQ7|E9QFQ7_DANRE;tr|E9QIB1|E9QIB1_DANRE;tr|A1L223|A1L223_DANRE	0.447442	E9QFQ7	0.733342	0.227494	8.98733	0.0807983	0.73934
6454	tr|F1RDG4|F1RDG4_DANRE	0.363077	F1RDG4	0.777505	0.184651	8.98733	0.0808683	0.73934
8514	tr|Q6DGB1|Q6DGB1_DANRE;tr|A0A0R4IQ62|A0A0R4IQ62_DANRE	0.336412	Q6DGB1	0.792009	0.171107	8.98733	0.0808936	0.73934
7772	tr|Q567W2|Q567W2_DANRE;tr|A5WUY5|A5WUY5_DANRE;tr|A0A2R8QGM4|A0A2R8QGM4_DANRE	0.360779	Q567W2	0.778744	0.183607	8.98733	0.0810422	0.73934
10664	tr|Q8AV67|Q8AV67_DANRE;tr|B8JMK8|B8JMK8_DANRE;sp|P35359|OPSD_DANRE	0.665309	Q8AV67	0.630554	0.338611	8.98733	0.0810595	0.73934
6849	tr|Q00P33|Q00P33_DANRE;tr|B0S641|B0S641_DANRE	0.346831	Q00P33	0.786309	0.176564	8.98733	0.0811215	0.73934
6671	tr|F8W4R4|F8W4R4_DANRE;tr|B4F6Q5|B4F6Q5_DANRE;tr|F1R4L5|F1R4L5_DANRE;tr|A0A2R8PYS8|A0A2R8PYS8_DANRE;tr|A0A2R8QNL1|A0A2R8QNL1_DANRE	0.356274	F8W4R4	0.781179	0.181461	8.98733	0.0812485	0.73934
2663	tr|A0JMK6|A0JMK6_DANRE	0.370004	A0JMK6	0.77378	0.188454	8.98733	0.0812488	0.73934
704	sp|Q7ZUS4|ST2S2_DANRE;tr|B0R138|B0R138_DANRE;tr|Q6DHG7|Q6DHG7_DANRE;sp|Q7T2V2|ST1S3_DANRE;tr|B1PXA8|B1PXA8_DANRE	0.337041	Q7ZUS4	0.791663	0.171775	8.98733	0.0814134	0.73934
10702	tr|Q8AY63|Q8AY63_DANRE;tr|Q7ZU04|Q7ZU04_DANRE;tr|R4GE87|R4GE87_DANRE;tr|F6NIF4|F6NIF4_DANRE;tr|R4GEP9|R4GEP9_DANRE;tr|R4GDX0|R4GDX0_DANRE	0.42534	Q8AY63	0.744663	0.216793	8.98733	0.0814331	0.73934
2614	tr|A0A2R8S0E1|A0A2R8S0E1_DANRE;tr|B0UYG3|B0UYG3_DANRE;sp|Q1RLU9|CDK15_DANRE;tr|A0A2R8QIS4|A0A2R8QIS4_DANRE;tr|B0UYG2|B0UYG2_DANRE	0.372105	A0A2R8	0.772654	0.189669	8.98733	0.0814448	0.73934
3440	tr|B0BLX3|B0BLX3_DANRE;tr|Q68EI5|Q68EI5_DANRE	0.413965	B0BLX3	0.750558	0.211021	8.98733	0.0814634	0.73934
6289	tr|F1R833|F1R833_DANRE	-0.346123	F1R833	1.27114	0.176467	8.98733	0.0815061	0.73934
2329	tr|A0A2R8QMT9|A0A2R8QMT9_DANRE;tr|A0A2R8QDQ2|A0A2R8QDQ2_DANRE;tr|Q6DH83|Q6DH83_DANRE;tr|F1QZ52|F1QZ52_DANRE	0.470987	A0A2R8	0.721471	0.240167	8.98733	0.0815477	0.73934
6112	tr|F1R2E0|F1R2E0_DANRE	0.326582	F1R2E0	0.797424	0.166591	8.98733	0.0816396	0.73934
7126	tr|Q1LVG4|Q1LVG4_DANRE	-0.436324	Q1LVG4	1.35315	0.222585	8.98733	0.0816555	0.73934
3384	tr|A9JRE3|A9JRE3_DANRE	-0.579408	A9JRE3	1.49424	0.295777	8.98733	0.0818295	0.73934
6599	tr|F8W2A1|F8W2A1_DANRE;tr|F1Q6W2|F1Q6W2_DANRE;tr|A4FVI2|A4FVI2_DANRE;tr|B1H1I3|B1H1I3_DANRE;tr|F8W2U4|F8W2U4_DANRE;tr|A0A2R8QI98|A0A2R8QI98_DANRE;tr|A0A2R8PVS1|A0A2R8PVS1_DANRE;tr|A0A2R8Q3D0|A0A2R8Q3D0_DANRE;tr|E7FAC5|E7FAC5_DANRE	0.3431	F8W2A1	0.788345	0.175163	8.98733	0.0818546	0.73934
8830	tr|Q6IQN9|Q6IQN9_DANRE;tr|A0A0R4IML0|A0A0R4IML0_DANRE;tr|Q7ZU64|Q7ZU64_DANRE;tr|A0A2R8Q5S0|A0A2R8Q5S0_DANRE	0.315415	Q6IQN9	0.80362	0.161039	8.98733	0.0818693	0.73934
8918	tr|Q6NUY7|Q6NUY7_DANRE;tr|F1R9R1|F1R9R1_DANRE;tr|Q90WB4|Q90WB4_DANRE;tr|Q90XS6|Q90XS6_DANRE;tr|F1Q944|F1Q944_DANRE	0.430795	Q6NUY7	0.741853	0.219961	8.98733	0.0818858	0.73934
4104	tr|C1J0C7|C1J0C7_DANRE;tr|A0A0R4INM0|A0A0R4INM0_DANRE	0.323908	C1J0C7	0.798903	0.165395	8.98733	0.0819008	0.73934
1686	tr|A0A140LGZ8|A0A140LGZ8_DANRE;tr|E7F376|E7F376_DANRE;tr|A0A2R8QRW9|A0A2R8QRW9_DANRE;tr|A0A2R8RSE7|A0A2R8RSE7_DANRE;tr|A0A2R8QH13|A0A2R8QH13_DANRE;tr|A0A2R8Q7C1|A0A2R8Q7C1_DANRE;tr|A0A2R8Q987|A0A2R8Q987_DANRE;tr|A0A2R8Q8B5|A0A2R8Q8B5_DANRE;tr|A0A2R8RHH9|A0A2R8RHH9_DANRE;tr|A0A2R8QPV1|A0A2R8QPV1_DANRE	0.341163	A0A140	0.789405	0.174211	8.98733	0.0819094	0.73934
9433	tr|Q6PC73|Q6PC73_DANRE;tr|E9QFV9|E9QFV9_DANRE;tr|Q5RKN6|Q5RKN6_DANRE	0.348949	Q6PC73	0.785156	0.17824	8.98733	0.0819861	0.73934
8907	tr|Q6NUW4|Q6NUW4_DANRE;tr|A0A0G2KXZ1|A0A0G2KXZ1_DANRE	0.348854	Q6NUW4	0.785207	0.1782	8.98733	0.0819984	0.73934
11089	tr|X1WEB0|X1WEB0_DANRE	0.331251	X1WEB0	0.794847	0.169222	8.98733	0.0820193	0.73934
6241	tr|F1R5K7|F1R5K7_DANRE;tr|A0A0R4IZA6|A0A0R4IZA6_DANRE	0.331515	F1R5K7	0.794701	0.169463	8.98733	0.0821811	0.73934
91	sp|A9JRE2|MTNA_DANRE	0.350616	A9JRE2	0.784249	0.179286	8.98733	0.0822655	0.73934
9491	tr|Q6PFK4|Q6PFK4_DANRE;tr|F1RAD4|F1RAD4_DANRE;tr|A0A2R8RZM8|A0A2R8RZM8_DANRE;tr|F1QYP0|F1QYP0_DANRE;tr|A0A2R8RM66|A0A2R8RM66_DANRE	0.328756	Q6PFK4	0.796223	0.16813	8.98733	0.0822994	0.73934
7639	tr|Q503G7|Q503G7_DANRE;tr|Q5RIS5|Q5RIS5_DANRE;tr|Q2KT22|Q2KT22_DANRE;tr|A0A0R4IVJ5|A0A0R4IVJ5_DANRE;tr|Q5RIS4|Q5RIS4_DANRE	0.888522	Q503G7	0.540167	0.45442	8.98733	0.0823102	0.73934
10654	tr|Q804H0|Q804H0_DANRE;tr|Q32PQ2|Q32PQ2_DANRE;tr|A0A0R4ICD6|A0A0R4ICD6_DANRE;tr|Q6IQB2|Q6IQB2_DANRE	0.388949	Q804H0	0.763686	0.198926	8.98733	0.0823158	0.73934
4701	tr|E7FEB4|E7FEB4_DANRE;tr|A0A0R4IQ20|A0A0R4IQ20_DANRE	0.33124	E7FEB4	0.794853	0.169504	8.98733	0.0824585	0.73934
9073	tr|Q6NYN9|Q6NYN9_DANRE	0.320368	Q6NYN9	0.800865	0.163958	8.98733	0.0824847	0.73934
4641	tr|E7FCU0|E7FCU0_DANRE;tr|A8E570|A8E570_DANRE;tr|F1QGI4|F1QGI4_DANRE;tr|Q7T362|Q7T362_DANRE;tr|F1QW36|F1QW36_DANRE;tr|E9QGH7|E9QGH7_DANRE	0.337855	E7FCU0	0.791217	0.172915	8.98733	0.0824977	0.73934
410	sp|Q6DC04|CARM1_DANRE;tr|I3ISR8|I3ISR8_DANRE	0.471042	Q6DC04	0.721443	0.241204	8.98733	0.0826296	0.73934
5602	tr|F1QK55|F1QK55_DANRE;tr|A2BIK6|A2BIK6_DANRE	0.345667	F1QK55	0.786944	0.177075	8.98733	0.0827328	0.73934
2187	tr|A0A2R8QGW1|A0A2R8QGW1_DANRE;tr|F1QFL8|F1QFL8_DANRE;tr|F1QG37|F1QG37_DANRE;tr|A0A2R8PX95|A0A2R8PX95_DANRE;tr|Q5W7K5|Q5W7K5_DANRE	0.383683	A0A2R8	0.766478	0.196611	8.98733	0.0828151	0.73934
9002	tr|Q6NX90|Q6NX90_DANRE	0.338137	Q6NX90	0.791062	0.173276	8.98733	0.082822	0.73934
5932	tr|F1QVU3|F1QVU3_DANRE;tr|Q802V3|Q802V3_DANRE;tr|A0A2R8Q7K6|A0A2R8Q7K6_DANRE;tr|E9QJ38|E9QJ38_DANRE	0.423173	F1QVU3	0.745782	0.217009	8.98733	0.083008	0.73934
7278	tr|Q1RM65|Q1RM65_DANRE;tr|A3KPL8|A3KPL8_DANRE;tr|Q5BKW0|Q5BKW0_DANRE	0.311197	Q1RM65	0.805973	0.159635	8.98733	0.0830893	0.73934
5396	tr|F1QE56|F1QE56_DANRE;tr|B6IDE8|B6IDE8_DANRE;tr|A0A2R8Q3V0|A0A2R8Q3V0_DANRE	0.317158	F1QE56	0.802649	0.162703	8.98733	0.0831044	0.73934
5143	tr|F1Q6V0|F1Q6V0_DANRE;tr|Q4QRD2|Q4QRD2_DANRE	0.419209	F1Q6V0	0.747835	0.215062	8.98733	0.0831129	0.73934
3617	tr|B0V219|B0V219_DANRE;tr|B0V218|B0V218_DANRE;tr|A0A0R4ILA7|A0A0R4ILA7_DANRE;tr|A0A0R4IWX6|A0A0R4IWX6_DANRE;tr|A0A2R8QUS0|A0A2R8QUS0_DANRE;tr|Q0D288|Q0D288_DANRE;tr|B0V217|B0V217_DANRE	0.316548	B0V219	0.802989	0.16242	8.98733	0.0831528	0.73934
8585	tr|Q6DH00|Q6DH00_DANRE	0.380694	Q6DH00	0.768068	0.195375	8.98733	0.0832081	0.73934
2693	tr|A1E267|A1E267_DANRE;sp|Q6PC29|143G1_DANRE	0.734833	A1E267	0.600888	0.37713	8.98733	0.0832137	0.73934
519	sp|Q6NYA0|SRS1B_DANRE	0.62411	Q6NYA0	0.64882	0.320333	8.98733	0.0832365	0.73934
1124	tr|A0A0R4IG45|A0A0R4IG45_DANRE;tr|F8W429|F8W429_DANRE	0.373581	A0A0R4	0.771864	0.191791	8.98733	0.0832984	0.73934
1240	tr|A0A0R4IKJ0|A0A0R4IKJ0_DANRE;tr|Q567X8|Q567X8_DANRE	0.324811	A0A0R4	0.798403	0.166803	8.98733	0.0833764	0.73934
6686	tr|F8W5B8|F8W5B8_DANRE;tr|E7F2Z5|E7F2Z5_DANRE	-0.315639	F8W5B8	1.24456	0.162147	8.98733	0.0834638	0.73934
10491	tr|Q802G1|Q802G1_DANRE;tr|C3S171|C3S171_DANRE;tr|A0A2R8RWH8|A0A2R8RWH8_DANRE	0.33584	Q802G1	0.792323	0.172624	8.98733	0.0836136	0.73934
5568	tr|F1QJG7|F1QJG7_DANRE;sp|A5D8S8|HEXIM_DANRE	0.312183	F1QJG7	0.805422	0.160605	8.98733	0.0838429	0.73934
3486	tr|B0S4T9|B0S4T9_DANRE;tr|B0S4T8|B0S4T8_DANRE	0.462012	B0S4T9	0.725973	0.237795	8.98733	0.0839632	0.73934
3057	tr|A5PLG4|A5PLG4_DANRE;tr|A0A2R8RMD7|A0A2R8RMD7_DANRE;tr|F6PCZ4|F6PCZ4_DANRE;tr|F8W3W2|F8W3W2_DANRE	0.820715	A5PLG4	0.566161	0.422773	8.98733	0.0841838	0.73934
10310	tr|Q7ZVL5|Q7ZVL5_DANRE	0.354254	Q7ZVL5	0.782274	0.182499	8.98733	0.0842018	0.73934
4871	tr|E9QEF1|E9QEF1_DANRE;sp|A0JME6|ISOC2_DANRE	0.344575	E9QEF1	0.78754	0.17754	8.98733	0.0842423	0.73934
8584	tr|Q6DGY8|Q6DGY8_DANRE	0.339903	Q6DGY8	0.790095	0.175181	8.98733	0.0843145	0.73934
648	sp|Q7SXK5|HUTI_DANRE;tr|A0A2R8QEJ2|A0A2R8QEJ2_DANRE;tr|F1Q6C9|F1Q6C9_DANRE	0.354446	Q7SXK5	0.78217	0.182691	8.98733	0.0843365	0.73934
5681	tr|F1QMD3|F1QMD3_DANRE;tr|A0A2R8Q515|A0A2R8Q515_DANRE;tr|Q501U3|Q501U3_DANRE	0.325976	F1QMD3	0.797758	0.168069	8.98733	0.0844179	0.73934
8220	tr|Q5XJ96|Q5XJ96_DANRE;tr|A2CEM4|A2CEM4_DANRE;tr|A0A2R8RX84|A0A2R8RX84_DANRE;tr|A2CEM2|A2CEM2_DANRE	-0.444238	Q5XJ96	1.3606	0.229065	8.98733	0.0844423	0.73934
7625	tr|Q503D7|Q503D7_DANRE;tr|F6NL73|F6NL73_DANRE	0.356533	Q503D7	0.78104	0.183854	8.98733	0.0844605	0.73934
647	sp|Q7SXK5|HUTI_DANRE;tr|A0A2R8QEJ2|A0A2R8QEJ2_DANRE	0.302685	Q7SXK5	0.810742	0.156099	8.98733	0.0844822	0.73934
757	sp|Q92051|CAHZ_DANRE	0.339889	Q92051	0.790102	0.175293	8.98733	0.0844934	0.73934
3812	tr|B3DI58|B3DI58_DANRE	1.73378	B3DI58	0.300664	0.894637	8.98733	0.0846303	0.73934
772	sp|Q9IBD1|CELF3_DANRE;tr|F8W3M7|F8W3M7_DANRE	0.332411	Q9IBD1	0.794208	0.171565	8.98733	0.0846904	0.73934
11075	tr|X1WDS4|X1WDS4_DANRE	0.331207	X1WDS4	0.794871	0.170966	8.98733	0.0847249	0.73934
8629	tr|Q6DHH6|Q6DHH6_DANRE;tr|F1R0A8|F1R0A8_DANRE	0.331621	Q6DHH6	0.794643	0.171205	8.98733	0.0847645	0.73934
1287	tr|A0A0R4IMB3|A0A0R4IMB3_DANRE;tr|A0A0R4IPY4|A0A0R4IPY4_DANRE;tr|A8KB45|A8KB45_DANRE	0.325976	A0A0R4	0.797759	0.168315	8.98733	0.0848016	0.73934
7040	tr|Q1JPT9|Q1JPT9_DANRE;tr|B0F6R3|B0F6R3_DANRE;tr|B0CLV6|B0CLV6_DANRE	0.372113	Q1JPT9	0.77265	0.192147	8.98733	0.0848157	0.73934
3343	tr|A8WG12|A8WG12_DANRE;sp|Q6NXB2|PDZ11_DANRE	0.361649	A8WG12	0.778274	0.187	8.98733	0.0851769	0.73934
7044	tr|Q1JPU9|Q1JPU9_DANRE;tr|I3IRV8|I3IRV8_DANRE;tr|I3ITI8|I3ITI8_DANRE;tr|I3IS53|I3IS53_DANRE;tr|I3ISX7|I3ISX7_DANRE;tr|I3IS72|I3IS72_DANRE	0.404694	Q1JPU9	0.755397	0.209264	8.98733	0.0851856	0.73934
2363	tr|A0A2R8QPN5|A0A2R8QPN5_DANRE	-0.845261	A0A2R8	1.79659	0.437204	8.98733	0.0852615	0.73934
2070	tr|A0A2R8QB55|A0A2R8QB55_DANRE;tr|Q9I8U8|Q9I8U8_DANRE;tr|E9QBF1|E9QBF1_DANRE	0.327356	A0A2R8	0.796996	0.16933	8.98733	0.0852736	0.73934
10072	tr|Q7ZU46|Q7ZU46_DANRE;tr|F8W5B2|F8W5B2_DANRE	0.321531	Q7ZU46	0.80022	0.166335	8.98733	0.0853017	0.73934
10979	tr|R4GE45|R4GE45_DANRE	0.60094	R4GE45	0.659324	0.310969	8.98733	0.0853793	0.73934
2069	tr|A0A2R8QB55|A0A2R8QB55_DANRE;tr|Q9I8U8|Q9I8U8_DANRE	0.35593	A0A2R8	0.781366	0.184291	8.98733	0.0855334	0.73934
1981	tr|A0A2R8Q5H6|A0A2R8Q5H6_DANRE	0.447615	A0A2R8	0.733254	0.231797	8.98733	0.0855716	0.73934
33	sp|A1XQX8|NR3AA_DANRE;tr|F1QRW3|F1QRW3_DANRE;sp|A1XQY0|NR3AB_DANRE	0.580422	A1XQX8	0.668768	0.30064	8.98733	0.0856324	0.73934
7868	tr|Q592E5|Q592E5_DANRE;tr|B0V3S8|B0V3S8_DANRE;tr|Q32PS6|Q32PS6_DANRE;tr|F1QRQ0|F1QRQ0_DANRE	0.425124	Q592E5	0.744775	0.220226	8.98733	0.085663	0.73934
2584	tr|A0A2R8RXU8|A0A2R8RXU8_DANRE;tr|E7FGT1|E7FGT1_DANRE;tr|E9QGH4|E9QGH4_DANRE;tr|E9QHG1|E9QHG1_DANRE;tr|E9QID1|E9QID1_DANRE	0.395876	A0A2R8	0.760028	0.205198	8.98733	0.0858225	0.73934
854	tr|A0A0G2KNY9|A0A0G2KNY9_DANRE;tr|Q6PBX1|Q6PBX1_DANRE	0.373764	A0A0G2	0.771766	0.193743	8.98733	0.0858312	0.73934
5398	tr|F1QE62|F1QE62_DANRE;tr|Q7SXJ4|Q7SXJ4_DANRE	0.33741	F1QE62	0.791461	0.174954	8.98733	0.0859153	0.73934
5204	tr|F1Q8G5|F1Q8G5_DANRE	0.581567	F1Q8G5	0.668237	0.301708	8.98733	0.0860509	0.73934
8082	tr|Q5SPJ1|Q5SPJ1_DANRE;tr|Q24JW6|Q24JW6_DANRE	0.345461	Q5SPJ1	0.787056	0.179299	8.98733	0.0861678	0.73934
10498	tr|Q802G9|Q802G9_DANRE;tr|F6NSR1|F6NSR1_DANRE	0.325901	Q802G9	0.7978	0.169196	8.98733	0.0862449	0.73934
4645	tr|E7FCX5|E7FCX5_DANRE;tr|A0A2R8QB53|A0A2R8QB53_DANRE	0.34679	E7FCX5	0.786332	0.180087	8.98733	0.0863131	0.73934
6524	tr|F6NK19|F6NK19_DANRE;tr|Q7ZUF4|Q7ZUF4_DANRE;tr|Q6NYJ9|Q6NYJ9_DANRE;tr|E9QC84|E9QC84_DANRE	0.325314	F6NK19	0.798125	0.168958	8.98733	0.0863506	0.73934
8002	tr|Q5RGB5|Q5RGB5_DANRE	0.375182	Q5RGB5	0.771008	0.194882	8.98733	0.0863836	0.73934
6673	tr|F8W4T1|F8W4T1_DANRE	-0.398629	F8W4T1	1.31825	0.207096	8.98733	0.0864278	0.73934
4186	tr|E7EXT3|E7EXT3_DANRE;tr|Q7SY00|Q7SY00_DANRE;tr|F8W3T2|F8W3T2_DANRE	0.412364	E7EXT3	0.751391	0.214241	8.98733	0.0864393	0.73934
6038	tr|F1QZB9|F1QZB9_DANRE;tr|A0A286YB86|A0A286YB86_DANRE	0.372241	F1QZB9	0.772582	0.193462	8.98733	0.086532	0.73934
3515	tr|B0S5T2|B0S5T2_DANRE;tr|F1Q8Y0|F1Q8Y0_DANRE;tr|A4JYK9|A4JYK9_DANRE;tr|A8KBL6|A8KBL6_DANRE;tr|B0S5T1|B0S5T1_DANRE	0.354692	B0S5T2	0.782037	0.184528	8.98733	0.0868023	0.73934
5613	tr|F1QKJ7|F1QKJ7_DANRE;tr|E2E3F3|E2E3F3_DANRE	0.381179	F1QKJ7	0.76781	0.198376	8.98733	0.0868937	0.73934
11161	tr|X1WI01|X1WI01_DANRE;tr|A0A2R8PXN9|A0A2R8PXN9_DANRE;tr|A0A2R8QQS3|A0A2R8QQS3_DANRE	-0.42996	X1WI01	1.3472	0.223779	8.98733	0.0869124	0.73934
999	tr|A0A0R4IAD5|A0A0R4IAD5_DANRE;tr|A0A0R4ITZ8|A0A0R4ITZ8_DANRE	0.507605	A0A0R4	0.703389	0.26434	8.98733	0.0870639	0.73934
3266	tr|A8E7N6|A8E7N6_DANRE	0.933777	A8E7N6	0.523486	0.486362	8.98733	0.0871131	0.73934
7880	tr|Q5BJI3|Q5BJI3_DANRE	0.392184	Q5BJI3	0.761975	0.204299	8.98733	0.0871504	0.73934
7078	tr|Q1L907|Q1L907_DANRE;tr|A2V6B1|A2V6B1_DANRE;tr|A2V6B2|A2V6B2_DANRE	0.311461	Q1L907	0.805825	0.162317	8.98733	0.0872639	0.73934
6990	tr|Q0P482|Q0P482_DANRE;tr|F8W4V6|F8W4V6_DANRE	0.313119	Q0P482	0.804899	0.163253	8.98733	0.0873808	0.73934
6740	tr|I1XUS8|I1XUS8_DANRE;tr|A0A0G2KCW6|A0A0G2KCW6_DANRE;tr|A8E561|A8E561_DANRE	0.34129	I1XUS8	0.789335	0.177941	8.98733	0.0873822	0.73934
4881	tr|E9QET4|E9QET4_DANRE;tr|A0A2L2BH75|A0A2L2BH75_DANRE;tr|E7F2W2|E7F2W2_DANRE	0.481256	E9QET4	0.716354	0.250939	8.98733	0.0874066	0.73934
9873	tr|Q7SZW5|Q7SZW5_DANRE	0.334765	Q7SZW5	0.792913	0.174565	8.98733	0.0874224	0.73934
1242	tr|A0A0R4IKJ1|A0A0R4IKJ1_DANRE;tr|Q568T9|Q568T9_DANRE;tr|A0A0R4IDC3|A0A0R4IDC3_DANRE	0.307402	A0A0R4	0.808096	0.160319	8.98733	0.0874606	0.73934
10795	tr|Q90WT1|Q90WT1_DANRE;tr|F1QT01|F1QT01_DANRE;tr|Q6DGZ8|Q6DGZ8_DANRE	0.333813	Q90WT1	0.793437	0.174144	8.98733	0.0875391	0.73934
460	sp|Q6GMK7|SH3L2_DANRE	0.361845	Q6GMK7	0.778169	0.188793	8.98733	0.0875742	0.73934
9104	tr|Q6NZS0|Q6NZS0_DANRE;tr|Q6PHV5|Q6PHV5_DANRE;tr|Q90WI2|Q90WI2_DANRE	0.33704	Q6NZS0	0.791664	0.175856	8.98733	0.0875824	0.73934
803	tr|A0A0B5JFB4|A0A0B5JFB4_DANRE;tr|B0CLY3|B0CLY3_DANRE;sp|O73874|EFNB2_DANRE	0.316472	A0A0B5	0.803031	0.165259	8.98733	0.0878017	0.73934
7046	tr|Q1JPW4|Q1JPW4_DANRE;tr|Q6P1S3|Q6P1S3_DANRE;tr|A0A286Y8E9|A0A286Y8E9_DANRE;tr|Q7ZTU6|Q7ZTU6_DANRE;tr|A3KQQ1|A3KQQ1_DANRE	0.317778	Q1JPW4	0.802304	0.166038	8.98733	0.0879578	0.73934
6004	tr|F1QXR2|F1QXR2_DANRE	0.342721	F1QXR2	0.788553	0.179084	8.98733	0.0879798	0.73934
1072	tr|A0A0R4IDN1|A0A0R4IDN1_DANRE;tr|Q8JHV7|Q8JHV7_DANRE;tr|A0A0R4IY30|A0A0R4IY30_DANRE	0.289568	A0A0R4	0.818147	0.151348	8.98733	0.0880469	0.73934
5375	tr|F1QDF6|F1QDF6_DANRE;tr|E9QB82|E9QB82_DANRE	0.474388	F1QDF6	0.719772	0.248031	8.98733	0.0881375	0.73934
3524	tr|B0S6B4|B0S6B4_DANRE;tr|A0A2R8QCG9|A0A2R8QCG9_DANRE	0.312425	B0S6B4	0.805287	0.163402	8.98733	0.0882252	0.73934
5145	tr|F1Q6V3|F1Q6V3_DANRE;sp|Q6P2T7|CD033_DANRE;tr|E9QHM9|E9QHM9_DANRE	0.327881	F1Q6V3	0.796706	0.171523	8.98733	0.0882833	0.73934
9968	tr|Q7T395|Q7T395_DANRE;tr|B0V1I3|B0V1I3_DANRE;tr|B0V1I2|B0V1I2_DANRE	0.317916	Q7T395	0.802228	0.16633	8.98733	0.0883152	0.73934
7085	tr|Q1L9A3|Q1L9A3_DANRE	0.335878	Q1L9A3	0.792302	0.175789	8.98733	0.0884097	0.73934
5767	tr|F1QQI8|F1QQI8_DANRE	-0.411717	F1QQI8	1.33027	0.215598	8.98733	0.0885565	0.73934
9171	tr|Q6P0R7|Q6P0R7_DANRE;tr|A4IGC1|A4IGC1_DANRE;tr|Q503N7|Q503N7_DANRE;tr|Q4V8T3|Q4V8T3_DANRE;tr|Q6DHD4|Q6DHD4_DANRE;tr|Q1JPX2|Q1JPX2_DANRE;tr|Q08CP9|Q08CP9_DANRE	0.34732	Q6P0R7	0.786043	0.181877	8.98733	0.0885578	0.73934
11130	tr|X1WG18|X1WG18_DANRE	-0.385409	X1WG18	1.30623	0.201853	8.98733	0.0885995	0.73934
6192	tr|F1R437|F1R437_DANRE;tr|Q08CC9|Q08CC9_DANRE	-0.405586	F1R437	1.32463	0.212459	8.98733	0.0886483	0.73934
8063	tr|Q5RKP8|Q5RKP8_DANRE;tr|A0A2R8QEH4|A0A2R8QEH4_DANRE;tr|A0A2R8QU40|A0A2R8QU40_DANRE	0.332032	Q5RKP8	0.794417	0.173964	8.98733	0.0887014	0.73934
2619	tr|A0A2R9YJM4|A0A2R9YJM4_DANRE	0.361588	A0A2R9	0.778308	0.189535	8.98733	0.0888247	0.73934
9920	tr|Q7T2J4|Q7T2J4_DANRE;tr|Q90Y38|Q90Y38_DANRE;tr|Q6P0S5|Q6P0S5_DANRE;tr|Q4QRI0|Q4QRI0_DANRE	0.316762	Q7T2J4	0.80287	0.166049	8.98733	0.0888422	0.73934
10875	tr|Q9DEU2|Q9DEU2_DANRE;tr|Q4KMK4|Q4KMK4_DANRE;tr|A0A0R4IK21|A0A0R4IK21_DANRE	0.484998	Q9DEU2	0.714498	0.254283	8.98733	0.0888888	0.73934
80	sp|A5WWB6|ZWILC_DANRE	0.350024	A5WWB6	0.784571	0.183529	8.98733	0.088907	0.73934
9297	tr|Q6P971|Q6P971_DANRE;tr|A7YYG6|A7YYG6_DANRE	0.33657	Q6P971	0.791922	0.176534	8.98733	0.0889975	0.73934
4786	tr|E9QB71|E9QB71_DANRE;tr|A0A2R8QGI2|A0A2R8QGI2_DANRE;tr|Q6DEG6|Q6DEG6_DANRE;tr|Q568I3|Q568I3_DANRE	-0.534243	E9QB71	1.44818	0.280319	8.98733	0.0890988	0.73934
5311	tr|F1QBD6|F1QBD6_DANRE;tr|F1QR03|F1QR03_DANRE	-0.323555	F1QBD6	1.25141	0.169787	8.98733	0.0891256	0.73934
7099	tr|Q1LUQ0|Q1LUQ0_DANRE	-0.898493	Q1LUQ0	1.86412	0.471701	8.98733	0.0892475	0.73934
6836	tr|O42271|O42271_DANRE;tr|B8A516|B8A516_DANRE;tr|A0A2R8RZK5|A0A2R8RZK5_DANRE;tr|Q6NWK7|Q6NWK7_DANRE;tr|B8A518|B8A518_DANRE;tr|A7MBS2|A7MBS2_DANRE;tr|Q8AWD6|Q8AWD6_DANRE;tr|A8E559|A8E559_DANRE	0.36353	O42271	0.77726	0.190927	8.98733	0.0893574	0.73934
5349	tr|F1QCH5|F1QCH5_DANRE	0.399812	F1QCH5	0.757957	0.210081	8.98733	0.0894844	0.73934
862	tr|A0A0G2KQ27|A0A0G2KQ27_DANRE;tr|A0A2R8QTA2|A0A2R8QTA2_DANRE;tr|A9JRY1|A9JRY1_DANRE	0.357054	A0A0G2	0.780757	0.187637	8.98733	0.0895189	0.73934
8712	tr|Q6DRK2|Q6DRK2_DANRE;tr|Q568L3|Q568L3_DANRE;tr|Q4V9Q2|Q4V9Q2_DANRE;tr|A0A0R4ILH7|A0A0R4ILH7_DANRE	0.418157	Q6DRK2	0.74838	0.21975	8.98733	0.0895213	0.73934
738	sp|Q803A6|MCMBP_DANRE	-0.469579	Q803A6	1.38471	0.246774	8.98733	0.0895223	0.73934
2332	tr|A0A2R8QMW7|A0A2R8QMW7_DANRE;tr|E9QFE7|E9QFE7_DANRE	0.449973	A0A2R8	0.732057	0.236534	8.98733	0.0895953	0.73934
7429	tr|Q4G0B4|Q4G0B4_DANRE;tr|F1QE20|F1QE20_DANRE;tr|Q98870|Q98870_DANRE;tr|F1Q910|F1Q910_DANRE	0.477434	Q4G0B4	0.718254	0.250971	8.98733	0.0895973	0.73934
7565	tr|Q4VBU0|Q4VBU0_DANRE	0.318954	Q4VBU0	0.801651	0.167665	8.98733	0.0896003	0.73934
2131	tr|A0A2R8QEV5|A0A2R8QEV5_DANRE	-1.2878	A0A2R8	2.44155	0.677016	8.98733	0.0896235	0.73934
8294	tr|Q64HD0|Q64HD0_DANRE	0.329021	Q64HD0	0.796076	0.17299	8.98733	0.0896513	0.73934
7118	tr|Q1LVA9|Q1LVA9_DANRE;tr|B2CZC4|B2CZC4_DANRE	0.344943	Q1LVA9	0.787339	0.181452	8.98733	0.0897884	0.73934
4138	tr|D3XD58|D3XD58_DANRE;tr|D3XD57|D3XD57_DANRE	-0.411164	D3XD58	1.32976	0.216328	8.98733	0.0898406	0.73934
11128	tr|X1WG14|X1WG14_DANRE;tr|F1RDB0|F1RDB0_DANRE;tr|A0A2R8RPE6|A0A2R8RPE6_DANRE;tr|Q7SXG9|Q7SXG9_DANRE	0.474442	X1WG14	0.719745	0.249701	8.98733	0.0899287	0.73934
10772	tr|Q8UUT0|Q8UUT0_DANRE;tr|F6NGJ2|F6NGJ2_DANRE;tr|Q1RM33|Q1RM33_DANRE	0.435497	Q8UUT0	0.739439	0.229234	8.98733	0.0899645	0.73934
547	sp|Q6P0B1|CELF2_DANRE;tr|A0A0H2UKD2|A0A0H2UKD2_DANRE;tr|T1ECV3|T1ECV3_DANRE;tr|F1QCR6|F1QCR6_DANRE;tr|A0A2R8QEI9|A0A2R8QEI9_DANRE;tr|Q4U0V5|Q4U0V5_DANRE;tr|F1QSG1|F1QSG1_DANRE;tr|A0A2R8Q5I8|A0A2R8Q5I8_DANRE;tr|E7FEV4|E7FEV4_DANRE;tr|A0A2R8Q9G6|A0A2R8Q9G6_DANRE	0.356953	Q6P0B1	0.780812	0.187929	8.98733	0.0900198	0.73934
3359	tr|A8WHR4|A8WHR4_DANRE	0.323599	A8WHR4	0.799074	0.170379	8.98733	0.0900356	0.73934
6093	tr|F1R1J6|F1R1J6_DANRE;tr|A0A2R8RLV5|A0A2R8RLV5_DANRE;tr|Q6R3L1|Q6R3L1_DANRE;tr|A5PN58|A5PN58_DANRE;tr|A0A2R8PWE6|A0A2R8PWE6_DANRE	0.311467	F1R1J6	0.805822	0.164056	8.98733	0.090145	0.73934
3771	tr|B3DFP9|B3DFP9_DANRE	0.511276	B3DFP9	0.701601	0.269309	8.98733	0.0901536	0.73934
2978	tr|A4QN77|A4QN77_DANRE;sp|Q6NWF4|VPS25_DANRE;tr|F1QSR5|F1QSR5_DANRE	0.344517	A4QN77	0.787572	0.181529	8.98733	0.0902426	0.73934
8015	tr|Q5RGX5|Q5RGX5_DANRE;tr|Q7ZTV0|Q7ZTV0_DANRE;tr|Q5RGX4|Q5RGX4_DANRE;tr|Q5RGX2|Q5RGX2_DANRE;tr|Q8UUR5|Q8UUR5_DANRE;tr|Q8UUR7|Q8UUR7_DANRE;tr|Q8UUR6|Q8UUR6_DANRE;tr|A0A2R8Q454|A0A2R8Q454_DANRE	0.315597	Q5RGX5	0.803519	0.166316	8.98733	0.0902845	0.73934
10941	tr|Q9PUC5|Q9PUC5_DANRE;tr|Q7ZU20|Q7ZU20_DANRE;tr|A0A2R8QBI3|A0A2R8QBI3_DANRE	0.312631	Q9PUC5	0.805172	0.164754	8.98733	0.0902854	0.73934
5986	tr|F1QX79|F1QX79_DANRE;tr|F1QM37|F1QM37_DANRE	-0.315029	F1QX79	1.24404	0.166045	8.98733	0.09033	0.73934
9706	tr|Q6W2N6|Q6W2N6_DANRE;tr|Q24JW4|Q24JW4_DANRE	0.536963	Q6W2N6	0.68922	0.283212	8.98733	0.0905142	0.73934
3036	tr|A5D8S4|A5D8S4_DANRE;tr|F1QRV8|F1QRV8_DANRE;tr|A0A0R4IRR1|A0A0R4IRR1_DANRE;tr|Q0D298|Q0D298_DANRE	0.589847	A5D8S4	0.664413	0.311124	8.98733	0.0905308	0.73934
7536	tr|Q4V9I3|Q4V9I3_DANRE;tr|A0A0R4IU57|A0A0R4IU57_DANRE	0.346596	Q4V9I3	0.786437	0.182884	8.98733	0.0906306	0.73934
4228	tr|E7EZ76|E7EZ76_DANRE	0.327107	E7EZ76	0.797134	0.172627	8.98733	0.090674	0.73934
8400	tr|Q6AZC9|Q6AZC9_DANRE;tr|E7FAB6|E7FAB6_DANRE;tr|E9QBI1|E9QBI1_DANRE	0.340541	Q6AZC9	0.789745	0.179778	8.98733	0.090767	0.73934
2424	tr|A0A2R8QSU3|A0A2R8QSU3_DANRE	0.39955	A0A2R8	0.758095	0.21098	8.98733	0.0908324	0.73934
4433	tr|E7F638|E7F638_DANRE;tr|A0A2R8RLT8|A0A2R8RLT8_DANRE;tr|A0A2R8QLR0|A0A2R8QLR0_DANRE	0.377411	E7F638	0.769818	0.199301	8.98733	0.0908486	0.73934
1201	tr|A0A0R4II76|A0A0R4II76_DANRE;sp|Q6AZA0|THIL_DANRE	0.348297	A0A0R4	0.785511	0.184013	8.98733	0.0909772	0.73934
6924	tr|Q08C97|Q08C97_DANRE;tr|F1QJZ3|F1QJZ3_DANRE	0.351977	Q08C97	0.783509	0.186007	8.98733	0.0910496	0.73934
6992	tr|Q0P490|Q0P490_DANRE;tr|A0A2R8QHP7|A0A2R8QHP7_DANRE	0.368613	Q0P490	0.774527	0.194801	8.98733	0.0910539	0.73934
1821	tr|A0A2C9F1K3|A0A2C9F1K3_DANRE;tr|A0A0R4IX17|A0A0R4IX17_DANRE;tr|E9QB13|E9QB13_DANRE;sp|Q20JQ7|SC4AB_DANRE	0.401524	A0A2C9	0.757058	0.212243	8.98733	0.0911184	0.73934
10561	tr|Q803H5|Q803H5_DANRE;sp|Q6PH57|GBB1_DANRE	0.322909	Q803H5	0.799456	0.170695	8.98733	0.0911295	0.73934
3175	tr|A7MC27|A7MC27_DANRE	0.344802	A7MC27	0.787416	0.18227	8.98733	0.0911327	0.73934
3240	tr|A8E582|A8E582_DANRE;tr|Q7ZVE9|Q7ZVE9_DANRE;tr|A0A2R8RN68|A0A2R8RN68_DANRE	0.406356	A8E582	0.754527	0.214821	8.98733	0.0911495	0.73934
55	sp|A3KQQ9|SCG3_DANRE;tr|A0A2R8QF03|A0A2R8QF03_DANRE	0.335319	A3KQQ9	0.792609	0.177277	8.98733	0.0911634	0.73934
2611	tr|A0A2R8S009|A0A2R8S009_DANRE;tr|A0A0G2KKK6|A0A0G2KKK6_DANRE;tr|E7F9H1|E7F9H1_DANRE;tr|Q5U3A6|Q5U3A6_DANRE;tr|A5WUS3|A5WUS3_DANRE;tr|A0A0R4IG34|A0A0R4IG34_DANRE	0.379321	A0A2R8	0.7688	0.20059	8.98733	0.0912332	0.73934
10814	tr|Q90XR7|Q90XR7_DANRE;tr|B8JLG4|B8JLG4_DANRE	0.594729	Q90XR7	0.662169	0.314505	8.98733	0.0912369	0.73934
10490	tr|Q802F1|Q802F1_DANRE	0.327333	Q802F1	0.797009	0.17312	8.98733	0.0912683	0.73934
284	sp|Q52PJ5|DPYL3_DANRE	0.323823	Q52PJ5	0.79895	0.171286	8.98733	0.0913034	0.73934
1260	tr|A0A0R4IL86|A0A0R4IL86_DANRE	0.331662	A0A0R4	0.794621	0.175434	8.98733	0.0913069	0.73934
10495	tr|Q802G2|Q802G2_DANRE;tr|F6NPA3|F6NPA3_DANRE;tr|F6NSX3|F6NSX3_DANRE;tr|Q6DHK6|Q6DHK6_DANRE;tr|D2CKK9|D2CKK9_DANRE	0.330748	Q802G2	0.795124	0.174957	8.98733	0.0913158	0.73934
3259	tr|A8E7L0|A8E7L0_DANRE;tr|A8E7L1|A8E7L1_DANRE;tr|Q4VBH6|Q4VBH6_DANRE	0.555982	A8E7L0	0.680194	0.294115	8.98733	0.0913304	0.73934
417	sp|Q6DG85|URIC_DANRE;tr|E9QGD6|E9QGD6_DANRE;tr|E9QFD2|E9QFD2_DANRE	-0.410032	Q6DG85	1.32872	0.21691	8.98733	0.0913332	0.73934
10344	tr|Q7ZVT6|Q7ZVT6_DANRE;tr|B7ZVC9|B7ZVC9_DANRE;tr|Q1LW94|Q1LW94_DANRE	0.324873	Q7ZVT6	0.798369	0.171892	8.98733	0.0913852	0.73934
10578	tr|Q803M7|Q803M7_DANRE	0.337472	Q803M7	0.791427	0.178602	8.98733	0.0914528	0.73934
8846	tr|Q6IQU1|Q6IQU1_DANRE;tr|Q5TYY5|Q5TYY5_DANRE	0.331923	Q6IQU1	0.794477	0.175678	8.98733	0.0914734	0.73934
1670	tr|A0A140LGF3|A0A140LGF3_DANRE;tr|A0A2R8QMC5|A0A2R8QMC5_DANRE;tr|E7FAY0|E7FAY0_DANRE	0.40729	A0A140	0.754038	0.21557	8.98733	0.0914754	0.73934
9651	tr|Q6TGZ9|Q6TGZ9_DANRE;tr|B0S8L0|B0S8L0_DANRE;tr|A7E2N1|A7E2N1_DANRE;tr|A0A2R8RVW0|A0A2R8RVW0_DANRE	0.365138	Q6TGZ9	0.776395	0.19333	8.98733	0.0915754	0.73934
6208	tr|F1R4C8|F1R4C8_DANRE;tr|Q566S4|Q566S4_DANRE	0.308987	F1R4C8	0.807208	0.163728	8.98733	0.0917918	0.73934
4072	tr|B8JLG8|B8JLG8_DANRE;tr|E7FBQ4|E7FBQ4_DANRE	0.361045	B8JLG8	0.778601	0.191491	8.98733	0.0920507	0.73934
6366	tr|F1RAN8|F1RAN8_DANRE	0.314691	F1RAN8	0.804023	0.166929	8.98733	0.0920881	0.73934
6287	tr|F1R826|F1R826_DANRE;tr|A0A2R8RKA3|A0A2R8RKA3_DANRE	-0.337449	F1R826	1.26352	0.179023	8.98733	0.0921224	0.73934
1071	tr|A0A0R4IDN1|A0A0R4IDN1_DANRE;tr|Q8JHV7|Q8JHV7_DANRE	0.313261	A0A0R4	0.804821	0.166271	8.98733	0.0922568	0.73934
7707	tr|Q508P8|Q508P8_DANRE;tr|B3DK50|B3DK50_DANRE;tr|A0MQ61|A0MQ61_DANRE;tr|Q7T1B6|Q7T1B6_DANRE	-0.402351	Q508P8	1.32166	0.21358	8.98733	0.0922854	0.73934
10221	tr|Q7ZV11|Q7ZV11_DANRE	0.330656	Q7ZV11	0.795175	0.175536	8.98733	0.0923074	0.73934
6328	tr|F1R9K5|F1R9K5_DANRE;tr|Q5BKV4|Q5BKV4_DANRE;tr|J4C3V8|J4C3V8_DANRE;tr|J4CN05|J4CN05_DANRE	0.46221	F1R9K5	0.725873	0.245466	8.98733	0.092411	0.73934
4722	tr|E7FFB1|E7FFB1_DANRE	0.343126	E7FFB1	0.788331	0.18226	8.98733	0.0924659	0.73934
8841	tr|Q6IQR8|Q6IQR8_DANRE;tr|F1R483|F1R483_DANRE	0.321516	Q6IQR8	0.800228	0.170872	8.98733	0.0926122	0.73934
6741	tr|I1XUS8|I1XUS8_DANRE;tr|A0A0G2KCW6|A0A0G2KCW6_DANRE;tr|Q6PGT6|Q6PGT6_DANRE	0.316076	I1XUS8	0.803252	0.16801	8.98733	0.0926621	0.73934
6758	tr|I3ISM5|I3ISM5_DANRE;tr|I3IS43|I3IS43_DANRE;tr|A0A2R8QN63|A0A2R8QN63_DANRE;tr|I3IT07|I3IT07_DANRE	1.20358	I3ISM5	0.434197	0.639798	8.98733	0.0926773	0.73934
873	tr|A0A0G2KSU4|A0A0G2KSU4_DANRE;tr|A8KBJ2|A8KBJ2_DANRE;tr|Q0P4D3|Q0P4D3_DANRE;tr|A3KP09|A3KP09_DANRE;tr|A8KAZ9|A8KAZ9_DANRE	0.328671	A0A0G2	0.79627	0.174738	8.98733	0.0927146	0.73934
1874	tr|A0A2R8PZA4|A0A2R8PZA4_DANRE;tr|Q0V948|Q0V948_DANRE;tr|F1RD77|F1RD77_DANRE;tr|Q566X7|Q566X7_DANRE	0.43025	A0A2R8	0.742133	0.228775	8.98733	0.0927536	0.73934
2195	tr|A0A2R8QHK1|A0A2R8QHK1_DANRE;tr|F1Q8A5|F1Q8A5_DANRE;tr|A4QP67|A4QP67_DANRE	0.302798	A0A2R8	0.810679	0.161025	8.98733	0.0927881	0.73934
930	tr|A0A0H2UKL4|A0A0H2UKL4_DANRE;tr|X1WHG6|X1WHG6_DANRE	0.295452	A0A0H2	0.814817	0.157174	8.98733	0.0928867	0.73934
6805	tr|K7DY29|K7DY29_DANRE;tr|A0A2R8RUV2|A0A2R8RUV2_DANRE	-0.501562	K7DY29	1.41575	0.267065	8.98733	0.0931413	0.73934
8206	tr|Q5XJ60|Q5XJ60_DANRE;tr|A0A0R4ITL8|A0A0R4ITL8_DANRE	0.329571	Q5XJ60	0.795773	0.175504	8.98733	0.09317	0.73934
911	tr|A0A0G2L6V9|A0A0G2L6V9_DANRE	0.314818	A0A0G2	0.803952	0.16765	8.98733	0.0931752	0.73934
1244	tr|A0A0R4IKP5|A0A0R4IKP5_DANRE;tr|E7F9S0|E7F9S0_DANRE;tr|A0A2R8PVQ8|A0A2R8PVQ8_DANRE;tr|A0A2R8PX08|A0A2R8PX08_DANRE	0.360867	A0A0R4	0.778696	0.192252	8.98733	0.0932892	0.73934
10328	tr|Q7ZVN9|Q7ZVN9_DANRE;tr|F1RE17|F1RE17_DANRE;tr|A0A2R8RVY9|A0A2R8RVY9_DANRE	-0.367922	Q7ZVN9	1.29049	0.196251	8.98733	0.093633	0.73934
2974	tr|A4QN64|A4QN64_DANRE;tr|A0A0R4IZE4|A0A0R4IZE4_DANRE	0.422788	A4QN64	0.745982	0.225638	8.98733	0.0937839	0.73934
5320	tr|F1QBQ8|F1QBQ8_DANRE;tr|A0A2R8QKD1|A0A2R8QKD1_DANRE;tr|A0A2R8Q2X2|A0A2R8Q2X2_DANRE;tr|Q7ZVP6|Q7ZVP6_DANRE	0.396273	F1QBQ8	0.759819	0.211562	8.98733	0.0938822	0.73934
2433	tr|A0A2R8QTG3|A0A2R8QTG3_DANRE;tr|A0A2R8RV27|A0A2R8RV27_DANRE;tr|A0A2R8QU90|A0A2R8QU90_DANRE;tr|Q7ZVQ7|Q7ZVQ7_DANRE;tr|A0A0R4IKI3|A0A0R4IKI3_DANRE	0.400438	A0A2R8	0.757628	0.213795	8.98733	0.093895	0.73934
1868	tr|A0A2R8PYV4|A0A2R8PYV4_DANRE;tr|A0A2R8Q5M4|A0A2R8Q5M4_DANRE;tr|E7F5Z0|E7F5Z0_DANRE;tr|A0A2R8QNK8|A0A2R8QNK8_DANRE;tr|A0A2R8QLQ3|A0A2R8QLQ3_DANRE;tr|A0A0R4IBW6|A0A0R4IBW6_DANRE;tr|A0A2R8QKP7|A0A2R8QKP7_DANRE	0.372536	A0A2R8	0.772423	0.19893	8.98733	0.0939405	0.73934
9702	tr|Q6U1J7|Q6U1J7_DANRE	0.326051	Q6U1J7	0.797717	0.174119	8.98733	0.0939591	0.73934
4233	tr|E7EZ79|E7EZ79_DANRE;tr|A0A1L1QZU5|A0A1L1QZU5_DANRE;tr|F1QVS1|F1QVS1_DANRE;tr|A1L1W0|A1L1W0_DANRE;tr|E9QCH0|E9QCH0_DANRE	0.313341	E7EZ79	0.804776	0.167349	8.98733	0.0939879	0.73934
4603	tr|E7FC11|E7FC11_DANRE	0.334848	E7FC11	0.792867	0.178848	8.98733	0.0940063	0.73934
10652	tr|Q804H0|Q804H0_DANRE;tr|Q32PQ2|Q32PQ2_DANRE	0.739267	Q804H0	0.599044	0.394859	8.98733	0.09401	0.73934
4808	tr|E9QCA0|E9QCA0_DANRE;tr|F1Q5X0|F1Q5X0_DANRE;tr|Q502H0|Q502H0_DANRE;tr|F1QVH0|F1QVH0_DANRE	0.29604	E9QCA0	0.814485	0.158158	8.98733	0.0940743	0.73934
5872	tr|F1QTX4|F1QTX4_DANRE;sp|Q6NXA9|UBXN1_DANRE;tr|A0A140LFV6|A0A140LFV6_DANRE	0.449006	F1QTX4	0.732547	0.239899	8.98733	0.0940973	0.73934
3242	tr|A8E5D6|A8E5D6_DANRE;tr|F1QQ30|F1QQ30_DANRE	0.310269	A8E5D6	0.806491	0.165808	8.98733	0.0941563	0.73934
7262	tr|Q1RLQ1|Q1RLQ1_DANRE;tr|A0A0R4II97|A0A0R4II97_DANRE	0.386756	Q1RLQ1	0.764847	0.206724	8.98733	0.0942129	0.73934
10508	tr|Q802X1|Q802X1_DANRE	0.354026	Q802X1	0.782398	0.189248	8.98733	0.0942403	0.73934
290	sp|Q568F6|PURA2_DANRE	0.314041	Q568F6	0.804385	0.167947	8.98733	0.0943622	0.73934
5285	tr|F1QA97|F1QA97_DANRE;tr|E9QF92|E9QF92_DANRE	0.325318	F1QA97	0.798122	0.173989	8.98733	0.0943808	0.73934
8871	tr|Q6NSM5|Q6NSM5_DANRE	0.332752	Q6NSM5	0.79402	0.177969	8.98733	0.0943872	0.73934
5534	tr|F1QIC2|F1QIC2_DANRE;sp|Q58EN8|VP33B_DANRE	0.309524	F1QIC2	0.806908	0.16563	8.98733	0.09453	0.73934
6612	tr|F8W2V3|F8W2V3_DANRE	-0.342379	F8W2V3	1.26785	0.18322	8.98733	0.0945439	0.73934
8089	tr|Q5SPP2|Q5SPP2_DANRE;tr|Q4V9K0|Q4V9K0_DANRE;tr|B0S667|B0S667_DANRE;tr|B0S668|B0S668_DANRE;tr|A0A0R4IBR3|A0A0R4IBR3_DANRE;tr|A0A286YA61|A0A286YA61_DANRE	0.301865	Q5SPP2	0.811203	0.161569	8.98733	0.0945953	0.73934
6464	tr|F1RDR2|F1RDR2_DANRE	0.298522	F1RDR2	0.813085	0.159851	8.98733	0.0947215	0.73934
7516	tr|Q4V947|Q4V947_DANRE;tr|A5WWB4|A5WWB4_DANRE;tr|Q1LUY7|Q1LUY7_DANRE;tr|Q7ZTX6|Q7ZTX6_DANRE	0.319859	Q4V947	0.801148	0.171309	8.98733	0.0947751	0.73934
4908	tr|E9QFL6|E9QFL6_DANRE;tr|Q6DH49|Q6DH49_DANRE;tr|F1QZM2|F1QZM2_DANRE	0.442693	E9QFL6	0.73576	0.2371	8.98733	0.094779	0.73934
5202	tr|F1Q8D2|F1Q8D2_DANRE;tr|Q5U3U1|Q5U3U1_DANRE	0.343867	F1Q8D2	0.787927	0.184242	8.98733	0.0948895	0.73934
6820	tr|L0S5L0|L0S5L0_DANRE;tr|A0A0H2UKU2|A0A0H2UKU2_DANRE	0.349345	L0S5L0	0.78494	0.187184	8.98733	0.0949	0.73934
390	sp|Q68EL2|DTD2_DANRE;tr|F1QCP5|F1QCP5_DANRE	0.357672	Q68EL2	0.780423	0.191662	8.98733	0.0949248	0.73934
3508	tr|B0S5M3|B0S5M3_DANRE;tr|A0A0G2KSQ8|A0A0G2KSQ8_DANRE;tr|E9QDU3|E9QDU3_DANRE;tr|E7FE64|E7FE64_DANRE	0.351141	B0S5M3	0.783964	0.188217	8.98733	0.0950055	0.73934
3728	tr|B2GS81|B2GS81_DANRE;sp|Q08CN0|TPPC2_DANRE	0.323099	B2GS81	0.799351	0.173256	8.98733	0.0951193	0.73934
3315	tr|A8KC30|A8KC30_DANRE;tr|Q6IQ72|Q6IQ72_DANRE;tr|A0A0R4IFE2|A0A0R4IFE2_DANRE;tr|A0A2R8QG90|A0A2R8QG90_DANRE;tr|F8W3U0|F8W3U0_DANRE	0.350287	A8KC30	0.784428	0.187871	8.98733	0.0951732	0.73934
5931	tr|F1QVU3|F1QVU3_DANRE;tr|Q802V3|Q802V3_DANRE;tr|A0A2R8Q7K6|A0A2R8Q7K6_DANRE	0.313804	F1QVU3	0.804518	0.168399	8.98733	0.0953335	0.73934
10525	tr|Q802Z4|Q802Z4_DANRE	0.319498	Q802Z4	0.801349	0.171474	8.98733	0.0953658	0.73934
3011	tr|A4QP74|A4QP74_DANRE;tr|F1QAX0|F1QAX0_DANRE	0.326256	A4QP74	0.797604	0.175214	8.98733	0.0955485	0.73934
4168	tr|E3P7J3|E3P7J3_DANRE;tr|F1QBC0|F1QBC0_DANRE;tr|C5H5I1|C5H5I1_DANRE;tr|B0S6W7|B0S6W7_DANRE	0.387683	E3P7J3	0.764356	0.208363	8.98733	0.0957668	0.73934
1767	tr|A0A286Y9I3|A0A286Y9I3_DANRE;tr|Q9I9P6|Q9I9P6_DANRE;tr|Q1MTI1|Q1MTI1_DANRE;tr|Q6DGI4|Q6DGI4_DANRE	0.429418	A0A286	0.742562	0.230861	8.98733	0.0958489	0.73934
6435	tr|F1RCS5|F1RCS5_DANRE;tr|Q6PBV8|Q6PBV8_DANRE;tr|Q5BJ18|Q5BJ18_DANRE	0.347408	F1RCS5	0.785995	0.186841	8.98733	0.0959541	0.73934
8482	tr|Q6DG04|Q6DG04_DANRE;tr|A0A0R4IN44|A0A0R4IN44_DANRE;tr|A0A2R8QAU6|A0A2R8QAU6_DANRE;tr|A0A0R4IP90|A0A0R4IP90_DANRE;tr|A0A0R4IH83|A0A0R4IH83_DANRE	0.39854	Q6DG04	0.758626	0.214353	8.98733	0.0959722	0.73934
9890	tr|Q7T173|Q7T173_DANRE;tr|Q5XJ26|Q5XJ26_DANRE;tr|A0A0R4IV38|A0A0R4IV38_DANRE	0.309883	Q7T173	0.806707	0.166682	8.98733	0.0959925	0.73934
2441	tr|A0A2R8QTL0|A0A2R8QTL0_DANRE;tr|O93409|O93409_DANRE;tr|E9QJI5|E9QJI5_DANRE	0.311115	A0A2R8	0.806019	0.167435	8.98733	0.0961467	0.73934
87	sp|A8Y5U1|CE051_DANRE	0.33153	A8Y5U1	0.794693	0.17848	8.98733	0.0962387	0.73934
10228	tr|Q7ZV25|Q7ZV25_DANRE	0.377284	Q7ZV25	0.769886	0.203121	8.98733	0.0962518	0.73934
8570	tr|Q6DGV0|Q6DGV0_DANRE;tr|F1QTI1|F1QTI1_DANRE	0.302784	Q6DGV0	0.810686	0.163051	8.98733	0.0963198	0.73934
2026	tr|A0A2R8Q8K1|A0A2R8Q8K1_DANRE;tr|B2GRR5|B2GRR5_DANRE;sp|Q6GMG5|IMDH1_DANRE;tr|Q1LY40|Q1LY40_DANRE	0.348788	A0A2R8	0.785243	0.187843	8.98733	0.0963477	0.73934
7659	tr|Q503T9|Q503T9_DANRE;tr|Q6DBY6|Q6DBY6_DANRE;tr|A4QN73|A4QN73_DANRE;tr|A0A2R8RL55|A0A2R8RL55_DANRE;tr|B1WB82|B1WB82_DANRE;tr|F1QW07|F1QW07_DANRE	0.43756	Q503T9	0.738382	0.235655	8.98733	0.0963521	0.73934
9102	tr|Q6NZR9|Q6NZR9_DANRE;tr|A0A0R4IY34|A0A0R4IY34_DANRE	0.326696	Q6NZR9	0.79736	0.175971	8.98733	0.0963901	0.73934
5049	tr|F1Q4R4|F1Q4R4_DANRE;tr|A9JSV3|A9JSV3_DANRE	0.353851	F1Q4R4	0.782493	0.190601	8.98733	0.0963958	0.73934
7863	tr|Q58ER0|Q58ER0_DANRE;tr|B0UYR3|B0UYR3_DANRE	0.481108	Q58ER0	0.716427	0.259155	8.98733	0.096403	0.73934
10365	tr|Q7ZVW4|Q7ZVW4_DANRE;tr|Q6P0G4|Q6P0G4_DANRE;tr|Q1LUP2|Q1LUP2_DANRE;tr|A0A2R8QBF8|A0A2R8QBF8_DANRE;tr|Q7ZUA1|Q7ZUA1_DANRE;tr|Q1LUP1|Q1LUP1_DANRE;tr|A0A2R8Q5P5|A0A2R8Q5P5_DANRE;tr|Q6TNW1|Q6TNW1_DANRE;tr|Q1LY67|Q1LY67_DANRE;tr|Q1LY66|Q1LY66_DANRE;tr|Q1LY65|Q1LY65_DANRE	0.320892	Q7ZVW4	0.800575	0.172878	8.98733	0.0964457	0.73934
8062	tr|Q5RKP8|Q5RKP8_DANRE	0.360985	Q5RKP8	0.778633	0.194511	8.98733	0.0964944	0.73934
10359	tr|Q7ZVW0|Q7ZVW0_DANRE	0.30576	Q7ZVW0	0.809016	0.164755	8.98733	0.0964952	0.73934
1039	tr|A0A0R4ICR2|A0A0R4ICR2_DANRE;tr|A0A286YA34|A0A286YA34_DANRE	0.334872	A0A0R4	0.792854	0.180464	8.98733	0.0965313	0.73934
7985	tr|Q5PR59|Q5PR59_DANRE;tr|B3DJE6|B3DJE6_DANRE;tr|B0S6K7|B0S6K7_DANRE	-0.350232	Q5PR59	1.27477	0.188889	8.98733	0.0967535	0.73934
5800	tr|F1QS09|F1QS09_DANRE;tr|A0A2R8PZU0|A0A2R8PZU0_DANRE;tr|A0A2R8QQZ3|A0A2R8QQZ3_DANRE	0.357151	F1QS09	0.780705	0.192654	8.98733	0.0968033	0.73934
7308	tr|Q2PBM9|Q2PBM9_DANRE;tr|Q2PBM8|Q2PBM8_DANRE;tr|B0S8G3|B0S8G3_DANRE;tr|B0S8G5|B0S8G5_DANRE;tr|Q2PBM7|Q2PBM7_DANRE;tr|B0S8G4|B0S8G4_DANRE;tr|Q8AWC6|Q8AWC6_DANRE	0.344193	Q2PBM9	0.787748	0.185686	8.98733	0.0968366	0.73934
9885	tr|Q7T0F4|Q7T0F4_DANRE;tr|E9QD41|E9QD41_DANRE	0.353528	Q7T0F4	0.782668	0.190728	8.98733	0.0968462	0.73934
367	sp|Q5XIZ6|GPD1L_DANRE	0.303902	Q5XIZ6	0.810058	0.163961	8.98733	0.0968573	0.73934
3145	tr|A7E2G1|A7E2G1_DANRE;tr|A4IGG4|A4IGG4_DANRE;tr|A0A2R8QM23|A0A2R8QM23_DANRE;tr|F1QIA6|F1QIA6_DANRE	-0.28288	A7E2G1	1.21662	0.152645	8.98733	0.0969039	0.73934
4974	tr|E9QH74|E9QH74_DANRE;tr|A0A2R8PXU3|A0A2R8PXU3_DANRE;tr|A0A2R8Q5B9|A0A2R8Q5B9_DANRE	0.339949	E9QH74	0.790069	0.183455	8.98733	0.0969275	0.73934
1409	tr|A0A0R4IS84|A0A0R4IS84_DANRE	0.649748	A0A0R4	0.637392	0.35067	8.98733	0.0969531	0.73934
10378	tr|Q7ZVZ0|Q7ZVZ0_DANRE;tr|F1Q889|F1Q889_DANRE	0.344696	Q7ZVZ0	0.787474	0.186255	8.98733	0.0972951	0.73934
1949	tr|A0A2R8Q3Q7|A0A2R8Q3Q7_DANRE;tr|A0A2R8RMX2|A0A2R8RMX2_DANRE;tr|A0A0G2KGQ6|A0A0G2KGQ6_DANRE;tr|A0A2R8RMB3|A0A2R8RMB3_DANRE;tr|A0A2R8RHW5|A0A2R8RHW5_DANRE;tr|A0A2R8QA68|A0A2R8QA68_DANRE;tr|E7FH65|E7FH65_DANRE;tr|A0A2R8Q3Z7|A0A2R8Q3Z7_DANRE;tr|A0A2R8Q1Q1|A0A2R8Q1Q1_DANRE;tr|A0A2R8PZH5|A0A2R8PZH5_DANRE	0.328175	A0A2R8	0.796543	0.177329	8.98733	0.0972953	0.73934
8755	tr|Q6GMM0|Q6GMM0_DANRE;tr|F1QR85|F1QR85_DANRE;tr|E9QJE0|E9QJE0_DANRE;tr|E7EYC1|E7EYC1_DANRE	0.292439	Q6GMM0	0.81652	0.15807	8.98733	0.0973882	0.73934
8640	tr|Q6DHL6|Q6DHL6_DANRE	-0.790891	Q6DHL6	1.73014	0.427581	8.98733	0.0974458	0.73934
1669	tr|A0A140LGC3|A0A140LGC3_DANRE	0.383182	A0A140	0.766745	0.207167	8.98733	0.0974555	0.73934
1897	tr|A0A2R8Q0D2|A0A2R8Q0D2_DANRE;tr|F1QQL4|F1QQL4_DANRE;tr|Q4V9F1|Q4V9F1_DANRE;tr|Q08CT5|Q08CT5_DANRE	0.299268	A0A2R8	0.812665	0.161802	8.98733	0.0974609	0.73934
9904	tr|Q7T2A8|Q7T2A8_DANRE;tr|A0A2R8QC53|A0A2R8QC53_DANRE;tr|A0A2R8QPB0|A0A2R8QPB0_DANRE	0.324729	Q7T2A8	0.798448	0.175583	8.98733	0.0974854	0.73934
10655	tr|Q804H1|Q804H1_DANRE	-0.350441	Q804H1	1.27495	0.189669	8.98733	0.0977628	0.73934
3668	tr|B2GP50|B2GP50_DANRE;sp|Q58EE9|GFAP_DANRE;tr|F1RAE8|F1RAE8_DANRE;tr|Q8JIY5|Q8JIY5_DANRE;tr|C5IG44|C5IG44_DANRE	0.311638	B2GP50	0.805726	0.168683	8.98733	0.0977893	0.73934
7097	tr|Q1LUM9|Q1LUM9_DANRE;tr|A1L1S7|A1L1S7_DANRE;tr|A0A2R8QU45|A0A2R8QU45_DANRE;tr|Q1LUN0|Q1LUN0_DANRE;tr|A0A0R4ICI6|A0A0R4ICI6_DANRE	0.425343	Q1LUM9	0.744662	0.2303	8.98733	0.0978772	0.73934
8539	tr|Q6DGL1|Q6DGL1_DANRE;tr|A7MCH1|A7MCH1_DANRE	0.344395	Q6DGL1	0.787638	0.186517	8.98733	0.0979486	0.73934
10804	tr|Q90X63|Q90X63_DANRE;tr|Q803S8|Q803S8_DANRE;tr|Q6P3M3|Q6P3M3_DANRE	0.33893	Q90X63	0.790627	0.183594	8.98733	0.0980063	0.73934
6757	tr|I3ISH4|I3ISH4_DANRE;tr|Q6PBW8|Q6PBW8_DANRE;tr|B0JZK8|B0JZK8_DANRE	0.324087	I3ISH4	0.798804	0.17563	8.98733	0.0981304	0.73934
1824	tr|A0A2R4FXU1|A0A2R4FXU1_DANRE;tr|A0A2R4FXQ8|A0A2R4FXQ8_DANRE;tr|F8W4J7|F8W4J7_DANRE;tr|Q0Q5Z0|Q0Q5Z0_DANRE	0.660376	A0A2R4	0.632713	0.357907	8.98733	0.0981588	0.73934
6665	tr|F8W4I7|F8W4I7_DANRE	-0.355426	F8W4I7	1.27936	0.19268	8.98733	0.0982312	0.73934
3121	tr|A5WWB7|A5WWB7_DANRE;tr|F1Q545|F1Q545_DANRE;tr|Q5U3B1|Q5U3B1_DANRE	0.307827	A5WWB7	0.807858	0.166884	8.98733	0.0982445	0.73934
4817	tr|E9QCI9|E9QCI9_DANRE;tr|Q7ZUZ1|Q7ZUZ1_DANRE;tr|Q1MT90|Q1MT90_DANRE;tr|E7FGF7|E7FGF7_DANRE	0.298592	E9QCI9	0.813046	0.16188	8.98733	0.0982485	0.73934
9174	tr|Q6P0S2|Q6P0S2_DANRE;tr|A8E5I7|A8E5I7_DANRE;tr|B0R197|B0R197_DANRE	0.314568	Q6P0S2	0.804092	0.170544	8.98733	0.0982543	0.73934
5357	tr|F1QCR7|F1QCR7_DANRE;tr|A9JRN9|A9JRN9_DANRE	0.314585	F1QCR7	0.804082	0.170629	8.98733	0.0983805	0.73934
8835	tr|Q6IQP5|Q6IQP5_DANRE	0.363283	Q6IQP5	0.777393	0.197119	8.98733	0.0984926	0.73934
9547	tr|Q6PH04|Q6PH04_DANRE;tr|F1QVG3|F1QVG3_DANRE;tr|F1QUB4|F1QUB4_DANRE;tr|A1L1F2|A1L1F2_DANRE	0.340649	Q6PH04	0.789686	0.184934	8.98733	0.0986434	0.73934
9357	tr|Q6PBS3|Q6PBS3_DANRE;tr|Q5RL11|Q5RL11_DANRE;tr|B2GS19|B2GS19_DANRE;tr|F1QI32|F1QI32_DANRE	0.303845	Q6PBS3	0.81009	0.164968	8.98733	0.0986689	0.73934
3170	tr|A7MBY7|A7MBY7_DANRE	0.322861	A7MBY7	0.799483	0.175321	8.98733	0.098717	0.73934
7243	tr|Q1MT41|Q1MT41_DANRE;tr|Q66I76|Q66I76_DANRE;tr|Q08BS3|Q08BS3_DANRE	0.309806	Q1MT41	0.80675	0.168267	8.98733	0.0987765	0.73934
6209	tr|F1R4D0|F1R4D0_DANRE	0.312209	F1R4D0	0.805408	0.169581	8.98733	0.0987923	0.73934
4890	tr|E9QF35|E9QF35_DANRE;tr|E9QDC1|E9QDC1_DANRE	0.482303	E9QF35	0.715834	0.262052	8.98733	0.0988816	0.73934
8046	tr|Q5RI09|Q5RI09_DANRE;tr|A4QN67|A4QN67_DANRE	0.317928	Q5RI09	0.802221	0.172759	8.98733	0.0989116	0.73934
10492	tr|Q802G1|Q802G1_DANRE;tr|C3S171|C3S171_DANRE;tr|A0A2R8RWH8|A0A2R8RWH8_DANRE;tr|Q503Y1|Q503Y1_DANRE	0.313775	Q802G1	0.804534	0.17053	8.98733	0.0989572	0.73934
7542	tr|Q4V9N0|Q4V9N0_DANRE;tr|Q1JQ42|Q1JQ42_DANRE;tr|F6P928|F6P928_DANRE;tr|A4QP46|A4QP46_DANRE;tr|Q08BS5|Q08BS5_DANRE;tr|A7MBQ2|A7MBQ2_DANRE	0.27667	Q4V9N0	0.825494	0.150412	8.98733	0.0990504	0.73934
10813	tr|Q90XP7|Q90XP7_DANRE;tr|B3DJ97|B3DJ97_DANRE;tr|A8WGP7|A8WGP7_DANRE	-0.298893	Q90XP7	1.2302	0.162567	8.98733	0.099182	0.73934
4533	tr|E7FA03|E7FA03_DANRE;tr|K4KDS6|K4KDS6_DANRE	0.358711	E7FA03	0.779861	0.195214	8.98733	0.0993471	0.73934
2509	tr|A0A2R8RNV1|A0A2R8RNV1_DANRE	0.316291	A0A2R8	0.803132	0.172146	8.98733	0.0993769	0.73934
2437	tr|A0A2R8QTH3|A0A2R8QTH3_DANRE;sp|Q568L5|A1A1B_DANRE;tr|F1R3J0|F1R3J0_DANRE;tr|E9QG13|E9QG13_DANRE;tr|E9QGW9|E9QGW9_DANRE;tr|E9QFX1|E9QFX1_DANRE	0.347965	A0A2R8	0.785691	0.189402	8.98733	0.0994033	0.73934
788	tr|A0A088GE60|A0A088GE60_DANRE;sp|Q9PTN2|VDRA_DANRE;tr|A0A2R8S0G1|A0A2R8S0G1_DANRE	0.300627	A0A088	0.8119	0.163663	8.98733	0.0994516	0.73934
1688	tr|A0A140LH51|A0A140LH51_DANRE;tr|A0A140LGY7|A0A140LGY7_DANRE	0.316022	A0A140	0.803282	0.172078	8.98733	0.0995092	0.73934
11078	tr|X1WDT9|X1WDT9_DANRE;tr|E7F5A6|E7F5A6_DANRE;tr|A0A0G2L2S4|A0A0G2L2S4_DANRE;tr|A0A2R8QID4|A0A2R8QID4_DANRE;tr|A0A2R8QRN1|A0A2R8QRN1_DANRE;tr|A0A2R8QCS5|A0A2R8QCS5_DANRE;tr|A0A2R8QFA0|A0A2R8QFA0_DANRE;tr|B8JIT9|B8JIT9_DANRE;tr|A0A2R8QLR4|A0A2R8QLR4_DANRE;tr|A0A2R8Q9F8|A0A2R8Q9F8_DANRE;tr|A0A2R8RHV3|A0A2R8RHV3_DANRE;tr|A4IG44|A4IG44_DANRE;tr|F1RBX3|F1RBX3_DANRE	0.360471	X1WDT9	0.77891	0.196308	8.98733	0.0995495	0.73934
8135	tr|Q5U369|Q5U369_DANRE;tr|B0JZI3|B0JZI3_DANRE	0.355815	Q5U369	0.781428	0.193844	8.98733	0.0996565	0.73934
5792	tr|F1QRX2|F1QRX2_DANRE;sp|Q6NV25|SMO3L_DANRE;sp|Q6DI05|SUMO3_DANRE	0.339499	F1QRX2	0.790316	0.184967	8.98733	0.0996755	0.73934
1293	tr|A0A0R4IMF8|A0A0R4IMF8_DANRE;tr|Q6NYR4|Q6NYR4_DANRE;tr|A0A2R8Q860|A0A2R8Q860_DANRE;tr|Q7ZVJ1|Q7ZVJ1_DANRE;tr|Q6TEQ5|Q6TEQ5_DANRE;tr|Q1LY29|Q1LY29_DANRE	0.450058	A0A0R4	0.732014	0.245277	8.98733	0.0997635	0.73934
4081	tr|B8JLK8|B8JLK8_DANRE;tr|B3DJQ3|B3DJQ3_DANRE;tr|Q5RLN6|Q5RLN6_DANRE;tr|Q3LTM3|Q3LTM3_DANRE;tr|Q1ED36|Q1ED36_DANRE	0.289893	B8JLK8	0.817963	0.158073	8.98733	0.0999199	0.73934
1241	tr|A0A0R4IKJ1|A0A0R4IKJ1_DANRE	0.340325	A0A0R4	0.789863	0.185652	8.98733	0.100044	0.73934
5267	tr|F1Q9P4|F1Q9P4_DANRE;tr|A1L245|A1L245_DANRE;tr|Q1LVM0|Q1LVM0_DANRE	0.367989	F1Q9P4	0.774862	0.200779	8.98733	0.100096	0.73934
8024	tr|Q5RH23|Q5RH23_DANRE;tr|Q3ZM07|Q3ZM07_DANRE;tr|B3DJE0|B3DJE0_DANRE	0.344491	Q5RH23	0.787586	0.187961	8.98733	0.1001	0.73934
4342	tr|E7F2Q0|E7F2Q0_DANRE	-0.514371	E7F2Q0	1.42837	0.280671	8.98733	0.100121	0.73934
4804	tr|E9QC94|E9QC94_DANRE;tr|E7F7T2|E7F7T2_DANRE	0.333332	E9QC94	0.793701	0.181892	8.98733	0.100131	0.73934
3283	tr|A8KBA6|A8KBA6_DANRE;sp|O42364|APOEB_DANRE;tr|A4VAJ8|A4VAJ8_DANRE	-0.302234	A8KBA6	1.23305	0.164935	8.98733	0.100153	0.73934
10575	tr|Q803L1|Q803L1_DANRE	0.318639	Q803L1	0.801826	0.173891	8.98733	0.100159	0.73934
8505	tr|Q6DG81|Q6DG81_DANRE	0.314505	Q6DG81	0.804127	0.171663	8.98733	0.100206	0.73934
6502	tr|F6IA10|F6IA10_DANRE;tr|A8KBY8|A8KBY8_DANRE;tr|Q6DG13|Q6DG13_DANRE;tr|F1R6N3|F1R6N3_DANRE;tr|F1QSK0|F1QSK0_DANRE	0.335671	F6IA10	0.792416	0.183236	8.98733	0.100239	0.73934
3125	tr|A5WWG5|A5WWG5_DANRE;tr|Q7T3G0|Q7T3G0_DANRE;tr|A5WWG4|A5WWG4_DANRE	0.503805	A5WWG5	0.705244	0.275029	8.98733	0.100251	0.73934
663	sp|Q7SZP2|CA052_DANRE	0.341131	Q7SZP2	0.789422	0.186278	8.98733	0.100335	0.73934
4170	tr|E3P7J3|E3P7J3_DANRE;tr|Q5RH90|Q5RH90_DANRE;tr|Q5RHX7|Q5RHX7_DANRE	0.307265	E3P7J3	0.808172	0.167798	8.98733	0.100357	0.73934
1666	tr|A0A140LG92|A0A140LG92_DANRE;tr|A0A0R4IWE1|A0A0R4IWE1_DANRE	-0.316347	A0A140	1.24517	0.172829	8.98733	0.100478	0.73934
2155	tr|A0A2R8QFM1|A0A2R8QFM1_DANRE;tr|F1QZ57|F1QZ57_DANRE;tr|A8E4R7|A8E4R7_DANRE;tr|B0S627|B0S627_DANRE;tr|F6NTM3|F6NTM3_DANRE;tr|E7FE61|E7FE61_DANRE;tr|A4IGG2|A4IGG2_DANRE;tr|F1QB76|F1QB76_DANRE	0.384436	A0A2R8	0.766078	0.210103	8.98733	0.100582	0.73934
5279	tr|F1QA20|F1QA20_DANRE;tr|D5FFZ1|D5FFZ1_DANRE	0.584789	F1QA20	0.666747	0.31975	8.98733	0.100719	0.73934
8258	tr|Q5XJT7|Q5XJT7_DANRE;tr|F1R684|F1R684_DANRE	1.27636	Q5XJT7	0.412837	0.698179	8.98733	0.100843	0.73934
8191	tr|Q5VSI7|Q5VSI7_DANRE;tr|E7FBC4|E7FBC4_DANRE	0.310035	Q5VSI7	0.806622	0.169605	8.98733	0.100864	0.73934
10888	tr|Q9DGL4|Q9DGL4_DANRE;tr|B8JKS9|B8JKS9_DANRE;tr|Q503J4|Q503J4_DANRE	-0.500297	Q9DGL4	1.4145	0.273697	8.98733	0.100874	0.73934
5286	tr|F1QA97|F1QA97_DANRE;tr|E9QF92|E9QF92_DANRE;sp|Q7T3H1|DCTN2_DANRE	0.305995	F1QA97	0.808884	0.167401	8.98733	0.100875	0.73934
7952	tr|Q5KTT6|Q5KTT6_DANRE;tr|A0A0R4IBA9|A0A0R4IBA9_DANRE;tr|A0A0R4IFW9|A0A0R4IFW9_DANRE;tr|A3KQB2|A3KQB2_DANRE	-0.356032	Q5KTT6	1.2799	0.194783	8.98733	0.100888	0.73934
2934	tr|A4IFX9|A4IFX9_DANRE;tr|A2BIQ8|A2BIQ8_DANRE;tr|X1WDX4|X1WDX4_DANRE;tr|A0JMB6|A0JMB6_DANRE;tr|A2BIQ7|A2BIQ7_DANRE;tr|Q567W9|Q567W9_DANRE	0.35454	A4IFX9	0.782119	0.194075	8.98733	0.101051	0.73934
8483	tr|Q6DG08|Q6DG08_DANRE	0.320633	Q6DG08	0.800719	0.175541	8.98733	0.101096	0.73934
4229	tr|E7EZ76|E7EZ76_DANRE;tr|X1WHN0|X1WHN0_DANRE	0.41381	E7EZ76	0.750638	0.226556	8.98733	0.101099	0.73934
3991	tr|B8A565|B8A565_DANRE;tr|Q502F5|Q502F5_DANRE	0.292795	B8A565	0.816319	0.160313	8.98733	0.101119	0.73934
3816	tr|B3DIF4|B3DIF4_DANRE;tr|Q803J4|Q803J4_DANRE	0.333171	B3DIF4	0.79379	0.182449	8.98733	0.101166	0.73934
289	sp|Q567B1|OTU1_DANRE	0.303282	Q567B1	0.810407	0.166201	8.98733	0.101378	0.73934
7149	tr|Q1LVS7|Q1LVS7_DANRE;tr|Q1LY95|Q1LY95_DANRE;tr|F1QMT4|F1QMT4_DANRE;tr|A0A286Y8U9|A0A286Y8U9_DANRE	0.284017	Q1LVS7	0.821301	0.155659	8.98733	0.101405	0.73934
1890	tr|A0A2R8PZT2|A0A2R8PZT2_DANRE;tr|F1QB45|F1QB45_DANRE;tr|B1H1J7|B1H1J7_DANRE	0.347192	A0A2R8	0.786112	0.190304	8.98733	0.101438	0.73934
8419	tr|Q6DBW5|Q6DBW5_DANRE	0.290734	Q6DBW5	0.817486	0.159383	8.98733	0.101485	0.73934
6039	tr|F1QZB9|F1QZB9_DANRE;tr|A0A286YB86|A0A286YB86_DANRE;tr|Q5WPB2|Q5WPB2_DANRE	0.409507	F1QZB9	0.752881	0.224501	8.98733	0.101492	0.73934
2732	tr|A1L2D9|A1L2D9_DANRE;tr|A0A0G2L5F9|A0A0G2L5F9_DANRE	0.294366	A1L2D9	0.81543	0.161426	8.98733	0.101578	0.73934
3959	tr|B7ZVV7|B7ZVV7_DANRE;sp|A8WFR0|LAMP5_DANRE	0.351326	B7ZVV7	0.783863	0.192687	8.98733	0.101617	0.73934
9466	tr|Q6PE30|Q6PE30_DANRE;tr|Q7ZU49|Q7ZU49_DANRE;tr|A8E4T0|A8E4T0_DANRE;tr|A0A0R4IF89|A0A0R4IF89_DANRE;tr|A0A2R8QRR8|A0A2R8QRR8_DANRE;tr|B2GPA8|B2GPA8_DANRE;sp|A2BHJ4|CNO6L_DANRE	0.289022	Q6PE30	0.818457	0.158531	8.98733	0.101645	0.73934
8796	tr|Q6IQB5|Q6IQB5_DANRE;tr|F1R4X0|F1R4X0_DANRE	0.591809	Q6IQB5	0.66351	0.324612	8.98733	0.101645	0.73934
269	sp|Q4U0S5|PAF1_DANRE;tr|A0A0R4IFZ2|A0A0R4IFZ2_DANRE	0.37539	Q4U0S5	0.770897	0.205958	8.98733	0.101721	0.73934
2903	tr|A3KQL1|A3KQL1_DANRE;tr|Q4KME0|Q4KME0_DANRE;tr|A0A2R8PVT3|A0A2R8PVT3_DANRE	0.32543	A3KQL1	0.79806	0.178571	8.98733	0.10176	0.73934
3335	tr|A8WFU3|A8WFU3_DANRE;tr|F1QIN9|F1QIN9_DANRE	0.423261	A8WFU3	0.745737	0.232305	8.98733	0.101825	0.73934
948	tr|A0A0J9YJA2|A0A0J9YJA2_DANRE;tr|A0A2R8Q1L2|A0A2R8Q1L2_DANRE;tr|A0A2C9F1N5|A0A2C9F1N5_DANRE;sp|L7VG99|T132E_DANRE	0.374611	A0A0J9	0.771313	0.205643	8.98733	0.101882	0.73934
3030	tr|A5D6T0|A5D6T0_DANRE;tr|A0A2R8QEF2|A0A2R8QEF2_DANRE	0.37782	A5D6T0	0.7696	0.207504	8.98733	0.102023	0.73934
5336	tr|F1QC36|F1QC36_DANRE;tr|A0A0R4IDC8|A0A0R4IDC8_DANRE;tr|Q803N6|Q803N6_DANRE	0.345448	F1QC36	0.787064	0.189745	8.98733	0.102054	0.73934
11049	tr|X1WCJ5|X1WCJ5_DANRE;tr|A0A2R8Q4I6|A0A2R8Q4I6_DANRE	0.280946	X1WCJ5	0.823051	0.154437	8.98733	0.102284	0.73934
8972	tr|Q6NWE4|Q6NWE4_DANRE;tr|F1Q5Z8|F1Q5Z8_DANRE	-0.330621	Q6NWE4	1.25755	0.18178	8.98733	0.102345	0.73934
6698	tr|F8W5Z1|F8W5Z1_DANRE;tr|Q6DH01|Q6DH01_DANRE	0.343777	F8W5Z1	0.787976	0.189022	8.98733	0.102358	0.73934
3698	tr|B2GQP4|B2GQP4_DANRE;tr|A7MCQ0|A7MCQ0_DANRE;sp|Q503N2|SPC24_DANRE	0.578422	B2GQP4	0.669696	0.318098	8.98733	0.102413	0.73934
6024	tr|F1QYX8|F1QYX8_DANRE;tr|A3KMH5|A3KMH5_DANRE;tr|Q561T0|Q561T0_DANRE	-0.391991	F1QYX8	1.3122	0.215603	8.98733	0.102457	0.73934
2209	tr|A0A2R8QIB9|A0A2R8QIB9_DANRE;tr|A0A2R8QC86|A0A2R8QC86_DANRE;tr|A0A2R8Q9B4|A0A2R8Q9B4_DANRE;tr|A0A2R8QV60|A0A2R8QV60_DANRE;tr|F6NYB5|F6NYB5_DANRE;tr|F1QC52|F1QC52_DANRE	0.320476	A0A2R8	0.800805	0.17627	8.98733	0.102458	0.73934
1814	tr|A0A286YBK3|A0A286YBK3_DANRE;tr|Q502M4|Q502M4_DANRE;tr|B8JL27|B8JL27_DANRE	-0.511051	A0A286	1.42509	0.281116	8.98733	0.102485	0.73934
8452	tr|Q6DEG7|Q6DEG7_DANRE	0.295011	Q6DEG7	0.815066	0.162353	8.98733	0.102622	0.73934
10026	tr|Q7ZTT5|Q7ZTT5_DANRE;tr|A0A0R4IIH9|A0A0R4IIH9_DANRE	0.322251	Q7ZTT5	0.799821	0.177345	8.98733	0.102624	0.73934
8420	tr|Q6DBW6|Q6DBW6_DANRE;tr|A0PJQ1|A0PJQ1_DANRE;tr|Q90XD1|Q90XD1_DANRE	0.302309	Q6DBW6	0.810953	0.166406	8.98733	0.102687	0.73934
689	sp|Q7ZTS4|K1C18_DANRE	0.599042	Q7ZTS4	0.660192	0.32977	8.98733	0.102711	0.73934
9965	tr|Q7T390|Q7T390_DANRE;tr|B8JM52|B8JM52_DANRE;tr|B8JM53|B8JM53_DANRE;tr|B8JM55|B8JM55_DANRE;tr|A0A2R8QII2|A0A2R8QII2_DANRE;tr|E7F9N6|E7F9N6_DANRE	-0.457534	Q7T390	1.37319	0.251871	8.98733	0.102712	0.73934
5558	tr|F1QJ24|F1QJ24_DANRE;tr|Q5XIZ7|Q5XIZ7_DANRE	0.352549	F1QJ24	0.783199	0.19409	8.98733	0.102731	0.73934
3665	tr|B2GP30|B2GP30_DANRE;sp|Q8JH70|ALDCB_DANRE	0.341226	B2GP30	0.78937	0.18791	8.98733	0.102816	0.73934
9270	tr|Q6P6E0|Q6P6E0_DANRE	0.308564	Q6P6E0	0.807445	0.169942	8.98733	0.10285	0.73934
4023	tr|B8A6I4|B8A6I4_DANRE;tr|B8A6I3|B8A6I3_DANRE;tr|A4IG57|A4IG57_DANRE	0.353643	B8A6I4	0.782605	0.194833	8.98733	0.102945	0.739545
9430	tr|Q6PC63|Q6PC63_DANRE	0.322387	Q6PC63	0.799746	0.177662	8.98733	0.103027	0.73966
10695	tr|Q8AWD4|Q8AWD4_DANRE	0.296886	Q8AWD4	0.814008	0.163657	8.98733	0.103115	0.739817
1844	tr|A0A2R8PX16|A0A2R8PX16_DANRE;tr|A0A2R8RSR9|A0A2R8RSR9_DANRE;tr|A0A2R8Q021|A0A2R8Q021_DANRE;tr|A0A2R8Q170|A0A2R8Q170_DANRE;tr|A0A140LH42|A0A140LH42_DANRE	0.516857	A0A2R8	0.698893	0.285132	8.98733	0.103341	0.740802
3358	tr|A8WHQ0|A8WHQ0_DANRE;tr|A8WHQ1|A8WHQ1_DANRE;tr|Q504B8|Q504B8_DANRE;tr|F1QQV4|F1QQV4_DANRE	0.898874	A8WHQ0	0.536305	0.495952	8.98733	0.103385	0.740802
10572	tr|Q803K0|Q803K0_DANRE	0.305144	Q803K0	0.809362	0.168405	8.98733	0.103459	0.740858
2491	tr|A0A2R8RJQ6|A0A2R8RJQ6_DANRE	0.346731	A0A2R8	0.786364	0.191414	8.98733	0.103549	0.741029
917	tr|A0A0G2L8J7|A0A0G2L8J7_DANRE	0.362183	A0A0G2	0.777987	0.199998	8.98733	0.103629	0.741127
3874	tr|B3DKL0|B3DKL0_DANRE	-0.38818	B3DKL0	1.30874	0.214436	8.98733	0.103743	0.741467
10033	tr|Q7ZTW8|Q7ZTW8_DANRE;tr|Q6PFI8|Q6PFI8_DANRE	0.312788	Q7ZTW8	0.805085	0.172902	8.98733	0.103938	0.742386
8472	tr|Q6DEL9|Q6DEL9_DANRE;tr|U3JA54|U3JA54_DANRE;tr|Q71G54|Q71G54_DANRE;tr|B3DKP7|B3DKP7_DANRE;tr|A0A2R8RU78|A0A2R8RU78_DANRE;tr|Q71G53|Q71G53_DANRE;tr|E9QFQ3|E9QFQ3_DANRE;tr|Q71G52|Q71G52_DANRE;tr|F1Q7T6|F1Q7T6_DANRE;tr|F1QC44|F1QC44_DANRE;tr|A0A2R8QTB4|A0A2R8QTB4_DANRE;tr|A0A2R8Q786|A0A2R8Q786_DANRE;tr|F6NVS9|F6NVS9_DANRE;tr|A0A0R4II86|A0A0R4II86_DANRE;tr|Q9W7C0|Q9W7C0_DANRE;tr|Q8JIY3|Q8JIY3_DANRE…	0.382156	Q6DEL9	0.76729	0.211345	8.98733	0.104076	0.742622
9060	tr|Q6NYL2|Q6NYL2_DANRE	0.308176	Q6NYL2	0.807662	0.170492	8.98733	0.104182	0.742622
46	sp|A2VCZ5|MD13L_DANRE;tr|R4GE16|R4GE16_DANRE;tr|E7FCQ8|E7FCQ8_DANRE;tr|E9QD13|E9QD13_DANRE;tr|A0A2R8PWI0|A0A2R8PWI0_DANRE;tr|A0A2R8QD69|A0A2R8QD69_DANRE	0.356834	A2VCZ5	0.780876	0.197454	8.98733	0.104248	0.742622
1685	tr|A0A140LGX6|A0A140LGX6_DANRE	0.311652	A0A140	0.805719	0.172476	8.98733	0.104288	0.742622
8917	tr|Q6NUY4|Q6NUY4_DANRE;tr|E9QEY3|E9QEY3_DANRE	0.330068	Q6NUY4	0.795499	0.182678	8.98733	0.104303	0.742622
7750	tr|Q567F7|Q567F7_DANRE;tr|Q4V9I8|Q4V9I8_DANRE	0.333882	Q567F7	0.793399	0.18489	8.98733	0.104469	0.743027
4512	tr|E7F8W3|E7F8W3_DANRE	0.364732	E7F8W3	0.776613	0.201991	8.98733	0.104493	0.743027
1225	tr|A0A0R4IJH5|A0A0R4IJH5_DANRE;tr|A0A0R4IIN0|A0A0R4IIN0_DANRE	-0.39447	A0A0R4	1.31446	0.218519	8.98733	0.104574	0.743125
7277	tr|Q1RM48|Q1RM48_DANRE;tr|F1QZF9|F1QZF9_DANRE;tr|A4JYF7|A4JYF7_DANRE;tr|E7F9I8|E7F9I8_DANRE;tr|B7ZV58|B7ZV58_DANRE;tr|Q503N3|Q503N3_DANRE;tr|Q2WF53|Q2WF53_DANRE;tr|E7FH58|E7FH58_DANRE	0.321996	Q1RM48	0.799962	0.178451	8.98733	0.104707	0.743339
6278	tr|F1R7B8|F1R7B8_DANRE;sp|Q6NUT7|SORT1_DANRE;tr|F1R4M6|F1R4M6_DANRE;tr|A0A0R4IEP6|A0A0R4IEP6_DANRE	0.429086	F1R7B8	0.742732	0.237825	8.98733	0.104737	0.743339
2153	tr|A0A2R8QFM1|A0A2R8QFM1_DANRE;tr|F1QZ57|F1QZ57_DANRE;tr|A8E4R7|A8E4R7_DANRE;tr|B0S627|B0S627_DANRE	0.370012	A0A2R8	0.773776	0.205155	8.98733	0.104842	0.743616
830	tr|A0A0G2KCC7|A0A0G2KCC7_DANRE;tr|A0A140LGG0|A0A140LGG0_DANRE;tr|A0A2R8QFH5|A0A2R8QFH5_DANRE	0.717363	A0A0G2	0.608208	0.397849	8.98733	0.104921	0.743703
4576	tr|E7FBA9|E7FBA9_DANRE;tr|F8W4J1|F8W4J1_DANRE	0.408531	E7FBA9	0.75339	0.226896	8.98733	0.105351	0.744653
1661	tr|A0A140LG76|A0A140LG76_DANRE	0.300993	A0A140	0.811693	0.167173	8.98733	0.105356	0.744653
3083	tr|A5PMV7|A5PMV7_DANRE	0.316325	A5PMV7	0.803113	0.175697	8.98733	0.105371	0.744653
184	sp|Q08BB5|CTL2A_DANRE;sp|A4QNX6|CTL2B_DANRE	-0.292064	Q08BB5	1.22439	0.162222	8.98733	0.105372	0.744653
11033	tr|X1WBL9|X1WBL9_DANRE	0.332362	X1WBL9	0.794235	0.184615	8.98733	0.105389	0.744653
5029	tr|E9QJH9|E9QJH9_DANRE	0.414624	E9QJH9	0.750215	0.230438	8.98733	0.105557	0.745368
5849	tr|F1QT75|F1QT75_DANRE;tr|A8WGN1|A8WGN1_DANRE;sp|Q7ZTY4|RBBP7_DANRE	0.323268	F1QT75	0.799257	0.179748	8.98733	0.105696	0.745879
2487	tr|A0A2R8RJ47|A0A2R8RJ47_DANRE;tr|F1R0Z9|F1R0Z9_DANRE	0.518329	A0A2R8	0.69818	0.288487	8.98733	0.105987	0.746423
3446	tr|B0CLW6|B0CLW6_DANRE;tr|F1R7U2|F1R7U2_DANRE	0.32182	B0CLW6	0.80006	0.179125	8.98733	0.106003	0.746423
5333	tr|F1QC08|F1QC08_DANRE;tr|F1QAV3|F1QAV3_DANRE	0.391574	F1QC08	0.762297	0.218033	8.98733	0.106117	0.746423
4123	tr|D0EVX2|D0EVX2_DANRE;tr|A2BHL9|A2BHL9_DANRE;tr|D2X2G2|D2X2G2_DANRE	0.339635	D0EVX2	0.790241	0.189115	8.98733	0.106121	0.746423
7984	tr|Q5PR52|Q5PR52_DANRE;tr|F1QZF5|F1QZF5_DANRE;tr|A0A0J9YJ61|A0A0J9YJ61_DANRE	0.308459	Q5PR52	0.807504	0.171766	8.98733	0.106138	0.746423
2606	tr|A0A2R8RZM1|A0A2R8RZM1_DANRE;tr|A0A0R4IF18|A0A0R4IF18_DANRE;tr|A2BGY1|A2BGY1_DANRE;tr|F8W3H3|F8W3H3_DANRE;tr|F8W355|F8W355_DANRE;tr|F8W3V3|F8W3V3_DANRE	0.297918	A0A2R8	0.813426	0.165943	8.98733	0.106224	0.746423
1497	tr|A0A0R4IVC8|A0A0R4IVC8_DANRE;tr|Q6PBX0|Q6PBX0_DANRE	0.320399	A0A0R4	0.800848	0.178475	8.98733	0.10624	0.746423
10114	tr|Q7ZUH8|Q7ZUH8_DANRE;tr|A0A0R4IXE6|A0A0R4IXE6_DANRE	0.3493	Q7ZUH8	0.784965	0.194675	8.98733	0.106398	0.746426
8352	tr|Q68EH2|Q68EH2_DANRE;tr|A0A2R8RXT8|A0A2R8RXT8_DANRE	0.328232	Q68EH2	0.796512	0.18295	8.98733	0.106426	0.746426
4693	tr|E7FE23|E7FE23_DANRE	0.38443	E7FE23	0.766082	0.214328	8.98733	0.106501	0.746426
3225	tr|A8DZ95|A8DZ95_DANRE;tr|A0A2R8QFM8|A0A2R8QFM8_DANRE;tr|Q52PJ3|Q52PJ3_DANRE	0.316775	A8DZ95	0.802862	0.176666	8.98733	0.106598	0.746426
5682	tr|F1QMD3|F1QMD3_DANRE;tr|A0A2R8Q515|A0A2R8Q515_DANRE;tr|Q501U3|Q501U3_DANRE;tr|B0S771|B0S771_DANRE	0.289028	F1QMD3	0.818453	0.161207	8.98733	0.106627	0.746426
9331	tr|Q6PBK2|Q6PBK2_DANRE;tr|F1R6I1|F1R6I1_DANRE	-0.438479	Q6PBK2	1.35518	0.244613	8.98733	0.106689	0.746426
4999	tr|E9QIE6|E9QIE6_DANRE;tr|B6VCA1|B6VCA1_DANRE	0.305004	E9QIE6	0.80944	0.170166	8.98733	0.106714	0.746426
10255	tr|Q7ZVA7|Q7ZVA7_DANRE;tr|B3DKC0|B3DKC0_DANRE	0.281365	Q7ZVA7	0.822812	0.15708	8.98733	0.106911	0.746426
3328	tr|A8KC60|A8KC60_DANRE;tr|A2BIM7|A2BIM7_DANRE;tr|Q5XIZ3|Q5XIZ3_DANRE;tr|A0A2R8QSD2|A0A2R8QSD2_DANRE;tr|A0A2R8QDW5|A0A2R8QDW5_DANRE;tr|A0A2R8PXY1|A0A2R8PXY1_DANRE;tr|A0A2R8RVT1|A0A2R8RVT1_DANRE;tr|A0A2R8QLE0|A0A2R8QLE0_DANRE;tr|A0A2R8QS44|A0A2R8QS44_DANRE;tr|Q5CZT2|Q5CZT2_DANRE	-0.367543	A8KC60	1.29015	0.205191	8.98733	0.106912	0.746426
6507	tr|F6NHA0|F6NHA0_DANRE;tr|B3DI32|B3DI32_DANRE;tr|B8JIH2|B8JIH2_DANRE	0.302166	F6NHA0	0.811034	0.168712	8.98733	0.106947	0.746426
1031	tr|A0A0R4ICC6|A0A0R4ICC6_DANRE;sp|Q5U403|MVD1_DANRE	0.303638	A0A0R4	0.810207	0.169555	8.98733	0.106983	0.746426
4000	tr|B8A5J2|B8A5J2_DANRE	0.372969	B8A5J2	0.772192	0.208311	8.98733	0.107043	0.746426
2721	tr|A1L2C2|A1L2C2_DANRE;tr|A5WVP1|A5WVP1_DANRE	0.391925	A1L2C2	0.762112	0.219187	8.98733	0.107443	0.746987
1314	tr|A0A0R4IN78|A0A0R4IN78_DANRE;tr|Q7SYN3|Q7SYN3_DANRE;tr|F1R8K2|F1R8K2_DANRE	0.56756	A0A0R4	0.674757	0.317462	8.98733	0.10749	0.746987
4792	tr|E9QBN4|E9QBN4_DANRE;tr|Q6PBS7|Q6PBS7_DANRE;tr|A0A2R8QI50|A0A2R8QI50_DANRE;tr|F1QL05|F1QL05_DANRE	0.305942	E9QBN4	0.808914	0.171163	8.98733	0.107554	0.746987
9133	tr|Q6P015|Q6P015_DANRE;tr|A0A2R8QG36|A0A2R8QG36_DANRE;tr|A0A2R8QGP3|A0A2R8QGP3_DANRE	0.442619	Q6P015	0.735798	0.247633	8.98733	0.107559	0.746987
1115	tr|A0A0R4IFT8|A0A0R4IFT8_DANRE;tr|A6H8T9|A6H8T9_DANRE;tr|A0A0R4IKT6|A0A0R4IKT6_DANRE	0.290115	A0A0R4	0.817837	0.162498	8.98733	0.10791	0.746987
6069	tr|F1R0V7|F1R0V7_DANRE;tr|Q5CZQ7|Q5CZQ7_DANRE;tr|E7FAZ1|E7FAZ1_DANRE	0.292099	F1R0V7	0.816713	0.163624	8.98733	0.107936	0.746987
9360	tr|Q6PBT2|Q6PBT2_DANRE;tr|F1QNE7|F1QNE7_DANRE;tr|A0A0R4IZL7|A0A0R4IZL7_DANRE	0.33023	Q6PBT2	0.79541	0.185026	8.98733	0.108006	0.746987
1940	tr|A0A2R8Q2Z0|A0A2R8Q2Z0_DANRE;sp|P17561|EPD_DANRE	0.317548	A0A2R8	0.802432	0.178024	8.98733	0.108183	0.746987
10093	tr|Q7ZUC9|Q7ZUC9_DANRE	0.308652	Q7ZUC9	0.807396	0.173168	8.98733	0.108415	0.746987
357	sp|Q5U3J8|LTV1_DANRE;tr|F1R9T9|F1R9T9_DANRE	-0.301394	Q5U3J8	1.23233	0.169206	8.98733	0.108614	0.746987
7732	tr|Q566U3|Q566U3_DANRE;tr|A0A0R4IPL6|A0A0R4IPL6_DANRE	0.279565	Q566U3	0.823839	0.15699	8.98733	0.10869	0.746987
6504	tr|F6IA10|F6IA10_DANRE;tr|A8KBY8|A8KBY8_DANRE;tr|Q6DG13|Q6DG13_DANRE;tr|F1R6N3|F1R6N3_DANRE;tr|F8W331|F8W331_DANRE;tr|F1QSK0|F1QSK0_DANRE;tr|Q804G5|Q804G5_DANRE	0.294494	F6IA10	0.815358	0.165391	8.98733	0.108721	0.746987
2938	tr|A4IG36|A4IG36_DANRE;tr|F1QE89|F1QE89_DANRE;tr|F1R9T0|F1R9T0_DANRE;tr|A0A2R8RQM6|A0A2R8RQM6_DANRE;tr|A0A0R4IIB7|A0A0R4IIB7_DANRE	0.307722	A4IG36	0.807916	0.172821	8.98733	0.108723	0.746987
6277	tr|F1R7A8|F1R7A8_DANRE;tr|A0A2R8QDG3|A0A2R8QDG3_DANRE;tr|A9JR76|A9JR76_DANRE;tr|Q08CB2|Q08CB2_DANRE	-0.361971	F1R7A8	1.28518	0.203299	8.98733	0.108739	0.746987
2103	tr|A0A2R8QDD9|A0A2R8QDD9_DANRE;tr|F1R4J4|F1R4J4_DANRE	-0.325335	A0A2R8	1.25296	0.182856	8.98733	0.108963	0.746987
1973	tr|A0A2R8Q587|A0A2R8Q587_DANRE;tr|A0A2R8QBP7|A0A2R8QBP7_DANRE;tr|A0A0G2KHM6|A0A0G2KHM6_DANRE;tr|A0A2R8QDI7|A0A2R8QDI7_DANRE	-0.290074	A0A2R8	1.2227	0.163047	8.98733	0.10898	0.746987
4114	tr|C5NU62|C5NU62_DANRE	0.358811	C5NU62	0.779807	0.201762	8.98733	0.1091	0.746987
10659	tr|Q804W0|Q804W0_DANRE	0.313273	Q804W0	0.804814	0.17617	8.98733	0.109125	0.746987
2871	tr|A3KNV0|A3KNV0_DANRE;tr|Q6DBW7|Q6DBW7_DANRE;tr|A8E5M2|A8E5M2_DANRE;tr|F1QX93|F1QX93_DANRE	0.335298	A3KNV0	0.79262	0.188608	8.98733	0.10921	0.746987
4833	tr|E9QD51|E9QD51_DANRE	0.299398	E9QD51	0.812591	0.168486	8.98733	0.109342	0.746987
10062	tr|Q7ZU28|Q7ZU28_DANRE;tr|F1QHT9|F1QHT9_DANRE;tr|Q8JGR1|Q8JGR1_DANRE;tr|A0A0R4IQ70|A0A0R4IQ70_DANRE;tr|A0A0R4IKV2|A0A0R4IKV2_DANRE	0.341678	Q7ZU28	0.789123	0.192318	8.98733	0.109403	0.746987
5365	tr|F1QD66|F1QD66_DANRE	0.314517	F1QD66	0.80412	0.177075	8.98733	0.109483	0.746987
7366	tr|Q3L1G3|Q3L1G3_DANRE;tr|E7FCU9|E7FCU9_DANRE	0.334102	Q3L1G3	0.793278	0.188105	8.98733	0.109487	0.746987
8069	tr|Q5SNY2|Q5SNY2_DANRE	0.316996	Q5SNY2	0.80274	0.178522	8.98733	0.109569	0.746987
1665	tr|A0A140LG91|A0A140LG91_DANRE	0.390442	A0A140	0.762896	0.219888	8.98733	0.109575	0.746987
8901	tr|Q6NUV5|Q6NUV5_DANRE;tr|F1QHC4|F1QHC4_DANRE;tr|F1Q5F3|F1Q5F3_DANRE;tr|Q9PU57|Q9PU57_DANRE;tr|Q803N8|Q803N8_DANRE;tr|E9QCX6|E9QCX6_DANRE	0.328154	Q6NUV5	0.796555	0.184838	8.98733	0.109623	0.746987
4288	tr|E7F0T8|E7F0T8_DANRE	0.489768	E7F0T8	0.71214	0.276084	8.98733	0.109862	0.746987
1840	tr|A0A2R8PWR1|A0A2R8PWR1_DANRE;tr|F1QU55|F1QU55_DANRE;sp|Q32LQ4|BHMT1_DANRE	-0.317879	A0A2R8	1.2465	0.179223	8.98733	0.109919	0.746987
3000	tr|A4QP40|A4QP40_DANRE;tr|A0A0R4I9H8|A0A0R4I9H8_DANRE;tr|Q32LV0|Q32LV0_DANRE;tr|A0A0R4IB91|A0A0R4IB91_DANRE;tr|A0A0R4IKK9|A0A0R4IKK9_DANRE	0.536278	A4QP40	0.689548	0.302617	8.98733	0.110183	0.746987
4954	tr|E9QGU2|E9QGU2_DANRE;sp|B8A556|DNPH1_DANRE	0.316271	E9QGU2	0.803143	0.178478	8.98733	0.110197	0.746987
3392	tr|A9JRH7|A9JRH7_DANRE;tr|B8JJQ4|B8JJQ4_DANRE	0.332929	A9JRH7	0.793923	0.18799	8.98733	0.11038	0.746987
3399	tr|A9JRS6|A9JRS6_DANRE;tr|A0A2R8Q0V6|A0A2R8Q0V6_DANRE	0.90379	A9JRS6	0.534481	0.510385	8.98733	0.110414	0.746987
2734	tr|A1L2E2|A1L2E2_DANRE;tr|A0A286Y8W0|A0A286Y8W0_DANRE;tr|A2BIQ0|A2BIQ0_DANRE;sp|O93375|COE2_DANRE;tr|A0A2R8QEY5|A0A2R8QEY5_DANRE	0.303831	A1L2E2	0.810099	0.171593	8.98733	0.110441	0.746987
7291	tr|Q29RA2|Q29RA2_DANRE	0.323082	Q29RA2	0.799361	0.182532	8.98733	0.110554	0.746987
4124	tr|D0EWS1|D0EWS1_DANRE;tr|A0A2R8Q9H5|A0A2R8Q9H5_DANRE;tr|F1QTJ4|F1QTJ4_DANRE	-0.5722	D0EWS1	1.48679	0.323385	8.98733	0.110657	0.746987
5579	tr|F1QJM0|F1QJM0_DANRE;tr|Q1LYP9|Q1LYP9_DANRE;tr|A3KNZ5|A3KNZ5_DANRE;tr|A0A2R8Q1A0|A0A2R8Q1A0_DANRE	0.414074	F1QJM0	0.750501	0.234042	8.98733	0.110688	0.746987
4521	tr|E7F9E5|E7F9E5_DANRE;tr|Q5U380|Q5U380_DANRE	0.316181	E7F9E5	0.803193	0.178796	8.98733	0.110834	0.746987
6742	tr|I1XUS8|I1XUS8_DANRE;tr|A0A0G2KCW6|A0A0G2KCW6_DANRE;tr|Q6PGT6|Q6PGT6_DANRE;tr|A8E561|A8E561_DANRE	0.296447	I1XUS8	0.814255	0.16766	8.98733	0.110877	0.746987
9394	tr|Q6PBZ5|Q6PBZ5_DANRE;tr|A2BHD4|A2BHD4_DANRE;tr|A2BHD5|A2BHD5_DANRE	0.311235	Q6PBZ5	0.805951	0.176035	8.98733	0.110898	0.746987
3911	tr|B6EUL7|B6EUL7_DANRE	0.455968	B6EUL7	0.729021	0.257943	8.98733	0.110954	0.746987
7782	tr|Q568C1|Q568C1_DANRE;tr|Q1LX89|Q1LX89_DANRE;tr|A0A2R8PXZ5|A0A2R8PXZ5_DANRE	0.305368	Q568C1	0.809236	0.172771	8.98733	0.110995	0.746987
10322	tr|Q7ZVM5|Q7ZVM5_DANRE;tr|B0JZL0|B0JZL0_DANRE	0.30901	Q7ZVM5	0.807195	0.174847	8.98733	0.111022	0.746987
3908	tr|B5MF72|B5MF72_DANRE;tr|A1L290|A1L290_DANRE;tr|B5MF71|B5MF71_DANRE	0.354859	B5MF72	0.781946	0.200873	8.98733	0.111151	0.746987
11044	tr|X1WCD3|X1WCD3_DANRE	0.295225	X1WCD3	0.814945	0.167144	8.98733	0.111201	0.746987
9889	tr|Q7T134|Q7T134_DANRE;tr|F1QF18|F1QF18_DANRE	0.461722	Q7T134	0.726119	0.261433	8.98733	0.111232	0.746987
5961	tr|F1QWP0|F1QWP0_DANRE;tr|A0A0R4I9I2|A0A0R4I9I2_DANRE;tr|Q6P0U7|Q6P0U7_DANRE	0.309338	F1QWP0	0.807012	0.175242	8.98733	0.111393	0.746987
9227	tr|Q6P3H6|Q6P3H6_DANRE	-0.293796	Q6P3H6	1.22586	0.166502	8.98733	0.111513	0.746987
7271	tr|Q1RLU7|Q1RLU7_DANRE;tr|F1QB08|F1QB08_DANRE;tr|A0A2R8Q5K8|A0A2R8Q5K8_DANRE;tr|A0A0R4IB32|A0A0R4IB32_DANRE	0.342129	Q1RLU7	0.788876	0.193973	8.98733	0.11164	0.746987
6210	tr|F1R4G7|F1R4G7_DANRE;tr|A0A2R8RS68|A0A2R8RS68_DANRE	0.31437	F1R4G7	0.804202	0.178387	8.98733	0.111905	0.746987
8690	tr|Q6DRD2|Q6DRD2_DANRE;tr|Q1LUG7|Q1LUG7_DANRE;tr|R4GEZ7|R4GEZ7_DANRE	0.29165	Q6DRD2	0.816967	0.165519	8.98733	0.111951	0.746987
7273	tr|Q1RLV1|Q1RLV1_DANRE;tr|Q08BF9|Q08BF9_DANRE	0.374779	Q1RLV1	0.771224	0.212768	8.98733	0.112054	0.746987
5956	tr|F1QWG8|F1QWG8_DANRE;tr|A0A2R8QPK5|A0A2R8QPK5_DANRE;tr|A3QK40|A3QK40_DANRE;tr|A0A2R8QET6|A0A2R8QET6_DANRE;tr|A0A2R8Q4C2|A0A2R8Q4C2_DANRE	0.355424	F1QWG8	0.78164	0.201791	8.98733	0.112071	0.746987
324	sp|Q5RGJ6|WASC3_DANRE	0.463331	Q5RGJ6	0.725309	0.263066	8.98733	0.112084	0.746987
9650	tr|Q6TGZ9|Q6TGZ9_DANRE;tr|B0S8L0|B0S8L0_DANRE	0.298272	Q6TGZ9	0.813226	0.169363	8.98733	0.112108	0.746987
9347	tr|Q6PBP1|Q6PBP1_DANRE;tr|F8W442|F8W442_DANRE;tr|A0A2R8QCW0|A0A2R8QCW0_DANRE	0.368947	Q6PBP1	0.774348	0.209503	8.98733	0.112123	0.746987
6456	tr|F1RDJ3|F1RDJ3_DANRE	0.361922	F1RDJ3	0.778127	0.205544	8.98733	0.112167	0.746987
3489	tr|B0S510|B0S510_DANRE;sp|Q5U3N5|PPTC7_DANRE	0.308764	B0S510	0.807333	0.175402	8.98733	0.112253	0.746987
3492	tr|B0S522|B0S522_DANRE;tr|F1QI07|F1QI07_DANRE	0.327536	B0S522	0.796896	0.186099	8.98733	0.112307	0.746987
7176	tr|Q1LXD1|Q1LXD1_DANRE;tr|Q6DEI4|Q6DEI4_DANRE;tr|F1QTX8|F1QTX8_DANRE	0.283094	Q1LXD1	0.821827	0.160849	8.98733	0.112311	0.746987
4275	tr|E7F0A1|E7F0A1_DANRE	0.337863	E7F0A1	0.791212	0.191978	8.98733	0.112326	0.746987
9955	tr|Q7T368|Q7T368_DANRE	0.289457	Q7T368	0.81821	0.164492	8.98733	0.112361	0.746987
9185	tr|Q6P0Y0|Q6P0Y0_DANRE;sp|Q90ZE4|PSN2_DANRE	-0.534955	Q6P0Y0	1.4489	0.30404	8.98733	0.1124	0.746987
10954	tr|Q9W6T5|Q9W6T5_DANRE;tr|B3DFN3|B3DFN3_DANRE	0.319486	Q9W6T5	0.801355	0.181616	8.98733	0.112463	0.746987
2192	tr|A0A2R8QHD1|A0A2R8QHD1_DANRE;tr|Q6NYB0|Q6NYB0_DANRE;tr|F1QS28|F1QS28_DANRE	0.368345	A0A2R8	0.77467	0.209414	8.98733	0.112498	0.746987
8130	tr|Q5TZI1|Q5TZI1_DANRE;tr|Q05BC7|Q05BC7_DANRE;tr|A4QP07|A4QP07_DANRE	0.367121	Q5TZI1	0.775328	0.208889	8.98733	0.112754	0.746987
4372	tr|E7F3U0|E7F3U0_DANRE	0.380108	E7F3U0	0.76838	0.216346	8.98733	0.112851	0.746987
10710	tr|Q8AYF3|Q8AYF3_DANRE;tr|Q6NYR5|Q6NYR5_DANRE;tr|A5WVL6|A5WVL6_DANRE;tr|E9QBE2|E9QBE2_DANRE;tr|A8E588|A8E588_DANRE;tr|A7MCR8|A7MCR8_DANRE;tr|A7MCR6|A7MCR6_DANRE;tr|A7MCM3|A7MCM3_DANRE;tr|X1WB76|X1WB76_DANRE;tr|Q32PQ1|Q32PQ1_DANRE;tr|P79722|P79722_DANRE;tr|F1R8Y0|F1R8Y0_DANRE;tr|E9QE79|E9QE79_DANRE;tr|E7F8Y7|E7F8Y7_DANRE;tr|A8KBT8|A8KBT8_DANRE;tr|A8E587|A8E587_DANRE;tr|A0A2R8Q790|A0A2R8Q790_DANRE;…	-0.324404	Q8AYF3	1.25215	0.18465	8.98733	0.112865	0.746987
9765	tr|Q7SXA2|Q7SXA2_DANRE;tr|E9QFX2|E9QFX2_DANRE;tr|Q4G000|Q4G000_DANRE;tr|F1Q8U2|F1Q8U2_DANRE	0.279377	Q7SXA2	0.823947	0.159032	8.98733	0.112888	0.746987
4828	tr|E9QD09|E9QD09_DANRE;tr|F1QD93|F1QD93_DANRE	0.290393	E9QD09	0.817679	0.165326	8.98733	0.112931	0.746987
7520	tr|Q4V993|Q4V993_DANRE;tr|X1WBU0|X1WBU0_DANRE;tr|Q6DGL3|Q6DGL3_DANRE	0.378671	Q4V993	0.769146	0.215592	8.98733	0.112944	0.746987
2651	tr|A0JMB8|A0JMB8_DANRE	0.698438	A0JMB8	0.616239	0.397729	8.98733	0.113008	0.746987
10125	tr|Q7ZUK2|Q7ZUK2_DANRE;tr|Q5TYT6|Q5TYT6_DANRE;tr|Q6IQ82|Q6IQ82_DANRE	0.293144	Q7ZUK2	0.816122	0.166961	8.98733	0.113062	0.746987
5949	tr|F1QWA6|F1QWA6_DANRE;tr|A8E531|A8E531_DANRE;tr|Q6DH17|Q6DH17_DANRE	0.366502	F1QWA6	0.775661	0.208771	8.98733	0.113104	0.746987
1623	tr|A0A0R4IZV0|A0A0R4IZV0_DANRE;tr|F1QNG7|F1QNG7_DANRE;tr|A0A2R8Q2J0|A0A2R8Q2J0_DANRE	-0.391331	A0A0R4	1.3116	0.222965	8.98733	0.113175	0.746987
6994	tr|Q0P495|Q0P495_DANRE;tr|F1QXC3|F1QXC3_DANRE	0.323017	Q0P495	0.799397	0.184052	8.98733	0.113192	0.746987
1141	tr|A0A0R4IGD3|A0A0R4IGD3_DANRE;tr|X1WH42|X1WH42_DANRE	0.350706	A0A0R4	0.7842	0.199952	8.98733	0.113384	0.746987
2743	tr|A2AWU3|A2AWU3_DANRE;tr|A2AWU1|A2AWU1_DANRE	0.406369	A2AWU3	0.75452	0.231747	8.98733	0.113465	0.746987
3924	tr|B7ZD56|B7ZD56_DANRE;tr|A1XQX4|A1XQX4_DANRE;tr|A1XQX5|A1XQX5_DANRE;tr|B7ZCV1|B7ZCV1_DANRE	0.299295	B7ZD56	0.81265	0.170729	8.98733	0.113547	0.746987
1647	tr|A0A140LFY0|A0A140LFY0_DANRE;tr|A0A2R8QHX0|A0A2R8QHX0_DANRE;tr|A0A2R8QLL7|A0A2R8QLL7_DANRE;tr|A0A0G2L836|A0A0G2L836_DANRE	0.294281	A0A140	0.815479	0.16789	8.98733	0.113587	0.746987
3006	tr|A4QP54|A4QP54_DANRE;tr|A0A0R4IWP4|A0A0R4IWP4_DANRE	0.347798	A4QP54	0.785783	0.198497	8.98733	0.113704	0.746987
9219	tr|Q6P2U7|Q6P2U7_DANRE;tr|Q7ZVX1|Q7ZVX1_DANRE;tr|A0A2R8Q534|A0A2R8Q534_DANRE	0.28904	Q6P2U7	0.818447	0.164996	8.98733	0.113769	0.746987
3571	tr|B0UXH8|B0UXH8_DANRE;tr|Q6DHS7|Q6DHS7_DANRE;tr|B0UXH7|B0UXH7_DANRE	0.433544	B0UXH8	0.740441	0.24755	8.98733	0.113851	0.746987
2360	tr|A0A2R8QPC9|A0A2R8QPC9_DANRE	0.367611	A0A2R8	0.775065	0.209997	8.98733	0.113993	0.746987
731	sp|Q7ZWE9|KCY_DANRE;tr|A5WWI2|A5WWI2_DANRE;tr|F1QP56|F1QP56_DANRE;tr|A5WWI1|A5WWI1_DANRE	0.294662	Q7ZWE9	0.815263	0.168338	8.98733	0.114016	0.746987
5068	tr|F1Q511|F1Q511_DANRE;tr|F1QRA3|F1QRA3_DANRE	0.412173	F1Q511	0.751491	0.235558	8.98733	0.114132	0.746987
7722	tr|Q561T2|Q561T2_DANRE;tr|B2GS00|B2GS00_DANRE;tr|A0A0R4IYM5|A0A0R4IYM5_DANRE;tr|A0A0R4IBK2|A0A0R4IBK2_DANRE	0.281549	Q561T2	0.822707	0.16094	8.98733	0.114198	0.746987
1348	tr|A0A0R4IPH2|A0A0R4IPH2_DANRE;tr|Q32PU7|Q32PU7_DANRE	0.30065	A0A0R4	0.811886	0.171867	8.98733	0.114213	0.746987
4777	tr|E7FH53|E7FH53_DANRE;tr|A0A0R4IDE1|A0A0R4IDE1_DANRE	0.283216	E7FH53	0.821757	0.161902	8.98733	0.114216	0.746987
9734	tr|Q6ZM49|Q6ZM49_DANRE;tr|A0A2R8Q7C0|A0A2R8Q7C0_DANRE;tr|Q08BK9|Q08BK9_DANRE;tr|A0A2R8QIK7|A0A2R8QIK7_DANRE;tr|A0A2R8RT71|A0A2R8RT71_DANRE;tr|B0R0E1|B0R0E1_DANRE	0.296105	Q6ZM49	0.814448	0.169338	8.98733	0.114342	0.746987
990	tr|A0A0R4I9U6|A0A0R4I9U6_DANRE;tr|Q60I64|Q60I64_DANRE;tr|A0A0R4IMS0|A0A0R4IMS0_DANRE	0.298411	A0A0R4	0.813147	0.170658	8.98733	0.114344	0.746987
162	sp|O42368|HXB3A_DANRE	0.286446	O42368	0.81992	0.163821	8.98733	0.114355	0.746987
7500	tr|Q4V903|Q4V903_DANRE	0.360667	Q4V903	0.778805	0.206357	8.98733	0.11449	0.746987
7925	tr|Q5CZV3|Q5CZV3_DANRE;tr|A0A2R8PWV4|A0A2R8PWV4_DANRE;tr|F6P9N2|F6P9N2_DANRE;tr|X1WBC0|X1WBC0_DANRE	0.564986	Q5CZV3	0.675962	0.323461	8.98733	0.114687	0.746987
10445	tr|Q7ZWH4|Q7ZWH4_DANRE	0.31561	Q7ZWH4	0.803511	0.180705	8.98733	0.114711	0.746987
3433	tr|A9JTH8|A9JTH8_DANRE;tr|I3QIA3|I3QIA3_DANRE;tr|I3QIA4|I3QIA4_DANRE	0.316922	A9JTH8	0.802781	0.181471	8.98733	0.114738	0.746987
3744	tr|B2GSP4|B2GSP4_DANRE;sp|Q7ZVX6|UBA3_DANRE;tr|A0A2R8Q9W3|A0A2R8Q9W3_DANRE	0.311144	B2GSP4	0.806002	0.17818	8.98733	0.114767	0.746987
4613	tr|E7FC92|E7FC92_DANRE	0.295045	E7FC92	0.815047	0.168979	8.98733	0.114802	0.746987
14	sp|A0MTA1|APEX1_DANRE;tr|A0A2R9YJQ0|A0A2R9YJQ0_DANRE;tr|A0A0R4IWF9|A0A0R4IWF9_DANRE;tr|F1QTR9|F1QTR9_DANRE;tr|H0WED1|H0WED1_DANRE;tr|H0WEZ7|H0WEZ7_DANRE;tr|H0WFB7|H0WFB7_DANRE;tr|H0WEW8|H0WEW8_DANRE	0.790142	A0MTA1	0.578287	0.452542	8.98733	0.114809	0.746987
1932	tr|A0A2R8Q2M3|A0A2R8Q2M3_DANRE;tr|E7F3X7|E7F3X7_DANRE;tr|A0A0R4ISI0|A0A0R4ISI0_DANRE;tr|A0A0R4IDZ5|A0A0R4IDZ5_DANRE	0.292583	A0A2R8	0.816439	0.167592	8.98733	0.114847	0.746987
5009	tr|E9QIJ6|E9QIJ6_DANRE	0.295761	E9QIJ6	0.814642	0.169418	8.98733	0.114856	0.746987
2988	tr|A4QNX7|A4QNX7_DANRE	0.371787	A4QNX7	0.772825	0.213019	8.98733	0.114932	0.746987
4606	tr|E7FC32|E7FC32_DANRE	0.282747	E7FC32	0.822024	0.162025	8.98733	0.114977	0.746987
4584	tr|E7FBI2|E7FBI2_DANRE;tr|A0A2R8PYR9|A0A2R8PYR9_DANRE;tr|A0A0R4J7C3|A0A0R4J7C3_DANRE;tr|F1QPM0|F1QPM0_DANRE	0.350282	E7FBI2	0.78443	0.200731	8.98733	0.114986	0.746987
8920	tr|Q6NUY7|Q6NUY7_DANRE;tr|Q7SZR3|Q7SZR3_DANRE;tr|F1R9R1|F1R9R1_DANRE;tr|Q90WB4|Q90WB4_DANRE;tr|Q90XS6|Q90XS6_DANRE;tr|F1Q944|F1Q944_DANRE	0.294653	Q6NUY7	0.815268	0.168883	8.98733	0.115043	0.746987
9828	tr|Q7SY42|Q7SY42_DANRE;tr|B0UY93|B0UY93_DANRE;tr|A0A0R4IEP9|A0A0R4IEP9_DANRE;tr|Q32PQ9|Q32PQ9_DANRE;tr|F1QQG8|F1QQG8_DANRE	0.292303	Q7SY42	0.816597	0.167676	8.98733	0.115306	0.746987
4024	tr|B8JHQ5|B8JHQ5_DANRE;tr|A0A2R8Q3C6|A0A2R8Q3C6_DANRE	0.353027	B8JHQ5	0.78294	0.202514	8.98733	0.115314	0.746987
5785	tr|F1QR83|F1QR83_DANRE;tr|B7ZV51|B7ZV51_DANRE;sp|Q7SXP2|ULA1_DANRE;tr|A0A0R4ICE9|A0A0R4ICE9_DANRE	0.323099	F1QR83	0.799351	0.185396	8.98733	0.115398	0.746987
3466	tr|B0R0R0|B0R0R0_DANRE;tr|B0R0S7|B0R0S7_DANRE;tr|F1QVP2|F1QVP2_DANRE;tr|F1Q5Y3|F1Q5Y3_DANRE;tr|A0A2R8QLG3|A0A2R8QLG3_DANRE;tr|A0A2R8RTV8|A0A2R8RTV8_DANRE	0.30024	B0R0R0	0.812117	0.172285	8.98733	0.115409	0.746987
8859	tr|Q6IS21|Q6IS21_DANRE;tr|F1QAA4|F1QAA4_DANRE;tr|F6PF93|F6PF93_DANRE;tr|A2VD20|A2VD20_DANRE;tr|A0A0R4IMF6|A0A0R4IMF6_DANRE;tr|A5PL92|A5PL92_DANRE	0.315943	Q6IS21	0.803326	0.181366	8.98733	0.115531	0.746987
256	sp|Q32PL1|PP1R7_DANRE	0.287353	Q32PL1	0.819404	0.164954	8.98733	0.115532	0.746987
811	tr|A0A0B5JQ29|A0A0B5JQ29_DANRE;tr|Q90Z31|Q90Z31_DANRE;tr|Q502Q3|Q502Q3_DANRE	0.279834	A0A0B5	0.823686	0.160675	8.98733	0.115606	0.746987
5730	tr|F1QPA8|F1QPA8_DANRE	0.434178	F1QPA8	0.740115	0.24933	8.98733	0.115647	0.746987
9338	tr|Q6PBM0|Q6PBM0_DANRE;tr|Q6IQS0|Q6IQS0_DANRE;tr|F1RDV2|F1RDV2_DANRE;tr|B0UYL0|B0UYL0_DANRE	0.300969	Q6PBM0	0.811707	0.1729	8.98733	0.115769	0.746987
4587	tr|E7FBI2|E7FBI2_DANRE;tr|A0A2R8PYR9|A0A2R8PYR9_DANRE;tr|A0A0R4J7C3|A0A0R4J7C3_DANRE;tr|Q0P425|Q0P425_DANRE;tr|G1K2T5|G1K2T5_DANRE;tr|F1QPM0|F1QPM0_DANRE;tr|F1QB74|F1QB74_DANRE	0.37212	E7FBI2	0.772646	0.213818	8.98733	0.115833	0.746987
4960	tr|E9QH06|E9QH06_DANRE;tr|E9QD62|E9QD62_DANRE;tr|Q08C34|Q08C34_DANRE;tr|F1Q8Z0|F1Q8Z0_DANRE;tr|F1QGV3|F1QGV3_DANRE;tr|Q6DGB5|Q6DGB5_DANRE;tr|A0A2R8RXL3|A0A2R8RXL3_DANRE	-0.368387	E9QH06	1.29091	0.211674	8.98733	0.115834	0.746987
1713	tr|A0A1D5NT07|A0A1D5NT07_DANRE;tr|Q5CZP5|Q5CZP5_DANRE	0.280525	A0A1D5	0.823292	0.161207	8.98733	0.115871	0.746987
2939	tr|A4IG36|A4IG36_DANRE;tr|F1QE89|F1QE89_DANRE;tr|F1R9T0|F1R9T0_DANRE;tr|A0A2R8RQM6|A0A2R8RQM6_DANRE;tr|A0A0R4IIB7|A0A0R4IIB7_DANRE;tr|A0A2R8QCX2|A0A2R8QCX2_DANRE;tr|A0A140LFW6|A0A140LFW6_DANRE	0.304206	A4IG36	0.809888	0.174848	8.98733	0.11593	0.746987
9015	tr|Q6NXE0|Q6NXE0_DANRE	0.351045	Q6NXE0	0.784016	0.201815	8.98733	0.116001	0.746987
2742	tr|A2AWA1|A2AWA1_DANRE;tr|Q8AW05|Q8AW05_DANRE	0.779582	A2AWA1	0.582536	0.448292	8.98733	0.11608	0.746987
427	sp|Q6DGV1|CELF4_DANRE;tr|I3IS52|I3IS52_DANRE	0.298335	Q6DGV1	0.81319	0.171568	8.98733	0.116104	0.746987
8942	tr|Q6NVC6|Q6NVC6_DANRE	0.339889	Q6NVC6	0.790102	0.195504	8.98733	0.116166	0.746987
6512	tr|F6NHQ1|F6NHQ1_DANRE;tr|Q08BE3|Q08BE3_DANRE;tr|A0A0R4IJ91|A0A0R4IJ91_DANRE;tr|A0A2R8QQ99|A0A2R8QQ99_DANRE;tr|F6NHV5|F6NHV5_DANRE;tr|Q1RLV5|Q1RLV5_DANRE;tr|A0A0R4IFV3|A0A0R4IFV3_DANRE	0.278513	F6NHQ1	0.82444	0.160224	8.98733	0.116213	0.746987
6304	tr|F1R8X0|F1R8X0_DANRE;tr|A0A2R8PYG3|A0A2R8PYG3_DANRE;tr|A8WGA1|A8WGA1_DANRE;tr|A0A0R4INU0|A0A0R4INU0_DANRE	0.286168	F1R8X0	0.820077	0.164638	8.98733	0.116232	0.746987
11011	tr|U3JAS5|U3JAS5_DANRE;tr|Q803P8|Q803P8_DANRE;tr|Q5TZA5|Q5TZA5_DANRE	0.308925	U3JAS5	0.807243	0.17782	8.98733	0.116393	0.746987
5861	tr|F1QTS3|F1QTS3_DANRE;tr|A0A0H2UKT7|A0A0H2UKT7_DANRE;tr|A0A0G2L107|A0A0G2L107_DANRE	0.324317	F1QTS3	0.798676	0.186709	8.98733	0.116443	0.746987
5392	tr|F1QE29|F1QE29_DANRE;tr|F1QAH5|F1QAH5_DANRE	0.274593	F1QE29	0.826684	0.158088	8.98733	0.116453	0.746987
5625	tr|F1QKW3|F1QKW3_DANRE;tr|Q2Q1W5|Q2Q1W5_DANRE;tr|D7PSA0|D7PSA0_DANRE	0.281142	F1QKW3	0.822939	0.161906	8.98733	0.116545	0.746987
3877	tr|B3DKL4|B3DKL4_DANRE;sp|Q9DDE3|ACES_DANRE;tr|Q6DHA5|Q6DHA5_DANRE	0.542121	B3DKL4	0.686761	0.312217	8.98733	0.116564	0.746987
9933	tr|Q7T313|Q7T313_DANRE	0.377857	Q7T313	0.76958	0.217616	8.98733	0.116565	0.746987
9421	tr|Q6PC47|Q6PC47_DANRE;tr|F1QJN1|F1QJN1_DANRE	0.368158	Q6PC47	0.774771	0.212185	8.98733	0.116797	0.746987
9462	tr|Q6PE26|Q6PE26_DANRE;tr|A0A0B5JPZ1|A0A0B5JPZ1_DANRE	0.287177	Q6PE26	0.819504	0.16554	8.98733	0.11685	0.746987
4618	tr|E7FCD8|E7FCD8_DANRE	0.293906	E7FCD8	0.815691	0.169555	8.98733	0.117107	0.746987
8760	tr|Q6GQM9|Q6GQM9_DANRE	0.330047	Q6GQM9	0.795511	0.190464	8.98733	0.117206	0.746987
3647	tr|B2CZC0|B2CZC0_DANRE;tr|X1WCG5|X1WCG5_DANRE;tr|A0A286Y8X6|A0A286Y8X6_DANRE	0.331801	B2CZC0	0.794544	0.191594	8.98733	0.117402	0.746987
4586	tr|E7FBI2|E7FBI2_DANRE;tr|A0A2R8PYR9|A0A2R8PYR9_DANRE;tr|A0A0R4J7C3|A0A0R4J7C3_DANRE;tr|Q0P425|Q0P425_DANRE;tr|G1K2T5|G1K2T5_DANRE;tr|F1QPM0|F1QPM0_DANRE;tr|F1Q7M8|F1Q7M8_DANRE	0.457922	E7FBI2	0.728034	0.264431	8.98733	0.117414	0.746987
7734	tr|Q566W6|Q566W6_DANRE	0.328657	Q566W6	0.796278	0.189826	8.98733	0.117483	0.746987
10855	tr|Q98TS3|Q98TS3_DANRE;tr|Q7ZWH8|Q7ZWH8_DANRE;tr|A0A0R4ILS8|A0A0R4ILS8_DANRE	0.461866	Q98TS3	0.726047	0.266768	8.98733	0.117485	0.746987
8906	tr|Q6NUW4|Q6NUW4_DANRE	0.313922	Q6NUW4	0.804452	0.181393	8.98733	0.117618	0.746987
6944	tr|Q08CM9|Q08CM9_DANRE;tr|A0A0R4IRX5|A0A0R4IRX5_DANRE	0.290323	Q08CM9	0.817719	0.167787	8.98733	0.117676	0.746987
8973	tr|Q6NWE8|Q6NWE8_DANRE;tr|Q32LS3|Q32LS3_DANRE;tr|Q08CQ0|Q08CQ0_DANRE	0.287938	Q6NWE8	0.819072	0.166463	8.98733	0.11778	0.746987
4574	tr|E7FB58|E7FB58_DANRE	0.294905	E7FB58	0.815126	0.170515	8.98733	0.117827	0.746987
3953	tr|B7ZVQ1|B7ZVQ1_DANRE;tr|A0A0A0MPN0|A0A0A0MPN0_DANRE;tr|F1R405|F1R405_DANRE	0.352496	B7ZVQ1	0.783228	0.203817	8.98733	0.11783	0.746987
909	tr|A0A0G2L5W0|A0A0G2L5W0_DANRE	0.395481	A0A0G2	0.760236	0.228681	8.98733	0.117844	0.746987
1018	tr|A0A0R4IBG8|A0A0R4IBG8_DANRE;tr|A0A2R8QEY3|A0A2R8QEY3_DANRE;tr|F1QD27|F1QD27_DANRE;sp|Q9DDT5|SPT5H_DANRE;tr|A0A2R8QQL6|A0A2R8QQL6_DANRE	0.308702	A0A0R4	0.807368	0.178521	8.98733	0.117876	0.746987
8594	tr|Q6DH18|Q6DH18_DANRE;tr|A7MCG9|A7MCG9_DANRE;tr|F1QX49|F1QX49_DANRE	0.414833	Q6DH18	0.750106	0.239907	8.98733	0.117892	0.746987
7969	tr|Q5PNM4|Q5PNM4_DANRE;tr|Q502B9|Q502B9_DANRE	0.404493	Q5PNM4	0.755502	0.233981	8.98733	0.117965	0.746987
3804	tr|B3DHH0|B3DHH0_DANRE	0.35901	B3DHH0	0.779699	0.207745	8.98733	0.118079	0.746987
35	sp|A1XQX8|NR3AA_DANRE;tr|X1WBL4|X1WBL4_DANRE	0.302716	A1XQX8	0.810725	0.175182	8.98733	0.118101	0.746987
6096	tr|F1R1R1|F1R1R1_DANRE;tr|Q7ZVW5|Q7ZVW5_DANRE;tr|F1QBC1|F1QBC1_DANRE	0.284592	F1R1R1	0.820974	0.164706	8.98733	0.118124	0.746987
4444	tr|E7F6E2|E7F6E2_DANRE	0.291093	E7F6E2	0.817283	0.168506	8.98733	0.118196	0.746987
6669	tr|F8W4Q1|F8W4Q1_DANRE;tr|Q5CZW1|Q5CZW1_DANRE	0.284448	F8W4Q1	0.821056	0.16467	8.98733	0.118216	0.746987
9335	tr|Q6PBL4|Q6PBL4_DANRE	0.309279	Q6PBL4	0.807045	0.179087	8.98733	0.118292	0.746987
7930	tr|Q5EAR4|Q5EAR4_DANRE;tr|F6NIX9|F6NIX9_DANRE;tr|A0A0R4IHA8|A0A0R4IHA8_DANRE	0.267628	Q5EAR4	0.830684	0.15498	8.98733	0.118314	0.746987
135	sp|F1QMV3|TPC6B_DANRE	0.29106	F1QMV3	0.817302	0.16858	8.98733	0.118375	0.746987
6868	tr|Q08BA1|Q08BA1_DANRE;tr|Q6EE37|Q6EE37_DANRE	0.304981	Q08BA1	0.809453	0.176644	8.98733	0.118375	0.746987
3396	tr|A9JRP8|A9JRP8_DANRE;tr|Q6IQ91|Q6IQ91_DANRE	0.462492	A9JRP8	0.725732	0.267943	8.98733	0.118458	0.746987
4017	tr|B8A6A9|B8A6A9_DANRE;tr|Q5XJV0|Q5XJV0_DANRE;tr|Q4V9D9|Q4V9D9_DANRE;tr|A0A2R8QSE5|A0A2R8QSE5_DANRE;tr|F1Q548|F1Q548_DANRE;tr|A0A286Y8G3|A0A286Y8G3_DANRE;tr|B8JKG9|B8JKG9_DANRE	0.378745	B8A6A9	0.769106	0.219559	8.98733	0.118654	0.746987
442	sp|Q6DHQ3|ACY3B_DANRE;tr|F1QT26|F1QT26_DANRE;tr|H0WFC3|H0WFC3_DANRE	0.29186	Q6DHQ3	0.816848	0.169266	8.98733	0.118796	0.746987
9441	tr|Q6PC80|Q6PC80_DANRE;tr|Q0P475|Q0P475_DANRE	-0.352567	Q6PC80	1.27683	0.20448	8.98733	0.118807	0.746987
2369	tr|A0A2R8QPT5|A0A2R8QPT5_DANRE;tr|F1QTW2|F1QTW2_DANRE;tr|B0F6R2|B0F6R2_DANRE	0.33943	A0A2R8	0.790354	0.19698	8.98733	0.119001	0.746987
997	tr|A0A0R4IAC0|A0A0R4IAC0_DANRE;tr|B5DE33|B5DE33_DANRE;tr|A0A2R8RXU6|A0A2R8RXU6_DANRE;tr|A0A2R8QGU0|A0A2R8QGU0_DANRE;tr|X1WFY2|X1WFY2_DANRE;tr|E7FH10|E7FH10_DANRE	0.283148	A0A0R4	0.821796	0.164327	8.98733	0.119019	0.746987
5151	tr|F1Q6Y6|F1Q6Y6_DANRE;tr|Q7SXJ8|Q7SXJ8_DANRE;tr|F1R486|F1R486_DANRE	0.325449	F1Q6Y6	0.79805	0.188902	8.98733	0.119061	0.746987
10640	tr|Q803Z1|Q803Z1_DANRE	-0.489241	Q803Z1	1.40371	0.284044	8.98733	0.119142	0.746987
3721	tr|B2GRS5|B2GRS5_DANRE;sp|Q1L908|MSTO1_DANRE	0.327812	B2GRS5	0.796744	0.19042	8.98733	0.119308	0.746987
1654	tr|A0A140LG01|A0A140LG01_DANRE;tr|Q29RB0|Q29RB0_DANRE;tr|A0A140UHW3|A0A140UHW3_DANRE;tr|A0A140LGZ6|A0A140LGZ6_DANRE	0.290539	A0A140	0.817597	0.168815	8.98733	0.119396	0.746987
5626	tr|F1QKW3|F1QKW3_DANRE;tr|Q2Q1W5|Q2Q1W5_DANRE;tr|D7PSA0|D7PSA0_DANRE;tr|Q5BLH6|Q5BLH6_DANRE	0.353137	F1QKW3	0.78288	0.205211	8.98733	0.119435	0.746987
470	sp|Q6IQP3|CALUA_DANRE;tr|Z4YIA7|Z4YIA7_DANRE;tr|A0A0B5JW24|A0A0B5JW24_DANRE	0.341334	Q6IQP3	0.789311	0.198409	8.98733	0.119526	0.746987
3470	tr|B0R0Z7|B0R0Z7_DANRE	0.267419	B0R0Z7	0.830804	0.155452	8.98733	0.119543	0.746987
680	sp|Q7T352|TM263_DANRE	0.289884	Q7T352	0.817968	0.168514	8.98733	0.119549	0.746987
6170	tr|F1R3J9|F1R3J9_DANRE;tr|Q6PFN7|Q6PFN7_DANRE;tr|Q803D9|Q803D9_DANRE;tr|F1QFJ1|F1QFJ1_DANRE	0.296661	F1R3J9	0.814134	0.17247	8.98733	0.119579	0.746987
6047	tr|F1QZI8|F1QZI8_DANRE;tr|A0A0H2UKP2|A0A0H2UKP2_DANRE;tr|Q58FS6|Q58FS6_DANRE	0.331348	F1QZI8	0.794793	0.192644	8.98733	0.119592	0.746987
7012	tr|Q0V973|Q0V973_DANRE	0.319908	Q0V973	0.801121	0.186094	8.98733	0.119768	0.746987
3996	tr|B8A588|B8A588_DANRE;tr|Q6PBS9|Q6PBS9_DANRE	0.481792	B8A588	0.716088	0.280312	8.98733	0.119824	0.746987
7454	tr|Q4KME8|Q4KME8_DANRE;sp|Q8JFV8|VAT1_DANRE;tr|A7YYF7|A7YYF7_DANRE	0.322476	Q4KME8	0.799696	0.187697	8.98733	0.119956	0.746987
9294	tr|Q6P969|Q6P969_DANRE;tr|E9QGR4|E9QGR4_DANRE	0.380448	Q6P969	0.768199	0.221462	8.98733	0.119988	0.746987
3095	tr|A5PN62|A5PN62_DANRE	0.313406	A5PN62	0.80474	0.182447	8.98733	0.120008	0.746987
9606	tr|Q6PI45|Q6PI45_DANRE;tr|B8JM93|B8JM93_DANRE	0.300381	Q6PI45	0.812038	0.174906	8.98733	0.120084	0.746987
750	sp|Q90X44|NRF1_DANRE	0.312177	Q90X44	0.805426	0.181812	8.98733	0.120151	0.746987
10901	tr|Q9I8U7|Q9I8U7_DANRE;tr|B8JKH7|B8JKH7_DANRE;tr|B8JKH6|B8JKH6_DANRE	0.578261	Q9I8U7	0.669771	0.336781	8.98733	0.120152	0.746987
1091	tr|A0A0R4IEU0|A0A0R4IEU0_DANRE;tr|E7F9G8|E7F9G8_DANRE;tr|E7EYJ7|E7EYJ7_DANRE	0.36823	A0A0R4	0.774733	0.214524	8.98733	0.120252	0.746987
3557	tr|B0S786|B0S786_DANRE;tr|F1RDU2|F1RDU2_DANRE;tr|B0S787|B0S787_DANRE	0.286878	B0S786	0.819674	0.167147	8.98733	0.120284	0.746987
5218	tr|F1Q8W2|F1Q8W2_DANRE;tr|A0A0R4IU34|A0A0R4IU34_DANRE	0.400104	F1Q8W2	0.757804	0.233136	8.98733	0.12031	0.746987
4740	tr|E7FFZ6|E7FFZ6_DANRE;tr|A0A0G2L994|A0A0G2L994_DANRE	0.322747	E7FFZ6	0.799546	0.188086	8.98733	0.120354	0.746987
8053	tr|Q5RIH8|Q5RIH8_DANRE;tr|A4IG87|A4IG87_DANRE	0.29399	Q5RIH8	0.815643	0.171341	8.98733	0.12038	0.746987
10290	tr|Q7ZVG7|Q7ZVG7_DANRE	0.294762	Q7ZVG7	0.815207	0.171802	8.98733	0.1204	0.746987
3219	tr|A7YYI1|A7YYI1_DANRE;tr|Q7T387|Q7T387_DANRE	0.322205	A7YYI1	0.799847	0.18785	8.98733	0.120491	0.746987
6514	tr|F6NHY4|F6NHY4_DANRE;tr|B6IDE6|B6IDE6_DANRE;tr|D7PS91|D7PS91_DANRE	0.309128	F6NHY4	0.807129	0.180238	8.98733	0.120512	0.746987
7089	tr|Q1LUD3|Q1LUD3_DANRE;tr|A0A0K2CJD5|A0A0K2CJD5_DANRE;tr|Q6P974|Q6P974_DANRE	0.368547	Q1LUD3	0.774562	0.214894	8.98733	0.120531	0.746987
101	sp|B7ZC77|CTNA2_DANRE;tr|X1WG13|X1WG13_DANRE	0.331536	B7ZC77	0.79469	0.193392	8.98733	0.120661	0.746987
10609	tr|Q803S4|Q803S4_DANRE;tr|F1QFI4|F1QFI4_DANRE	0.322673	Q803S4	0.799587	0.188374	8.98733	0.120923	0.746987
10423	tr|Q7ZWA7|Q7ZWA7_DANRE;tr|E7F238|E7F238_DANRE	-0.494299	Q7ZWA7	1.40864	0.288632	8.98733	0.120995	0.746987
9957	tr|Q7T369|Q7T369_DANRE	0.350451	Q7T369	0.784339	0.20468	8.98733	0.121066	0.746987
7678	tr|Q504A3|Q504A3_DANRE;tr|F1QJX3|F1QJX3_DANRE	0.288549	Q504A3	0.818725	0.168538	8.98733	0.121087	0.746987
5447	tr|F1QFC0|F1QFC0_DANRE;tr|Q7ZYY3|Q7ZYY3_DANRE	0.587339	F1QFC0	0.665569	0.343113	8.98733	0.121139	0.746987
10955	tr|Q9YGC9|Q9YGC9_DANRE;tr|F1RDD7|F1RDD7_DANRE	0.354869	Q9YGC9	0.781941	0.207361	8.98733	0.121223	0.746987
4171	tr|E5F2M7|E5F2M7_DANRE;tr|A0A2R8QD56|A0A2R8QD56_DANRE;tr|E7FA45|E7FA45_DANRE	0.404536	E5F2M7	0.755479	0.236397	8.98733	0.121243	0.746987
4674	tr|E7FDR8|E7FDR8_DANRE;tr|I3ITM2|I3ITM2_DANRE;tr|A0A2R8QPP1|A0A2R8QPP1_DANRE	0.299462	E7FDR8	0.812555	0.175042	8.98733	0.121329	0.746987
9615	tr|Q6RFG0|Q6RFG0_DANRE;tr|Q4V9Q9|Q4V9Q9_DANRE;tr|F1Q9R8|F1Q9R8_DANRE;tr|A8KBQ8|A8KBQ8_DANRE	0.297802	Q6RFG0	0.813491	0.174114	8.98733	0.121408	0.746987
7461	tr|Q4KMI5|Q4KMI5_DANRE;tr|F1QVD2|F1QVD2_DANRE;tr|E7F8Y4|E7F8Y4_DANRE;tr|Q6P022|Q6P022_DANRE;tr|A0A0R4IMP0|A0A0R4IMP0_DANRE;tr|I3ISW3|I3ISW3_DANRE	0.314639	Q4KMI5	0.804052	0.183974	8.98733	0.121436	0.746987
7672	tr|Q503Z0|Q503Z0_DANRE	0.283353	Q503Z0	0.821679	0.165707	8.98733	0.121487	0.746987
4162	tr|E3P7J3|E3P7J3_DANRE;tr|F1QBC0|F1QBC0_DANRE;tr|C5H5I1|C5H5I1_DANRE;tr|A0A2R8PX85|A0A2R8PX85_DANRE	0.28648	E3P7J3	0.8199	0.167586	8.98733	0.121585	0.746987
363	sp|Q5XFY4|BCL7A_DANRE;tr|A3QK39|A3QK39_DANRE	0.3212	Q5XFY4	0.800404	0.187964	8.98733	0.121701	0.746987
7077	tr|Q1L907|Q1L907_DANRE;tr|A2V6B1|A2V6B1_DANRE	0.31357	Q1L907	0.804648	0.183509	8.98733	0.12172	0.746987
6272	tr|F1R739|F1R739_DANRE;tr|B2GPG1|B2GPG1_DANRE;sp|Q561X3|MED4_DANRE	0.335196	F1R739	0.792676	0.196171	8.98733	0.121729	0.746987
1208	tr|A0A0R4IIH4|A0A0R4IIH4_DANRE	0.291408	A0A0R4	0.817104	0.170544	8.98733	0.12173	0.746987
1438	tr|A0A0R4ITB4|A0A0R4ITB4_DANRE;tr|A8DZA3|A8DZA3_DANRE;tr|A0A2R8Q8B8|A0A2R8Q8B8_DANRE;tr|Q5PNQ8|Q5PNQ8_DANRE;tr|A0A2R8QKA7|A0A2R8QKA7_DANRE;tr|A0A2R8RWG7|A0A2R8RWG7_DANRE;tr|A0A2R8QKS7|A0A2R8QKS7_DANRE;tr|A0A2R8Q3P9|A0A2R8Q3P9_DANRE;tr|A0A0R4IIU3|A0A0R4IIU3_DANRE;tr|A0A2R8Q8B4|A0A2R8Q8B4_DANRE	0.29905	A0A0R4	0.812787	0.175037	8.98733	0.121766	0.746987
4316	tr|E7F1U3|E7F1U3_DANRE	0.312253	E7F1U3	0.805383	0.182796	8.98733	0.121821	0.746987
10708	tr|Q8AYE3|Q8AYE3_DANRE	0.2686	Q8AYE3	0.830124	0.157251	8.98733	0.121842	0.746987
9515	tr|Q6PFT7|Q6PFT7_DANRE	0.313302	Q6PFT7	0.804798	0.183425	8.98733	0.121848	0.746987
8079	tr|Q5SPG2|Q5SPG2_DANRE;tr|Q803J7|Q803J7_DANRE;tr|Q6NY29|Q6NY29_DANRE;sp|P52161|MAX_DANRE	0.506999	Q5SPG2	0.703685	0.296966	8.98733	0.122002	0.746987
1329	tr|A0A0R4INY2|A0A0R4INY2_DANRE;tr|Q75U66|Q75U66_DANRE;tr|A0A0R4IPF4|A0A0R4IPF4_DANRE;tr|A0A0R4IS83|A0A0R4IS83_DANRE;tr|A0A0R4IRR6|A0A0R4IRR6_DANRE	-0.311147	A0A0R4	1.24069	0.182282	8.98733	0.12206	0.746987
9753	tr|Q767H4|Q767H4_DANRE;tr|Q75V92|Q75V92_DANRE;tr|B3DFX5|B3DFX5_DANRE;tr|Q75V91|Q75V91_DANRE;tr|Q1LYG2|Q1LYG2_DANRE;tr|Q761X4|Q761X4_DANRE;tr|Q5H8C3|Q5H8C3_DANRE	0.286563	Q767H4	0.819853	0.16788	8.98733	0.122062	0.746987
4473	tr|E7F7M1|E7F7M1_DANRE;tr|A0A286Y8V3|A0A286Y8V3_DANRE;tr|A0A2R8PYF3|A0A2R8PYF3_DANRE	0.329338	E7F7M1	0.795902	0.192942	8.98733	0.122065	0.746987
5617	tr|F1QKQ6|F1QKQ6_DANRE;tr|B8A6I1|B8A6I1_DANRE;tr|Q5XJU7|Q5XJU7_DANRE;tr|A4FVJ9|A4FVJ9_DANRE;tr|A0JMJ4|A0JMJ4_DANRE;tr|A7MBQ7|A7MBQ7_DANRE;tr|B8A6I2|B8A6I2_DANRE;tr|Q4QRE1|Q4QRE1_DANRE;tr|Q1JQ51|Q1JQ51_DANRE	0.333642	F1QKQ6	0.793531	0.195471	8.98733	0.122078	0.746987
189	sp|Q08C33|ISOC1_DANRE	0.288254	Q08C33	0.818892	0.168881	8.98733	0.122081	0.746987
10953	tr|Q9PWD8|Q9PWD8_DANRE;tr|Q6P0E4|Q6P0E4_DANRE;tr|I3IT59|I3IT59_DANRE	0.321362	Q9PWD8	0.800314	0.188285	8.98733	0.122094	0.746987
5797	tr|F1QRY4|F1QRY4_DANRE;tr|Q6PFK5|Q6PFK5_DANRE	0.300053	F1QRY4	0.812223	0.175803	8.98733	0.122098	0.746987
10158	tr|Q7ZUP6|Q7ZUP6_DANRE;tr|E7F4R9|E7F4R9_DANRE	0.308801	Q7ZUP6	0.807312	0.180959	8.98733	0.122152	0.746987
10838	tr|Q90Z52|Q90Z52_DANRE;tr|F1QKN6|F1QKN6_DANRE;tr|B3DJ94|B3DJ94_DANRE	0.360418	Q90Z52	0.778939	0.211217	8.98733	0.122169	0.746987
3078	tr|A5PMR0|A5PMR0_DANRE	0.400834	A5PMR0	0.75742	0.234943	8.98733	0.122226	0.746987
3174	tr|A7MC18|A7MC18_DANRE;tr|A0A0R4IKR6|A0A0R4IKR6_DANRE;tr|A0A0R4IFF1|A0A0R4IFF1_DANRE;tr|Q6DEJ7|Q6DEJ7_DANRE	-0.448915	A7MC18	1.36501	0.26313	8.98733	0.122232	0.746987
229	sp|Q1LUK1|MIC13_DANRE	0.305578	Q1LUK1	0.809118	0.179125	8.98733	0.122252	0.746987
3086	tr|A5PMZ3|A5PMZ3_DANRE;tr|Q6NYM6|Q6NYM6_DANRE	0.289192	A5PMZ3	0.81836	0.169542	8.98733	0.122296	0.746987
8751	tr|Q6GMJ8|Q6GMJ8_DANRE;tr|A4QP04|A4QP04_DANRE;tr|Q32PK8|Q32PK8_DANRE	0.305446	Q6GMJ8	0.809192	0.179078	8.98733	0.122309	0.746987
5032	tr|E9QJJ0|E9QJJ0_DANRE;tr|Q7SXQ1|Q7SXQ1_DANRE	0.292336	E9QJJ0	0.816579	0.171422	8.98733	0.122366	0.746987
907	tr|A0A0G2L559|A0A0G2L559_DANRE	0.289421	A0A0G2	0.818231	0.169727	8.98733	0.122394	0.746987
4178	tr|E7EXJ5|E7EXJ5_DANRE	0.329599	E7EXJ5	0.795757	0.19331	8.98733	0.122429	0.746987
2529	tr|A0A2R8RQU7|A0A2R8RQU7_DANRE;tr|A0A0R4IJB4|A0A0R4IJB4_DANRE;sp|A7MBL8|PKN2_DANRE;tr|A0A2R8RL78|A0A2R8RL78_DANRE	0.361426	A0A2R8	0.778395	0.211988	8.98733	0.122447	0.746987
7068	tr|Q1L8E1|Q1L8E1_DANRE	0.32316	Q1L8E1	0.799317	0.189546	8.98733	0.12245	0.746987
6338	tr|F1R9X5|F1R9X5_DANRE;tr|Q1LYL6|Q1LYL6_DANRE	0.29453	F1R9X5	0.815338	0.172793	8.98733	0.122527	0.746987
3157	tr|A7E2Q0|A7E2Q0_DANRE;sp|Q6PC91|BT3L4_DANRE;tr|A0A0R4ITU6|A0A0R4ITU6_DANRE	0.301554	A7E2Q0	0.811378	0.176938	8.98733	0.12257	0.746987
7007	tr|Q0PKX6|Q0PKX6_DANRE;tr|F1R567|F1R567_DANRE;tr|B3DH63|B3DH63_DANRE;tr|Q9DFV0|Q9DFV0_DANRE	-0.758289	Q0PKX6	1.69148	0.445262	8.98733	0.122814	0.747112
7430	tr|Q4G3H3|Q4G3H3_DANRE	0.312801	Q4G3H3	0.805077	0.18371	8.98733	0.122878	0.747112
1232	tr|A0A0R4IJY6|A0A0R4IJY6_DANRE	-0.416636	A0A0R4	1.33481	0.244706	8.98733	0.122895	0.747112
7309	tr|Q2PBM9|Q2PBM9_DANRE;tr|Q2PBM8|Q2PBM8_DANRE;tr|B0S8G3|B0S8G3_DANRE;tr|B0S8G5|B0S8G5_DANRE;tr|Q2PBM7|Q2PBM7_DANRE;tr|B0S8G4|B0S8G4_DANRE;tr|Q8AWC6|Q8AWC6_DANRE;tr|Q4TZW4|Q4TZW4_DANRE	0.292952	Q2PBM9	0.81623	0.172066	8.98733	0.122903	0.747112
8890	tr|Q6NUU2|Q6NUU2_DANRE;tr|Q6DRK8|Q6DRK8_DANRE;tr|Q1L8R2|Q1L8R2_DANRE;tr|I3ITB4|I3ITB4_DANRE	0.415095	Q6NUU2	0.74997	0.243823	8.98733	0.122925	0.747112
10580	tr|Q803M8|Q803M8_DANRE	0.347018	Q803M8	0.786207	0.203877	8.98733	0.122992	0.747112
8138	tr|Q5U373|Q5U373_DANRE;tr|B8A4Q7|B8A4Q7_DANRE	0.293802	Q5U373	0.815749	0.1728	8.98733	0.123348	0.747516
1790	tr|A0A286YAN7|A0A286YAN7_DANRE;tr|F1QY93|F1QY93_DANRE	0.330977	A0A286	0.794998	0.194751	8.98733	0.123494	0.747516
10872	tr|Q9DEU1|Q9DEU1_DANRE;tr|B0R068|B0R068_DANRE	0.307622	Q9DEU1	0.807972	0.181016	8.98733	0.123507	0.747516
773	sp|Q9PTP1|PCNA_DANRE	0.288732	Q9PTP1	0.818621	0.169928	8.98733	0.12356	0.747516
8954	tr|Q6NWC1|Q6NWC1_DANRE	0.320064	Q6NWC1	0.801034	0.188413	8.98733	0.123639	0.747516
4715	tr|E7FF34|E7FF34_DANRE	0.358803	E7FF34	0.779811	0.211254	8.98733	0.123695	0.747516
8041	tr|Q5RHY0|Q5RHY0_DANRE;tr|E7FCS1|E7FCS1_DANRE	-0.282223	Q5RHY0	1.21607	0.166195	8.98733	0.123754	0.747516
6521	tr|F6NJQ3|F6NJQ3_DANRE;tr|E7F743|E7F743_DANRE	0.315365	F6NJQ3	0.803648	0.185736	8.98733	0.123797	0.747516
5244	tr|F1Q9C0|F1Q9C0_DANRE;tr|D0EVX0|D0EVX0_DANRE;tr|F1QJV3|F1QJV3_DANRE;tr|D2X2G0|D2X2G0_DANRE	0.308831	F1Q9C0	0.807296	0.181978	8.98733	0.12396	0.747516
7003	tr|Q0P4D2|Q0P4D2_DANRE;tr|Q5TKR1|Q5TKR1_DANRE	0.298174	Q0P4D2	0.813281	0.175703	8.98733	0.123969	0.747516
827	tr|A0A0B5JWE6|A0A0B5JWE6_DANRE;tr|Q3ZFI6|Q3ZFI6_DANRE;tr|Q1JQ71|Q1JQ71_DANRE;tr|B8A520|B8A520_DANRE	0.319105	A0A0B5	0.801567	0.188169	8.98733	0.124198	0.747516
6218	tr|F1R4U0|F1R4U0_DANRE;tr|A8WFQ6|A8WFQ6_DANRE;tr|A0A2R8QTN3|A0A2R8QTN3_DANRE;tr|F1QEP1|F1QEP1_DANRE	-0.386422	F1R4U0	1.30715	0.227891	8.98733	0.124239	0.747516
3616	tr|B0V219|B0V219_DANRE;tr|B0V218|B0V218_DANRE;tr|A0A0R4ILA7|A0A0R4ILA7_DANRE;tr|A0A0R4IWX6|A0A0R4IWX6_DANRE	0.356438	B0V219	0.781091	0.210225	8.98733	0.124263	0.747516
3275	tr|A8KB15|A8KB15_DANRE;tr|F1RAW8|F1RAW8_DANRE;tr|E9QI23|E9QI23_DANRE;tr|F1QD09|F1QD09_DANRE	0.309238	A8KB15	0.807068	0.182432	8.98733	0.124346	0.747516
4585	tr|E7FBI2|E7FBI2_DANRE;tr|A0A2R8PYR9|A0A2R8PYR9_DANRE;tr|A0A0R4J7C3|A0A0R4J7C3_DANRE;tr|Q0P425|Q0P425_DANRE;tr|G1K2T5|G1K2T5_DANRE	0.316078	E7FBI2	0.803251	0.186493	8.98733	0.124391	0.747516
8902	tr|Q6NUV5|Q6NUV5_DANRE;tr|F1QHC4|F1QHC4_DANRE;tr|F1Q5F3|F1Q5F3_DANRE;tr|Q9PU57|Q9PU57_DANRE;tr|Q803N8|Q803N8_DANRE;tr|E9QCX6|E9QCX6_DANRE;tr|E9QIC9|E9QIC9_DANRE	0.348779	Q6NUV5	0.785248	0.205805	8.98733	0.124419	0.747516
3979	tr|B8A4Q2|B8A4Q2_DANRE;tr|Q7ZZ81|Q7ZZ81_DANRE	0.321592	B8A4Q2	0.800186	0.189794	8.98733	0.124474	0.747516
10581	tr|Q803N0|Q803N0_DANRE;tr|F1QE34|F1QE34_DANRE	0.290265	Q803N0	0.817752	0.171307	8.98733	0.124477	0.747516
9548	tr|Q6PH06|Q6PH06_DANRE	0.277808	Q6PH06	0.824844	0.163962	8.98733	0.124491	0.747516
3010	tr|A4QP74|A4QP74_DANRE	0.294742	A4QP74	0.815218	0.173999	8.98733	0.124571	0.747516
6200	tr|F1R446|F1R446_DANRE;tr|A3FG33|A3FG33_DANRE;tr|Q566W8|Q566W8_DANRE	0.297741	F1R446	0.813525	0.175781	8.98733	0.124592	0.747516
5397	tr|F1QE56|F1QE56_DANRE;tr|B6IDE8|B6IDE8_DANRE;tr|A0A2R8Q3V0|A0A2R8Q3V0_DANRE;tr|D7PS95|D7PS95_DANRE	0.31305	F1QE56	0.804938	0.184845	8.98733	0.124639	0.747516
10802	tr|Q90X41|Q90X41_DANRE	0.291648	Q90X41	0.816968	0.172248	8.98733	0.124715	0.747516
2326	tr|A0A2R8QMR4|A0A2R8QMR4_DANRE;tr|Q503Q9|Q503Q9_DANRE;tr|F1R5C2|F1R5C2_DANRE;tr|F1R961|F1R961_DANRE;tr|B7ZUV2|B7ZUV2_DANRE;tr|B0JZK4|B0JZK4_DANRE;tr|Q7T175|Q7T175_DANRE;tr|Q32PS1|Q32PS1_DANRE;tr|F1R1X8|F1R1X8_DANRE	0.2602	A0A2R8	0.834972	0.153744	8.98733	0.124864	0.747516
5772	tr|F1QQQ3|F1QQQ3_DANRE;tr|F1QPC0|F1QPC0_DANRE	-0.375954	F1QQQ3	1.2977	0.222143	8.98733	0.12487	0.747516
9851	tr|Q7SZ49|Q7SZ49_DANRE	-0.341255	Q7SZ49	1.26686	0.201672	8.98733	0.124921	0.747516
5999	tr|F1QXP8|F1QXP8_DANRE;tr|A4QP88|A4QP88_DANRE	0.323066	F1QXP8	0.799369	0.190961	8.98733	0.124988	0.747516
8938	tr|Q6NV37|Q6NV37_DANRE	0.293943	Q6NV37	0.81567	0.173798	8.98733	0.125085	0.747516
8058	tr|Q5RKM2|Q5RKM2_DANRE	0.317428	Q5RKM2	0.802499	0.187697	8.98733	0.125109	0.747516
6225	tr|F1R574|F1R574_DANRE	-0.470824	F1R574	1.3859	0.278463	8.98733	0.125182	0.747516
6404	tr|F1RBU0|F1RBU0_DANRE;tr|A2BGE5|A2BGE5_DANRE;tr|F1RBU6|F1RBU6_DANRE	0.503145	F1RBU0	0.705567	0.297639	8.98733	0.125249	0.747516
8328	tr|Q66I80|Q66I80_DANRE	0.289315	Q66I80	0.81829	0.171172	8.98733	0.125297	0.747516
3416	tr|A9JT29|A9JT29_DANRE;sp|Q6IQ97|RBM41_DANRE;tr|A0A1D5NSQ1|A0A1D5NSQ1_DANRE;tr|A4VAK5|A4VAK5_DANRE	0.288784	A9JT29	0.818591	0.170876	8.98733	0.125332	0.747516
8727	tr|Q6DRN5|Q6DRN5_DANRE;tr|E7FFL3|E7FFL3_DANRE	0.331602	Q6DRN5	0.794654	0.196212	8.98733	0.125333	0.747516
9719	tr|Q6YBS2|Q6YBS2_DANRE;tr|A7E2H8|A7E2H8_DANRE	0.292919	Q6YBS2	0.816249	0.173434	8.98733	0.125545	0.747839
1620	tr|A0A0R4IZI6|A0A0R4IZI6_DANRE;sp|Q5TZ80|HOOK1_DANRE	0.340102	A0A0R4	0.789985	0.201376	8.98733	0.125554	0.747839
5863	tr|F1QTT3|F1QTT3_DANRE;tr|Q9PVF7|Q9PVF7_DANRE;tr|A0A2R8QDB8|A0A2R8QDB8_DANRE	0.27211	F1QTT3	0.828107	0.161167	8.98733	0.125655	0.747839
6830	tr|M9MMA4|M9MMA4_DANRE	0.29052	M9MMA4	0.817607	0.172165	8.98733	0.125837	0.747839
4548	tr|E7FAA1|E7FAA1_DANRE	0.395554	E7FAA1	0.760197	0.234416	8.98733	0.125847	0.747839
3700	tr|B2GQV3|B2GQV3_DANRE;sp|Q7ZW41|RPB7_DANRE	0.299282	B2GQV3	0.812657	0.177382	8.98733	0.125883	0.747839
3249	tr|A8E5P1|A8E5P1_DANRE;tr|A8DZJ0|A8DZJ0_DANRE;tr|Q803K6|Q803K6_DANRE;tr|A8DZI9|A8DZI9_DANRE	0.28942	A8E5P1	0.818231	0.171538	8.98733	0.125885	0.747839
7094	tr|Q1LUF1|Q1LUF1_DANRE;tr|F1Q557|F1Q557_DANRE	0.309059	Q1LUF1	0.807168	0.183365	8.98733	0.126223	0.747839
5347	tr|F1QC70|F1QC70_DANRE;sp|Q4KMC8|ALDCA_DANRE;tr|A0A2R8QMC2|A0A2R8QMC2_DANRE	0.392967	F1QC70	0.761562	0.233181	8.98733	0.126271	0.747839
677	sp|Q7T338|FGOP2_DANRE	0.499838	Q7T338	0.707186	0.296599	8.98733	0.126274	0.747839
1784	tr|A0A286YAG4|A0A286YAG4_DANRE;tr|E7F6H7|E7F6H7_DANRE;tr|Q08CA8|Q08CA8_DANRE;tr|A0A0R4IPR1|A0A0R4IPR1_DANRE	0.306478	A0A286	0.808613	0.181898	8.98733	0.12634	0.747839
1657	tr|A0A140LG21|A0A140LG21_DANRE;sp|Q7ZUG0|RUXE_DANRE;tr|A0A140LFZ7|A0A140LFZ7_DANRE	0.276245	A0A140	0.825737	0.164018	8.98733	0.12647	0.747839
8485	tr|Q6DG14|Q6DG14_DANRE;tr|Q4V8U6|Q4V8U6_DANRE;tr|F1QVG2|F1QVG2_DANRE	0.280412	Q6DG14	0.823356	0.166507	8.98733	0.126499	0.747839
6668	tr|F8W4Q1|F8W4Q1_DANRE	0.286433	F8W4Q1	0.819927	0.17011	8.98733	0.126554	0.747839
6236	tr|F1R5H7|F1R5H7_DANRE;tr|A0A2R8QJE0|A0A2R8QJE0_DANRE;tr|A5PN31|A5PN31_DANRE	0.303052	F1R5H7	0.810536	0.179996	8.98733	0.126584	0.747839
5268	tr|F1Q9P6|F1Q9P6_DANRE;tr|Q6DEH8|Q6DEH8_DANRE;tr|R4GED3|R4GED3_DANRE;tr|A0A2R8Q954|A0A2R8Q954_DANRE	0.472557	F1Q9P6	0.720686	0.280703	8.98733	0.12662	0.747839
2210	tr|A0A2R8QIB9|A0A2R8QIB9_DANRE;tr|A0A2R8QC86|A0A2R8QC86_DANRE;tr|A0A2R8Q9B4|A0A2R8Q9B4_DANRE;tr|F6NYB5|F6NYB5_DANRE;tr|F1QC52|F1QC52_DANRE	0.32946	A0A2R8	0.795834	0.195717	8.98733	0.126645	0.747839
1358	tr|A0A0R4IQ73|A0A0R4IQ73_DANRE;tr|A0A0R4IL08|A0A0R4IL08_DANRE	0.338551	A0A0R4	0.790835	0.201123	8.98733	0.126653	0.747839
5820	tr|F1QSJ2|F1QSJ2_DANRE;tr|D6MUD2|D6MUD2_DANRE;tr|A2RUX5|A2RUX5_DANRE;tr|A0A0R4IUQ1|A0A0R4IUQ1_DANRE;tr|A0A0R4ILA4|A0A0R4ILA4_DANRE	0.306074	F1QSJ2	0.80884	0.181833	8.98733	0.126659	0.747839
6810	tr|K7DYN0|K7DYN0_DANRE;tr|F1QEJ6|F1QEJ6_DANRE;tr|A1L1N3|A1L1N3_DANRE	0.272825	K7DYN0	0.827697	0.162168	8.98733	0.126839	0.747886
15	sp|A0MTA1|APEX1_DANRE;tr|A0A2R9YJQ0|A0A2R9YJQ0_DANRE;tr|A0A0R4IWF9|A0A0R4IWF9_DANRE;tr|F1QTR9|F1QTR9_DANRE;tr|H0WED1|H0WED1_DANRE;tr|H0WEZ7|H0WEZ7_DANRE;tr|H0WFB7|H0WFB7_DANRE;tr|H0WFG1|H0WFG1_DANRE	0.292182	A0MTA1	0.816666	0.173775	8.98733	0.127034	0.747886
4350	tr|E7F2X3|E7F2X3_DANRE	0.347068	E7F2X3	0.78618	0.206609	8.98733	0.127342	0.747886
8800	tr|Q6IQD0|Q6IQD0_DANRE;tr|B0R028|B0R028_DANRE;tr|A8E5G8|A8E5G8_DANRE;tr|A0A2R8PYA0|A0A2R8PYA0_DANRE	-0.372141	Q6IQD0	1.29427	0.221602	8.98733	0.127442	0.747886
3922	tr|B7ZD47|B7ZD47_DANRE	0.33007	B7ZD47	0.795498	0.19657	8.98733	0.127477	0.747886
9402	tr|Q6PC10|Q6PC10_DANRE;tr|Q5RHB8|Q5RHB8_DANRE	0.269111	Q6PC10	0.829831	0.160284	8.98733	0.127514	0.747886
10483	tr|Q801Y4|Q801Y4_DANRE	0.304332	Q801Y4	0.809817	0.181304	8.98733	0.127592	0.747886
9967	tr|Q7T395|Q7T395_DANRE;tr|B0V1I3|B0V1I3_DANRE	0.321707	Q7T395	0.800123	0.191712	8.98733	0.12769	0.747886
6431	tr|F1RCM3|F1RCM3_DANRE;tr|O57332|O57332_DANRE;tr|B2GRB2|B2GRB2_DANRE;tr|Q568V4|Q568V4_DANRE	0.286163	F1RCM3	0.82008	0.17055	8.98733	0.127729	0.747886
4474	tr|E7F7T1|E7F7T1_DANRE	0.358508	E7F7T1	0.779971	0.213672	8.98733	0.127736	0.747886
1624	tr|A0A0R4IZV0|A0A0R4IZV0_DANRE;tr|F1QNG7|F1QNG7_DANRE;tr|A0A2R8Q2J0|A0A2R8Q2J0_DANRE;tr|F6N6I8|F6N6I8_DANRE	-0.340948	A0A0R4	1.26659	0.203224	8.98733	0.127766	0.747886
9290	tr|Q6P960|Q6P960_DANRE;tr|F1QK94|F1QK94_DANRE;tr|A0A0S3NTN0|A0A0S3NTN0_DANRE;tr|A0A0S3NTP3|A0A0S3NTP3_DANRE;tr|A0A0R4INS3|A0A0R4INS3_DANRE;tr|A0A2R8QHM9|A0A2R8QHM9_DANRE;tr|A0A0S3NU55|A0A0S3NU55_DANRE	0.30375	Q6P960	0.810144	0.181063	8.98733	0.127786	0.747886
7675	tr|Q503Z1|Q503Z1_DANRE	0.358366	Q503Z1	0.780047	0.213648	8.98733	0.12783	0.747886
9660	tr|Q6TH32|Q6TH32_DANRE	0.312023	Q6TH32	0.805512	0.18609	8.98733	0.127957	0.747886
8856	tr|Q6IQX1|Q6IQX1_DANRE;tr|Q90ZE5|Q90ZE5_DANRE	0.507897	Q6IQX1	0.703247	0.302971	8.98733	0.128026	0.747886
2756	tr|A2BGB4|A2BGB4_DANRE	0.288112	A2BGB4	0.818973	0.171885	8.98733	0.128065	0.747886
243	sp|Q1MTI4|TPISA_DANRE;tr|I3IS66|I3IS66_DANRE	0.282882	Q1MTI4	0.821948	0.168767	8.98733	0.12807	0.747886
5167	tr|F1Q7B5|F1Q7B5_DANRE;tr|A0A1L1QZV4|A0A1L1QZV4_DANRE;tr|A0A286YAW7|A0A286YAW7_DANRE;tr|F1QPU5|F1QPU5_DANRE	0.645166	F1Q7B5	0.639419	0.385201	8.98733	0.128327	0.747886
8092	tr|Q5SPS2|Q5SPS2_DANRE;tr|Q5SPS1|Q5SPS1_DANRE;tr|A0A2R8RM27|A0A2R8RM27_DANRE	0.366888	Q5SPS2	0.775454	0.219091	8.98733	0.128385	0.747886
5478	tr|F1QG98|F1QG98_DANRE;tr|B0F6Q8|B0F6Q8_DANRE;tr|F1RDQ0|F1RDQ0_DANRE;tr|F1QZ51|F1QZ51_DANRE;tr|B0F6Q9|B0F6Q9_DANRE;tr|F1R5L1|F1R5L1_DANRE;tr|B0F6R0|B0F6R0_DANRE	0.323897	F1QG98	0.798909	0.193582	8.98733	0.128668	0.747886
6026	tr|F1QZ50|F1QZ50_DANRE;tr|Q08BG5|Q08BG5_DANRE	0.282994	F1QZ50	0.821884	0.169147	8.98733	0.128691	0.747886
10360	tr|Q7ZVW2|Q7ZVW2_DANRE;tr|F1RCG7|F1RCG7_DANRE;tr|Q6IQ94|Q6IQ94_DANRE;tr|F8W2D1|F8W2D1_DANRE	0.294894	Q7ZVW2	0.815132	0.176267	8.98733	0.128704	0.747886
5653	tr|F1QLR3|F1QLR3_DANRE;tr|F8W4G8|F8W4G8_DANRE;tr|Q6NUW6|Q6NUW6_DANRE;tr|Q9PUN3|Q9PUN3_DANRE	0.395019	F1QLR3	0.760479	0.23626	8.98733	0.128911	0.747886
5404	tr|F1QEE7|F1QEE7_DANRE;tr|F1QL35|F1QL35_DANRE	0.323501	F1QEE7	0.799128	0.193559	8.98733	0.129039	0.747886
6473	tr|F1RE33|F1RE33_DANRE;tr|A0A2R8Q7B6|A0A2R8Q7B6_DANRE;tr|A0A2R8QD76|A0A2R8QD76_DANRE;tr|A0A2R8PY91|A0A2R8PY91_DANRE	0.291772	F1RE33	0.816898	0.174604	8.98733	0.129094	0.747886
7958	tr|Q5M9N2|Q5M9N2_DANRE;tr|F1RE23|F1RE23_DANRE	0.285415	Q5M9N2	0.820505	0.170844	8.98733	0.129181	0.747886
4758	tr|E7FGD8|E7FGD8_DANRE	-0.320829	E7FGD8	1.24905	0.192243	8.98733	0.129532	0.747886
8193	tr|Q5W434|Q5W434_DANRE;tr|A0A0R4IQ16|A0A0R4IQ16_DANRE;tr|Q5W433|Q5W433_DANRE;tr|F1QSA4|F1QSA4_DANRE;tr|A4JYG3|A4JYG3_DANRE	0.352696	Q5W434	0.783119	0.211342	8.98733	0.129541	0.747886
2067	tr|A0A2R8QAX6|A0A2R8QAX6_DANRE	0.285272	A0A2R8	0.820587	0.170966	8.98733	0.129589	0.747886
4534	tr|E7FA03|E7FA03_DANRE;tr|K4KDS6|K4KDS6_DANRE;tr|A0A2R8RJG5|A0A2R8RJG5_DANRE	0.313397	E7FA03	0.804745	0.187838	8.98733	0.12962	0.747886
2842	tr|A2RUZ0|A2RUZ0_DANRE	0.292281	A2RUZ0	0.81661	0.175217	8.98733	0.129686	0.747886
8836	tr|Q6IQP6|Q6IQP6_DANRE;tr|F1QQ42|F1QQ42_DANRE	0.378403	Q6IQP6	0.769289	0.226989	8.98733	0.1299	0.747886
1073	tr|A0A0R4IDN1|A0A0R4IDN1_DANRE;tr|Q8JHV7|Q8JHV7_DANRE;tr|Q5BJ05|Q5BJ05_DANRE	0.283241	A0A0R4	0.821743	0.169944	8.98733	0.129977	0.747886
11003	tr|U3JA30|U3JA30_DANRE;tr|A0A2R8PX03|A0A2R8PX03_DANRE;tr|A0A2R8RNE6|A0A2R8RNE6_DANRE;tr|A0A2R8QS58|A0A2R8QS58_DANRE;tr|E7F030|E7F030_DANRE;tr|A0A2R8Q4Q0|A0A2R8Q4Q0_DANRE	0.465816	U3JA30	0.724061	0.279636	8.98733	0.130155	0.747886
7610	tr|Q502P2|Q502P2_DANRE;tr|B0JZL8|B0JZL8_DANRE;tr|F1QT65|F1QT65_DANRE	0.314743	Q502P2	0.803994	0.188965	8.98733	0.130192	0.747886
9401	tr|Q6PC06|Q6PC06_DANRE	0.283955	Q6PC06	0.821336	0.170506	8.98733	0.130242	0.747886
9629	tr|Q6TGT3|Q6TGT3_DANRE	0.383936	Q6TGT3	0.766344	0.230609	8.98733	0.130341	0.747886
2760	tr|A2BGE0|A2BGE0_DANRE;tr|A4FVM3|A4FVM3_DANRE	0.324326	A2BGE0	0.798672	0.194856	8.98733	0.13043	0.747886
2367	tr|A0A2R8QPT1|A0A2R8QPT1_DANRE;tr|E7F789|E7F789_DANRE	0.299891	A0A2R8	0.812314	0.180213	8.98733	0.1305	0.747886
7611	tr|Q502P5|Q502P5_DANRE;tr|Q5SPJ4|Q5SPJ4_DANRE	0.367486	Q502P5	0.775132	0.220865	8.98733	0.130549	0.747886
4976	tr|E9QHE9|E9QHE9_DANRE;tr|E7F1T4|E7F1T4_DANRE;tr|E9QC50|E9QC50_DANRE;tr|F1QLA9|F1QLA9_DANRE	0.345034	E9QHE9	0.787289	0.207396	8.98733	0.130591	0.747886
132	sp|F1QH17|MCA3A_DANRE;tr|F1Q6Q7|F1Q6Q7_DANRE;tr|A3KPN7|A3KPN7_DANRE	0.259504	F1QH17	0.835375	0.155987	8.98733	0.130595	0.747886
4173	tr|E7EXC4|E7EXC4_DANRE;tr|Q6TGU1|Q6TGU1_DANRE;tr|F1R9A9|F1R9A9_DANRE	0.281727	E7EXC4	0.822606	0.169459	8.98733	0.130822	0.747886
7626	tr|Q503D8|Q503D8_DANRE	0.292667	Q503D8	0.816391	0.176042	8.98733	0.130827	0.747886
10834	tr|Q90Z33|Q90Z33_DANRE;tr|B0CM03|B0CM03_DANRE;tr|A0A2R8Q1M3|A0A2R8Q1M3_DANRE	0.293989	Q90Z33	0.815644	0.176838	8.98733	0.130829	0.747886
6570	tr|F6P6I2|F6P6I2_DANRE	0.406962	F6P6I2	0.75421	0.244908	8.98733	0.130987	0.747886
5217	tr|F1Q8U0|F1Q8U0_DANRE	1.14039	F1Q8U0	0.453636	0.686286	8.98733	0.130988	0.747886
5432	tr|F1QF68|F1QF68_DANRE;tr|A5PL48|A5PL48_DANRE	0.295125	F1QF68	0.815002	0.177675	8.98733	0.131122	0.747886
8934	tr|Q6NUZ9|Q6NUZ9_DANRE;tr|F1R2H0|F1R2H0_DANRE;tr|Q4KM15|Q4KM15_DANRE;tr|F1QWS2|F1QWS2_DANRE	0.555382	Q6NUZ9	0.680477	0.334378	8.98733	0.131141	0.747886
6583	tr|F6PBT6|F6PBT6_DANRE;tr|A0A0R4IPA8|A0A0R4IPA8_DANRE	0.30444	F6PBT6	0.809757	0.183324	8.98733	0.131198	0.747886
1723	tr|A0A1N8RFI4|A0A1N8RFI4_DANRE;tr|A0A2U3TVF3|A0A2U3TVF3_DANRE;tr|A0A1D5NS44|A0A1D5NS44_DANRE;tr|A0A1D5NSV9|A0A1D5NSV9_DANRE	0.306763	A0A1N8	0.808453	0.184737	8.98733	0.131223	0.747886
2226	tr|A0A2R8QIT7|A0A2R8QIT7_DANRE;tr|A0A2R8RRB9|A0A2R8RRB9_DANRE;tr|E7F420|E7F420_DANRE;tr|A0A2R8QKE7|A0A2R8QKE7_DANRE;tr|A0A140TAU1|A0A140TAU1_DANRE;tr|E7F5N4|E7F5N4_DANRE;sp|A1XQX0|NR1AA_DANRE;tr|A0A2R8QMY4|A0A2R8QMY4_DANRE;sp|A1XQX1|NR1AB_DANRE;tr|B6EUL5|B6EUL5_DANRE	0.27745	A0A2R8	0.825048	0.167086	8.98733	0.131226	0.747886
4799	tr|E9QC23|E9QC23_DANRE	0.317974	E9QC23	0.802196	0.191561	8.98733	0.131352	0.747886
4556	tr|E7FAN5|E7FAN5_DANRE	0.324577	E7FAN5	0.798533	0.195558	8.98733	0.131384	0.747886
8506	tr|Q6DG86|Q6DG86_DANRE	-0.317223	Q6DG86	1.24593	0.191253	8.98733	0.131607	0.747886
9910	tr|Q7T2D2|Q7T2D2_DANRE	0.329019	Q7T2D2	0.796078	0.198395	8.98733	0.131659	0.747886
3824	tr|B3DIT9|B3DIT9_DANRE	0.278156	B3DIT9	0.824644	0.167848	8.98733	0.131908	0.747886
10563	tr|Q803H6|Q803H6_DANRE;tr|A0A2R8Q0N1|A0A2R8Q0N1_DANRE;tr|A0A0R4IYX1|A0A0R4IYX1_DANRE;tr|Q6P3J9|Q6P3J9_DANRE;tr|B8JIM5|B8JIM5_DANRE	0.376798	Q803H6	0.770145	0.227446	8.98733	0.132019	0.747886
2377	tr|A0A2R8QQ28|A0A2R8QQ28_DANRE;tr|Q1MTC6|Q1MTC6_DANRE;tr|A0A2R8RHW2|A0A2R8RHW2_DANRE;tr|A0A2R8RVB7|A0A2R8RVB7_DANRE;tr|F1R2T3|F1R2T3_DANRE;tr|A0A2R8RN02|A0A2R8RN02_DANRE;tr|A0A2R8QNH7|A0A2R8QNH7_DANRE;tr|E9QFD8|E9QFD8_DANRE	-0.376363	A0A2R8	1.29807	0.227199	8.98733	0.132043	0.747886
1318	tr|A0A0R4INC9|A0A0R4INC9_DANRE;tr|E7F5N7|E7F5N7_DANRE;tr|F8W5U4|F8W5U4_DANRE;tr|A0A0R4IN23|A0A0R4IN23_DANRE	0.340148	A0A0R4	0.78996	0.205357	8.98733	0.132074	0.747886
6470	tr|F1RE04|F1RE04_DANRE;tr|A1L1W6|A1L1W6_DANRE;tr|X1WHF9|X1WHF9_DANRE	0.282165	F1RE04	0.822356	0.170363	8.98733	0.132099	0.747886
3080	tr|A5PMS9|A5PMS9_DANRE;tr|A0A2R8Q6M9|A0A2R8Q6M9_DANRE;tr|A0A2R8QRX3|A0A2R8QRX3_DANRE	0.280842	A5PMS9	0.82311	0.169582	8.98733	0.132134	0.747886
4348	tr|E7F2X0|E7F2X0_DANRE;tr|E7F582|E7F582_DANRE	0.304421	E7F2X0	0.809767	0.18385	8.98733	0.132189	0.747886
6152	tr|F1R369|F1R369_DANRE	0.273291	F1R369	0.82743	0.165061	8.98733	0.132214	0.747886
1149	tr|A0A0R4IGI4|A0A0R4IGI4_DANRE;tr|A0A2R8PWJ7|A0A2R8PWJ7_DANRE;tr|A0A2R8QAU5|A0A2R8QAU5_DANRE;tr|A0A2R8RX97|A0A2R8RX97_DANRE	0.305083	A0A0R4	0.809396	0.184268	8.98733	0.132223	0.747886
8598	tr|Q6DH34|Q6DH34_DANRE	0.289429	Q6DH34	0.818226	0.174822	8.98733	0.132241	0.747886
4907	tr|E9QFJ3|E9QFJ3_DANRE;tr|A0A2R8PZJ2|A0A2R8PZJ2_DANRE;tr|A0A2R8Q4F1|A0A2R8Q4F1_DANRE;tr|B8JHV8|B8JHV8_DANRE;tr|A0A2R8Q504|A0A2R8Q504_DANRE;tr|A0A2R8PYH2|A0A2R8PYH2_DANRE	0.365943	E9QFJ3	0.775962	0.221161	8.98733	0.13243	0.747886
9875	tr|Q7SZY1|Q7SZY1_DANRE;tr|A5D6R2|A5D6R2_DANRE;tr|F1Q750|F1Q750_DANRE	0.3496	Q7SZY1	0.784802	0.21132	8.98733	0.132488	0.747886
4054	tr|B8JKJ2|B8JKJ2_DANRE;tr|A0A2R8QGI6|A0A2R8QGI6_DANRE;tr|F1R5I6|F1R5I6_DANRE	0.302827	B8JKJ2	0.810662	0.183067	8.98733	0.132525	0.747886
8595	tr|Q6DH25|Q6DH25_DANRE	0.315264	Q6DH25	0.803704	0.1906	8.98733	0.132552	0.747886
8143	tr|Q5U398|Q5U398_DANRE;tr|F1R4B5|F1R4B5_DANRE	0.40385	Q5U398	0.755838	0.244286	8.98733	0.13273	0.747886
2281	tr|A0A2R8QKY7|A0A2R8QKY7_DANRE;tr|E7FEE9|E7FEE9_DANRE;tr|A0A2R8QLX7|A0A2R8QLX7_DANRE;tr|F1R9M0|F1R9M0_DANRE	0.292042	A0A2R8	0.816745	0.176664	8.98733	0.13275	0.747886
9266	tr|Q6P694|Q6P694_DANRE	-0.663349	Q6P694	1.58375	0.40137	8.98733	0.132829	0.747886
573	sp|Q6P5M2|WDR61_DANRE;tr|E7F786|E7F786_DANRE	0.262524	Q6P5M2	0.833628	0.158859	8.98733	0.13286	0.747886
6237	tr|F1R5H7|F1R5H7_DANRE;tr|A0A2R8QJE0|A0A2R8QJE0_DANRE;tr|A5PN32|A5PN32_DANRE	0.292602	F1R5H7	0.816428	0.177061	8.98733	0.132862	0.747886
1920	tr|A0A2R8Q1T2|A0A2R8Q1T2_DANRE;tr|F1QKE3|F1QKE3_DANRE;tr|F8W563|F8W563_DANRE;tr|Q6PBR1|Q6PBR1_DANRE	0.323405	A0A2R8	0.799181	0.195779	8.98733	0.132998	0.747886
308	sp|Q5D018|RBM8A_DANRE	0.287936	Q5D018	0.819073	0.174316	8.98733	0.133015	0.747886
240	sp|Q1LY51|ZN704_DANRE;tr|A0A2R8QN84|A0A2R8QN84_DANRE;tr|A0A2R8QGZ7|A0A2R8QGZ7_DANRE;tr|A0A2R8PXV3|A0A2R8PXV3_DANRE	0.423382	Q1LY51	0.745674	0.256319	8.98733	0.133021	0.747886
8984	tr|Q6NWJ5|Q6NWJ5_DANRE;tr|Q7ZVI6|Q7ZVI6_DANRE;tr|A9JST4|A9JST4_DANRE	0.295856	Q6NWJ5	0.814589	0.179115	8.98733	0.133024	0.747886
3863	tr|B3DK09|B3DK09_DANRE;tr|F1QJI4|F1QJI4_DANRE	0.270864	B3DK09	0.828823	0.164081	8.98733	0.133224	0.747886
9987	tr|Q7T3E0|Q7T3E0_DANRE	0.281731	Q7T3E0	0.822603	0.17068	8.98733	0.133257	0.747886
3354	tr|A8WGR2|A8WGR2_DANRE;tr|A1L2E5|A1L2E5_DANRE;tr|R4GET2|R4GET2_DANRE	0.328194	A8WGR2	0.796533	0.198836	8.98733	0.133269	0.747886
1834	tr|A0A2R8PW68|A0A2R8PW68_DANRE;tr|Q5TZH0|Q5TZH0_DANRE;tr|A0A0R4IVS6|A0A0R4IVS6_DANRE;tr|A0A2R8PXX1|A0A2R8PXX1_DANRE;tr|F1QBX5|F1QBX5_DANRE;tr|A0A0R4IN35|A0A0R4IN35_DANRE;tr|A0A2R8Q1L8|A0A2R8Q1L8_DANRE;tr|F1RD62|F1RD62_DANRE	0.256243	A0A2R8	0.837265	0.155262	8.98733	0.133306	0.747886
10253	tr|Q7ZVA4|Q7ZVA4_DANRE	0.281523	Q7ZVA4	0.822722	0.170595	8.98733	0.133338	0.747886
6596	tr|F8W239|F8W239_DANRE;tr|A0A2R8RL54|A0A2R8RL54_DANRE;tr|B8A5K0|B8A5K0_DANRE;sp|Q4VBS4|MAP12_DANRE	-0.305147	F8W239	1.23554	0.184972	8.98733	0.133453	0.747886
7712	tr|Q52PJ7|Q52PJ7_DANRE;tr|A0A2R8Q5K7|A0A2R8Q5K7_DANRE	0.341871	Q52PJ7	0.789017	0.207251	8.98733	0.133482	0.747886
6589	tr|F6PD25|F6PD25_DANRE;tr|Q0P3W5|Q0P3W5_DANRE	0.340848	F6PD25	0.789577	0.206651	8.98733	0.133515	0.747886
860	tr|A0A0G2KPX8|A0A0G2KPX8_DANRE	0.329081	A0A0G2	0.796043	0.199593	8.98733	0.133646	0.747886
6402	tr|F1RBR6|F1RBR6_DANRE;tr|Z4YJ58|Z4YJ58_DANRE;sp|Q0P3Z2|PTER_DANRE	0.302241	F1RBR6	0.810992	0.183346	8.98733	0.133705	0.747886
2546	tr|A0A2R8RU89|A0A2R8RU89_DANRE	-0.295213	A0A2R8	1.22707	0.179088	8.98733	0.133714	0.747886
2530	tr|A0A2R8RQY3|A0A2R8RQY3_DANRE;tr|Q5RIW6|Q5RIW6_DANRE;tr|A0A140DL41|A0A140DL41_DANRE	0.311571	A0A2R8	0.805764	0.189012	8.98733	0.133716	0.747886
1571	tr|A0A0R4IXK2|A0A0R4IXK2_DANRE;tr|F1QQW3|F1QQW3_DANRE;tr|E9QBR1|E9QBR1_DANRE;tr|Q7ZWC6|Q7ZWC6_DANRE;tr|F1QUA1|F1QUA1_DANRE;tr|E9QFN2|E9QFN2_DANRE;tr|E9QIH8|E9QIH8_DANRE;tr|E9QEC7|E9QEC7_DANRE;tr|E9QFD0|E9QFD0_DANRE;tr|E9QBT6|E9QBT6_DANRE	0.269499	A0A0R4	0.829608	0.163502	8.98733	0.133743	0.747886
3765	tr|B2KL77|B2KL77_DANRE;tr|F6NVB1|F6NVB1_DANRE;tr|A0A1L1QZS5|A0A1L1QZS5_DANRE	0.260972	B2KL77	0.834526	0.15833	8.98733	0.133746	0.747886
6091	tr|F1R1J3|F1R1J3_DANRE;tr|Q6IQU9|Q6IQU9_DANRE;tr|F1RCH5|F1RCH5_DANRE	0.313651	F1R1J3	0.804603	0.190295	8.98733	0.133754	0.747886
1204	tr|A0A0R4IID7|A0A0R4IID7_DANRE;tr|A0A2R8QEM1|A0A2R8QEM1_DANRE	0.264631	A0A0R4	0.832412	0.160561	8.98733	0.133769	0.747886
4559	tr|E7FAP9|E7FAP9_DANRE	0.325206	E7FAP9	0.798184	0.197382	8.98733	0.133887	0.747886
1539	tr|A0A0R4IWF1|A0A0R4IWF1_DANRE;tr|A0A0R4ILM7|A0A0R4ILM7_DANRE;tr|E7FEB0|E7FEB0_DANRE;tr|A0A2R8RV73|A0A2R8RV73_DANRE;tr|A0A2R8QDN1|A0A2R8QDN1_DANRE	0.263804	A0A0R4	0.832889	0.160171	8.98733	0.134009	0.747886
6773	tr|I3ITD8|I3ITD8_DANRE;tr|B3DFJ4|B3DFJ4_DANRE;tr|I3IT91|I3IT91_DANRE;tr|V5ZE41|V5ZE41_DANRE;tr|Q6DHA8|Q6DHA8_DANRE;tr|Q9YHZ8|Q9YHZ8_DANRE;sp|P26630|PAX6_DANRE;tr|A0A0R4IXU2|A0A0R4IXU2_DANRE;tr|A0A0R4IQL7|A0A0R4IQL7_DANRE	0.282995	I3ITD8	0.821883	0.171932	8.98733	0.134225	0.747886
7911	tr|Q5BU17|Q5BU17_DANRE;tr|A0A2R8Q6F5|A0A2R8Q6F5_DANRE	0.335197	Q5BU17	0.792676	0.203711	8.98733	0.134332	0.747886
11123	tr|X1WFY0|X1WFY0_DANRE;sp|Q9DDJ0|UBC9B_DANRE	0.283052	X1WFY0	0.82185	0.172046	8.98733	0.134383	0.747886
9742	tr|Q6ZM62|Q6ZM62_DANRE	0.304793	Q6ZM62	0.809558	0.185286	8.98733	0.13443	0.747886
4872	tr|E9QEH2|E9QEH2_DANRE;tr|Q5XJ76|Q5XJ76_DANRE;tr|Q1LYJ7|Q1LYJ7_DANRE	0.295157	E9QEH2	0.814984	0.179432	8.98733	0.134438	0.747886
867	tr|A0A0G2KQU1|A0A0G2KQU1_DANRE	0.345433	A0A0G2	0.787072	0.210008	8.98733	0.134456	0.747886
2267	tr|A0A2R8QKQ7|A0A2R8QKQ7_DANRE;tr|F1QNY1|F1QNY1_DANRE;tr|F8W2H8|F8W2H8_DANRE	0.281223	A0A2R8	0.822893	0.171029	8.98733	0.134574	0.747886
1971	tr|A0A2R8Q542|A0A2R8Q542_DANRE;tr|Q6JAA4|Q6JAA4_DANRE;tr|K7DY15|K7DY15_DANRE;tr|Q4V985|Q4V985_DANRE;tr|Q1RM41|Q1RM41_DANRE;tr|A1L216|A1L216_DANRE;tr|Q5XJR2|Q5XJR2_DANRE	-0.520262	A0A2R8	1.43422	0.316458	8.98733	0.134632	0.747886
10727	tr|Q8JGM2|Q8JGM2_DANRE;tr|Q6PUQ3|Q6PUQ3_DANRE;tr|Q4V9L1|Q4V9L1_DANRE	0.269115	Q8JGM2	0.829829	0.163699	8.98733	0.134643	0.747886
3393	tr|A9JRM6|A9JRM6_DANRE;tr|A0A2R8Q0D6|A0A2R8Q0D6_DANRE;tr|A0A2R8Q3W8|A0A2R8Q3W8_DANRE;tr|Q38HW9|Q38HW9_DANRE;tr|F1Q6K8|F1Q6K8_DANRE	0.268941	A9JRM6	0.829928	0.163598	8.98733	0.134653	0.747886
[truncated: 9,172 more rows]
