# Supplementary material for: Diesel exhaust exposure alters the expression of networks implicated in neurodegeneration in zebrafish brains
Source: Cell Biol Toxicol. 2021 May 31;39(3):641–55. doi: 10.1007/s10565-021-09618-9 (PMC10406705; doi:10.1007/s10565-021-09618-9)
Supplement: Supplementary file 3 — Supplementary file3 (XLSX 152 KB) [file 10565_2021_9618_MOESM3_ESM.xlsx]

## Sheet: Sheet1
	Protein	log2FC	Uniprot ID	FC	SE	DF	pvalue	adj.pvalue	Uniquant link	Description
7702	tr|Q504K4|Q504K4_DANRE;tr|Q8UW07|Q8UW07_DANRE;tr|Q6TH23|Q6TH23_DANRE	-2.32065	Q504K4	4.99556	0.239997	8.98733	4.77862e-06	0.0298819	https://www.uniprot.org/uniprot/Q504K4	Cyp1a protein (Cytochrome P450, family 1, subfamily A)
7640	tr|Q503H0|Q503H0_DANRE;tr|A0A2R8RU48|A0A2R8RU48_DANRE;tr|A0A0R4IV82|A0A0R4IV82_DANRE;tr|A0PJ31|A0PJ31_DANRE	-2.29813	Q503H0	4.91819	0.253764	8.98733	8.19219e-06	0.030505	https://www.uniprot.org/uniprot/Q503H0	Cyp1c1 protein (Cytochrome P450, family 1, subfamily C, polypeptide 1)
4402	tr|E7F4W3|E7F4W3_DANRE;tr|A0A1D5NSP9|A0A1D5NSP9_DANRE	-1.62583	E7F4W3	3.08621	0.170455	8.98733	5.3499e-06	0.0298819	https://www.uniprot.org/uniprot/E7F4W3	Si:dkey-11k2.7
2059	tr|A0A2R8QAE1|A0A2R8QAE1_DANRE;tr|A0A2R8PYX8|A0A2R8PYX8_DANRE	-1.38129	A0A2R8QAE1	2.60502	0.385158	8.98733	0.00588605	0.382764	https://www.uniprot.org/uniprot/A0A2R8QAE1	Uncharacterized protein
9125	tr|Q6P001|Q6P001_DANRE;tr|A9JTF0|A9JTF0_DANRE	-1.37845	Q6P001	2.5999	0.200332	8.98733	7.26942e-05	0.0922313	https://www.uniprot.org/uniprot/Q6P001	Dehydrogenase/reductase (SDR family) member 13-like 1 (Zgc:77906)
2268	tr|A0A2R8QKR3|A0A2R8QKR3_DANRE;tr|A0A2R8QBG3|A0A2R8QBG3_DANRE;tr|F1QV15|F1QV15_DANRE	-1.36154	A0A2R8QKR3	2.56959	0.252171	8.98733	0.000435523	0.168082	https://www.uniprot.org/uniprot/A0A2R8QKR3	Vitellogenin 6
1516	tr|A0A0R4IVU8|A0A0R4IVU8_DANRE	-1.3454	A0A0R4IVU8	2.54101	0.167521	8.98733	2.16352e-05	0.0604218	https://www.uniprot.org/uniprot/A0A0R4IVU8	Im:7150988
4161	tr|E3NZJ2|E3NZJ2_DANRE;tr|E3NZJ1|E3NZJ1_DANRE;tr|E7FGY1|E7FGY1_DANRE	-1.33275	E3NZJ2	2.51883	0.191192	8.98733	6.57823e-05	0.0922313	https://www.uniprot.org/uniprot/E3NZJ2	Plexin B2b short isoform
2269	tr|A0A2R8QKR3|A0A2R8QKR3_DANRE;tr|A0A2R8QBG3|A0A2R8QBG3_DANRE;tr|F1QV15|F1QV15_DANRE;tr|Q8JH36|Q8JH36_DANRE	-1.32932	A0A2R8QKR3	2.51284	0.236916	8.98733	0.000331319	0.168082	https://www.uniprot.org/uniprot/A0A2R8QKR3	Vitellogenin 6
7518	tr|Q4V981|Q4V981_DANRE	-1.32897	Q4V981	2.51223	0.206188	8.98733	0.00011952	0.121378	https://www.uniprot.org/uniprot/Q4V981	D-amino-acid oxidase 1 (Dao.1 protein)
3806	tr|B3DHN3|B3DHN3_DANRE;tr|A0PGL8|A0PGL8_DANRE;tr|A0A0R4IV56|A0A0R4IV56_DANRE	-1.25576	B3DHN3	2.38793	0.234591	8.98733	0.00046274	0.168082	https://www.uniprot.org/uniprot/B3DHN3	Zgc:195056
7641	tr|Q503H0|Q503H0_DANRE;tr|A0A2R8RU48|A0A2R8RU48_DANRE;tr|A0A0R4IV82|A0A0R4IV82_DANRE;tr|Q4ZIL6|Q4ZIL6_DANRE	-1.21722	Q503H0	2.32498	0.222744	8.98733	0.00039998	0.168082	https://www.uniprot.org/uniprot/Q503H0	Cyp1c1 protein (Cytochrome P450, family 1, subfamily C, polypeptide 1)
9126	tr|Q6P001|Q6P001_DANRE;tr|A9JTF0|A9JTF0_DANRE;tr|E9QC89|E9QC89_DANRE;tr|Q6DBT2|Q6DBT2_DANRE;tr|A9JT23|A9JT23_DANRE	-1.12044	Q6P001	2.17414	0.205332	8.98733	0.000404093	0.168082	https://www.uniprot.org/uniprot/Q6P001	Dehydrogenase/reductase (SDR family) member 13-like 1 (Zgc:77906)
2764	tr|A2BGT3|A2BGT3_DANRE	-1.11815	A2BGT3	2.17069	0.176158	8.98733	0.000134101	0.124837	https://www.uniprot.org/uniprot/A2BGT3	D-amino-acid oxidase, tandem duplicate 1
8766	tr|Q6GQP0|Q6GQP0_DANRE;tr|Q32LT1|Q32LT1_DANRE;tr|B3DKP5|B3DKP5_DANRE;tr|A0A0R4IQY0|A0A0R4IQY0_DANRE;tr|Q5VI44|Q5VI44_DANRE	-1.11518	Q6GQP0	2.16622	0.256363	8.98733	0.00185643	0.272871	https://www.uniprot.org/uniprot/Q6GQP0	Cyp3a65 protein (Fragment)
7228	tr|Q1MSY0|Q1MSY0_DANRE	-1.11356	Q1MSY0	2.16378	0.456589	8.98733	0.0374705	0.681731	www.uniprot.org/uniprot/Q1MSY0	Novel protein similar to vertebrate nebulin (NEB) (Fragment)
1517	tr|A0A0R4IVU8|A0A0R4IVU8_DANRE;tr|A0A2R8QFT2|A0A2R8QFT2_DANRE;tr|A0A2R8QT26|A0A2R8QT26_DANRE;tr|A0A2R8QR25|A0A2R8QR25_DANRE;tr|A0A2R8QTE4|A0A2R8QTE4_DANRE;tr|Q6PHH2|Q6PHH2_DANRE;tr|F6NUM6|F6NUM6_DANRE;tr|A2CF32|A2CF32_DANRE	-1.1099	A0A0R4IVU8	2.15831	0.192774	8.98733	0.00027515	0.168082	https://www.uniprot.org/uniprot/A0A0R4IVU8	Im:7150988
139	sp|F1QYJ6|ST6B1_DANRE	-1.10369	F1QYJ6	2.14904	0.165311	8.98733	9.15447e-05	0.102265	https://www.uniprot.org/uniprot/F1QYJ6	Sulfotransferase 6B1 (EC 2.8.2.-) (Thyroxine sulfotransferase) (EC 2.8.2.n2)
140	sp|F1QYJ6|ST6B1_DANRE;tr|Q49IK6|Q49IK6_DANRE;tr|A0A2R8QKN1|A0A2R8QKN1_DANRE	-1.09321	F1QYJ6	2.13349	0.237862	8.98733	0.00130267	0.227376	https://www.uniprot.org/uniprot/F1QYJ6	Sulfotransferase 6B1 (EC 2.8.2.-) (Thyroxine sulfotransferase) (EC 2.8.2.n2)
7258	tr|Q1MTC4|Q1MTC4_DANRE;tr|A0A2R8Q549|A0A2R8Q549_DANRE;tr|A0A2R8RIU9|A0A2R8RIU9_DANRE;tr|F1R8J4|F1R8J4_DANRE;tr|F1R876|F1R876_DANRE;tr|A8WGJ1|A8WGJ1_DANRE;tr|Q3T7B3|Q3T7B3_DANRE;tr|Q3T7B2|Q3T7B2_DANRE;tr|A0A0G2KTK1|A0A0G2KTK1_DANRE	-1.07952	Q1MTC4	2.11334	0.243098	8.98733	0.0016275	0.256068	https://www.uniprot.org/uniprot/Q1MTC4	Vitellogenin 2
7260	tr|Q1MTC4|Q1MTC4_DANRE;tr|A8WGJ1|A8WGJ1_DANRE;tr|Q3T7B3|Q3T7B3_DANRE;tr|Q3T7B2|Q3T7B2_DANRE	-1.05869	Q1MTC4	2.08303	0.290103	8.98733	0.00533559	0.368357	https://www.uniprot.org/uniprot/Q1MTC4	Vitellogenin 2
8218	tr|Q5XJ96|Q5XJ96_DANRE;tr|A2CEM4|A2CEM4_DANRE	-1.0334	Q5XJ96	2.04684	0.384837	8.98733	0.0250184	0.605829	www.uniprot.org/uniprot/Q5XJ96	Atlastin 3
2404	tr|A0A2R8QRA0|A0A2R8QRA0_DANRE	-1.03222	A0A2R8QRA0	2.04516	0.223782	8.98733	0.0012723	0.225601	https://www.uniprot.org/uniprot/A0A2R8QRA0	Heterogeneous nuclear ribonucleoprotein D
5407	tr|F1QEF1|F1QEF1_DANRE	-1.0294	F1QEF1	2.04117	0.211204	8.98733	0.000882294	0.194117	https://www.uniprot.org/uniprot/F1QEF1	UDP-glucuronosyltransferase (EC 2.4.1.17)
4070	tr|B8JLD1|B8JLD1_DANRE	-1.00145	B8JLD1	2.00201	0.191441	8.98733	0.000543617	0.168082	https://www.uniprot.org/uniprot/B8JLD1	Aftiphilin a
9996	tr|Q7T3G9|Q7T3G9_DANRE;tr|F1QYH3|F1QYH3_DANRE	-0.996362	Q7T3G9	1.99496	0.182447	8.98733	0.000401818	0.168082	https://www.uniprot.org/uniprot/Q7T3G9	Phosphoenolpyruvate carboxykinase 1 (Soluble)
6123	tr|F1R2S5|F1R2S5_DANRE;tr|Q4QRF3|Q4QRF3_DANRE;tr|A0A2R8PZ72|A0A2R8PZ72_DANRE;tr|A0A2R8Q5K5|A0A2R8Q5K5_DANRE	-0.991809	F1R2S5	1.98868	0.229735	8.98733	0.00194753	0.273067	https://www.uniprot.org/uniprot/F1R2S5	Vitellogenin 5 (Fragment)
6410	tr|F1RC23|F1RC23_DANRE	-0.984727	F1RC23	1.97894	0.202193	8.98733	0.000886819	0.194117	https://www.uniprot.org/uniprot/F1RC23	Tau tubulin kinase 2b
7229	tr|Q1MSY0|Q1MSY0_DANRE;tr|B0UY61|B0UY61_DANRE	-0.977944	Q1MSY0	1.96966	0.38876	8.98733	0.033043	0.653697	www.uniprot.org/uniprot/Q1MSY0	Novel protein similar to vertebrate nebulin (NEB) (Fragment)
6628	tr|F8W3L1|F8W3L1_DANRE	-0.97749	F8W3L1	1.96904	0.200963	8.98733	0.000894483	0.194117	https://www.uniprot.org/uniprot/F8W3L1	Actin alpha 2, smooth muscle (Fragment)
2518	tr|A0A2R8RPF0|A0A2R8RPF0_DANRE;tr|A0A2R8Q8F4|A0A2R8Q8F4_DANRE;tr|Q566T7|Q566T7_DANRE;tr|D3XD76|D3XD76_DANRE;tr|B8JMA8|B8JMA8_DANRE;tr|A8KBL8|A8KBL8_DANRE;tr|Q6DHD1|Q6DHD1_DANRE;tr|Q501X1|Q501X1_DANRE;tr|F1QH37|F1QH37_DANRE;tr|D3XD78|D3XD78_DANRE;tr|A0A2R8Q8P3|A0A2R8Q8P3_DANRE;tr|D3XDB5|D3XDB5_DANRE;tr|B8JMA7|B8JMA7_DANRE;tr|D3XD71|D3XD71_DANRE;tr|B8JMA6|B8JMA6_DANRE;tr|A7YYE2|A7YYE2_DANRE;tr|A0A2…	-0.934702	A0A2R8RPF0	1.9115	0.268987	8.98733	0.0070096	0.413157	https://www.uniprot.org/uniprot/A0A2R8RPF0	UDP-glucuronosyltransferase (EC 2.4.1.17)
8765	tr|Q6GQP0|Q6GQP0_DANRE;tr|Q32LT1|Q32LT1_DANRE;tr|B3DKP5|B3DKP5_DANRE;tr|A0A0R4IQY0|A0A0R4IQY0_DANRE	-0.93216	Q6GQP0	1.90813	0.311873	8.98733	0.0152512	0.53408	www.uniprot.org/uniprot/Q6GQP0	Cyp3a65 protein (Fragment)
2517	tr|A0A2R8RPF0|A0A2R8RPF0_DANRE;tr|A0A2R8Q8F4|A0A2R8Q8F4_DANRE;tr|Q566T7|Q566T7_DANRE;tr|D3XD76|D3XD76_DANRE;tr|B8JMA8|B8JMA8_DANRE;tr|A8KBL8|A8KBL8_DANRE;tr|Q6DHD1|Q6DHD1_DANRE;tr|Q501X1|Q501X1_DANRE;tr|F1QH37|F1QH37_DANRE;tr|D3XD78|D3XD78_DANRE;tr|A0A2R8Q8P3|A0A2R8Q8P3_DANRE;tr|D3XDB5|D3XDB5_DANRE;tr|B8JMA7|B8JMA7_DANRE;tr|D3XD71|D3XD71_DANRE;tr|B8JMA6|B8JMA6_DANRE;tr|A7YYE2|A7YYE2_DANRE;tr|A0A2…	-0.930791	A0A2R8RPF0	1.90632	0.252492	8.98733	0.00503732	0.363534	https://www.uniprot.org/uniprot/A0A2R8RPF0	UDP-glucuronosyltransferase (EC 2.4.1.17)
2060	tr|A0A2R8QAE1|A0A2R8QAE1_DANRE;tr|A0A2R8PYX8|A0A2R8PYX8_DANRE;tr|A0A2R8RUH9|A0A2R8RUH9_DANRE	-0.930047	A0A2R8QAE1	1.90534	0.286529	8.98733	0.0100817	0.465382	https://www.uniprot.org/uniprot/A0A2R8QAE1	Uncharacterized protein
855	tr|A0A0G2KPJ7|A0A0G2KPJ7_DANRE	-0.920895	A0A0G2KPJ7	1.89329	0.194679	8.98733	0.00107756	0.20346	https://www.uniprot.org/uniprot/A0A0G2KPJ7	RNA-binding motif, single stranded-interacting protein 1b
2379	tr|A0A2R8QQ28|A0A2R8QQ28_DANRE;tr|Q1MTC6|Q1MTC6_DANRE;tr|A0A2R8RHW2|A0A2R8RHW2_DANRE;tr|A0A2R8RVB7|A0A2R8RVB7_DANRE;tr|F1R2T3|F1R2T3_DANRE;tr|A3KMS4|A3KMS4_DANRE;tr|A0A2R8RN02|A0A2R8RN02_DANRE;tr|A0A2R8QNH7|A0A2R8QNH7_DANRE;tr|E9QFD8|E9QFD8_DANRE	-0.918902	A0A2R8QQ28	1.89068	0.224622	8.98733	0.00272155	0.3036	https://www.uniprot.org/uniprot/A0A2R8QQ28	Vitellogenin 7
2516	tr|A0A2R8RPF0|A0A2R8RPF0_DANRE;tr|A0A2R8Q8F4|A0A2R8Q8F4_DANRE;tr|Q566T7|Q566T7_DANRE;tr|D3XD76|D3XD76_DANRE;tr|B8JMA8|B8JMA8_DANRE;tr|A8KBL8|A8KBL8_DANRE;tr|Q6DHD1|Q6DHD1_DANRE;tr|Q501X1|Q501X1_DANRE;tr|F1QH37|F1QH37_DANRE;tr|D3XD78|D3XD78_DANRE;tr|A0A2R8Q8P3|A0A2R8Q8P3_DANRE;tr|D3XDB5|D3XDB5_DANRE;tr|B8JMA7|B8JMA7_DANRE;tr|D3XD71|D3XD71_DANRE;tr|B8JMA6|B8JMA6_DANRE;tr|A7YYE2|A7YYE2_DANRE;tr|A0A2…	-0.906203	A0A2R8	1.87411	0.287627	8.98733	0.0117462	0.486557	www.uniprot.org/uniprot/A0A2R8	UDP-glucuronosyltransferase (EC 2.4.1.17)
5408	tr|F1QEF1|F1QEF1_DANRE;tr|D3XD60|D3XD60_DANRE;tr|Q498V8|Q498V8_DANRE;tr|D3XD59|D3XD59_DANRE;tr|A0A2R8RLX5|A0A2R8RLX5_DANRE	-0.905673	F1QEF1	1.87342	0.236828	8.98733	0.00407442	0.357844	https://www.uniprot.org/uniprot/F1QEF1	UDP-glucuronosyltransferase (EC 2.4.1.17)
3307	tr|A8KBY9|A8KBY9_DANRE;tr|Q6TH50|Q6TH50_DANRE;tr|Q6IQR1|Q6IQR1_DANRE;tr|A0A2R8RJH3|A0A2R8RJH3_DANRE;tr|Q7ZVE8|Q7ZVE8_DANRE	-0.895877	A8KBY9	1.86074	0.258427	8.98733	0.00710109	0.413157	https://www.uniprot.org/uniprot/A8KBY9	Adenylosuccinate lyase (ASL) (EC 4.3.2.2) (Adenylosuccinase)
7564	tr|Q4VBR9|Q4VBR9_DANRE;tr|A0A0R4IKH1|A0A0R4IKH1_DANRE;tr|E7F1Y3|E7F1Y3_DANRE;tr|A0PJ30|A0PJ30_DANRE	-0.88691	Q4VBR9	1.84921	0.248347	8.98733	0.00602604	0.386879	https://www.uniprot.org/uniprot/Q4VBR9	Zgc:110692
8345	tr|Q66JN5|Q66JN5_DANRE	-0.883345	Q66JN5	1.84465	0.178028	8.98733	0.00078183	0.190667	https://www.uniprot.org/uniprot/Q66JN5	Paraoxonase 1 (Zgc:91887) (Zgc:91887 protein)
6126	tr|F1R2S5|F1R2S5_DANRE;tr|Q4QRF3|Q4QRF3_DANRE;tr|A0A2R8PZ72|A0A2R8PZ72_DANRE;tr|A0A2R8Q5K5|A0A2R8Q5K5_DANRE;tr|Q3T7B0|Q3T7B0_DANRE;tr|A0A2R8QHD5|A0A2R8QHD5_DANRE	-0.863664	F1R2S5	1.81965	0.239572	8.98733	0.00571657	0.377868	https://www.uniprot.org/uniprot/F1R2S5	Vitellogenin 5 (Fragment)
9001	tr|Q6NX10|Q6NX10_DANRE	-0.846535	Q6NX10	1.79818	0.264301	8.98733	0.0108001	0.473129	www.uniprot.org/uniprot/Q6NX10	Solute carrier family 25 (Mitochondrial carrier adenine nucleotide translocator), member 4 (Solute carrier family 25 member 4)
7469	tr|Q4LEU0|Q4LEU0_DANRE;tr|B3DIS9|B3DIS9_DANRE;tr|F1QUD7|F1QUD7_DANRE	-0.82513	Q4LEU0	1.77169	0.269032	8.98733	0.01344	0.511916	www.uniprot.org/uniprot/Q4LEU0	Mg2+-dependent neutral sphingomyelinase
4755	tr|E7FGA5|E7FGA5_DANRE;tr|A0A2R8RQT4|A0A2R8RQT4_DANRE;tr|Q503Y5|Q503Y5_DANRE;tr|F1QS99|F1QS99_DANRE;tr|A0A2R8RSR5|A0A2R8RSR5_DANRE;tr|A0A2R8Q1W8|A0A2R8Q1W8_DANRE;tr|E9QJ27|E9QJ27_DANRE;tr|A0A140LGJ0|A0A140LGJ0_DANRE	-0.82436	E7FGA5	1.77075	0.28305	8.98733	0.0172684	0.543396	www.uniprot.org/uniprot/E7FGA5	Glutathione reductase (EC 1.8.1.7)
6124	tr|F1R2S5|F1R2S5_DANRE;tr|Q4QRF3|Q4QRF3_DANRE;tr|A0A2R8PZ72|A0A2R8PZ72_DANRE;tr|A0A2R8Q5K5|A0A2R8Q5K5_DANRE;tr|A0A2R8Q4P4|A0A2R8Q4P4_DANRE	-0.809504	F1R2S5	1.75261	0.218637	8.98733	0.00491354	0.363534	https://www.uniprot.org/uniprot/F1R2S5	Vitellogenin 5 (Fragment)
3281	tr|A8KB95|A8KB95_DANRE;tr|Q5RH36|Q5RH36_DANRE;tr|A8WG99|A8WG99_DANRE;tr|Q5RH35|Q5RH35_DANRE;tr|Q1LYI9|Q1LYI9_DANRE	-0.807288	A8KB95	1.74992	0.217292	8.98733	0.00481775	0.363534	https://www.uniprot.org/uniprot/A8KB95	Si:dkey-183c16.7 protein (Fragment)
6120	tr|F1R2Q8|F1R2Q8_DANRE;tr|B8A5G0|B8A5G0_DANRE	-0.806093	F1R2Q8	1.74847	0.186237	8.98733	0.0019161	0.273067	https://www.uniprot.org/uniprot/F1R2Q8	Si:dkey-34l15.1
7578	tr|Q501S9|Q501S9_DANRE;tr|F8W292|F8W292_DANRE;tr|F1QTP6|F1QTP6_DANRE	-0.794136	Q501S9	1.73404	0.282026	8.98733	0.0202114	0.580646	www.uniprot.org/uniprot/Q501S9	Myotubularin related protein 1a
7255	tr|Q1MTC4|Q1MTC4_DANRE;tr|A0A2R8Q549|A0A2R8Q549_DANRE;tr|A0A2R8RIU9|A0A2R8RIU9_DANRE;tr|F1R8J4|F1R8J4_DANRE;tr|F1R876|F1R876_DANRE	-0.793652	Q1MTC4	1.73346	0.20418	8.98733	0.00370166	0.350434	https://www.uniprot.org/uniprot/Q1MTC4	Vitellogenin 2
9580	tr|Q6PHE0|Q6PHE0_DANRE	-0.790748	Q6PHE0	1.72997	0.214574	8.98733	0.00504696	0.363534	https://www.uniprot.org/uniprot/Q6PHE0	Wu:fc21h01 protein (Fragment)
5552	tr|F1QIP9|F1QIP9_DANRE	-0.787881	F1QIP9	1.72654	0.175251	8.98733	0.00150343	0.250669	https://www.uniprot.org/uniprot/F1QIP9	Zgc:165518
9710	tr|Q6XCC5|Q6XCC5_DANRE	-0.785133	Q6XCC5	1.72325	0.260033	8.98733	0.0145171	0.527312	www.uniprot.org/uniprot/Q6XCC5	GPR34-like GPCR
8979	tr|Q6NWI7|Q6NWI7_DANRE	-0.777811	Q6NWI7	1.71453	0.315116	8.98733	0.035703	0.670717	www.uniprot.org/uniprot/Q6NWI7	Tmed10 protein (Transmembrane emp24-like trafficking protein 10 (Yeast)) (Transmembrane p24-trafficking protein 10)
5274	tr|F1Q9Z9|F1Q9Z9_DANRE;tr|Q4V8T5|Q4V8T5_DANRE;tr|Q1ED24|Q1ED24_DANRE;tr|A3KMS5|A3KMS5_DANRE	-0.777246	F1Q9Z9	1.71386	0.22559	8.98733	0.00734322	0.418526	https://www.uniprot.org/uniprot/F1Q9Z9	Zgc:165423
7728	tr|Q566N7|Q566N7_DANRE;tr|F1QYT2|F1QYT2_DANRE;tr|R4GF06|R4GF06_DANRE	-0.776819	Q566N7	1.71335	0.228458	8.98733	0.00788606	0.434344	https://www.uniprot.org/uniprot/Q566N7	Sulfide quinone reductase-like (Yeast)
3769	tr|B3DFJ9|B3DFJ9_DANRE;tr|A8E4S9|A8E4S9_DANRE	-0.769877	B3DFJ9	1.70512	0.223352	8.98733	0.00732559	0.418526	https://www.uniprot.org/uniprot/B3DFJ9	Si:ch211-125e6.12 protein (Si:ch211-125e6.13)
7256	tr|Q1MTC4|Q1MTC4_DANRE;tr|A0A2R8Q549|A0A2R8Q549_DANRE;tr|A0A2R8RIU9|A0A2R8RIU9_DANRE;tr|F1R8J4|F1R8J4_DANRE;tr|F1R876|F1R876_DANRE;tr|A8WGJ1|A8WGJ1_DANRE	-0.769566	Q1MTC4	1.70476	0.213267	8.98733	0.00568607	0.377868	https://www.uniprot.org/uniprot/Q1MTC4	Vitellogenin 2
7729	tr|Q566N7|Q566N7_DANRE;tr|F1QYT2|F1QYT2_DANRE;tr|R4GF06|R4GF06_DANRE;tr|R4GEK8|R4GEK8_DANRE	-0.768904	Q566N7	1.70397	0.198771	8.98733	0.00380875	0.357542	https://www.uniprot.org/uniprot/Q566N7	Sulfide quinone reductase-like (Yeast)
2378	tr|A0A2R8QQ28|A0A2R8QQ28_DANRE;tr|Q1MTC6|Q1MTC6_DANRE;tr|A0A2R8RHW2|A0A2R8RHW2_DANRE;tr|A0A2R8RVB7|A0A2R8RVB7_DANRE;tr|F1R2T3|F1R2T3_DANRE;tr|A3KMS4|A3KMS4_DANRE	-0.764461	A0A2R8	1.69873	0.315446	8.98733	0.0384301	0.687833	www.uniprot.org/uniprot/A0A2R8	Vitellogenin 7
10881	tr|Q9DFT9|Q9DFT9_DANRE	-0.763623	Q9DFT9	1.69775	0.185927	8.98733	0.0026563	0.3036	https://www.uniprot.org/uniprot/Q9DFT9	Vitellogenin 3 (Fragment)
2479	tr|A0A2R8RI79|A0A2R8RI79_DANRE;tr|A0A2R8RTZ6|A0A2R8RTZ6_DANRE;tr|F1QUS3|F1QUS3_DANRE;tr|A7MC71|A7MC71_DANRE;tr|Q9PWC8|Q9PWC8_DANRE;tr|Q502R0|Q502R0_DANRE;tr|A8E4Y9|A8E4Y9_DANRE;tr|Q98SS3|Q98SS3_DANRE;tr|A1L138|A1L138_DANRE;tr|A0A140LG74|A0A140LG74_DANRE;tr|Q98SS2|Q98SS2_DANRE;tr|Q567L3|Q567L3_DANRE;tr|Q05AP6|Q05AP6_DANRE;tr|F1R003|F1R003_DANRE;tr|F1QMZ0|F1QMZ0_DANRE;tr|F1QJ26|F1QJ26_DANRE;tr|A8E5…	-0.760745	A0A2R8	1.69437	0.236509	8.98733	0.0105665	0.469487	www.uniprot.org/uniprot/A0A2R8	Si:zfos-1505d6.3
5351	tr|F1QCK2|F1QCK2_DANRE;tr|A0A2R8RXI2|A0A2R8RXI2_DANRE;tr|A9JTH5|A9JTH5_DANRE	-0.758208	F1QCK2	1.69139	0.24595	8.98733	0.013103	0.506481	www.uniprot.org/uniprot/F1QCK2	ATP-binding cassette, sub-family B (MDR/TAP), member 6a
7661	tr|Q503V2|Q503V2_DANRE	-0.755887	Q503V2	1.68867	0.186345	8.98733	0.0028658	0.3036	https://www.uniprot.org/uniprot/Q503V2	Apolipoprotein Ea (Zgc:110064)
8655	tr|Q6DHS5|Q6DHS5_DANRE;tr|Q32LW4|Q32LW4_DANRE;tr|D3XD46|D3XD46_DANRE;tr|F1QAF6|F1QAF6_DANRE;tr|D3XD45|D3XD45_DANRE;tr|A0A2R8RZZ3|A0A2R8RZZ3_DANRE	-0.743589	Q6DHS5	1.67434	0.230761	8.98733	0.0104693	0.469487	www.uniprot.org/uniprot/Q6DHS5	UDP-glucuronosyltransferase (EC 2.4.1.17) (Fragment)
7971	tr|Q5PNM7|Q5PNM7_DANRE;tr|Q6DH39|Q6DH39_DANRE	-0.742719	Q5PNM7	1.67333	0.269064	8.98733	0.0221268	0.585394	www.uniprot.org/uniprot/Q5PNM7	Translocase of inner mitochondrial membrane 29 (Zgc:110046)
3780	tr|B3DGK0|B3DGK0_DANRE;tr|A0A2R8Q0F7|A0A2R8Q0F7_DANRE	-0.738789	B3DGK0	1.66877	0.192911	8.98733	0.00404017	0.357844	https://www.uniprot.org/uniprot/B3DGK0	MIA SH3 domain-containing (Similar to cartilage-derived retinoic acid-sensitive protein)
3355	tr|A8WGT4|A8WGT4_DANRE;tr|F1RA32|F1RA32_DANRE	-0.735816	A8WGT4	1.66534	0.196324	8.98733	0.00458036	0.363534	https://www.uniprot.org/uniprot/A8WGT4	Uncharacterized protein (Fragment)
5805	tr|F1QS86|F1QS86_DANRE;tr|A7MC24|A7MC24_DANRE;tr|F1R2I8|F1R2I8_DANRE	-0.728338	F1QS86	1.65673	0.19635	8.98733	0.00486151	0.363534	https://www.uniprot.org/uniprot/F1QS86	Si:dkey-46g23.5
2380	tr|A0A2R8QQ28|A0A2R8QQ28_DANRE;tr|Q1MTC6|Q1MTC6_DANRE;tr|A0A2R8RHW2|A0A2R8RHW2_DANRE;tr|A0A2R8RVB7|A0A2R8RVB7_DANRE;tr|F1R2T3|F1R2T3_DANRE;tr|A3KMS4|A3KMS4_DANRE;tr|A0A2R8RN02|A0A2R8RN02_DANRE;tr|A0A2R8QNH7|A0A2R8QNH7_DANRE;tr|E9QFD8|E9QFD8_DANRE;tr|A0A2R8RUJ6|A0A2R8RUJ6_DANRE;tr|Q3T7A8|Q3T7A8_DANRE	-0.72782	A0A2R8	1.65613	0.239669	8.98733	0.0141139	0.520121	www.uniprot.org/uniprot/A0A2R8	Vitellogenin 7
2519	tr|A0A2R8RPF0|A0A2R8RPF0_DANRE;tr|A0A2R8Q8F4|A0A2R8Q8F4_DANRE;tr|Q566T7|Q566T7_DANRE;tr|D3XD76|D3XD76_DANRE;tr|B8JMA8|B8JMA8_DANRE;tr|A8KBL8|A8KBL8_DANRE;tr|Q6DHD1|Q6DHD1_DANRE;tr|Q501X1|Q501X1_DANRE;tr|F1QH37|F1QH37_DANRE;tr|D3XD78|D3XD78_DANRE;tr|A0A2R8Q8P3|A0A2R8Q8P3_DANRE;tr|D3XDB5|D3XDB5_DANRE;tr|B8JMA7|B8JMA7_DANRE;tr|D3XD71|D3XD71_DANRE;tr|B8JMA6|B8JMA6_DANRE;tr|A7YYE2|A7YYE2_DANRE;tr|B8JM…	-0.724908	A0A2R8RPF0	1.6528	0.220039	8.98733	0.00932967	0.460983	https://www.uniprot.org/uniprot/A0A2R8RPF0	UDP-glucuronosyltransferase (EC 2.4.1.17)
10312	tr|Q7ZVL6|Q7ZVL6_DANRE;tr|A0A0J9YJK4|A0A0J9YJK4_DANRE	-0.724215	Q7ZVL6	1.652	0.18855	8.98733	0.00397101	0.357844	https://www.uniprot.org/uniprot/Q7ZVL6	DNA replication licensing factor MCM7 (EC 3.6.4.12)
2727	tr|A1L2D4|A1L2D4_DANRE;tr|A0A140LH09|A0A140LH09_DANRE;tr|A0A2R8QIV6|A0A2R8QIV6_DANRE;tr|E7F0V5|E7F0V5_DANRE;tr|A0A140LH79|A0A140LH79_DANRE	-0.714366	A1L2D4	1.64076	0.270664	8.98733	0.0269755	0.614309	www.uniprot.org/uniprot/A1L2D4	LOC794500 protein (Fragment)
1211	tr|A0A0R4IIP7|A0A0R4IIP7_DANRE;tr|Q7ZU76|Q7ZU76_DANRE;tr|F1QWM0|F1QWM0_DANRE	-0.703303	A0A0R4	1.62823	0.266524	8.98733	0.0269979	0.614309	www.uniprot.org/uniprot/A0A0R4	Small nuclear RNA-activating complex, polypeptide 3 (Fragment)
4757	tr|E7FGD0|E7FGD0_DANRE	-0.675973	E7FGD0	1.59767	0.171063	8.98733	0.00335587	0.32727	https://www.uniprot.org/uniprot/E7FGD0	Apoptosis-inducing factor mitochondria-associated 4
10866	tr|Q9DDT1|Q9DDT1_DANRE;tr|F1QYZ6|F1QYZ6_DANRE;tr|B3DGZ9|B3DGZ9_DANRE;tr|Q7ZZ22|Q7ZZ22_DANRE;tr|Q58EN6|Q58EN6_DANRE	-0.658623	Q9DDT1	1.57858	0.259506	8.98733	0.0318493	0.650274	www.uniprot.org/uniprot/Q9DDT1	Pyruvate carboxylase (EC 6.4.1.1)
4327	tr|E7F287|E7F287_DANRE	-0.652667	E7F287	1.57207	0.257692	8.98733	0.0321244	0.650274	www.uniprot.org/uniprot/E7F287	Adhesion G protein-coupled receptor E5b, duplicate 3
6119	tr|F1R2Q8|F1R2Q8_DANRE	-0.647776	F1R2Q8	1.56675	0.165596	8.98733	0.00356484	0.340742	https://www.uniprot.org/uniprot/F1R2Q8	Si:dkey-34l15.1
8344	tr|Q66IF0|Q66IF0_DANRE	-0.641103	Q66IF0	1.55952	0.211518	8.98733	0.0142473	0.520121	www.uniprot.org/uniprot/Q66IF0	Dehydrogenase/reductase (SDR family) member 13a, tandem duplicate 2 (Zgc:101565) (Zgc:101565 protein)
2937	tr|A4IG34|A4IG34_DANRE	-0.641098	A4IG34	1.55952	0.19822	8.98733	0.0102711	0.469363	https://www.uniprot.org/uniprot/A4IG34	Perilipin 6 (Zgc:162150 protein)
7254	tr|Q1MTC4|Q1MTC4_DANRE;tr|A0A2R8Q549|A0A2R8Q549_DANRE;tr|A0A2R8RIU9|A0A2R8RIU9_DANRE	-0.639512	Q1MTC4	1.5578	0.205903	8.98733	0.0126232	0.503507	www.uniprot.org/uniprot/Q1MTC4	Vitellogenin 2
3280	tr|A8KB82|A8KB82_DANRE;tr|B0BLV4|B0BLV4_DANRE;tr|Q5RG14|Q5RG14_DANRE;tr|Q5RG16|Q5RG16_DANRE;tr|Q5RG15|Q5RG15_DANRE;tr|Q5RG08|Q5RG08_DANRE;tr|A8E592|A8E592_DANRE;tr|A7E2J4|A7E2J4_DANRE;tr|A0A140LFS0|A0A140LFS0_DANRE;tr|Q0H0S0|Q0H0S0_DANRE	-0.635488	A8KB82	1.55346	0.172232	8.98733	0.00501162	0.363534	https://www.uniprot.org/uniprot/A8KB82	Zgc:171818 protein
6890	tr|Q08BP1|Q08BP1_DANRE;tr|A7MC82|A7MC82_DANRE;tr|F1QU54|F1QU54_DANRE;tr|F1QAX1|F1QAX1_DANRE;tr|A0A286Y7Z2|A0A286Y7Z2_DANRE	-0.623815	Q08BP1	1.54094	0.196676	8.98733	0.0113533	0.482236	www.uniprot.org/uniprot/Q08BP1	Malic enzyme
10867	tr|Q9DDU5|Q9DDU5_DANRE	-0.623518	Q9DDU5	1.54063	0.214583	8.98733	0.0174573	0.547798	www.uniprot.org/uniprot/Q9DDU5	Glutathione S-transferase pi (Glutathione S-transferase pi 1) (Gstp1 protein) (Pi-class glutathione S-transferase)
1009	tr|A0A0R4IAX5|A0A0R4IAX5_DANRE	-0.623233	A0A0R4	1.54032	0.199483	8.98733	0.0122557	0.495054	www.uniprot.org/uniprot/A0A0R4	Malate synthase-like
7257	tr|Q1MTC4|Q1MTC4_DANRE;tr|A0A2R8Q549|A0A2R8Q549_DANRE;tr|A0A2R8RIU9|A0A2R8RIU9_DANRE;tr|F1R8J4|F1R8J4_DANRE;tr|F1R876|F1R876_DANRE;tr|A8WGJ1|A8WGJ1_DANRE;tr|Q3T7B3|Q3T7B3_DANRE	-0.622915	Q1MTC4	1.53998	0.211169	8.98733	0.0162494	0.537957	www.uniprot.org/uniprot/Q1MTC4	Vitellogenin 2
8904	tr|Q6NUW3|Q6NUW3_DANRE;tr|Q4KMC7|Q4KMC7_DANRE	-0.622177	Q6NUW3	1.5392	0.261422	8.98733	0.0412666	0.69588	www.uniprot.org/uniprot/Q6NUW3	Slc27a2 protein (Fragment)
4141	tr|D3XD85|D3XD85_DANRE;tr|F1QG53|F1QG53_DANRE;tr|F1QCF6|F1QCF6_DANRE;tr|E7F553|E7F553_DANRE;tr|D3XD89|D3XD89_DANRE;tr|D3XD87|D3XD87_DANRE;tr|D3XD84|D3XD84_DANRE;tr|D3XD90|D3XD90_DANRE;tr|F1QRV5|F1QRV5_DANRE;tr|D3XD92|D3XD92_DANRE;tr|A8WGC1|A8WGC1_DANRE;tr|A0A0N4SU78|A0A0N4SU78_DANRE	-0.618108	D3XD85	1.53486	0.259125	8.98733	0.0409035	0.69588	www.uniprot.org/uniprot/D3XD85	UDP-glucuronosyltransferase (EC 2.4.1.17)
9772	tr|Q7SXG7|Q7SXG7_DANRE;tr|A3KQB7|A3KQB7_DANRE;tr|F1R863|F1R863_DANRE;tr|Q1LVX1|Q1LVX1_DANRE;tr|Q1LVW4|Q1LVW4_DANRE;tr|A9JRE4|A9JRE4_DANRE;tr|A8WG29|A8WG29_DANRE;tr|A0A286YAC7|A0A286YAC7_DANRE;tr|A0A286Y8J9|A0A286Y8J9_DANRE;tr|A7E2K6|A7E2K6_DANRE;tr|A0A2R9YJI1|A0A2R9YJI1_DANRE;tr|F1QL37|F1QL37_DANRE;tr|H0WF65|H0WF65_DANRE;tr|H0WEG6|H0WEG6_DANRE;tr|H0WEG1|H0WEG1_DANRE;tr|H0WEB6|H0WEB6_DANRE;tr|F1QI…	-0.616213	Q7SXG7	1.53285	0.25074	8.98733	0.036338	0.672819	www.uniprot.org/uniprot/Q7SXG7	Brd7 protein (Bromodomain containing 7)
5758	tr|F1QQ79|F1QQ79_DANRE;tr|A0A2R8RW82|A0A2R8RW82_DANRE;tr|Q5PNN5|Q5PNN5_DANRE	-0.615102	F1QQ79	1.53167	0.181498	8.98733	0.00802767	0.434344	https://www.uniprot.org/uniprot/F1QQ79	Methylenetetrahydrofolate dehydrogenase (NADP+-dependent) 1-like
2757	tr|A2BGB8|A2BGB8_DANRE;tr|A0A0R4IQ14|A0A0R4IQ14_DANRE	-0.612623	A2BGB8	1.52904	0.268938	8.98733	0.0487663	0.713349	www.uniprot.org/uniprot/A2BGB8	Si:dkey-111e8.1 (Fragment)
7235	tr|Q1MSY0|Q1MSY0_DANRE;tr|B0UY61|B0UY61_DANRE;tr|A0A2R8QKU1|A0A2R8QKU1_DANRE;tr|Q1MSX9|Q1MSX9_DANRE;tr|F1Q6R4|F1Q6R4_DANRE;tr|B0UY60|B0UY60_DANRE	-0.605014	Q1MSY0	1.52099	0.266333	8.98733	0.0492701	0.713349	www.uniprot.org/uniprot/Q1MSY0	Novel protein similar to vertebrate nebulin (NEB) (Fragment)
3453	tr|B0JZN3|B0JZN3_DANRE	-0.604681	B0JZN3	1.52064	0.23718	8.98733	0.0312556	0.650198	www.uniprot.org/uniprot/B0JZN3	Zgc:175195 protein
5759	tr|F1QQ79|F1QQ79_DANRE;tr|A0A2R8RW82|A0A2R8RW82_DANRE;tr|Q5PNN5|Q5PNN5_DANRE;tr|Q5RGD2|Q5RGD2_DANRE	-0.603006	F1QQ79	1.51888	0.187841	8.98733	0.0106749	0.469487	www.uniprot.org/uniprot/F1QQ79	Methylenetetrahydrofolate dehydrogenase (NADP+-dependent) 1-like
3165	tr|A7MBU9|A7MBU9_DANRE	-0.600089	A7MBU9	1.51581	0.19661	8.98733	0.0137667	0.519554	www.uniprot.org/uniprot/A7MBU9	Carboxymethylenebutenolidase homolog (Pseudomonas) (Zgc:171683 protein)
9942	tr|Q7T341|Q7T341_DANRE;tr|A8WGS0|A8WGS0_DANRE	-0.598765	Q7T341	1.51442	0.180938	8.98733	0.00911277	0.456497	https://www.uniprot.org/uniprot/Q7T341	Cytochrome b5 type A (Microsomal)
2478	tr|A0A2R8RI22|A0A2R8RI22_DANRE;tr|A0A2R8PZF0|A0A2R8PZF0_DANRE;tr|E9QH04|E9QH04_DANRE	-0.597082	A0A2R8	1.51265	0.240672	8.98733	0.0349748	0.66673	www.uniprot.org/uniprot/A0A2R8	Feline leukemia virus subgroup C cellular receptor family, member 2b
2720	tr|A1L2B7|A1L2B7_DANRE;tr|A0A2R8QMP7|A0A2R8QMP7_DANRE;tr|B0S7D4|B0S7D4_DANRE	-0.59027	A1L2B7	1.50553	0.259501	8.98733	0.0490302	0.713349	www.uniprot.org/uniprot/A1L2B7	NAD-dependent protein deacetylase (EC 3.5.1.-)
2241	tr|A0A2R8QJJ4|A0A2R8QJJ4_DANRE;tr|A9XST2|A9XST2_DANRE;tr|F1QD14|F1QD14_DANRE;tr|A0A0R4IUL4|A0A0R4IUL4_DANRE	-0.589698	A0A2R8	1.50493	0.213953	8.98733	0.0222783	0.585394	www.uniprot.org/uniprot/A0A2R8	Anion exchange protein
4753	tr|E7FGA5|E7FGA5_DANRE;tr|A0A2R8RQT4|A0A2R8RQT4_DANRE;tr|Q503Y5|Q503Y5_DANRE;tr|F1QS99|F1QS99_DANRE;tr|A0A2R8RSR5|A0A2R8RSR5_DANRE;tr|A0A140LH37|A0A140LH37_DANRE;tr|A0A2R8Q1W8|A0A2R8Q1W8_DANRE;tr|E9QJ27|E9QJ27_DANRE	-0.580652	E7FGA5	1.49553	0.165128	8.98733	0.00656709	0.405343	https://www.uniprot.org/uniprot/E7FGA5	Glutathione reductase
9236	tr|Q6P3K2|Q6P3K2_DANRE;tr|A0A0R4IPP1|A0A0R4IPP1_DANRE;tr|A0A0R4II12|A0A0R4II12_DANRE;tr|A0A0J9YJ93|A0A0J9YJ93_DANRE	-0.579717	Q6P3K2	1.49456	0.247168	8.98733	0.0436677	0.69588	www.uniprot.org/uniprot/Q6P3K2	Glucosamine (UDP-N-acetyl)-2-epimerase/N-acetylmannosamine kinase
4139	tr|D3XD58|D3XD58_DANRE;tr|E9QF86|E9QF86_DANRE;tr|D3XD57|D3XD57_DANRE;tr|F1R251|F1R251_DANRE	-0.575294	D3XD58	1.48998	0.203026	8.98733	0.0196335	0.572966	www.uniprot.org/uniprot/D3XD58	UDP-glucuronosyltransferase
7884	tr|Q5BJJ3|Q5BJJ3_DANRE;tr|A2AWE1|A2AWE1_DANRE;tr|A7MCD6|A7MCD6_DANRE	-0.561094	Q5BJJ3	1.47539	0.188102	8.98733	0.0154002	0.535936	www.uniprot.org/uniprot/Q5BJJ3	Zgc:110343 protein
3282	tr|A8KBA6|A8KBA6_DANRE;sp|O42364|APOEB_DANRE	-0.558826	A8KBA6	1.47307	0.209346	8.98733	0.0256784	0.607741	www.uniprot.org/uniprot/A8KBA6	Apoeb protein
5762	tr|F1QQ79|F1QQ79_DANRE;tr|Q5PNN5|Q5PNN5_DANRE	-0.555568	F1QQ79	1.46975	0.204745	8.98733	0.0238912	0.593834	www.uniprot.org/uniprot/F1QQ79	Methylenetetrahydrofolate dehydrogenase (NADP+-dependent) 1-like
4966	tr|E9QH22|E9QH22_DANRE;tr|Q66I11|Q66I11_DANRE;tr|F1QQP8|F1QQP8_DANRE	-0.552263	E9QH22	1.46638	0.206135	8.98733	0.0252723	0.605829	www.uniprot.org/uniprot/E9QH22	5'-nucleotidase, cytosolic II,-like 1
5760	tr|F1QQ79|F1QQ79_DANRE;tr|A0A2R8RW82|A0A2R8RW82_DANRE;tr|Q5RGD8|Q5RGD8_DANRE	-0.551173	F1QQ79	1.46528	0.184227	8.98733	0.0151797	0.533246	www.uniprot.org/uniprot/F1QQ79	Methylenetetrahydrofolate dehydrogenase (NADP+-dependent) 1-like
6127	tr|F1R2S5|F1R2S5_DANRE;tr|Q4QRF3|Q4QRF3_DANRE;tr|A0A2R8PZ72|A0A2R8PZ72_DANRE;tr|A0A2R8Q5K5|A0A2R8Q5K5_DANRE;tr|Q3T7B0|Q3T7B0_DANRE;tr|A0A2R8QHD5|A0A2R8QHD5_DANRE;tr|A5PL84|A5PL84_DANRE	-0.547618	F1R2S5	1.46167	0.198978	8.98733	0.0224264	0.585394	www.uniprot.org/uniprot/F1R2S5	Vitellogenin 5
6808	tr|K7DY73|K7DY73_DANRE;tr|A4FVH7|A4FVH7_DANRE;tr|Q7SXE5|Q7SXE5_DANRE	-0.541928	K7DY73	1.45592	0.192699	8.98733	0.0203276	0.580646	www.uniprot.org/uniprot/K7DY73	Hydroxyacid oxidase (glycolate oxidase) 1
2718	tr|A1L2B4|A1L2B4_DANRE;tr|A0A0R4IYR7|A0A0R4IYR7_DANRE	-0.538442	A1L2B4	1.4524	0.215064	8.98733	0.0336949	0.6603	www.uniprot.org/uniprot/A1L2B4	Zgc:158760
3577	tr|B0UXS0|B0UXS0_DANRE;tr|Q6P6Y3|Q6P6Y3_DANRE	-0.53451	B0UXS0	1.44845	0.17546	8.98733	0.0138972	0.520121	www.uniprot.org/uniprot/B0UXS0	Heme oxygenase
9237	tr|Q6P3K4|Q6P3K4_DANRE;tr|Q5RH34|Q5RH34_DANRE;tr|Q1LYJ4|Q1LYJ4_DANRE;tr|Q1LYJ1|Q1LYJ1_DANRE;tr|A5PMN5|A5PMN5_DANRE;tr|Q5RHG4|Q5RHG4_DANRE;tr|A0A286Y9L7|A0A286Y9L7_DANRE;tr|F1R2J0|F1R2J0_DANRE;tr|Q5RHG5|Q5RHG5_DANRE;tr|Q1ED28|Q1ED28_DANRE;tr|Q08BS6|Q08BS6_DANRE;tr|F1REM1|F1REM1_DANRE;tr|A7YYG3|A7YYG3_DANRE	-0.524667	Q6P3K4	1.4386	0.176573	8.98733	0.015691	0.537957	www.uniprot.org/uniprot/Q6P3K4	Novel protein (Zgc:77651)
5623	tr|F1QKV3|F1QKV3_DANRE;sp|Q66I61|CX056_DANRE	-0.523769	F1QKV3	1.43771	0.198971	8.98733	0.0272828	0.614309	www.uniprot.org/uniprot/F1QKV3	Zgc:103697
3155	tr|A7E2P6|A7E2P6_DANRE;tr|A0A2R8QDF0|A0A2R8QDF0_DANRE;tr|A7MCJ2|A7MCJ2_DANRE	-0.523378	A7E2P6	1.43732	0.167256	8.98733	0.0121579	0.495054	www.uniprot.org/uniprot/A7E2P6	Glutathione S-transferase
8442	tr|Q6DC62|Q6DC62_DANRE	-0.514599	Q6DC62	1.4286	0.22403	8.98733	0.0472687	0.711897	www.uniprot.org/uniprot/Q6DC62	Calcium activated nucleotidase 1b
9502	tr|Q6PFN9|Q6PFN9_DANRE	-0.511383	Q6PFN9	1.42542	0.220938	8.98733	0.0459287	0.705482	www.uniprot.org/uniprot/Q6PFN9	Glycine dehydrogenase (Decarboxylating)
6292	tr|F1R8A3|F1R8A3_DANRE;sp|Q05AL2|PPM1H_DANRE	-0.507436	F1R8A3	1.42152	0.167343	8.98733	0.0142162	0.520121	www.uniprot.org/uniprot/F1R8A3	Protein phosphatase 1H
3004	tr|A4QP41|A4QP41_DANRE;tr|A0A2R8QPJ2|A0A2R8QPJ2_DANRE;tr|A0A0R4IJL2|A0A0R4IJL2_DANRE	-0.507278	A4QP41	1.42137	0.173108	8.98733	0.0167706	0.537957	www.uniprot.org/uniprot/A4QP41	Alpha-galactosidase
859	tr|A0A0G2KPR3|A0A0G2KPR3_DANRE;tr|A0A140LGV5|A0A140LGV5_DANRE	-0.504827	A0A0G2	1.41895	0.187061	8.98733	0.0244745	0.600136	www.uniprot.org/uniprot/A0A0G2KPR3	Ubiquitin-like modifier-activating enzyme ATG7
8824	tr|Q6IQM5|Q6IQM5_DANRE	-0.50341	Q6IQM5	1.41756	0.198775	8.98733	0.0321341	0.650274	www.uniprot.org/uniprot/Q6IQM5	GPI-anchor transamidase
7632	tr|Q503F8|Q503F8_DANRE;tr|F1QAI1|F1QAI1_DANRE	-0.500342	Q503F8	1.41455	0.179173	8.98733	0.0209956	0.580646	www.uniprot.org/uniprot/Q503F8	Zgc:110643 protein
10758	tr|Q8QGV5|Q8QGV5_DANRE;tr|Q8QGV4|Q8QGV4_DANRE	-0.488438	Q8QGV5	1.40292	0.176816	8.98733	0.0220537	0.585394	www.uniprot.org/uniprot/Q8QGV5	Lipocalin-type prostaglandin D synthase-like protein
4752	tr|E7FGA5|E7FGA5_DANRE;tr|A0A2R8RQT4|A0A2R8RQT4_DANRE;tr|Q503Y5|Q503Y5_DANRE;tr|F1QS99|F1QS99_DANRE;tr|A0A2R8RSR5|A0A2R8RSR5_DANRE;tr|A0A140LH37|A0A140LH37_DANRE;tr|A0A2R8Q1W8|A0A2R8Q1W8_DANRE	-0.469151	E7FGA5	1.38429	0.199479	8.98733	0.0432095	0.69588	www.uniprot.org/uniprot/E7FGA5	Glutathione reductase
3576	tr|B0UXS0|B0UXS0_DANRE	-0.464036	B0UXS0	1.3794	0.181559	8.98733	0.0309304	0.648262	www.uniprot.org/uniprot/B0UXS0	Heme oxygenase
4754	tr|E7FGA5|E7FGA5_DANRE;tr|A0A2R8RQT4|A0A2R8RQT4_DANRE;tr|Q503Y5|Q503Y5_DANRE;tr|F1QS99|F1QS99_DANRE;tr|A0A2R8RSR5|A0A2R8RSR5_DANRE;tr|A0A2R8Q1W8|A0A2R8Q1W8_DANRE;tr|E9QJ27|E9QJ27_DANRE	-0.460856	E7FGA5	1.37636	0.199234	8.98733	0.0460385	0.705482	www.uniprot.org/uniprot/E7FGA5	Glutathione reductase
10878	tr|Q9DF44|Q9DF44_DANRE;tr|Q6NYM2|Q6NYM2_DANRE;tr|A8KC02|A8KC02_DANRE	-0.458215	Q9DF44	1.37384	0.166593	8.98733	0.0224869	0.585394	www.uniprot.org/uniprot/Q9DF44	20 beta-hydroxysteroid dehydrogenase
10755	tr|Q8JJ63|Q8JJ63_DANRE;tr|Q1RMB1|Q1RMB1_DANRE;tr|F1QID9|F1QID9_DANRE;tr|A8E5B4|A8E5B4_DANRE;tr|A7MD93|A7MD93_DANRE;tr|A2RRW1|A2RRW1_DANRE;tr|F1QV16|F1QV16_DANRE;tr|Q0V976|Q0V976_DANRE	-0.453555	Q8JJ63	1.36941	0.197544	8.98733	0.0473493	0.711897	www.uniprot.org/uniprot/Q8JJ63	Putative galactose-binding protein
10865	tr|Q9DDT1|Q9DDT1_DANRE;tr|F1QYZ6|F1QYZ6_DANRE;tr|B3DGZ9|B3DGZ9_DANRE;tr|Q7ZZ22|Q7ZZ22_DANRE	-0.448575	Q9DDT1	1.36469	0.185476	8.98733	0.0387411	0.68804	www.uniprot.org/uniprot/Q9DDT1	Pyruvate carboxylase
8443	tr|Q6DC62|Q6DC62_DANRE;tr|A0A0R4IJX6|A0A0R4IJX6_DANRE	-0.446471	Q6DC62	1.3627	0.182882	8.98733	0.0373205	0.680439	www.uniprot.org/uniprot/Q6DC62	Calcium activated nucleotidase 1b
10020	tr|Q7ZTT1|Q7ZTT1_DANRE;sp|Q9PT92|CATA_DANRE	-0.445304	Q7ZTT1	1.3616	0.176539	8.98733	0.0326735	0.650616	www.uniprot.org/uniprot/Q7ZTT1	Catalase
5138	tr|F1Q6R2|F1Q6R2_DANRE;tr|A0A0R4IJ39|A0A0R4IJ39_DANRE	-0.434534	F1Q6R2	1.35147	0.190073	8.98733	0.048116	0.713349	www.uniprot.org/uniprot/F1Q6R2	Complement 4B (Chido blood group)
7662	tr|Q503V2|Q503V2_DANRE;tr|A0A0R4IQ18|A0A0R4IQ18_DANRE	-0.431705	Q503V2	1.34883	0.171522	8.98733	0.0329691	0.653697	www.uniprot.org/uniprot/Q503V2	Apolipoprotein Ea
7894	tr|Q5BLA2|Q5BLA2_DANRE	-0.431619	Q5BLA2	1.34875	0.178379	8.98733	0.0386679	0.687833	www.uniprot.org/uniprot/Q5BLA2	Si:ch211-93f2.1 protein
2481	tr|A0A2R8RI79|A0A2R8RI79_DANRE;tr|A0A2R8RTZ6|A0A2R8RTZ6_DANRE;tr|F1QUS3|F1QUS3_DANRE;tr|A7MC71|A7MC71_DANRE;tr|Q9PWC8|Q9PWC8_DANRE;tr|Q502R0|Q502R0_DANRE;tr|A8E4Y9|A8E4Y9_DANRE;tr|Q98SS3|Q98SS3_DANRE;tr|A1L138|A1L138_DANRE;tr|A0A140LG74|A0A140LG74_DANRE;tr|Q98SS2|Q98SS2_DANRE;tr|Q567L3|Q567L3_DANRE;tr|Q05AP6|Q05AP6_DANRE;tr|F1R003|F1R003_DANRE;tr|F1QMZ0|F1QMZ0_DANRE;tr|F1QJ26|F1QJ26_DANRE;tr|A8E5…	-0.428694	A0A2R8	1.34601	0.1862	8.98733	0.0468597	0.709464	www.uniprot.org/uniprot/A0A2R8RTZ6	Zona pellucida glycoprotein 2, tandem duplicate 5
5179	tr|F1Q7K7|F1Q7K7_DANRE;tr|A0A2U9DQJ9|A0A2U9DQJ9_DANRE	-0.427035	F1Q7K7	1.34447	0.168372	8.98733	0.0319393	0.650274	www.uniprot.org/uniprot/F1Q7K7	Caspase 3, apoptosis-related cysteine peptidase b
8464	tr|Q6DEJ3|Q6DEJ3_DANRE;tr|F1QDA6|F1QDA6_DANRE	-0.425352	Q6DEJ3	1.3429	0.178624	8.98733	0.0411788	0.69588	www.uniprot.org/uniprot/Q6DEJ3	Zgc:101071
5363	tr|F1QCW3|F1QCW3_DANRE;tr|A0A2R8PX28|A0A2R8PX28_DANRE;tr|Q6NY49|Q6NY49_DANRE	-0.415101	F1QCW3	1.33339	0.175462	8.98733	0.0422385	0.69588	www.uniprot.org/uniprot/F1QCW3	Si:ch211-107o10.3
270	sp|Q4V8U5|ANO10_DANRE	-0.414847	Q4V8U5	1.33316	0.173225	8.98733	0.0402736	0.69588	www.uniprot.org/uniprot/Q4V8U5	Anoctamin-10
7620	tr|Q503C7|Q503C7_DANRE	-0.413956	Q503C7	1.33233	0.178895	8.98733	0.0459758	0.705482	www.uniprot.org/uniprot/Q503C7	Alpha-1,4 glucan phosphorylase
10023	tr|Q7ZTT1|Q7ZTT1_DANRE;tr|A0A0R4II89|A0A0R4II89_DANRE;tr|A0A0R4IGK9|A0A0R4IGK9_DANRE;sp|Q9PT92|CATA_DANRE	-0.391231	Q7ZTT1	1.31151	0.172097	8.98733	0.049135	0.713349	www.uniprot.org/uniprot/Q7ZTT1	Catalase
10149	tr|Q7ZUN6|Q7ZUN6_DANRE;tr|A0A0A0MPG9|A0A0A0MPG9_DANRE	-0.38358	Q7ZUN6	1.30458	0.166171	8.98733	0.0464005	0.706494	www.uniprot.org/uniprot/Q7ZUN6	Phosphoribosylaminoimidazole carboxylase, phosphoribosylaminoimidazole succinocarboxamide synthetase
8855	tr|Q6IQV5|Q6IQV5_DANRE;tr|Q90WT2|Q90WT2_DANRE	-0.377633	Q6IQV5	1.29921	0.16182	8.98733	0.044518	0.704407	www.uniprot.org/uniprot/Q6IQV5	GTP cyclohydrolase 2
5460	tr|F1QFM9|F1QFM9_DANRE;tr|Q75ZI3|Q75ZI3_DANRE;tr|A0A2R8QK78|A0A2R8QK78_DANRE;tr|A0A2R8Q3K1|A0A2R8Q3K1_DANRE	-0.366607	F1QFM9	1.28932	0.157921	8.98733	0.0454157	0.705482	www.uniprot.org/uniprot/F1QFM9	Versican b
10089	tr|Q7ZUB0|Q7ZUB0_DANRE	0.357097	Q7ZUB0	0.780734	0.151834	8.98733	0.0432095	0.69588	www.uniprot.org/uniprot/Q7ZUB0	Atrial myosin light chain
1993	tr|A0A2R8Q670|A0A2R8Q670_DANRE;tr|A0A2R8QLP1|A0A2R8QLP1_DANRE;tr|E7F1U7|E7F1U7_DANRE;tr|X1WFM4|X1WFM4_DANRE;tr|Q7ZU83|Q7ZU83_DANRE	0.362756	A0A2R8	0.777678	0.160387	8.98733	0.0500724	0.713349	www.uniprot.org/uniprot/A0A2R8Q670	Ubiquitin-conjugating enzyme E2Q family member 2
6986	tr|Q0P449|Q0P449_DANRE;tr|A0A0R4IYD1|A0A0R4IYD1_DANRE	0.363067	Q0P449	0.77751	0.16043	8.98733	0.0499644	0.713349	www.uniprot.org/uniprot/Q0P449	Zgc:153411
6975	tr|Q0P3U4|Q0P3U4_DANRE;tr|A8E500|A8E500_DANRE	0.366398	Q0P3U4	0.775717	0.159998	8.98733	0.0478125	0.713102	www.uniprot.org/uniprot/Q0P3U4	Cytochrome c oxidase subunit 5B2
9761	tr|Q7SX94|Q7SX94_DANRE;tr|A0A2R8QTG0|A0A2R8QTG0_DANRE	0.369325	Q7SX94	0.774145	0.156809	8.98733	0.0429711	0.69588	www.uniprot.org/uniprot/Q7SX94	Prefoldin subunit 6
5028	tr|E9QJF8|E9QJF8_DANRE	0.371677	E9QJF8	0.772884	0.153582	8.98733	0.0386429	0.687833	www.uniprot.org/uniprot/E9QJF8	Calbindin 1
10110	tr|Q7ZUG6|Q7ZUG6_DANRE	0.372222	Q7ZUG6	0.772592	0.161271	8.98733	0.0464234	0.706494	www.uniprot.org/uniprot/Q7ZUG6	Ribosomal protein L30
8474	tr|Q6DEM3|Q6DEM3_DANRE;tr|F6NI92|F6NI92_DANRE	0.372646	Q6DEM3	0.772364	0.156909	8.98733	0.0416096	0.69588	www.uniprot.org/uniprot/Q6DEM3	WD repeat domain 54
2825	tr|A2CF49|A2CF49_DANRE	0.372698	A2CF49	0.772337	0.1611	8.98733	0.0460146	0.705482	www.uniprot.org/uniprot/A2CF49	Serine/threonine-protein phosphatase 2A activator
8151	tr|Q5U3E4|Q5U3E4_DANRE;tr|A0A2R8Q4T9|A0A2R8Q4T9_DANRE;tr|A0A0R4IS86|A0A0R4IS86_DANRE	0.37271	Q5U3E4	0.77233	0.164614	8.98733	0.0498776	0.713349	www.uniprot.org/uniprot/Q5U3E4	SGT1 homolog, MIS12 kinetochore complex assembly cochaperone
1732	tr|A0A286Y806|A0A286Y806_DANRE;sp|Q6P6Y1|RELCH_DANRE;tr|A0A0R4INR0|A0A0R4INR0_DANRE;tr|A0A0R4IK69|A0A0R4IK69_DANRE;tr|A0A0R4IBI3|A0A0R4IBI3_DANRE;tr|A0A2R8QU65|A0A2R8QU65_DANRE	0.373836	A0A286	0.771728	0.151004	8.98733	0.0352764	0.667951	www.uniprot.org/uniprot/A0A286	Nucleoprotein
8247	tr|Q5XJQ6|Q5XJQ6_DANRE;tr|B8A634|B8A634_DANRE;tr|A2BIC9|A2BIC9_DANRE;tr|F8W3C7|F8W3C7_DANRE	0.375631	Q5XJQ6	0.770768	0.162477	8.98733	0.0461311	0.705933	www.uniprot.org/uniprot/Q5XJQ6	Zgc:101679 protein
10436	tr|Q7ZWE1|Q7ZWE1_DANRE;tr|A0A2R8Q6Z2|A0A2R8Q6Z2_DANRE	0.375751	Q7ZWE1	0.770704	0.164824	8.98733	0.0486248	0.713349	www.uniprot.org/uniprot/Q7ZWE1	PWP1 homolog (S. cerevisiae)
4597	tr|E7FBW8|E7FBW8_DANRE;tr|E9QFH9|E9QFH9_DANRE	0.377934	E7FBW8	0.769539	0.159907	8.98733	0.0423984	0.69588	www.uniprot.org/uniprot/E7FBW8	Hyaluronan and proteoglycan link protein 1b
671	sp|Q7T2B9|MTPN_DANRE	0.383013	Q7T2B9	0.766834	0.168352	8.98733	0.048995	0.713349	www.uniprot.org/uniprot/Q7T2B9	Myotrophin
4107	tr|C4P341|C4P341_DANRE;tr|A0A140LG84|A0A140LG84_DANRE;tr|A1L1W7|A1L1W7_DANRE;tr|C4P340|C4P340_DANRE;tr|F8W3X3|F8W3X3_DANRE;tr|A0A2R8QME5|A0A2R8QME5_DANRE	0.383223	C4P341	0.766723	0.163031	8.98733	0.0432992	0.69588	www.uniprot.org/uniprot/C4P341	Protocadherin-19 isoform 2
5822	tr|F1QSJ2|F1QSJ2_DANRE;tr|D6MUD2|D6MUD2_DANRE;tr|A2RUX5|A2RUX5_DANRE;tr|A0A0R4IUQ1|A0A0R4IUQ1_DANRE;tr|A0A0R4ILA4|A0A0R4ILA4_DANRE;tr|Q5BLF1|Q5BLF1_DANRE;tr|Q5BLG2|Q5BLG2_DANRE	0.385335	F1QSJ2	0.765601	0.162134	8.98733	0.041492	0.69588	www.uniprot.org/uniprot/F1QSJ2	Collagen, type XI, alpha 1a
3715	tr|B2GRI2|B2GRI2_DANRE;sp|Q5M9P8|ARL6_DANRE	0.386374	B2GRI2	0.76505	0.154733	8.98733	0.0340607	0.662878	www.uniprot.org/uniprot/B2GRI2	Arl6 protein
9831	tr|Q7SY46|Q7SY46_DANRE;tr|A2BEN1|A2BEN1_DANRE	0.388865	Q7SY46	0.76373	0.164134	8.98733	0.0420018	0.69588	www.uniprot.org/uniprot/Q7SY46	ATPase, H+ transporting, lysosomal V1 subunit A, like
1926	tr|A0A2R8Q281|A0A2R8Q281_DANRE;tr|F1QMC1|F1QMC1_DANRE;sp|Q7T297|F172A_DANRE	0.389146	A0A2R8	0.763582	0.167334	8.98733	0.0451116	0.705482	www.uniprot.org/uniprot/A0A2R8Q281	Cotranscriptional regulator FAM172A homolog
7576	tr|Q4VBV3|Q4VBV3_DANRE	0.390608	Q4VBV3	0.762808	0.168485	8.98733	0.0456473	0.705482	www.uniprot.org/uniprot/Q4VBV3	PYD and CARD domain containing
9826	tr|Q7SY38|Q7SY38_DANRE;tr|Q6TGX0|Q6TGX0_DANRE;tr|E7FEZ7|E7FEZ7_DANRE;tr|A0A2R8QV26|A0A2R8QV26_DANRE;tr|A0A2R8QD06|A0A2R8QD06_DANRE;tr|F1QEU8|F1QEU8_DANRE;tr|E9QD04|E9QD04_DANRE	0.392319	Q7SY38	0.761904	0.165651	8.98733	0.04206	0.69588	www.uniprot.org/uniprot/Q7SY38	N-myc downstream regulated family member 3a
7556	tr|Q4VBJ8|Q4VBJ8_DANRE;tr|B8A5D9|B8A5D9_DANRE;tr|A0A2R8Q0H1|A0A2R8Q0H1_DANRE	0.392379	Q4VBJ8	0.761872	0.158531	8.98733	0.0353094	0.667951	www.uniprot.org/uniprot/Q4VBJ8	Zgc:112210
6281	tr|F1R7L0|F1R7L0_DANRE;tr|A5PLC4|A5PLC4_DANRE	0.392448	F1R7L0	0.761836	0.172197	8.98733	0.0486761	0.713349	www.uniprot.org/uniprot/F1R7L0	L-threonine dehydrogenase 2
9176	tr|Q6P0T0|Q6P0T0_DANRE	0.393316	Q6P0T0	0.761378	0.172629	8.98733	0.0487295	0.713349	www.uniprot.org/uniprot/Q6P0T0	NADH dehydrogenase (Ubiquinone) Fe-S protein 8
8067	tr|Q5RKQ3|Q5RKQ3_DANRE	0.394144	Q5RKQ3	0.760941	0.164259	8.98733	0.0399657	0.69588	www.uniprot.org/uniprot/Q5RKQ3	Zgc:101598
7695	tr|Q504G2|Q504G2_DANRE;tr|B8JMY3|B8JMY3_DANRE	0.395726	Q504G2	0.760107	0.171812	8.98733	0.046789	0.709464	www.uniprot.org/uniprot/Q504G2	Non-structural maintenance of chromosomes element 4
9437	tr|Q6PC74|Q6PC74_DANRE;tr|F1QVD3|F1QVD3_DANRE	0.395845	Q6PC74	0.760044	0.167861	8.98733	0.0427665	0.69588	www.uniprot.org/uniprot/Q6PC74	Cellular retinaldehyde-binding protein a
1769	tr|A0A286Y9N9|A0A286Y9N9_DANRE	0.396416	A0A286	0.759743	0.171072	8.98733	0.0457301	0.705482	www.uniprot.org/uniprot/A0A286	Nucleoprotein
4779	tr|E9QB27|E9QB27_DANRE;tr|F1QRV6|F1QRV6_DANRE;tr|Q5U3U9|Q5U3U9_DANRE	0.396627	E9QB27	0.759632	0.166934	8.98733	0.0415391	0.69588	www.uniprot.org/uniprot/E9QB27	Nucleosome assembly protein 1-like 4b
8020	tr|Q5RGY8|Q5RGY8_DANRE;tr|Q52PJ8|Q52PJ8_DANRE	0.397785	Q5RGY8	0.759023	0.159673	8.98733	0.0343863	0.663887	www.uniprot.org/uniprot/Q5RGY8	Dihydropyrimidinase-like 5b
3116	tr|A5WW28|A5WW28_DANRE	0.398165	A5WW28	0.758823	0.170194	8.98733	0.0440956	0.699705	www.uniprot.org/uniprot/A5WW28	S100 calcium-binding protein A11
8610	tr|Q6DHB4|Q6DHB4_DANRE;tr|Q4VBJ2|Q4VBJ2_DANRE;tr|F1QL16|F1QL16_DANRE	0.398378	Q6DHB4	0.758711	0.175411	8.98733	0.0493131	0.713349	www.uniprot.org/uniprot/Q6DHB4	Cpa1 protein
7043	tr|Q1JPU9|Q1JPU9_DANRE;tr|I3IRV8|I3IRV8_DANRE;tr|I3ITI8|I3ITI8_DANRE;tr|I3IS53|I3IS53_DANRE;tr|I3ISX7|I3ISX7_DANRE	0.39856	Q1JPU9	0.758615	0.175878	8.98733	0.0497175	0.713349	www.uniprot.org/uniprot/Q1JPU9	Abl-interactor 2b
7834	tr|Q571R1|Q571R1_DANRE;tr|Q1JQ34|Q1JQ34_DANRE	0.398677	Q571R1	0.758553	0.171155	8.98733	0.0448344	0.705482	www.uniprot.org/uniprot/Q571R1	Growth hormone
11038	tr|X1WBR5|X1WBR5_DANRE	0.398909	X1WBR5	0.758432	0.166023	8.98733	0.0397561	0.69588	www.uniprot.org/uniprot/X1WBR5	Heat shock protein 4-like
8549	tr|Q6DGP6|Q6DGP6_DANRE	0.40004	Q6DGP6	0.757837	0.165248	8.98733	0.0385934	0.687833	www.uniprot.org/uniprot/Q6DGP6	SUB1 homolog (S. cerevisiae)
5692	tr|F1QN94|F1QN94_DANRE	0.400755	F1QN94	0.757462	0.170082	8.98733	0.0429017	0.69588	www.uniprot.org/uniprot/F1QN94	Glucocorticoid modulatory element-binding protein 1
2737	tr|A2ATX2|A2ATX2_DANRE;tr|Q6DRM8|Q6DRM8_DANRE;tr|Q6PHE7|Q6PHE7_DANRE;tr|A2ATX1|A2ATX1_DANRE	0.401509	A2ATX2	0.757066	0.159062	8.98733	0.0325758	0.650274	www.uniprot.org/uniprot/A2ATX2	RNA polymerase I and III subunit C
7709	tr|Q52JI6|Q52JI6_DANRE	0.401698	Q52JI6	0.756967	0.162864	8.98733	0.0358121	0.671237	www.uniprot.org/uniprot/Q52JI6	Beta A1-2-crystallin
7681	tr|Q504B4|Q504B4_DANRE;tr|F1Q9A4|F1Q9A4_DANRE	0.40185	Q504B4	0.756887	0.168843	8.98733	0.0412638	0.69588	www.uniprot.org/uniprot/Q504B4	Cytochrome c oxidase, subunit VIIa 2
8548	tr|Q6DGP0|Q6DGP0_DANRE;tr|F6P1A9|F6P1A9_DANRE;tr|A0A1D5NT06|A0A1D5NT06_DANRE	0.402033	Q6DGP0	0.756791	0.165336	8.98733	0.0379184	0.684307	www.uniprot.org/uniprot/Q6DGP0	OTU domain, ubiquitin aldehyde binding 1
2950	tr|A4IGH8|A4IGH8_DANRE;tr|B3DHH2|B3DHH2_DANRE;tr|A0A0R4IET1|A0A0R4IET1_DANRE	0.403361	A4IGH8	0.756095	0.168435	8.98733	0.0402788	0.69588	www.uniprot.org/uniprot/A4IGH8	Gga3 protein
10009	tr|Q7ZT21|Q7ZT21_DANRE;tr|A8KBN4|A8KBN4_DANRE;tr|F6P731|F6P731_DANRE;tr|Q7SZV8|Q7SZV8_DANRE	0.405371	Q7ZT21	0.755042	0.17033	8.98733	0.0412707	0.69588	www.uniprot.org/uniprot/Q7ZT21	Embryonic alpha globin e1
1896	tr|A0A2R8Q0D2|A0A2R8Q0D2_DANRE;tr|F1QQL4|F1QQL4_DANRE	0.405819	A0A2R8	0.754808	0.164435	8.98733	0.0357244	0.670717	www.uniprot.org/uniprot/A0A2R8Q0D2	Uncharacterized protein
5697	tr|F1QNH9|F1QNH9_DANRE;tr|A8BBF4|A8BBF4_DANRE;tr|Q5BL20|Q5BL20_DANRE	0.405903	F1QNH9	0.754764	0.178724	8.98733	0.0493122	0.713349	www.uniprot.org/uniprot/F1QNH9	Immunoglobulin superfamily-containing leucine-rich repeat 2
268	sp|Q4U0S5|PAF1_DANRE	0.406549	Q4U0S5	0.754426	0.172525	8.98733	0.0428862	0.69588	www.uniprot.org/uniprot/Q4U0S5	RNA polymerase II-associated factor 1 homolog
6296	tr|F1R8R0|F1R8R0_DANRE;tr|X1WGB2|X1WGB2_DANRE	0.407139	F1R8R0	0.754117	0.172345	8.98733	0.042475	0.69588	www.uniprot.org/uniprot/F1R8R0	Si:zfos-1897c11.1
3245	tr|A8E5G1|A8E5G1_DANRE	0.407968	A8E5G1	0.753684	0.166241	8.98733	0.0365472	0.672819	www.uniprot.org/uniprot/A8E5G1	Annexin
1327	tr|A0A0R4INT7|A0A0R4INT7_DANRE;tr|Q6DEI7|Q6DEI7_DANRE;tr|B8JIC5|B8JIC5_DANRE	0.407984	A0A0R4	0.753676	0.161295	8.98733	0.0322997	0.650274	www.uniprot.org/uniprot/A0A0R4	Cytochrome b
7079	tr|Q1L959|Q1L959_DANRE	0.408551	Q1L959	0.753379	0.161478	8.98733	0.0322653	0.650274	www.uniprot.org/uniprot/Q1L959	Upstream transcription factor 2, c-fos-interacting
4745	tr|E7FG48|E7FG48_DANRE;tr|Q6P604|Q6P604_DANRE	0.408647	E7FG48	0.75333	0.170565	8.98733	0.0402076	0.69588	www.uniprot.org/uniprot/E7FG48	Tubulin polymerization-promoting protein family member 3
7642	tr|Q503H2|Q503H2_DANRE;tr|A2AR68|A2AR68_DANRE	0.408859	Q503H2	0.753219	0.173645	8.98733	0.04302	0.69588	www.uniprot.org/uniprot/Q503H2	Rab GDP dissociation inhibitor
7137	tr|Q1LVK6|Q1LVK6_DANRE;tr|B0R0Q4|B0R0Q4_DANRE;tr|A0A2R8QMV4|A0A2R8QMV4_DANRE;tr|Q568E5|Q568E5_DANRE	0.409264	Q1LVK6	0.753008	0.173087	8.98733	0.0423264	0.69588	www.uniprot.org/uniprot/Q1LVK6	Vasodilator-stimulated phosphoprotein b
4965	tr|E9QH15|E9QH15_DANRE;tr|F1Q6N0|F1Q6N0_DANRE;tr|A8WFS1|A8WFS1_DANRE;tr|E7FGW2|E7FGW2_DANRE;tr|Q803Q6|Q803Q6_DANRE;tr|E9QFC1|E9QFC1_DANRE;tr|Q7SXL2|Q7SXL2_DANRE	0.410342	E9QH15	0.752445	0.15829	8.98733	0.0291337	0.626571	www.uniprot.org/uniprot/E9QH15	Elongation factor Tu GTP-binding domain-containing 2
6835	tr|O42271|O42271_DANRE;tr|B8A516|B8A516_DANRE	0.410978	O42271	0.752113	0.160571	8.98733	0.030746	0.645607	www.uniprot.org/uniprot/O42271	Tubulin alpha chain
6925	tr|Q08CA3|Q08CA3_DANRE;tr|F1R1R7|F1R1R7_DANRE	0.411169	Q08CA3	0.752014	0.17602	8.98733	0.0443534	0.702797	www.uniprot.org/uniprot/Q08CA3	Coagulation factor XIII, A1 polypeptide
6327	tr|F1R9K5|F1R9K5_DANRE;tr|Q5BKV4|Q5BKV4_DANRE;tr|J4C3V8|J4C3V8_DANRE;tr|B0S573|B0S573_DANRE	0.411668	F1R9K5	0.751754	0.16721	8.98733	0.0360764	0.672819	www.uniprot.org/uniprot/F1R9K5	Musashi RNA-binding protein 1
8834	tr|Q6IQP4|Q6IQP4_DANRE;tr|E7FBI4|E7FBI4_DANRE	0.412804	Q6IQP4	0.751162	0.173121	8.98733	0.0409625	0.69588	www.uniprot.org/uniprot/Q6IQP4	RAP1A, member of RAS oncogene family
8166	tr|Q5U3M7|Q5U3M7_DANRE	0.414191	Q5U3M7	0.75044	0.180777	8.98733	0.0477224	0.712709	www.uniprot.org/uniprot/Q5U3M7	Zgc:101900 protein
11040	tr|X1WBS5|X1WBS5_DANRE	0.414269	X1WBS5	0.7504	0.175619	8.98733	0.0427157	0.69588	www.uniprot.org/uniprot/X1WBS5	Translocase of outer mitochondrial membrane 6 homolog (yeast)
1714	tr|A0A1L1QZ94|A0A1L1QZ94_DANRE;tr|A0A2R8Q0H9|A0A2R8Q0H9_DANRE;tr|A0A2R8PWR5|A0A2R8PWR5_DANRE;tr|A0A2R8RL67|A0A2R8RL67_DANRE;tr|A0A2R8QMR0|A0A2R8QMR0_DANRE;tr|A0A2R8RUL0|A0A2R8RUL0_DANRE;tr|A0A2R8QL28|A0A2R8QL28_DANRE;tr|A0A1L1QZS2|A0A1L1QZS2_DANRE;tr|A0A2R8QFN3|A0A2R8QFN3_DANRE;tr|Q6NSM7|Q6NSM7_DANRE;tr|A0A2R8QB48|A0A2R8QB48_DANRE;tr|A0A1L1QZR8|A0A1L1QZR8_DANRE;tr|A0A1L1QZF4|A0A1L1QZF4_DANRE;tr|E…	0.414421	A0A1L1	0.750321	0.182095	8.98733	0.0489332	0.713349	www.uniprot.org/uniprot/A0A1L1	MobC
6251	tr|F1R5X4|F1R5X4_DANRE;tr|I3ISS1|I3ISS1_DANRE;tr|D6MUD4|D6MUD4_DANRE;tr|F6NLZ6|F6NLZ6_DANRE;tr|A0ZXN1|A0ZXN1_DANRE;tr|Q1LWX5|Q1LWX5_DANRE;tr|Q8AW17|Q8AW17_DANRE;tr|E7F7J8|E7F7J8_DANRE;tr|A5PL43|A5PL43_DANRE	0.414753	F1R5X4	0.750148	0.165728	8.98733	0.0337509	0.6603	www.uniprot.org/uniprot/F1R5X4	Collagen, type XI, alpha 2
8921	tr|Q6NUY7|Q6NUY7_DANRE;tr|Q7SZR3|Q7SZR3_DANRE;tr|F1R9R1|F1R9R1_DANRE;tr|Q90WB4|Q90WB4_DANRE;tr|Q90XS6|Q90XS6_DANRE;tr|F1Q944|F1Q944_DANRE;tr|Q90WB2|Q90WB2_DANRE	0.41501	Q6NUY7	0.750014	0.180743	8.98733	0.0473367	0.711897	www.uniprot.org/uniprot/Q6NUY7	Mpx protein
6389	tr|F1RBJ2|F1RBJ2_DANRE;tr|F6NTM9|F6NTM9_DANRE	0.415633	F1RBJ2	0.74969	0.176767	8.98733	0.0432501	0.69588	www.uniprot.org/uniprot/F1RBJ2	Protein phosphatase 1, regulatory subunit 9A
11008	tr|U3JA79|U3JA79_DANRE;sp|Q1LUI2|HDDC2_DANRE	0.41594	U3JA79	0.749531	0.167655	8.98733	0.0349734	0.66673	www.uniprot.org/uniprot/U3JA79	HD domain-containing protein 2
7183	tr|Q1LXJ7|Q1LXJ7_DANRE;tr|I3ISA0|I3ISA0_DANRE	0.416125	Q1LXJ7	0.749435	0.179731	8.98733	0.0458783	0.705482	www.uniprot.org/uniprot/Q1LXJ7	Type I cytokeratin, enveloping layer,-like
8408	tr|Q6DBQ7|Q6DBQ7_DANRE;tr|F1R901|F1R901_DANRE;tr|F1Q6F3|F1Q6F3_DANRE;tr|A0A0B5JS95|A0A0B5JS95_DANRE	0.416179	Q6DBQ7	0.749407	0.183811	8.98733	0.0498754	0.713349	www.uniprot.org/uniprot/Q6DBQ7	Complement component 8, alpha polypeptide
6419	tr|F1RCD0|F1RCD0_DANRE;tr|Q6DC23|Q6DC23_DANRE	0.416182	F1RCD0	0.749405	0.160585	8.98733	0.0291663	0.626571	www.uniprot.org/uniprot/F1RCD0	Coiled-coil domain-containing 12
4122	tr|D0EVX2|D0EVX2_DANRE;tr|A2BHL9|A2BHL9_DANRE	0.416364	D0EVX2	0.749311	0.173418	8.98733	0.0398741	0.69588	www.uniprot.org/uniprot/D0EVX2	Neuroligin 3b
7914	tr|Q5BU19|Q5BU19_DANRE;tr|F1QMW3|F1QMW3_DANRE;tr|F8W4E9|F8W4E9_DANRE;tr|A0A2R8QBA1|A0A2R8QBA1_DANRE;tr|A0A0R4IFH8|A0A0R4IFH8_DANRE;tr|Q5BU18|Q5BU18_DANRE;tr|F8W3U1|F8W3U1_DANRE;tr|Q6NZ25|Q6NZ25_DANRE;tr|Q7SZN5|Q7SZN5_DANRE;tr|F1RA12|F1RA12_DANRE;tr|A9UL56|A9UL56_DANRE;tr|Q7ZVY6|Q7ZVY6_DANRE;tr|Q9DEG6|Q9DEG6_DANRE;tr|F8W571|F8W571_DANRE;tr|F8W509|F8W509_DANRE	0.416997	Q5BU19	0.748982	0.163764	8.98733	0.0314168	0.650274	www.uniprot.org/uniprot/Q5BU19	Ribeye a protein
6731	tr|H2EQR6|H2EQR6_DANRE	0.417057	H2EQR6	0.748951	0.171862	8.98733	0.0382251	0.686777	www.uniprot.org/uniprot/H2EQR6	Desmocollin a
8171	tr|Q5U3Q5|Q5U3Q5_DANRE;tr|F1QYF0|F1QYF0_DANRE	0.417357	Q5U3Q5	0.748795	0.17678	8.98733	0.042577	0.69588	www.uniprot.org/uniprot/Q5U3Q5	Zgc:101778
7159	tr|Q1LWD7|Q1LWD7_DANRE;sp|Q804W2|PRV7_DANRE	0.417397	Q1LWD7	0.748775	0.175969	8.98733	0.0418096	0.69588	www.uniprot.org/uniprot/Q1LWD7	Parvalbumin
7463	tr|Q4KMI5|Q4KMI5_DANRE;tr|F1QVD2|F1QVD2_DANRE;tr|E7F8Y4|E7F8Y4_DANRE;tr|Q6P022|Q6P022_DANRE;tr|A0A0R4IMP0|A0A0R4IMP0_DANRE;tr|I3ITB5|I3ITB5_DANRE;tr|I3ITA8|I3ITA8_DANRE;tr|I3ISL9|I3ISL9_DANRE;tr|I3ITG9|I3ITG9_DANRE	0.417571	Q4KMI5	0.748684	0.182054	8.98733	0.047528	0.712017	www.uniprot.org/uniprot/Q4KMI5	U2 snRNP auxiliary factor large subunit
5828	tr|F1QSR3|F1QSR3_DANRE	0.418562	F1QSR3	0.74817	0.18242	8.98733	0.0474638	0.712017	www.uniprot.org/uniprot/F1QSR3	Tenascin N
3224	tr|A8BBH7|A8BBH7_DANRE;tr|B0UYH4|B0UYH4_DANRE	0.418955	A8BBH7	0.747966	0.153289	8.98733	0.0231357	0.587049	www.uniprot.org/uniprot/A8BBH7	cDNA, clone cssl:d0415
5728	tr|F1QP59|F1QP59_DANRE;tr|A9JRZ5|A9JRZ5_DANRE;tr|F1R8A2|F1R8A2_DANRE	0.419181	F1QP59	0.747849	0.183542	8.98733	0.0482976	0.713349	www.uniprot.org/uniprot/F1QP59	Pleckstrin homology domain-containing, family A member 5
4975	tr|E9QHE9|E9QHE9_DANRE;tr|E7F1T4|E7F1T4_DANRE;tr|E9QC50|E9QC50_DANRE	0.419526	E9QHE9	0.74767	0.182229	8.98733	0.04687	0.709464	www.uniprot.org/uniprot/E9QHE9	SWI/SNF-related, matrix-associated, actin-dependent regulator of chromatin, subfamily d, member 3a
7523	tr|Q4V9C2|Q4V9C2_DANRE	0.419935	Q4V9C2	0.747458	0.172674	8.98733	0.0378972	0.684307	www.uniprot.org/uniprot/Q4V9C2	Scel protein
1217	tr|A0A0R4IJ00|A0A0R4IJ00_DANRE;tr|A0A0R4IG42|A0A0R4IG42_DANRE;tr|A0A0R4IEP7|A0A0R4IEP7_DANRE;tr|A0A0R4IXI3|A0A0R4IXI3_DANRE	0.421059	A0A0R4	0.746876	0.184948	8.98733	0.0488703	0.713349	www.uniprot.org/uniprot/A0A0R4	Cytochrome b
8273	tr|Q60H44|Q60H44_DANRE;tr|Q1LXE1|Q1LXE1_DANRE;tr|B3DIH3|B3DIH3_DANRE;tr|A5PKS6|A5PKS6_DANRE;tr|A0A0B5JFG6|A0A0B5JFG6_DANRE;tr|Q1LXE2|Q1LXE2_DANRE	0.422997	Q60H44	0.745873	0.17892	8.98733	0.0423491	0.69588	www.uniprot.org/uniprot/Q60H44	Hyaluronan proteoglycan link protein 1
1712	tr|A0A1D5NSX3|A0A1D5NSX3_DANRE	0.423047	A0A1D5	0.745848	0.177293	8.98733	0.0408513	0.69588	www.uniprot.org/uniprot/A0A1D5NSX3	Zonadhesin,-like
2741	tr|A2AV32|A2AV32_DANRE;tr|A0A2R8PXY0|A0A2R8PXY0_DANRE;tr|A0A2R8QKC3|A0A2R8QKC3_DANRE	0.423384	A2AV32	0.745673	0.163191	8.98733	0.0290354	0.626571	www.uniprot.org/uniprot/A0A2R8PXY0	PDZ domain-containing protein
8710	tr|Q6DRK0|Q6DRK0_DANRE	0.423521	Q6DRK0	0.745603	0.159663	8.98733	0.026395	0.613011	www.uniprot.org/uniprot/Q6DRK0	V-type proton ATPase subunit F
1925	tr|A0A2R8Q281|A0A2R8Q281_DANRE	0.425087	A0A2R8	0.744794	0.16843	8.98733	0.0325981	0.650274	www.uniprot.org/uniprot/A0A2R8Q281	Cotranscriptional regulator FAM172A homolog
2110	tr|A0A2R8QDT7|A0A2R8QDT7_DANRE	0.427415	A0A2R8	0.743593	0.186367	8.98733	0.0475486	0.712017	www.uniprot.org/uniprot/A0A2R8QDT7	RRM domain-containing protein
4050	tr|B8JK21|B8JK21_DANRE;tr|A0A1C9CJ76|A0A1C9CJ76_DANRE;tr|F1QDH1|F1QDH1_DANRE	0.428077	B8JK21	0.743252	0.184882	8.98733	0.0458678	0.705482	www.uniprot.org/uniprot/B8JK21	Caspase 3, apoptosis-related cysteine peptidase a
1351	tr|A0A0R4IPL1|A0A0R4IPL1_DANRE	0.428361	A0A0R4	0.743106	0.187835	8.98733	0.0485605	0.713349	www.uniprot.org/uniprot/A0A0R4	Cytochrome b
6959	tr|Q0D273|Q0D273_DANRE;tr|A8DZD6|A8DZD6_DANRE	0.429198	Q0D273	0.742674	0.175012	8.98733	0.0366481	0.672819	www.uniprot.org/uniprot/Q0D273	GA-binding protein transcription factor subunit beta 2b
5570	tr|F1QJH0|F1QJH0_DANRE;sp|Q6DGL2|KBRS2_DANRE	0.429779	F1QJH0	0.742376	0.15794	8.98733	0.0235928	0.590849	www.uniprot.org/uniprot/F1QJH0	NF-kappa-B inhibitor-interacting Ras-like protein 2
3629	tr|B1H1J6|B1H1J6_DANRE;tr|F8W3R8|F8W3R8_DANRE	0.430087	B1H1J6	0.742217	0.1692	8.98733	0.0316465	0.650274	www.uniprot.org/uniprot/B1H1J6	Dihydropyrimidinase
8630	tr|Q6DHH8|Q6DHH8_DANRE;tr|Q52UP7|Q52UP7_DANRE	0.430341	Q6DHH8	0.742086	0.16854	8.98733	0.0310575	0.648492	www.uniprot.org/uniprot/Q6DHH8	Sulfotransferase
3007	tr|A4QP54|A4QP54_DANRE;tr|A0A0R4IWP4|A0A0R4IWP4_DANRE;tr|A0A0R4IVB1|A0A0R4IVB1_DANRE	0.430397	A4QP54	0.742058	0.185489	8.98733	0.0454997	0.705482	www.uniprot.org/uniprot/A4QP54	Zgc:162883 protein
8990	tr|Q6NWK4|Q6NWK4_DANRE	0.43119	Q6NWK4	0.74165	0.170711	8.98733	0.0324897	0.650274	www.uniprot.org/uniprot/Q6NWK4	ATPase H+-transporting V1 subunit E1b
2346	tr|A0A2R8QP28|A0A2R8QP28_DANRE;tr|A0A2R8S051|A0A2R8S051_DANRE;tr|F1QS98|F1QS98_DANRE	0.431539	A0A2R8	0.74147	0.181493	8.98733	0.0414197	0.69588	www.uniprot.org/uniprot/A0A2R8QP28	Discs, large homolog 3 (Drosophila)
3745	tr|B2GSP4|B2GSP4_DANRE;sp|Q7ZVX6|UBA3_DANRE;tr|A0A2R8Q9W3|A0A2R8Q9W3_DANRE;tr|X1WCC8|X1WCC8_DANRE	0.431864	B2GSP4	0.741303	0.177266	8.98733	0.0376313	0.68272	www.uniprot.org/uniprot/B2GSP4	Ubiquitin-like modifier activating enzyme 3
5275	tr|F1Q9Z9|F1Q9Z9_DANRE;tr|Q4V8T5|Q4V8T5_DANRE;tr|Q1ED24|Q1ED24_DANRE;tr|A3KMS5|A3KMS5_DANRE;tr|A6H8R4|A6H8R4_DANRE	0.43193	F1Q9Z9	0.741269	0.172287	8.98733	0.0335068	0.657828	www.uniprot.org/uniprot/F1Q9Z9	Zgc:165423
4485	tr|E7F811|E7F811_DANRE;tr|R4GEE3|R4GEE3_DANRE;tr|A0A2R8Q9M2|A0A2R8Q9M2_DANRE;tr|A0A2R8Q411|A0A2R8Q411_DANRE;tr|A0A2R8QCD4|A0A2R8QCD4_DANRE;tr|A0A2R8PZA5|A0A2R8PZA5_DANRE;tr|A0A2R8Q6W2|A0A2R8Q6W2_DANRE;tr|A0A2R8QLP0|A0A2R8QLP0_DANRE	0.432316	E7F811	0.741071	0.184222	8.98733	0.0435764	0.69588	www.uniprot.org/uniprot/E7F811	Target of myb1-like 2 membrane-trafficking protein
11072	tr|X1WDJ7|X1WDJ7_DANRE	0.432745	X1WDJ7	0.740851	0.180925	8.98733	0.040472	0.69588	www.uniprot.org/uniprot/X1WDJ7	Unk-like zinc finger
10126	tr|Q7ZUK5|Q7ZUK5_DANRE;tr|Q1LWK5|Q1LWK5_DANRE	0.432773	Q7ZUK5	0.740836	0.158405	8.98733	0.0231751	0.587049	www.uniprot.org/uniprot/Q7ZUK5	Integrator complex subunit 14
1070	tr|A0A0R4IDN1|A0A0R4IDN1_DANRE;tr|Q5BJ05|Q5BJ05_DANRE	0.433246	A0A0R4	0.740594	0.165452	8.98733	0.0279087	0.614309	www.uniprot.org/uniprot/A0A0R4	Cytochrome b
5817	tr|F1QSJ0|F1QSJ0_DANRE	0.433292	F1QSJ0	0.74057	0.175129	8.98733	0.0353651	0.667951	www.uniprot.org/uniprot/F1QSJ0	Cytidine deaminase
1083	tr|A0A0R4IEK3|A0A0R4IEK3_DANRE;sp|Q5PYH5|DLG1L_DANRE;tr|A0A0R4IVS8|A0A0R4IVS8_DANRE	0.433561	A0A0R4	0.740432	0.174242	8.98733	0.0345545	0.663887	www.uniprot.org/uniprot/A0A0R4	Cytochrome b
1123	tr|A0A0R4IG24|A0A0R4IG24_DANRE;tr|E7EZQ7|E7EZQ7_DANRE	0.433663	A0A0R4	0.74038	0.165974	8.98733	0.028171	0.617054	www.uniprot.org/uniprot/A0A0R4	Cytochrome b
3029	tr|A5D6S6|A5D6S6_DANRE;tr|Q502D4|Q502D4_DANRE	0.433666	A5D6S6	0.740378	0.176052	8.98733	0.0359995	0.672819	www.uniprot.org/uniprot/A5D6S6	Polymerase (RNA) II (DNA directed) polypeptide L
770	sp|Q9I9P9|SMAD2_DANRE;tr|F1Q5P5|F1Q5P5_DANRE;tr|Q9I9P8|Q9I9P8_DANRE;tr|Q8AY16|Q8AY16_DANRE;tr|Q66HX9|Q66HX9_DANRE;tr|Q8AY15|Q8AY15_DANRE;tr|Q6A3P7|Q6A3P7_DANRE;tr|Q5XJE0|Q5XJE0_DANRE;tr|F1QXZ9|F1QXZ9_DANRE;tr|B2GS20|B2GS20_DANRE	0.435336	Q9I9P9	0.739521	0.156128	8.98733	0.0211392	0.580646	www.uniprot.org/uniprot/Q9I9P9	Mothers against decapentaplegic homolog 2
5492	tr|F1QGM0|F1QGM0_DANRE;tr|Q5XJJ1|Q5XJJ1_DANRE	0.435423	F1QGM0	0.739477	0.172222	8.98733	0.032361	0.650274	www.uniprot.org/uniprot/F1QGM0	Galectin
1019	tr|A0A0R4IBS4|A0A0R4IBS4_DANRE	0.43549	A0A0R4	0.739443	0.179304	8.98733	0.0380951	0.686387	www.uniprot.org/uniprot/A0A0R4	Cytochrome b
389	sp|Q68EK9|CDC26_DANRE	0.435656	Q68EK9	0.739357	0.163435	8.98733	0.0258372	0.609284	www.uniprot.org/uniprot/Q68EK9	Anaphase-promoting complex subunit CDC26
2745	tr|A2BEV4|A2BEV4_DANRE	0.43597	A2BEV4	0.739197	0.181255	8.98733	0.0395901	0.69588	www.uniprot.org/uniprot/A2BEV4	Tagln3 protein
11090	tr|X1WEB0|X1WEB0_DANRE;tr|A1L2A0|A1L2A0_DANRE	0.436087	X1WEB0	0.739137	0.182223	8.98733	0.0403855	0.69588	www.uniprot.org/uniprot/X1WEB0	Inositol-tetrakisphosphate 1-kinase b
10135	tr|Q7ZUL7|Q7ZUL7_DANRE	0.436516	Q7ZUL7	0.738917	0.162561	8.98733	0.0250205	0.605829	www.uniprot.org/uniprot/Q7ZUL7	RNA binding protein
10986	tr|R4GEZ1|R4GEZ1_DANRE;tr|A0A0R4IDD4|A0A0R4IDD4_DANRE	0.436611	R4GEZ1	0.738868	0.18407	8.98733	0.0418108	0.69588	www.uniprot.org/uniprot/R4GEZ1	Microtubule-associated protein
4781	tr|E9QB42|E9QB42_DANRE;tr|B2GSB4|B2GSB4_DANRE;sp|Q7ZUP0|AN32A_DANRE	0.436976	E9QB42	0.738681	0.17243	8.98733	0.032046	0.650274	www.uniprot.org/uniprot/E9QB42	Acidic leucine-rich nuclear phosphoprotein 32 family member A
3680	tr|B2GPU7|B2GPU7_DANRE;sp|Q7ZW38|SPS1_DANRE	0.43712	B2GPU7	0.738608	0.17953	8.98733	0.0377202	0.682937	www.uniprot.org/uniprot/B2GPU7	Sephs1 protein
6356	tr|F1RAG3|F1RAG3_DANRE;tr|F1R998|F1R998_DANRE	0.437271	F1RAG3	0.73853	0.170053	8.98733	0.0301522	0.642806	www.uniprot.org/uniprot/F1RAG3	Nidogen 1a
1671	tr|A0A140LGF3|A0A140LGF3_DANRE;tr|A0A2R8QMC5|A0A2R8QMC5_DANRE;tr|E7FAY0|E7FAY0_DANRE;tr|E7F9P8|E7F9P8_DANRE	0.437319	A0A140	0.738506	0.187765	8.98733	0.0448529	0.705482	www.uniprot.org/uniprot/A0A140LGF3	Pleckstrin and Sec7 domain-containing 3,-like
6415	tr|F1RC82|F1RC82_DANRE;tr|B0JYH6|B0JYH6_DANRE	0.437595	F1RC82	0.738364	0.169657	8.98733	0.0297636	0.636953	www.uniprot.org/uniprot/F1RC82	Nectin cell adhesion molecule 1b
6960	tr|Q0D282|Q0D282_DANRE;tr|F6PDB9|F6PDB9_DANRE	0.437642	Q0D282	0.73834	0.186442	8.98733	0.0435321	0.69588	www.uniprot.org/uniprot/Q0D282	Zgc:153704
4596	tr|E7FBW8|E7FBW8_DANRE;tr|A0A0G2L6W2|A0A0G2L6W2_DANRE;tr|A0A2R8PWS0|A0A2R8PWS0_DANRE;tr|A0A2R8QBI6|A0A2R8QBI6_DANRE;tr|A0A2R8Q314|A0A2R8Q314_DANRE	0.438702	E7FBW8	0.737798	0.174556	8.98733	0.0331676	0.654621	www.uniprot.org/uniprot/E7FBW8	Hyaluronan and proteoglycan link protein 1b
2855	tr|A3FKT8|A3FKT8_DANRE	0.438897	A3FKT8	0.737698	0.169297	8.98733	0.0291279	0.626571	www.uniprot.org/uniprot/A3FKT8	Protein S100
8260	tr|Q5XJT9|Q5XJT9_DANRE;tr|A2BGG0|A2BGG0_DANRE;tr|Q503S3|Q503S3_DANRE	0.439196	Q5XJT9	0.737545	0.157502	8.98733	0.0211329	0.580646	www.uniprot.org/uniprot/Q5XJT9	Golgi phosphoprotein 3
2161	tr|A0A2R8QFV4|A0A2R8QFV4_DANRE	0.439586	A0A2R8	0.737346	0.167089	8.98733	0.0273521	0.614309	www.uniprot.org/uniprot/A0A2R8QFV4	Fibronectin type-III domain-containing protein
4357	tr|E7F371|E7F371_DANRE;tr|A0A0R4I9S7|A0A0R4I9S7_DANRE	0.439753	E7F371	0.737261	0.15677	8.98733	0.0205689	0.580646	www.uniprot.org/uniprot/E7F371	Synergin, gamma
8272	tr|Q60H44|Q60H44_DANRE;tr|Q1LXE1|Q1LXE1_DANRE;tr|B3DIH3|B3DIH3_DANRE;tr|A5PKS6|A5PKS6_DANRE;tr|A0A0B5JFG6|A0A0B5JFG6_DANRE	0.440939	Q60H44	0.736655	0.174686	8.98733	0.0325783	0.650274	www.uniprot.org/uniprot/Q60H44	Hyaluronan proteoglycan link protein 1
5499	tr|F1QGR3|F1QGR3_DANRE;tr|B2LT50|B2LT50_DANRE	0.441409	F1QGR3	0.736415	0.180831	8.98733	0.0373385	0.680439	www.uniprot.org/uniprot/F1QGR3	Fascin
4395	tr|E7F4Q5|E7F4Q5_DANRE	0.441855	E7F4Q5	0.736187	0.18598	8.98733	0.0415488	0.69588	www.uniprot.org/uniprot/E7F4Q5	NADH:ubiquinone oxidoreductase subunit B1
4506	tr|E7F8T4|E7F8T4_DANRE;tr|F1R8N2|F1R8N2_DANRE	0.442178	E7F8T4	0.736023	0.165007	8.98733	0.0252466	0.605829	www.uniprot.org/uniprot/E7F8T4	Sb:cb37
8097	tr|Q5TYP3|Q5TYP3_DANRE	0.444293	Q5TYP3	0.734944	0.179194	8.98733	0.035061	0.667234	www.uniprot.org/uniprot/Q5TYP3	Si:dkey-51e6.1
10625	tr|Q803W0|Q803W0_DANRE;tr|F6NVB9|F6NVB9_DANRE	0.444298	Q803W0	0.734942	0.173549	8.98733	0.0307161	0.645607	www.uniprot.org/uniprot/Q803W0	DEAD (Asp-Glu-Ala-Asp) box polypeptide 39Ab
6235	tr|F1R5H7|F1R5H7_DANRE;tr|A0A2R8QJE0|A0A2R8QJE0_DANRE	0.444799	F1R5H7	0.734687	0.191107	8.98733	0.04497	0.705482	www.uniprot.org/uniprot/F1R5H7	Si:dkey-95h12.1
5601	tr|F1QK37|F1QK37_DANRE;tr|B2LT49|B2LT49_DANRE	0.445086	F1QK37	0.73454	0.169266	8.98733	0.0274121	0.614309	www.uniprot.org/uniprot/F1QK37	Fascin
6000	tr|F1QXP8|F1QXP8_DANRE;tr|A4QP88|A4QP88_DANRE;tr|E9QIA6|E9QIA6_DANRE	0.445372	F1QXP8	0.734395	0.184006	8.98733	0.0386197	0.687833	www.uniprot.org/uniprot/F1QXP8	KH-type-splicing regulatory protein
8903	tr|Q6NUV5|Q6NUV5_DANRE;tr|F1QHC4|F1QHC4_DANRE;tr|Q9PU57|Q9PU57_DANRE;tr|Q803N8|Q803N8_DANRE	0.445387	Q6NUV5	0.734387	0.184381	8.98733	0.0389279	0.690079	www.uniprot.org/uniprot/Q6NUV5	Lmnb1 protein
224	sp|Q1LU86|FA92A_DANRE;tr|E9QCT2|E9QCT2_DANRE	0.445479	Q1LU86	0.734341	0.161785	8.98733	0.022376	0.585394	www.uniprot.org/uniprot/Q1LU86	Protein FAM92A
2464	tr|A0A2R8RHH0|A0A2R8RHH0_DANRE;tr|B2GR26|B2GR26_DANRE;sp|Q1MTE5|ARL3_DANRE;tr|E7F7G0|E7F7G0_DANRE;tr|A0A2R8QI61|A0A2R8QI61_DANRE;tr|A0A2R8QP23|A0A2R8QP23_DANRE;tr|Q568N2|Q568N2_DANRE	0.445492	A0A2R8	0.734334	0.185472	8.98733	0.0398083	0.69588	www.uniprot.org/uniprot/A0A2R8RHH0	ADP ribosylation factor-like GTPase 3b
1513	tr|A0A0R4IVR3|A0A0R4IVR3_DANRE;tr|A0A2R8Q8X5|A0A2R8Q8X5_DANRE	0.446253	A0A0R4	0.733946	0.179597	8.98733	0.0347542	0.665933	www.uniprot.org/uniprot/A0A0R4	Cytochrome b
9919	tr|Q7T2J4|Q7T2J4_DANRE	0.446268	Q7T2J4	0.733939	0.189939	8.98733	0.0433761	0.69588	www.uniprot.org/uniprot/Q7T2J4	Alcohol dehydrogenase 8b
3051	tr|A5PL65|A5PL65_DANRE;tr|A0EXC5|A0EXC5_DANRE;tr|A0A0R4IT32|A0A0R4IT32_DANRE	0.446952	A5PL65	0.733591	0.159193	8.98733	0.0204842	0.580646	www.uniprot.org/uniprot/A5PL65	Sulfotransferase
637	sp|Q6TLF6|RGN_DANRE	0.447895	Q6TLF6	0.733112	0.182451	8.98733	0.036499	0.672819	www.uniprot.org/uniprot/Q6TLF6	Regucalcin
4947	tr|E9QGM4|E9QGM4_DANRE;tr|A0A0R4IAQ8|A0A0R4IAQ8_DANRE;tr|E7F981|E7F981_DANRE;tr|F1R4A0|F1R4A0_DANRE	0.448008	E9QGM4	0.733054	0.178583	8.98733	0.0334168	0.657217	www.uniprot.org/uniprot/E9QGM4	Nucleoporin 98
9454	tr|Q6PCA0|Q6PCA0_DANRE;tr|Q6DI45|Q6DI45_DANRE;sp|Q98SP7|BBS2_DANRE	0.449001	Q6PCA0	0.73255	0.165088	8.98733	0.0236463	0.590849	www.uniprot.org/uniprot/Q6PCA0	Bardet-Biedl syndrome 2 protein homolog
9519	tr|Q6PFU7|Q6PFU7_DANRE;tr|F1R454|F1R454_DANRE	0.451813	Q6PFU7	0.731124	0.171002	8.98733	0.0268505	0.614309	www.uniprot.org/uniprot/Q6PFU7	Carbonic anhydrase II
1471	tr|A0A0R4IUG0|A0A0R4IUG0_DANRE	0.451925	A0A0R4	0.731067	0.178526	8.98733	0.0321936	0.650274	www.uniprot.org/uniprot/A0A0R4	Cytochrome b
5182	tr|F1Q7N1|F1Q7N1_DANRE;tr|F1Q4S4|F1Q4S4_DANRE	0.452241	F1Q7N1	0.730907	0.165949	8.98733	0.0234379	0.589695	www.uniprot.org/uniprot/F1Q7N1	Si:ch1073-291c23.1
7490	tr|Q4V8S5|Q4V8S5_DANRE	0.452806	Q4V8S5	0.73062	0.184383	8.98733	0.0364442	0.672819	www.uniprot.org/uniprot/Q4V8S5	Acbd7 protein
461	sp|Q6GMK7|SH3L2_DANRE;tr|A0A2R8PYN7|A0A2R8PYN7_DANRE	0.453776	Q6GMK7	0.730129	0.17317	8.98733	0.0278236	0.614309	www.uniprot.org/uniprot/Q6GMK7	SH3 domain-binding glutamic acid-rich-like protein 2
7487	tr|Q4V8Q9|Q4V8Q9_DANRE	0.454221	Q4V8Q9	0.729904	0.175049	8.98733	0.0290157	0.626571	www.uniprot.org/uniprot/Q4V8Q9	LOC100004902 protein
10345	tr|Q7ZVT6|Q7ZVT6_DANRE;tr|B7ZVC9|B7ZVC9_DANRE;tr|Q1LW94|Q1LW94_DANRE;tr|I3IS15|I3IS15_DANRE	0.454418	Q7ZVT6	0.729805	0.191356	8.98733	0.0416227	0.69588	www.uniprot.org/uniprot/Q7ZVT6	Membrane protein, palmitoylated 6 (MAGUK p55 subfamily member 6)
6593	tr|F8W238|F8W238_DANRE	0.454506	F8W238	0.72976	0.190824	8.98733	0.0411429	0.69588	www.uniprot.org/uniprot/F8W238	Si:ch211-113g11.6
5359	tr|F1QCR7|F1QCR7_DANRE;tr|Q502B1|Q502B1_DANRE	0.454954	F1QCR7	0.729533	0.166472	8.98733	0.0231428	0.587049	www.uniprot.org/uniprot/F1QCR7	Neurofilament, medium polypeptide a
3432	tr|A9JTG2|A9JTG2_DANRE;tr|F1R1F1|F1R1F1_DANRE	0.455377	A9JTG2	0.72932	0.193836	8.98733	0.0433936	0.69588	www.uniprot.org/uniprot/A9JTG2	Sb:cb367 protein
7306	tr|Q2P9V7|Q2P9V7_DANRE;tr|Q2VT45|Q2VT45_DANRE	0.45666	Q2P9V7	0.728671	0.168426	8.98733	0.0239745	0.593834	www.uniprot.org/uniprot/Q2P9V7	Relaxin 3a
10539	tr|Q803B7|Q803B7_DANRE;tr|Q6P006|Q6P006_DANRE	0.457067	Q803B7	0.728466	0.168132	8.98733	0.0236953	0.590849	www.uniprot.org/uniprot/Q803B7	Zgc:55941
9160	tr|Q6P0G6|Q6P0G6_DANRE	0.45792	Q6P0G6	0.728035	0.157832	8.98733	0.0175829	0.549401	www.uniprot.org/uniprot/Q6P0G6	Myosin, light chain 1, alkali; skeletal, fast
9628	tr|Q6TGN4|Q6TGN4_DANRE;tr|Q32PT4|Q32PT4_DANRE;tr|F1QSL3|F1QSL3_DANRE;tr|Q567N0|Q567N0_DANRE	0.458424	Q6TGN4	0.727781	0.171029	8.98733	0.0252205	0.605829	www.uniprot.org/uniprot/Q6TGN4	Galectin
9808	tr|Q7SXW1|Q7SXW1_DANRE	0.458471	Q7SXW1	0.727757	0.180358	8.98733	0.0316397	0.650274	www.uniprot.org/uniprot/Q7SXW1	Tropomyosin 4b
7180	tr|Q1LXJ1|Q1LXJ1_DANRE	0.458956	Q1LXJ1	0.727513	0.166448	8.98733	0.0222368	0.585394	www.uniprot.org/uniprot/Q1LXJ1	Keratin 17
9732	tr|Q6ZM47|Q6ZM47_DANRE;tr|B3DJW5|B3DJW5_DANRE;tr|A0A2R8RPJ0|A0A2R8RPJ0_DANRE;tr|Q6IVB6|Q6IVB6_DANRE;tr|Q1LWZ5|Q1LWZ5_DANRE;tr|Q5RHI3|Q5RHI3_DANRE	0.459159	Q6ZM47	0.72741	0.156611	8.98733	0.0167312	0.537957	www.uniprot.org/uniprot/Q6ZM47	Tyrosine hydroxylase
8538	tr|Q6DGL1|Q6DGL1_DANRE;tr|A5WV37|A5WV37_DANRE;tr|A7MCH1|A7MCH1_DANRE	0.45933	Q6DGL1	0.727324	0.172642	8.98733	0.0260514	0.609964	www.uniprot.org/uniprot/Q6DGL1	Myeloid-derived growth factor
2933	tr|A4IFX9|A4IFX9_DANRE;tr|A2BIQ8|A2BIQ8_DANRE;tr|X1WDX4|X1WDX4_DANRE;tr|A0JMB6|A0JMB6_DANRE	0.460129	A4IFX9	0.726921	0.179125	8.98733	0.0302819	0.643116	www.uniprot.org/uniprot/A4IFX9	Zcchc8 protein
10653	tr|Q804H0|Q804H0_DANRE;tr|Q32PQ2|Q32PQ2_DANRE;tr|A0A0R4ICD6|A0A0R4ICD6_DANRE	0.460277	Q804H0	0.726846	0.184319	8.98733	0.0340538	0.662878	www.uniprot.org/uniprot/Q804H0	Annexin
7134	tr|Q1LVI2|Q1LVI2_DANRE	0.460453	Q1LVI2	0.726758	0.161598	8.98733	0.0191352	0.564874	www.uniprot.org/uniprot/Q1LVI2	YjeF N-terminal domain-containing 3
7813	tr|Q568Q5|Q568Q5_DANRE;tr|Q4JQI9|Q4JQI9_DANRE;tr|A0A2R8RQR2|A0A2R8RQR2_DANRE;tr|Q1LWB9|Q1LWB9_DANRE	0.460955	Q568Q5	0.726505	0.168912	8.98733	0.023293	0.587865	www.uniprot.org/uniprot/Q568Q5	N-terminal EF-hand calcium-binding protein 1
285	sp|Q52PJ5|DPYL3_DANRE;tr|E9QDU7|E9QDU7_DANRE	0.46158	Q52PJ5	0.72619	0.18653	8.98733	0.03534	0.667951	www.uniprot.org/uniprot/Q52PJ5	Dihydropyrimidinase-related protein 3
6063	tr|F1R0Q9|F1R0Q9_DANRE	0.461704	F1R0Q9	0.726128	0.199027	8.98733	0.0455384	0.705482	www.uniprot.org/uniprot/F1R0Q9	Si:dkey-103j14.5
10637	tr|Q803Y9|Q803Y9_DANRE;tr|F1Q947|F1Q947_DANRE;tr|A0A0R4IW82|A0A0R4IW82_DANRE	0.46185	Q803Y9	0.726055	0.167933	8.98733	0.022498	0.585394	www.uniprot.org/uniprot/Q803Y9	N-myc downstream regulated family member 3b
6853	tr|Q05AL9|Q05AL9_DANRE;tr|F1R8U0|F1R8U0_DANRE;tr|Q1RLR3|Q1RLR3_DANRE	0.461987	Q05AL9	0.725986	0.196921	8.98733	0.0436242	0.69588	www.uniprot.org/uniprot/Q05AL9	Zgc:153629 protein
5198	tr|F1Q881|F1Q881_DANRE;tr|B0CLZ4|B0CLZ4_DANRE	0.46212	F1Q881	0.725919	0.17298	8.98733	0.0255887	0.606904	www.uniprot.org/uniprot/F1Q881	Chondroadherin-like b
1556	tr|A0A0R4IX48|A0A0R4IX48_DANRE;tr|A0A2R8QK81|A0A2R8QK81_DANRE;tr|E7F1D8|E7F1D8_DANRE;tr|A0A2R8QF57|A0A2R8QF57_DANRE;tr|F1QPV2|F1QPV2_DANRE;tr|A0A2R8QN46|A0A2R8QN46_DANRE	0.462292	A0A0R4	0.725832	0.195405	8.98733	0.0422352	0.69588	www.uniprot.org/uniprot/A0A0R4	Cytochrome
10835	tr|Q90Z34|Q90Z34_DANRE	0.46388	Q90Z34	0.725034	0.194386	8.98733	0.040835	0.69588	www.uniprot.org/uniprot/Q90Z34	Sodium/potassium-transporting ATPase subunit beta
2013	tr|A0A2R8Q824|A0A2R8Q824_DANRE;sp|A2AV36|ANM7_DANRE	0.464008	A0A2R8	0.724969	0.186344	8.98733	0.0344529	0.663887	www.uniprot.org/uniprot/A0A2R8Q824	Protein arginine N-methyltransferase
8423	tr|Q6DBX3|Q6DBX3_DANRE	0.46416	Q6DBX3	0.724893	0.176864	8.98733	0.027643	0.614309	www.uniprot.org/uniprot/Q6DBX3	Cannabinoid receptor-interacting protein 1a
7656	tr|Q503S9|Q503S9_DANRE	0.464263	Q503S9	0.724841	0.161066	8.98733	0.0181318	0.552908	www.uniprot.org/uniprot/Q503S9	Inositol-1-monophosphatase
3028	tr|A5D6S6|A5D6S6_DANRE	0.466279	A5D6S6	0.723829	0.166948	8.98733	0.02098	0.580646	www.uniprot.org/uniprot/A5D6S6	Polymerase (RNA) II (DNA directed) polypeptide L
4099	tr|B8QSI4|B8QSI4_DANRE;tr|A0A0R4IDD1|A0A0R4IDD1_DANRE;tr|A0JMP8|A0JMP8_DANRE;tr|F6NTZ9|F6NTZ9_DANRE	0.467757	B8QSI4	0.723088	0.190178	8.98733	0.0362187	0.672819	www.uniprot.org/uniprot/B8QSI4	Alpha-2 macroglobulin-like protein
11071	tr|X1WDA7|X1WDA7_DANRE;tr|X1WHB5|X1WHB5_DANRE	0.467834	X1WDA7	0.723049	0.188061	8.98733	0.034588	0.663887	www.uniprot.org/uniprot/X1WDA7	Microtubule-associated protein
1229	tr|A0A0R4IJS1|A0A0R4IJS1_DANRE;tr|A0A2R9YJF5|A0A2R9YJF5_DANRE;tr|F8W2V5|F8W2V5_DANRE;tr|F2Z4S5|F2Z4S5_DANRE;tr|A0A2R8QF12|A0A2R8QF12_DANRE;sp|Q5M7Y0|C43BP_DANRE;tr|F8W5T2|F8W5T2_DANRE;tr|F8W476|F8W476_DANRE	0.46818	A0A0R4	0.722876	0.20187	8.98733	0.045583	0.705482	www.uniprot.org/uniprot/A0A0R4	Cytochrome b
4891	tr|E9QF57|E9QF57_DANRE	0.468586	E9QF57	0.722673	0.195106	8.98733	0.0398239	0.69588	www.uniprot.org/uniprot/E9QF57	Bridging integrator 1a
10636	tr|Q803Y9|Q803Y9_DANRE;tr|F1Q947|F1Q947_DANRE	0.468709	Q803Y9	0.722611	0.182609	8.98733	0.0303827	0.644033	www.uniprot.org/uniprot/Q803Y9	N-myc downstream regulated family member 3b
988	tr|A0A0R4I9N0|A0A0R4I9N0_DANRE	0.468853	A0A0R4	0.722539	0.200401	8.98733	0.0440892	0.699705	www.uniprot.org/uniprot/A0A0R4	Cytochrome b
8267	tr|Q5XTN0|Q5XTN0_DANRE;tr|A7E2N2|A7E2N2_DANRE	0.468863	Q5XTN0	0.722534	0.178779	8.98733	0.0277248	0.614309	www.uniprot.org/uniprot/Q5XTN0	Crygmx protein
4071	tr|B8JLD1|B8JLD1_DANRE;tr|Q0IHL0|Q0IHL0_DANRE	0.469253	B8JLD1	0.722338	0.179779	8.98733	0.028295	0.617084	www.uniprot.org/uniprot/B8JLD1	Aftiphilin a
1084	tr|A0A0R4IEK3|A0A0R4IEK3_DANRE;tr|A0A2R8Q3K7|A0A2R8Q3K7_DANRE	0.469607	A0A0R4	0.722162	0.178466	8.98733	0.0273292	0.614309	www.uniprot.org/uniprot/A0A0R4	Cytochrome b
8492	tr|Q6DG30|Q6DG30_DANRE;tr|Q5RIK7|Q5RIK7_DANRE	0.470092	Q6DG30	0.721918	0.175416	8.98733	0.0252413	0.605829	www.uniprot.org/uniprot/Q6DG30	Serpin peptidase inhibitor, clade B (Ovalbumin), member 1
9805	tr|Q7SXU7|Q7SXU7_DANRE	0.470094	Q7SXU7	0.721917	0.180248	8.98733	0.0283933	0.617084	www.uniprot.org/uniprot/Q7SXU7	DEAD (Asp-Glu-Ala-Asp) box polypeptide 39B
3507	tr|B0S5M3|B0S5M3_DANRE	0.470135	B0S5M3	0.721897	0.196534	8.98733	0.0404526	0.69588	www.uniprot.org/uniprot/B0S5M3	Oxysterol-binding protein
618	sp|Q6PHF0|CHM1A_DANRE	0.470966	Q6PHF0	0.721481	0.158571	8.98733	0.0157248	0.537957	www.uniprot.org/uniprot/Q6PHF0	Charged multivesicular body protein 1a
3077	tr|A5PMP6|A5PMP6_DANRE;tr|A0A0N4SU63|A0A0N4SU63_DANRE;tr|A0A0N4STW3|A0A0N4STW3_DANRE;tr|B0S5I2|B0S5I2_DANRE;tr|F6P0C3|F6P0C3_DANRE;tr|A0A2R8RVX2|A0A2R8RVX2_DANRE;tr|A8KB97|A8KB97_DANRE	0.47106	A5PMP6	0.721434	0.165153	8.98733	0.0190451	0.56433	www.uniprot.org/uniprot/A5PMP6	Complement component c3b, tandem duplicate 1
5466	tr|F1QFQ7|F1QFQ7_DANRE;tr|F8W3E0|F8W3E0_DANRE	0.472081	F1QFQ7	0.720924	0.16646	8.98733	0.0195569	0.572966	www.uniprot.org/uniprot/F1QFQ7	Acyl-CoA dehydrogenase short/branched chain
3404	tr|A9JRY8|A9JRY8_DANRE	0.473342	A9JRY8	0.720294	0.171061	8.98733	0.0218853	0.585394	www.uniprot.org/uniprot/A9JRY8	Rac family small GTPase 3b
2461	tr|A0A2R8RHH0|A0A2R8RHH0_DANRE;tr|B2GR26|B2GR26_DANRE;sp|Q1MTE5|ARL3_DANRE	0.473821	A0A2R8	0.720055	0.168887	8.98733	0.020553	0.580646	www.uniprot.org/uniprot/A0A2R8RHH0	ADP ribosylation factor-like GTPase 3b
1683	tr|A0A140LGS9|A0A140LGS9_DANRE	0.474236	A0A140	0.719848	0.159743	8.98733	0.0157585	0.537957	www.uniprot.org/uniprot/A0A140LGS9	Selenoprotein J
4134	tr|D3KYL2|D3KYL2_DANRE;tr|A0A0R4IST7|A0A0R4IST7_DANRE	0.474441	D3KYL2	0.719746	0.178259	8.98733	0.0260117	0.609964	www.uniprot.org/uniprot/D3KYL2	Gephyrin b
8611	tr|Q6DHB6|Q6DHB6_DANRE	0.474677	Q6DHB6	0.719628	0.203969	8.98733	0.0449907	0.705482	www.uniprot.org/uniprot/Q6DHB6	Keratin 91
4175	tr|E7EXE8|E7EXE8_DANRE	0.475547	E7EXE8	0.719194	0.169265	8.98733	0.0204218	0.580646	www.uniprot.org/uniprot/E7EXE8	Tenascin XBa
3270	tr|A8HAJ8|A8HAJ8_DANRE;tr|A0A2R8QGK2|A0A2R8QGK2_DANRE	0.476889	A8HAJ8	0.718526	0.173771	8.98733	0.0227143	0.585394	www.uniprot.org/uniprot/A8HAJ8	Complement component 8, beta polypeptide
10461	tr|Q7ZYZ4|Q7ZYZ4_DANRE;tr|F6P497|F6P497_DANRE;tr|X1WFB1|X1WFB1_DANRE;tr|Q7T1B2|Q7T1B2_DANRE	0.477319	Q7ZYZ4	0.718311	0.186054	8.98733	0.0304449	0.644129	www.uniprot.org/uniprot/Q7ZYZ4	Hbae3 protein
3349	tr|A8WGB0|A8WGB0_DANRE;tr|F8W5X0|F8W5X0_DANRE	0.477354	A8WGB0	0.718294	0.163343	8.98733	0.0169904	0.537957	www.uniprot.org/uniprot/A8WGB0	Zgc:172295 protein
1042	tr|A0A0R4ICR8|A0A0R4ICR8_DANRE;tr|Q1LVH3|Q1LVH3_DANRE;tr|B0CLY2|B0CLY2_DANRE;tr|Q7T1J4|Q7T1J4_DANRE	0.478193	A0A0R4	0.717876	0.155402	8.98733	0.0132227	0.509346	www.uniprot.org/uniprot/A0A0R4	Cytochrome b
10460	tr|Q7ZYZ4|Q7ZYZ4_DANRE;tr|F6P497|F6P497_DANRE;tr|X1WFB1|X1WFB1_DANRE	0.478385	Q7ZYZ4	0.717781	0.178849	8.98733	0.0254519	0.606232	www.uniprot.org/uniprot/Q7ZYZ4	Hbae3 protein
8491	tr|Q6DG30|Q6DG30_DANRE;tr|A8E4T6|A8E4T6_DANRE	0.479221	Q6DG30	0.717365	0.185946	8.98733	0.0298653	0.637908	www.uniprot.org/uniprot/Q6DG30	Serpin peptidase inhibitor, clade B (Ovalbumin), member 1
6614	tr|F8W2X9|F8W2X9_DANRE;tr|E7F2Y6|E7F2Y6_DANRE	0.479318	F8W2X9	0.717317	0.166876	8.98733	0.0184336	0.552908	www.uniprot.org/uniprot/F8W2X9	ATP-binding cassette, sub-family A (ABC1), member 1B
1982	tr|A0A2R8Q5I0|A0A2R8Q5I0_DANRE;tr|B8A5M6|B8A5M6_DANRE	0.479972	A0A2R8	0.716992	0.171514	8.98733	0.0207931	0.580646	www.uniprot.org/uniprot/A0A2R8Q5I0	Protein disulfide-isomerase
6558	tr|F6NZ76|F6NZ76_DANRE;tr|Q7SZY9|Q7SZY9_DANRE	0.480926	F6NZ76	0.716518	0.203179	8.98733	0.0421524	0.69588	www.uniprot.org/uniprot/F6NZ76	Translocase of outer mitochondrial membrane 5 homolog
10897	tr|Q9I8N9|Q9I8N9_DANRE;tr|F8W3N3|F8W3N3_DANRE	0.482883	Q9I8N9	0.715546	0.173776	8.98733	0.0214719	0.581505	www.uniprot.org/uniprot/Q9I8N9	Brain-type fatty acid-binding protein
10010	tr|Q7ZT36|Q7ZT36_DANRE	0.48292	Q7ZT36	0.715528	0.208261	8.98733	0.0456123	0.705482	www.uniprot.org/uniprot/Q7ZT36	Parvalbumin 3
3024	tr|A5D6R8|A5D6R8_DANRE;tr|Q1ECW1|Q1ECW1_DANRE	0.483233	A5D6R8	0.715373	0.168582	8.98733	0.0186101	0.552908	www.uniprot.org/uniprot/A5D6R8	Wu:fb63a08 protein
2886	tr|A3KPA7|A3KPA7_DANRE;tr|B7TWP4|B7TWP4_DANRE	0.483534	A3KPA7	0.715223	0.191517	8.98733	0.0325475	0.650274	www.uniprot.org/uniprot/A3KPA7	Acylphosphatase
1238	tr|A0A0R4IKF0|A0A0R4IKF0_DANRE	0.4841	A0A0R4	0.714943	0.197362	8.98733	0.0366209	0.672819	www.uniprot.org/uniprot/A0A0R4	Cytochrome b
5909	tr|F1QV17|F1QV17_DANRE	0.484135	F1QV17	0.714925	0.180537	8.98733	0.0251683	0.605829	www.uniprot.org/uniprot/F1QV17	Ankyrin 1, erythrocytic b
598	sp|Q6PC30|CSN5_DANRE	0.48419	Q6PC30	0.714898	0.210618	8.98733	0.0471229	0.711897	www.uniprot.org/uniprot/Q6PC30	COP9 signalosome complex subunit 5
709	sp|Q7ZV26|SOSSC_DANRE	0.484353	Q7ZV26	0.714817	0.180114	8.98733	0.024861	0.605829	www.uniprot.org/uniprot/Q7ZV26	SOSS complex subunit C
8306	tr|Q66HW9|Q66HW9_DANRE	0.484511	Q66HW9	0.714739	0.198897	8.98733	0.0376471	0.68272	www.uniprot.org/uniprot/Q66HW9	Chymotrypsin-like
5114	tr|F1Q688|F1Q688_DANRE	0.485148	F1Q688	0.714424	0.206409	8.98733	0.0433129	0.69588	www.uniprot.org/uniprot/F1Q688	Caveolae-associated protein 2a
3513	tr|B0S5S9|B0S5S9_DANRE;sp|Q4V8X4|ACBD6_DANRE	0.485242	B0S5S9	0.714377	0.179182	8.98733	0.0241024	0.59568	www.uniprot.org/uniprot/B0S5S9	Acyl-CoA-binding domain-containing protein 6
1012	tr|A0A0R4IB53|A0A0R4IB53_DANRE;tr|Q5TZC8|Q5TZC8_DANRE;tr|U3JAN8|U3JAN8_DANRE;tr|Q5BKW3|Q5BKW3_DANRE;tr|F1QC11|F1QC11_DANRE	0.485271	A0A0R4	0.714363	0.198708	8.98733	0.0372701	0.680439	www.uniprot.org/uniprot/A0A0R4	Cytochrome b
10775	tr|Q8UUZ6|Q8UUZ6_DANRE	0.485353	Q8UUZ6	0.714322	0.194063	8.98733	0.03384	0.660886	www.uniprot.org/uniprot/Q8UUZ6	Alpha A crystallin
4265	tr|E7F039|E7F039_DANRE	0.485512	E7F039	0.714244	0.183767	8.98733	0.0268569	0.614309	www.uniprot.org/uniprot/E7F039	PHD finger protein 24
7209	tr|Q1LYC9|Q1LYC9_DANRE;tr|Q568A3|Q568A3_DANRE	0.48616	Q1LYC9	0.713923	0.189168	8.98733	0.0302209	0.643043	www.uniprot.org/uniprot/Q1LYC9	Calpain, small subunit 1 a
3076	tr|A5PMP6|A5PMP6_DANRE;tr|A0A0N4SU63|A0A0N4SU63_DANRE;tr|A0A0N4STW3|A0A0N4STW3_DANRE;tr|B0S5I2|B0S5I2_DANRE	0.48658	A5PMP6	0.713715	0.163521	8.98733	0.015583	0.537957	www.uniprot.org/uniprot/A5PMP6	Complement component c3b, tandem duplicate 1
5037	tr|E9QJK6|E9QJK6_DANRE;tr|E9QIQ0|E9QIQ0_DANRE;tr|Q5U3P4|Q5U3P4_DANRE;tr|F1QDU3|F1QDU3_DANRE;tr|A8E5E3|A8E5E3_DANRE;tr|F8W2U2|F8W2U2_DANRE	0.487055	E9QJK6	0.71348	0.1744	8.98733	0.0209874	0.580646	www.uniprot.org/uniprot/E9QJK6	FtsJ RNA 2'-O-methyltransferase 1
6815	tr|K9L5F8|K9L5F8_DANRE	0.487475	K9L5F8	0.713273	0.169571	8.98733	0.0183602	0.552908	www.uniprot.org/uniprot/K9L5F8	SEL1L
5685	tr|F1QME9|F1QME9_DANRE;tr|Q6NUV3|Q6NUV3_DANRE;tr|A1L1N8|A1L1N8_DANRE;tr|B0JZL4|B0JZL4_DANRE;tr|Q32PV7|Q32PV7_DANRE	0.487546	F1QME9	0.713237	0.176597	8.98733	0.0221122	0.585394	www.uniprot.org/uniprot/F1QME9	Forkhead box K2
3272	tr|A8IYK2|A8IYK2_DANRE;tr|A0A2R8Q3J7|A0A2R8Q3J7_DANRE	0.487604	A8IYK2	0.713209	0.201925	8.98733	0.0389795	0.690079	www.uniprot.org/uniprot/A8IYK2	Plexin A1
8636	tr|Q6DHJ2|Q6DHJ2_DANRE	0.487612	Q6DHJ2	0.713205	0.185273	8.98733	0.0273068	0.614309	www.uniprot.org/uniprot/Q6DHJ2	RAB3A, member RAS oncogene family
5453	tr|F1QFF9|F1QFF9_DANRE;sp|Q7ZVK4|VPS36_DANRE;tr|A0A2R8QPX7|A0A2R8QPX7_DANRE	0.488182	F1QFF9	0.712923	0.175809	8.98733	0.0215421	0.581505	www.uniprot.org/uniprot/F1QFF9	Vacuolar protein-sorting-associated protein 36
3895	tr|B3DLK0|B3DLK0_DANRE;tr|Q2LDA1|Q2LDA1_DANRE;tr|B3DKQ3|B3DKQ3_DANRE;tr|A0A0R4IHB0|A0A0R4IHB0_DANRE;tr|A0A0R4IMA3|A0A0R4IMA3_DANRE;tr|Q90412|Q90412_DANRE;tr|Q561Q0|Q561Q0_DANRE	0.488934	B3DLK0	0.712551	0.166528	8.98733	0.0166175	0.537957	www.uniprot.org/uniprot/B3DLK0	Col2a1a protein
11127	tr|X1WG14|X1WG14_DANRE;tr|F1RDB0|F1RDB0_DANRE;tr|A0A2R8RPE6|A0A2R8RPE6_DANRE;sp|Q6NYG6|TDRD3_DANRE	0.489741	X1WG14	0.712153	0.215967	8.98733	0.0495914	0.713349	www.uniprot.org/uniprot/X1WG14	Tudor domain-containing protein 3
7577	tr|Q4VBV3|Q4VBV3_DANRE;tr|A8E7Q7|A8E7Q7_DANRE	0.489867	Q4VBV3	0.712091	0.165835	8.98733	0.0161417	0.537957	www.uniprot.org/uniprot/Q4VBV3	PYD and CARD domain containing
6579	tr|F6P9S6|F6P9S6_DANRE;tr|Q1LXV5|Q1LXV5_DANRE	0.490045	F6P9S6	0.712003	0.189642	8.98733	0.029532	0.633209	www.uniprot.org/uniprot/F6P9S6	Si:ch211-243g18.2
8374	tr|Q6AXI9|Q6AXI9_DANRE;tr|A0A2R8RJJ7|A0A2R8RJJ7_DANRE	0.490494	Q6AXI9	0.711781	0.185023	8.98733	0.0264641	0.613342	www.uniprot.org/uniprot/Q6AXI9	Zgc:101129
3937	tr|B7ZUY8|B7ZUY8_DANRE;tr|A0A2R8PXK4|A0A2R8PXK4_DANRE;tr|Q1LX72|Q1LX72_DANRE	0.490793	B7ZUY8	0.711634	0.170078	8.98733	0.0180357	0.552908	www.uniprot.org/uniprot/B7ZUY8	Si:dkey-25f3.3
6978	tr|Q0P3Y0|Q0P3Y0_DANRE;tr|F1QLT3|F1QLT3_DANRE;tr|A3KP08|A3KP08_DANRE	0.491044	Q0P3Y0	0.71151	0.166508	8.98733	0.0162697	0.537957	www.uniprot.org/uniprot/Q0P3Y0	Zgc:162825 protein
4406	tr|E7F537|E7F537_DANRE;tr|F1QDA1|F1QDA1_DANRE	0.491469	E7F537	0.711301	0.175887	8.98733	0.0209367	0.580646	www.uniprot.org/uniprot/E7F537	Aggrecan a
8896	tr|Q6NUV1|Q6NUV1_DANRE;tr|E9QHV3|E9QHV3_DANRE;tr|A0A0R4II70|A0A0R4II70_DANRE;tr|B8A4T6|B8A4T6_DANRE	0.491542	Q6NUV1	0.711264	0.198718	8.98733	0.0353976	0.667951	www.uniprot.org/uniprot/Q6NUV1	Collagen, type IX, alpha 1
6594	tr|F8W238|F8W238_DANRE;tr|A3KH15|A3KH15_DANRE	0.492136	F8W238	0.710972	0.201098	8.98733	0.0369588	0.676831	www.uniprot.org/uniprot/F8W238	Si:ch211-113g11.6
6384	tr|F1RB86|F1RB86_DANRE;tr|Q6P0T1|Q6P0T1_DANRE	0.492697	F1RB86	0.710695	0.20488	8.98733	0.0396208	0.69588	www.uniprot.org/uniprot/F1RB86	Zgc:77838
1313	tr|A0A0R4IN78|A0A0R4IN78_DANRE;tr|F8W392|F8W392_DANRE;tr|Q7SYN3|Q7SYN3_DANRE;tr|F1R8K2|F1R8K2_DANRE;tr|F8W637|F8W637_DANRE	0.492896	A0A0R4	0.710597	0.197483	8.98733	0.0341255	0.662983	www.uniprot.org/uniprot/A0A0R4	Cytochrome b
3184	tr|A7MCL0|A7MCL0_DANRE;tr|R4GEF3|R4GEF3_DANRE;tr|E9QHJ7|E9QHJ7_DANRE;tr|Q7SXT6|Q7SXT6_DANRE;tr|R4GED0|R4GED0_DANRE;tr|E9QBG1|E9QBG1_DANRE;tr|X1WFV6|X1WFV6_DANRE;tr|Q7ZW10|Q7ZW10_DANRE;tr|X1WC29|X1WC29_DANRE;tr|X1WH79|X1WH79_DANRE	0.493066	A7MCL0	0.710513	0.171877	8.98733	0.0185415	0.552908	www.uniprot.org/uniprot/A7MCL0	Msi2b protein
6433	tr|F1RCR3|F1RCR3_DANRE	0.49364	F1RCR3	0.710231	0.176135	8.98733	0.0206514	0.580646	www.uniprot.org/uniprot/F1RCR3	Fibulin 2
6914	tr|Q08C49|Q08C49_DANRE;tr|A0A0R4IJG9|A0A0R4IJG9_DANRE;tr|A0A2R8QCT5|A0A2R8QCT5_DANRE	0.493766	Q08C49	0.710169	0.203492	8.98733	0.0382397	0.686777	www.uniprot.org/uniprot/Q08C49	Protein kinase, cAMP-dependent, regulatory, type I, beta
2507	tr|A0A2R8RN86|A0A2R8RN86_DANRE;tr|F1Q8K1|F1Q8K1_DANRE;tr|X1WFL7|X1WFL7_DANRE;tr|Q0P408|Q0P408_DANRE;tr|A0A0R4IQH9|A0A0R4IQH9_DANRE;tr|X1WBT9|X1WBT9_DANRE	0.494818	A0A2R8	0.709651	0.188621	8.98733	0.0276904	0.614309	www.uniprot.org/uniprot/A0A2R8RN86	Heat shock protein 12A
9891	tr|Q7T1B0|Q7T1B0_DANRE	0.495144	Q7T1B0	0.709491	0.182988	8.98733	0.0241898	0.596521	www.uniprot.org/uniprot/Q7T1B0	Embryonic globin beta e2
2638	tr|A0AUP8|A0AUP8_DANRE;tr|A0A0N4SU43|A0A0N4SU43_DANRE;tr|A0A0N4STP0|A0A0N4STP0_DANRE	0.495258	A0AUP8	0.709435	0.178373	8.98733	0.0215507	0.581505	www.uniprot.org/uniprot/A0AUP8	Zgc:152816
8156	tr|Q5U3E9|Q5U3E9_DANRE	0.49561	Q5U3E9	0.709262	0.183611	8.98733	0.0244536	0.600136	www.uniprot.org/uniprot/Q5U3E9	Tnni2a.1 protein
6066	tr|F1R0V7|F1R0V7_DANRE;tr|E7FAZ1|E7FAZ1_DANRE	0.496646	F1R0V7	0.708752	0.202475	8.98733	0.0366192	0.672819	www.uniprot.org/uniprot/F1R0V7	Protein phosphatase, Mg2+/Mn2+-dependent, 1K
640	sp|Q6VN46|MYG_DANRE	0.496923	Q6VN46	0.708616	0.167812	8.98733	0.0159528	0.537957	www.uniprot.org/uniprot/Q6VN46	Myoglobin
10793	tr|Q90WH4|Q90WH4_DANRE;tr|Q7ZTS0|Q7ZTS0_DANRE;tr|A0A0R4IH96|A0A0R4IH96_DANRE;tr|A0A0R4IPQ5|A0A0R4IPQ5_DANRE	0.497173	Q90WH4	0.708494	0.182566	8.98733	0.0235116	0.590221	www.uniprot.org/uniprot/Q90WH4	Putative b,b-carotene-15,15'-dioxygenase
538	sp|Q6NZ18|KHDC4_DANRE	0.497211	Q6NZ18	0.708475	0.159198	8.98733	0.0122755	0.495054	www.uniprot.org/uniprot/Q6NZ18	KH homology domain-containing protein 4
39	sp|A2BGR3|ERC6L_DANRE	0.498481	A2BGR3	0.707852	0.201749	8.98733	0.0355588	0.66986	www.uniprot.org/uniprot/A2BGR3	DNA excision repair protein ERCC-6-like
727	sp|Q7ZWB7|BBS5_DANRE	0.498566	Q7ZWB7	0.70781	0.173	8.98733	0.0181482	0.552908	www.uniprot.org/uniprot/Q7ZWB7	Bardet-Biedl syndrome 5 protein homolog
24	sp|A1L1M4|P4R2B_DANRE;tr|E7EY74|E7EY74_DANRE;tr|A0A2R8QNH9|A0A2R8QNH9_DANRE;tr|A0A2R8QRU1|A0A2R8QRU1_DANRE	0.499377	A1L1M4	0.707412	0.194879	8.98733	0.0305948	0.644858	www.uniprot.org/uniprot/A1L1M4	Serine/threonine-protein phosphatase 4 regulatory subunit 2-B
6578	tr|F6P9S6|F6P9S6_DANRE	0.499943	F6P9S6	0.707135	0.179658	8.98733	0.0213329	0.581243	www.uniprot.org/uniprot/F6P9S6	Si:ch211-243g18.2
6947	tr|Q08CQ9|Q08CQ9_DANRE;tr|B8JLQ3|B8JLQ3_DANRE;tr|F1R6L6|F1R6L6_DANRE;tr|B3DH54|B3DH54_DANRE;tr|E9QB18|E9QB18_DANRE	0.500571	Q08CQ9	0.706827	0.191886	8.98733	0.0283637	0.617084	www.uniprot.org/uniprot/Q08CQ9	Zgc:152810
31	sp|A1L271|GNB5A_DANRE	0.501825	A1L271	0.706213	0.163222	8.98733	0.0132789	0.509756	www.uniprot.org/uniprot/A1L271	Guanine nucleotide-binding protein subunit beta-5a
4136	tr|D3KYL2|D3KYL2_DANRE;tr|D3KYL1|D3KYL1_DANRE;tr|A0A0R4IST7|A0A0R4IST7_DANRE	0.501979	D3KYL2	0.706137	0.182626	8.98733	0.0225546	0.585394	www.uniprot.org/uniprot/D3KYL2	Gephyrin b
2077	tr|A0A2R8QBS1|A0A2R8QBS1_DANRE;tr|F1QNR4|F1QNR4_DANRE	0.502124	A0A2R8	0.706066	0.180844	8.98733	0.0215497	0.581505	www.uniprot.org/uniprot/A0A2R8QBS1	Guanylate cyclase 1 soluble subunit beta 1
4324	tr|E7F263|E7F263_DANRE;tr|A0A2R8QG07|A0A2R8QG07_DANRE;tr|A0A0R4I9Z3|A0A0R4I9Z3_DANRE	0.502192	E7F263	0.706033	0.19232	8.98733	0.0282452	0.617084	www.uniprot.org/uniprot/E7F263	Cingulin a
2951	tr|A4IGH8|A4IGH8_DANRE;tr|B3DHH2|B3DHH2_DANRE;tr|A0A2R8QLD7|A0A2R8QLD7_DANRE	0.502574	A4IGH8	0.705846	0.199816	8.98733	0.0330623	0.653697	www.uniprot.org/uniprot/A4IGH8	Gga3 protein
3919	tr|B7ZD39|B7ZD39_DANRE	0.502662	B7ZD39	0.705803	0.179512	8.98733	0.020735	0.580646	www.uniprot.org/uniprot/B7ZD39	Inorganic pyrophosphatase 1b
4454	tr|E7F6M0|E7F6M0_DANRE	0.502753	E7F6M0	0.705759	0.22044	8.98733	0.048548	0.713349	www.uniprot.org/uniprot/E7F6M0	Cytoplasmic protein
846	tr|A0A0G2KK56|A0A0G2KK56_DANRE	0.503094	A0A0G2	0.705592	0.187433	8.98733	0.0250664	0.605829	www.uniprot.org/uniprot/A0A0G2KK56	WD_REPEATS_REGION domain-containing protein
9134	tr|Q6P015|Q6P015_DANRE;tr|A0A2R8QG36|A0A2R8QG36_DANRE;tr|A0A2R8QGP3|A0A2R8QGP3_DANRE;tr|F6NL66|F6NL66_DANRE;tr|F6PD48|F6PD48_DANRE	0.503926	Q6P015	0.705185	0.214034	8.98733	0.0430301	0.69588	www.uniprot.org/uniprot/Q6P015	Upstream transcription factor 1,-like
8324	tr|Q66I54|Q66I54_DANRE	0.504733	Q66I54	0.704791	0.172235	8.98733	0.0167685	0.537957	www.uniprot.org/uniprot/Q66I54	Mitochondrial ribosomal protein L53
8410	tr|Q6DBS1|Q6DBS1_DANRE;tr|F1QG32|F1QG32_DANRE;tr|Q32LW3|Q32LW3_DANRE	0.505961	Q6DBS1	0.704191	0.175786	8.98733	0.0182546	0.552908	www.uniprot.org/uniprot/Q6DBS1	Ca4b protein
7389	tr|Q45RG8|Q45RG8_DANRE;tr|B8A4C9|B8A4C9_DANRE;tr|B8A4D0|B8A4D0_DANRE	0.506489	Q45RG8	0.703933	0.166497	8.98733	0.0139944	0.520121	www.uniprot.org/uniprot/Q45RG8	Cystatin
70	sp|A5PF44|GARL3_DANRE	0.506694	A5PF44	0.703833	0.203646	8.98733	0.0345636	0.663887	www.uniprot.org/uniprot/A5PF44	GTPase-activating Rap/Ran-GAP domain-like protein 3
5714	tr|F1QNY7|F1QNY7_DANRE;tr|A5WW88|A5WW88_DANRE;tr|B0CM00|B0CM00_DANRE	0.508152	F1QNY7	0.703122	0.173646	8.98733	0.016881	0.537957	www.uniprot.org/uniprot/F1QNY7	Platelet-derived growth factor receptor alpha
7893	tr|Q5BL36|Q5BL36_DANRE	0.508503	Q5BL36	0.702951	0.173673	8.98733	0.0168379	0.537957	www.uniprot.org/uniprot/Q5BL36	Zgc:101523
6386	tr|F1RBE6|F1RBE6_DANRE	0.508873	F1RBE6	0.702771	0.168799	8.98733	0.0146277	0.527312	www.uniprot.org/uniprot/F1RBE6	Tumor protein p53-binding protein, 1
2009	tr|A0A2R8Q7N6|A0A2R8Q7N6_DANRE;sp|Q6P6X9|NUP35_DANRE;tr|B0R0Z4|B0R0Z4_DANRE	0.508968	A0A2R8	0.702725	0.180986	8.98733	0.0203311	0.580646	www.uniprot.org/uniprot/A0A2R8Q7N6	Nucleoporin NUP53
7130	tr|Q1LVG7|Q1LVG7_DANRE	0.509531	Q1LVG7	0.702451	0.210186	8.98733	0.0383821	0.687833	www.uniprot.org/uniprot/Q1LVG7	ATP synthase F1 subunit delta
3703	tr|B2GQW3|B2GQW3_DANRE;sp|Q6PI52|CALM_DANRE;tr|A0A2R8RTK5|A0A2R8RTK5_DANRE	0.510554	B2GQW3	0.701953	0.186273	8.98733	0.0228429	0.586615	www.uniprot.org/uniprot/B2GQW3	Calm1b protein
10741	tr|Q8JHC8|Q8JHC8_DANRE;tr|Q6PGW7|Q6PGW7_DANRE;tr|Q4V971|Q4V971_DANRE;tr|F1QLC3|F1QLC3_DANRE	0.511058	Q8JHC8	0.701708	0.177792	8.98733	0.0183686	0.552908	www.uniprot.org/uniprot/Q8JHC8	Coagulation factor X
4916	tr|E9QFQ7|E9QFQ7_DANRE;tr|E9QIB1|E9QIB1_DANRE;tr|A1L223|A1L223_DANRE;tr|E9QC43|E9QC43_DANRE;tr|E9QD40|E9QD40_DANRE	0.511697	E9QFQ7	0.701397	0.176903	8.98733	0.0178363	0.552908	www.uniprot.org/uniprot/E9QFQ7	Chromobox homolog 5 (HP1 alpha homolog, Drosophila)
3772	tr|B3DFT2|B3DFT2_DANRE;tr|A4QP86|A4QP86_DANRE	0.512047	B3DFT2	0.701227	0.160976	8.98733	0.0111885	0.480719	www.uniprot.org/uniprot/B3DFT2	Bardet-Biedl syndrome 1
6108	tr|F1R231|F1R231_DANRE;tr|E9QIM7|E9QIM7_DANRE	0.513015	F1R231	0.700757	0.222135	8.98733	0.0463153	0.706494	www.uniprot.org/uniprot/F1R231	Paralemmin 1a
10276	tr|Q7ZVF1|Q7ZVF1_DANRE	0.51339	Q7ZVF1	0.700574	0.203014	8.98733	0.0323307	0.650274	www.uniprot.org/uniprot/Q7ZVF1	Chitinase, acidic.1
7552	tr|Q4VBI6|Q4VBI6_DANRE;tr|F1QKY8|F1QKY8_DANRE	0.513401	Q4VBI6	0.700569	0.178012	8.98733	0.0180833	0.552908	www.uniprot.org/uniprot/Q4VBI6	Tubulin beta chain
10198	tr|Q7ZUX8|Q7ZUX8_DANRE	0.514694	Q7ZUX8	0.699941	0.196601	8.98733	0.0279356	0.614309	www.uniprot.org/uniprot/Q7ZUX8	Dynein light chain roadblock
4029	tr|B8JI08|B8JI08_DANRE;tr|A0A0R4IP01|A0A0R4IP01_DANRE	0.51497	B8JI08	0.699807	0.20193	8.98733	0.0312156	0.650198	www.uniprot.org/uniprot/B8JI08	Oxoglutarate (alpha-ketoglutarate) dehydrogenase a (lipoamide)
8572	tr|Q6DGV8|Q6DGV8_DANRE	0.515163	Q6DGV8	0.699714	0.173991	8.98733	0.0159614	0.537957	www.uniprot.org/uniprot/Q6DGV8	Zgc:92753
6249	tr|F1R5X4|F1R5X4_DANRE;tr|I3ISS1|I3ISS1_DANRE;tr|D6MUD4|D6MUD4_DANRE;tr|F6NLZ6|F6NLZ6_DANRE;tr|A0ZXN1|A0ZXN1_DANRE;tr|Q1LWX5|Q1LWX5_DANRE	0.516048	F1R5X4	0.699285	0.174231	8.98733	0.0159354	0.537957	www.uniprot.org/uniprot/F1R5X4	Collagen, type XI, alpha 2
10832	tr|Q90Z09|Q90Z09_DANRE;tr|Q504L3|Q504L3_DANRE;tr|Q6GML9|Q6GML9_DANRE;tr|Q1RM42|Q1RM42_DANRE;tr|A1L1X3|A1L1X3_DANRE;tr|A0A2R8QRV8|A0A2R8QRV8_DANRE;tr|A0A2R8QL85|A0A2R8QL85_DANRE;tr|A0A2R8Q3Q3|A0A2R8Q3Q3_DANRE;tr|A0A2R8PWR2|A0A2R8PWR2_DANRE;tr|F1QE32|F1QE32_DANRE	0.516925	Q90Z09	0.69886	0.167592	8.98733	0.0130678	0.506481	www.uniprot.org/uniprot/Q90Z09	Unc119b
5879	tr|F1QU45|F1QU45_DANRE;tr|Q1RLW1|Q1RLW1_DANRE	0.518518	F1QU45	0.698089	0.197982	8.98733	0.0278874	0.614309	www.uniprot.org/uniprot/F1QU45	Beta-carotene oxygenase 2a
8264	tr|Q5XJU2|Q5XJU2_DANRE;tr|Q4V9C4|Q4V9C4_DANRE;tr|A0A2R8RUL6|A0A2R8RUL6_DANRE	0.51862	Q5XJU2	0.698039	0.167384	8.98733	0.0127771	0.503507	www.uniprot.org/uniprot/Q5XJU2	Zgc:101566
11141	tr|X1WGT6|X1WGT6_DANRE;tr|A0A2R8QU60|A0A2R8QU60_DANRE;tr|A0A2R8Q032|A0A2R8Q032_DANRE;tr|A0A286Y7Z0|A0A286Y7Z0_DANRE	0.518898	X1WGT6	0.697905	0.197998	8.98733	0.0278093	0.614309	www.uniprot.org/uniprot/X1WGT6	Protein tyrosine phosphatase receptor type T
4811	tr|E9QCB2|E9QCB2_DANRE;tr|A0A0R4IP18|A0A0R4IP18_DANRE	0.518947	E9QCB2	0.697881	0.160735	8.98733	0.0103648	0.469487	www.uniprot.org/uniprot/E9QCB2	Si:ch211-191j22.3
7178	tr|Q1LXD4|Q1LXD4_DANRE;tr|B2GTD3|B2GTD3_DANRE;sp|Q6P3H7|RBBP4_DANRE	0.519495	Q1LXD4	0.697616	0.167998	8.98733	0.0129037	0.503507	www.uniprot.org/uniprot/Q1LXD4	Histone-binding protein RBBP4
3916	tr|B7ZD17|B7ZD17_DANRE;tr|B7ZD15|B7ZD15_DANRE	0.519595	B7ZD17	0.697568	0.224974	8.98733	0.0463068	0.706494	www.uniprot.org/uniprot/B7ZD17	Olfactomedin 1b
11124	tr|X1WFZ2|X1WFZ2_DANRE;tr|B3DFQ1|B3DFQ1_DANRE;tr|A0A2R8PV64|A0A2R8PV64_DANRE	0.520211	X1WFZ2	0.69727	0.198917	8.98733	0.0280618	0.615872	www.uniprot.org/uniprot/X1WFZ2	Calpain, small subunit 1 b
9627	tr|Q6TGN4|Q6TGN4_DANRE;tr|Q32PT4|Q32PT4_DANRE;tr|F1QSL3|F1QSL3_DANRE	0.521354	Q6TGN4	0.696718	0.206846	8.98733	0.0327761	0.651498	www.uniprot.org/uniprot/Q6TGN4	Galectin
9340	tr|Q6PBM9|Q6PBM9_DANRE;tr|A7YYG7|A7YYG7_DANRE;tr|A0A0R4IMS8|A0A0R4IMS8_DANRE	0.522956	Q6PBM9	0.695944	0.190611	8.98733	0.0227429	0.585394	www.uniprot.org/uniprot/Q6PBM9	Arrestin 3, retinal (X-arrestin)
9715	tr|Q6XNL8|Q6XNL8_DANRE;tr|Q4KMI7|Q4KMI7_DANRE	0.523274	Q6XNL8	0.695791	0.16721	8.98733	0.0121533	0.495054	www.uniprot.org/uniprot/Q6XNL8	Actin
84	sp|A8E7G4|FA45A_DANRE	0.52653	A8E7G4	0.694222	0.207613	8.98733	0.0319471	0.650274	www.uniprot.org/uniprot/A8E7G4	DENN domain-containing protein 10
5074	tr|F1Q558|F1Q558_DANRE;tr|F1QHB6|F1QHB6_DANRE;tr|A0A2R8RHM9|A0A2R8RHM9_DANRE;tr|A0A2R8Q1F4|A0A2R8Q1F4_DANRE;tr|Q29VH6|Q29VH6_DANRE	0.526772	F1Q558	0.694106	0.173082	8.98733	0.0139615	0.520121	www.uniprot.org/uniprot/F1Q558	Smoothelin b
8325	tr|Q66I57|Q66I57_DANRE	0.526844	Q66I57	0.694071	0.170304	8.98733	0.0128771	0.503507	www.uniprot.org/uniprot/Q66I57	Zgc:103748
590	sp|Q6PBW5|RP65A_DANRE	0.527364	Q6PBW5	0.693821	0.163939	8.98733	0.010562	0.469487	www.uniprot.org/uniprot/Q6PBW5	Retinoid isomerohydrolase
9427	tr|Q6PC53|Q6PC53_DANRE;tr|Q6TNR6|Q6TNR6_DANRE	0.527473	Q6PC53	0.693769	0.199827	8.98733	0.0269602	0.614309	www.uniprot.org/uniprot/Q6PC53	Peptidyl-prolyl cis-trans isomerase
3936	tr|B7ZUY8|B7ZUY8_DANRE;tr|A0A2R8PXK4|A0A2R8PXK4_DANRE	0.528054	B7ZUY8	0.69349	0.232806	8.98733	0.0495473	0.713349	www.uniprot.org/uniprot/B7ZUY8	Si:dkey-25f3.3
8375	tr|Q6AXI9|Q6AXI9_DANRE;tr|A0A2R8RJJ7|A0A2R8RJJ7_DANRE;tr|A0A2R8RWD8|A0A2R8RWD8_DANRE	0.528056	Q6AXI9	0.693489	0.174082	8.98733	0.0141915	0.520121	www.uniprot.org/uniprot/Q6AXI9	Zgc:101129
4110	tr|C5IG50|C5IG50_DANRE;sp|Q9I8P2|PYYA_DANRE;tr|E7F0L6|E7F0L6_DANRE;tr|Q1LW93|Q1LW93_DANRE;sp|Q9I8P3|NPY_DANRE	0.529759	C5IG50	0.69267	0.176094	8.98733	0.0147775	0.527312	www.uniprot.org/uniprot/C5IG50	Peptide YY-A
10008	tr|Q7ZT21|Q7ZT21_DANRE;tr|A8KBN4|A8KBN4_DANRE;tr|F6P731|F6P731_DANRE	0.530694	Q7ZT21	0.692222	0.181331	8.98733	0.0168731	0.537957	www.uniprot.org/uniprot/Q7ZT21	Embryonic alpha globin e1
4698	tr|E7FE90|E7FE90_DANRE	0.531871	E7FE90	0.691657	0.18683	8.98733	0.0192151	0.564874	www.uniprot.org/uniprot/E7FE90	Fetuin B
8752	tr|Q6GMK3|Q6GMK3_DANRE;tr|A0A2R8Q4L6|A0A2R8Q4L6_DANRE;tr|A8WHV1|A8WHV1_DANRE	0.532083	Q6GMK3	0.691556	0.232925	8.98733	0.0482572	0.713349	www.uniprot.org/uniprot/Q6GMK3	Zgc:91870
9428	tr|Q6PC56|Q6PC56_DANRE;tr|F1QUS0|F1QUS0_DANRE	0.532248	Q6PC56	0.691477	0.171233	8.98733	0.0125738	0.503507	www.uniprot.org/uniprot/Q6PC56	Calbindin 2, (Calretinin)
3222	tr|A8BBB9|A8BBB9_DANRE;tr|Q5RI46|Q5RI46_DANRE;tr|Q568A7|Q568A7_DANRE;tr|A4FVI9|A4FVI9_DANRE;tr|Q15JE8|Q15JE8_DANRE;tr|B0S5X0|B0S5X0_DANRE	0.533563	A8BBB9	0.690847	0.193423	8.98733	0.0221941	0.585394	www.uniprot.org/uniprot/A8BBB9	Epyc
9429	tr|Q6PC56|Q6PC56_DANRE;tr|F1QUS0|F1QUS0_DANRE;tr|C5IG40|C5IG40_DANRE	0.533854	Q6PC56	0.690707	0.185432	8.98733	0.018234	0.552908	www.uniprot.org/uniprot/Q6PC56	Calbindin 2, (Calretinin)
1724	tr|A0A1S6L757|A0A1S6L757_DANRE;tr|A0A0R4IGF2|A0A0R4IGF2_DANRE;tr|Q6NV46|Q6NV46_DANRE;tr|O93599|O93599_DANRE;tr|C0SPC7|C0SPC7_DANRE	0.537042	A0A1S6	0.689183	0.223346	8.98733	0.0396393	0.69588	www.uniprot.org/uniprot/A0A1S6	Anaerobic sulfite reductase subunit A
7684	tr|Q504D0|Q504D0_DANRE;tr|A0A0R4IY94|A0A0R4IY94_DANRE	0.537078	Q504D0	0.689165	0.230842	8.98733	0.0450348	0.705482	www.uniprot.org/uniprot/Q504D0	Zgc:109949
9342	tr|Q6PBN3|Q6PBN3_DANRE	0.538633	Q6PBN3	0.688423	0.225453	8.98733	0.0406533	0.69588	www.uniprot.org/uniprot/Q6PBN3	Peripherin 2b (retinal degeneration, slow)
303	sp|Q5CZR5|AEP1_DANRE;tr|A7MCP2|A7MCP2_DANRE;tr|A0A140LGS3|A0A140LGS3_DANRE;tr|A0A0G2L4S8|A0A0G2L4S8_DANRE;tr|A8E5N2|A8E5N2_DANRE;tr|E7F8T3|E7F8T3_DANRE	0.538892	Q5CZR5	0.6883	0.205151	8.98733	0.027534	0.614309	www.uniprot.org/uniprot/Q5CZR5	Aerolysin-like protein
7912	tr|Q5BU19|Q5BU19_DANRE;tr|F1QMW3|F1QMW3_DANRE;tr|F8W4E9|F8W4E9_DANRE;tr|A0A2R8QBA1|A0A2R8QBA1_DANRE;tr|A0A0R4IFH8|A0A0R4IFH8_DANRE	0.539977	Q5BU19	0.687782	0.183737	8.98733	0.0165418	0.537957	www.uniprot.org/uniprot/Q5BU19	Ribeye a protein
8084	tr|Q5SPK5|Q5SPK5_DANRE;tr|A0A1D5NSA5|A0A1D5NSA5_DANRE	0.54027	Q5SPK5	0.687642	0.196779	8.98733	0.0226694	0.585394	www.uniprot.org/uniprot/Q5SPK5	Alpha-tropomyosin
2740	tr|A2AV32|A2AV32_DANRE	0.540924	A2AV32	0.687331	0.197972	8.98733	0.0231654	0.587049	www.uniprot.org/uniprot/A2AV32	SH3 and multiple ankyrin repeat domains 2b
7190	tr|Q1LXK0|Q1LXK0_DANRE;tr|A4QN86|A4QN86_DANRE;tr|Q4QRD3|Q4QRD3_DANRE;tr|Q1JQ52|Q1JQ52_DANRE	0.541164	Q1LXK0	0.687216	0.233842	8.98733	0.0459558	0.705482	www.uniprot.org/uniprot/Q1LXK0	Keratin, type 1, gene 19d
1116	tr|A0A0R4IFU8|A0A0R4IFU8_DANRE;tr|E9QHQ2|E9QHQ2_DANRE;tr|Q568M4|Q568M4_DANRE	0.541563	A0A0R4	0.687026	0.208941	8.98733	0.0291527	0.626571	www.uniprot.org/uniprot/A0A0R4	Cytochrome b
7820	tr|Q568R9|Q568R9_DANRE;tr|Q32LU8|Q32LU8_DANRE;tr|B8A4A7|B8A4A7_DANRE;tr|B8A4A6|B8A4A6_DANRE	0.541574	Q568R9	0.687021	0.172253	8.98733	0.0118707	0.489327	www.uniprot.org/uniprot/Q568R9	Gamma1b-synuclein
8211	tr|Q5XJ69|Q5XJ69_DANRE	0.542271	Q5XJ69	0.686689	0.203557	8.98733	0.0259073	0.609284	www.uniprot.org/uniprot/Q5XJ69	Zgc:103601 protein
7928	tr|Q5D012|Q5D012_DANRE;tr|F1QGD9|F1QGD9_DANRE	0.542644	Q5D012	0.686512	0.205558	8.98733	0.0269512	0.614309	www.uniprot.org/uniprot/Q5D012	Im:7150454 protein
1692	tr|A0A193GP06|A0A193GP06_DANRE;tr|F1QFR0|F1QFR0_DANRE	0.542701	A0A193	0.686484	0.184222	8.98733	0.0163535	0.537957	www.uniprot.org/uniprot/A0A193	Matrix protein 1
7477	tr|Q4QRH5|Q4QRH5_DANRE;tr|Q4VBJ5|Q4VBJ5_DANRE;tr|Q68FN6|Q68FN6_DANRE;tr|Q4VBI1|Q4VBI1_DANRE;tr|A3KPY8|A3KPY8_DANRE	0.543435	Q4QRH5	0.686135	0.202592	8.98733	0.0251366	0.605829	www.uniprot.org/uniprot/Q4QRH5	Zgc:112302
947	tr|A0A0J9YJ73|A0A0J9YJ73_DANRE;tr|Q6PC28|Q6PC28_DANRE	0.544941	A0A0J9	0.685419	0.206341	8.98733	0.0269017	0.614309	www.uniprot.org/uniprot/A0A0J9YJ73	Secretogranin V
841	tr|A0A0G2KHQ4|A0A0G2KHQ4_DANRE	0.545618	A0A0G2	0.685098	0.171804	8.98733	0.0112802	0.482236	www.uniprot.org/uniprot/A0A0G2KHQ4	Dual specificity protein phosphatase
3394	tr|A9JRM6|A9JRM6_DANRE;tr|A0A2R8Q0D6|A0A2R8Q0D6_DANRE;tr|A0A2R8Q3W8|A0A2R8Q3W8_DANRE;tr|Q38HW9|Q38HW9_DANRE;tr|F1Q6K8|F1Q6K8_DANRE;tr|Q7SX87|Q7SX87_DANRE;tr|A9JRQ4|A9JRQ4_DANRE	0.54584	A9JRM6	0.684993	0.195645	8.98733	0.0210834	0.580646	www.uniprot.org/uniprot/A9JRM6	Svil protein
7184	tr|Q1LXJ9|Q1LXJ9_DANRE;tr|Q1JQ08|Q1JQ08_DANRE	0.546546	Q1LXJ9	0.684657	0.176482	8.98733	0.0128077	0.503507	www.uniprot.org/uniprot/Q1LXJ9	Keratin type 1 c19e
9453	tr|Q6PC94|Q6PC94_DANRE;tr|F1R8D1|F1R8D1_DANRE;tr|A0A146JRH8|A0A146JRH8_DANRE;tr|A0A146JRF9|A0A146JRF9_DANRE;tr|A0A146JRF4|A0A146JRF4_DANRE	0.547354	Q6PC94	0.684274	0.213597	8.98733	0.0305917	0.644858	www.uniprot.org/uniprot/Q6PC94	N-myc downstream regulated gene 1, like
7680	tr|Q504B1|Q504B1_DANRE	0.547534	Q504B1	0.684189	0.194383	8.98733	0.0201801	0.580646	www.uniprot.org/uniprot/Q504B1	SUB1 regulator of transcription a
8819	tr|Q6IQL4|Q6IQL4_DANRE;tr|F1QJV7|F1QJV7_DANRE	0.547985	Q6IQL4	0.683975	0.194361	8.98733	0.020093	0.580646	www.uniprot.org/uniprot/Q6IQL4	D-dopachrome tautomerase
10831	tr|Q90Z09|Q90Z09_DANRE;tr|Q504L3|Q504L3_DANRE;tr|Q6GML9|Q6GML9_DANRE;tr|Q1RM42|Q1RM42_DANRE;tr|A1L1X3|A1L1X3_DANRE	0.548046	Q90Z09	0.683946	0.18895	8.98733	0.0176068	0.549401	www.uniprot.org/uniprot/Q90Z09	Unc119b
306	sp|Q5CZR5|AEP1_DANRE;tr|A7MCP2|A7MCP2_DANRE;tr|A0A140LGS3|A0A140LGS3_DANRE;tr|A8E5N2|A8E5N2_DANRE	0.548535	Q5CZR5	0.683714	0.189937	8.98733	0.0179687	0.552908	www.uniprot.org/uniprot/Q5CZR5	Aerolysin-like protein
10952	tr|Q9PWD8|Q9PWD8_DANRE;tr|Q6P0E4|Q6P0E4_DANRE	0.548678	Q9PWD8	0.683646	0.199804	8.98733	0.0226498	0.585394	www.uniprot.org/uniprot/Q9PWD8	Type I cytokeratin
7421	tr|Q49U75|Q49U75_DANRE;tr|A0A140LG62|A0A140LG62_DANRE;tr|B3DJQ2|B3DJQ2_DANRE	0.548702	Q49U75	0.683635	0.20953	8.98733	0.0279008	0.614309	www.uniprot.org/uniprot/Q49U75	PDZ-RhoGEF
4285	tr|E7F0N2|E7F0N2_DANRE;tr|Q6NXC9|Q6NXC9_DANRE	0.54937	E7F0N2	0.683319	0.235788	8.98733	0.0447908	0.705482	www.uniprot.org/uniprot/E7F0N2	TOX high mobility group box family member 2
5507	tr|F1QH31|F1QH31_DANRE;tr|Q0P489|Q0P489_DANRE;tr|F1R142|F1R142_DANRE	0.549685	F1QH31	0.683169	0.196969	8.98733	0.0210566	0.580646	www.uniprot.org/uniprot/F1QH31	Zgc:153284
2455	tr|A0A2R8QUQ1|A0A2R8QUQ1_DANRE;tr|Q1JQ11|Q1JQ11_DANRE;tr|A3KP20|A3KP20_DANRE;tr|I3IS22|I3IS22_DANRE;tr|Q08CS5|Q08CS5_DANRE;tr|Q504E1|Q504E1_DANRE	0.552	A0A2R8	0.682074	0.187689	8.98733	0.0164832	0.537957	www.uniprot.org/uniprot/A0A2R8QUQ1	Regulator of G protein-signaling 9a
6819	tr|L0S5L0|L0S5L0_DANRE	0.55225	L0S5L0	0.681956	0.210765	8.98733	0.0278326	0.614309	www.uniprot.org/uniprot/L0S5L0	Collagen type II, alpha-1b
9364	tr|Q6PBW1|Q6PBW1_DANRE;tr|B8JJJ6|B8JJJ6_DANRE;tr|Q6PC32|Q6PC32_DANRE;tr|B8JJJ5|B8JJJ5_DANRE	0.553364	Q6PBW1	0.681429	0.192924	8.98733	0.0185537	0.552908	www.uniprot.org/uniprot/Q6PBW1	Guk1 protein
9778	tr|Q7SXJ0|Q7SXJ0_DANRE	0.553564	Q7SXJ0	0.681335	0.183868	8.98733	0.0147232	0.527312	www.uniprot.org/uniprot/Q7SXJ0	Galectin
3844	tr|B3DJG2|B3DJG2_DANRE	0.55458	B3DJG2	0.680855	0.175279	8.98733	0.0114965	0.482381	www.uniprot.org/uniprot/B3DJG2	Procollagen C-endopeptidase enhancer b
5147	tr|F1Q6W8|F1Q6W8_DANRE;tr|E9QDJ5|E9QDJ5_DANRE	0.554906	F1Q6W8	0.680701	0.22117	8.98733	0.0334017	0.657217	www.uniprot.org/uniprot/F1Q6W8	Bardet-Biedl syndrome 7 protein homolog
4524	tr|E7F9M7|E7F9M7_DANRE	0.556339	E7F9M7	0.680026	0.17403	8.98733	0.0109064	0.475704	www.uniprot.org/uniprot/E7F9M7	Si:ch73-18b11.1
1128	tr|A0A0R4IG79|A0A0R4IG79_DANRE;tr|A0A0R4IZC2|A0A0R4IZC2_DANRE;tr|A0A2R8Q859|A0A2R8Q859_DANRE;tr|A0A2R8RK12|A0A2R8RK12_DANRE;tr|A0A2R8RTS0|A0A2R8RTS0_DANRE	0.5589	A0A0R4	0.67882	0.203265	8.98733	0.0225197	0.585394	www.uniprot.org/uniprot/A0A0R4	Cytochrome b
6250	tr|F1R5X4|F1R5X4_DANRE;tr|I3ISS1|I3ISS1_DANRE;tr|D6MUD4|D6MUD4_DANRE;tr|F6NLZ6|F6NLZ6_DANRE;tr|A0ZXN1|A0ZXN1_DANRE;tr|Q1LWX5|Q1LWX5_DANRE;tr|Q8AW17|Q8AW17_DANRE	0.559071	F1R5X4	0.678739	0.190014	8.98733	0.0164507	0.537957	www.uniprot.org/uniprot/F1R5X4	Collagen, type XI, alpha 2
4131	tr|D2K290|D2K290_DANRE	0.560657	D2K290	0.677993	0.183445	8.98733	0.0136759	0.517875	www.uniprot.org/uniprot/D2K290	Complexin 3b
2746	tr|A2BF67|A2BF67_DANRE	0.563034	A2BF67	0.676877	0.211307	8.98733	0.0258838	0.609284	www.uniprot.org/uniprot/A2BF67	Endosulfine alpha b
5906	tr|F1QUY7|F1QUY7_DANRE	0.563665	F1QUY7	0.676581	0.245872	8.98733	0.0476173	0.712093	www.uniprot.org/uniprot/F1QUY7	Transporter
10898	tr|Q9I8N9|Q9I8N9_DANRE;tr|F8W3N3|F8W3N3_DANRE;tr|Q90ZG6|Q90ZG6_DANRE;tr|F8W4L9|F8W4L9_DANRE	0.563737	Q9I8N9	0.676547	0.197984	8.98733	0.0191972	0.564874	www.uniprot.org/uniprot/Q9I8N9	Brain-type fatty acid-binding protein
2797	tr|A2BIR5|A2BIR5_DANRE;tr|Q6PH42|Q6PH42_DANRE;tr|A2BIR3|A2BIR3_DANRE;tr|A2BIR4|A2BIR4_DANRE	0.564088	A2BIR5	0.676383	0.222366	8.98733	0.0319136	0.650274	www.uniprot.org/uniprot/A2BIR5	Ubiquitin-conjugating enzyme E2L 3b
7076	tr|Q1L907|Q1L907_DANRE	0.564178	Q1L907	0.676341	0.247523	8.98733	0.0486578	0.713349	www.uniprot.org/uniprot/Q1L907	Glutathione S-transferase rho
9468	tr|Q6PE34|Q6PE34_DANRE	0.564734	Q6PE34	0.67608	0.193128	8.98733	0.0169421	0.537957	www.uniprot.org/uniprot/Q6PE34	Tubulin beta chain
4676	tr|E7FDV9|E7FDV9_DANRE	0.565115	E7FDV9	0.675901	0.208424	8.98733	0.0239733	0.593834	www.uniprot.org/uniprot/E7FDV9	Cysteinyl-tRNA synthetase
6276	tr|F1R7A8|F1R7A8_DANRE;tr|A0A2R8QDG3|A0A2R8QDG3_DANRE;tr|A9JR76|A9JR76_DANRE	0.566501	F1R7A8	0.675252	0.196263	8.98733	0.0180137	0.552908	www.uniprot.org/uniprot/F1R7A8	ABC transporter B family member 5
3037	tr|A5PF33|A5PF33_DANRE;tr|A0A2R9YJJ0|A0A2R9YJJ0_DANRE;tr|Q503Q8|Q503Q8_DANRE	0.566957	A5PF33	0.675039	0.249807	8.98733	0.0494368	0.713349	www.uniprot.org/uniprot/A5PF33	Transducin (beta)-like 1 X-linked receptor 1a
5013	tr|E9QIQ3|E9QIQ3_DANRE;tr|A8WFZ2|A8WFZ2_DANRE;tr|A0A2R8QTE7|A0A2R8QTE7_DANRE	0.566987	E9QIQ3	0.675025	0.214099	8.98733	0.0265833	0.614309	www.uniprot.org/uniprot/E9QIQ3	Nucleoporin 62-like
11140	tr|X1WGN0|X1WGN0_DANRE;tr|A0A2R8Q7C3|A0A2R8Q7C3_DANRE	0.567106	X1WGN0	0.67497	0.18596	8.98733	0.0138237	0.51995	www.uniprot.org/uniprot/X1WGN0	Calcium/calmodulin-dependent protein kinase Ia
9880	tr|Q7SZZ5|Q7SZZ5_DANRE;tr|Q6IQK3|Q6IQK3_DANRE;tr|A0A0R4IJN3|A0A0R4IJN3_DANRE	0.568516	Q7SZZ5	0.67431	0.189632	8.98733	0.0150284	0.529597	www.uniprot.org/uniprot/Q7SZZ5	Vesicle-associated membrane protein 2
1231	tr|A0A0R4IJU5|A0A0R4IJU5_DANRE	0.56956	A0A0R4	0.673822	0.23143	8.98733	0.0361321	0.672819	www.uniprot.org/uniprot/A0A0R4	Cytochrome b
9378	tr|Q6PBX7|Q6PBX7_DANRE;tr|F1R647|F1R647_DANRE	0.569775	Q6PBX7	0.673722	0.243473	8.98733	0.0440439	0.699705	www.uniprot.org/uniprot/Q6PBX7	Si:ch211-281l24.1 protein
10984	tr|R4GES2|R4GES2_DANRE;tr|Q6DH14|Q6DH14_DANRE;tr|E9QBU4|E9QBU4_DANRE	0.571098	R4GES2	0.673104	0.179435	8.98733	0.0111551	0.480719	www.uniprot.org/uniprot/R4GES2	Crystallin, beta A1a
2738	tr|A2ATX5|A2ATX5_DANRE	0.572338	A2ATX5	0.672526	0.193316	8.98733	0.0159672	0.537957	www.uniprot.org/uniprot/A2ATX5	Internexin neuronal intermediate filament protein, alpha a
1962	tr|A0A2R8Q4Q2|A0A2R8Q4Q2_DANRE	0.572847	A0A2R8	0.672289	0.209385	8.98733	0.023032	0.587049	www.uniprot.org/uniprot/A0A2R8Q4Q2	C-type lectin domain-containing protein
6884	tr|Q08BK6|Q08BK6_DANRE	0.572987	Q08BK6	0.672224	0.190905	8.98733	0.014945	0.528323	www.uniprot.org/uniprot/Q08BK6	Complexin 4a
10567	tr|Q803I3|Q803I3_DANRE;tr|F1QJB5|F1QJB5_DANRE;tr|E9QF95|E9QF95_DANRE	0.574989	Q803I3	0.671292	0.200542	8.98733	0.0185879	0.552908	www.uniprot.org/uniprot/Q803I3	Bridging integrator 2b
902	tr|A0A0G2L1N0|A0A0G2L1N0_DANRE	0.575513	A0A0G2L1N0	0.671047	0.160494	8.98733	0.0058898	0.382764	https://www.uniprot.org/uniprot/A0A0G2L1N0	P-type domain-containing protein
8517	tr|Q6DGB2|Q6DGB2_DANRE;tr|B0S5J9|B0S5J9_DANRE;tr|B0S5J8|B0S5J8_DANRE	0.575904	Q6DGB2	0.670866	0.20694	8.98733	0.0213258	0.581243	www.uniprot.org/uniprot/Q6DGB2	Inositol-1-monophosphatase
10669	tr|Q8AW04|Q8AW04_DANRE;tr|B0S6A7|B0S6A7_DANRE;tr|A7MBT5|A7MBT5_DANRE;tr|Q6DG68|Q6DG68_DANRE	0.576935	Q8AW04	0.670387	0.218765	8.98733	0.0270673	0.614309	www.uniprot.org/uniprot/Q8AW04	Ubiquitin-conjugating enzyme E2E 3 (UBC4/5 homolog, yeast)
5429	tr|F1QF34|F1QF34_DANRE;sp|A4QP73|TTC19_DANRE	0.578038	F1QF34	0.669874	0.154222	8.98733	0.00457949	0.363534	https://www.uniprot.org/uniprot/F1QF34	Tetratricopeptide repeat protein 19, mitochondrial
10596	tr|Q803P9|Q803P9_DANRE	0.578569	Q803P9	0.669628	0.196981	8.98733	0.0165868	0.537957	www.uniprot.org/uniprot/Q803P9	Ktn1 protein
4052	tr|B8JK90|B8JK90_DANRE;tr|F8W5K5|F8W5K5_DANRE;tr|A0A0R4IKT8|A0A0R4IKT8_DANRE	0.581379	B8JK90	0.668325	0.167548	8.98733	0.00706463	0.413157	https://www.uniprot.org/uniprot/B8JK90	Si:dkey-191g9.5
7995	tr|Q5QJR2|Q5QJR2_DANRE;tr|A8WIQ7|A8WIQ7_DANRE	0.581796	Q5QJR2	0.668131	0.233321	8.98733	0.0342572	0.663887	www.uniprot.org/uniprot/Q5QJR2	Oligodendrocyte transcription factor 1
5471	tr|F1QFV2|F1QFV2_DANRE;tr|Q803K3|Q803K3_DANRE;tr|F1QS20|F1QS20_DANRE;tr|F1R2T6|F1R2T6_DANRE	0.582601	F1QFV2	0.667759	0.211637	8.98733	0.0224015	0.585394	www.uniprot.org/uniprot/F1QFV2	Heterogeneous nuclear ribonucleoprotein A1b
6825	tr|M1EVR1|M1EVR1_DANRE;tr|E9QC71|E9QC71_DANRE;tr|A0A2R8RX62|A0A2R8RX62_DANRE	0.584814	M1EVR1	0.666735	0.194481	8.98733	0.0148096	0.527312	www.uniprot.org/uniprot/M1EVR1	Potassium/chloride cotransporter kcc2
223	sp|Q1LU86|FA92A_DANRE	0.585472	Q1LU86	0.666431	0.23028	8.98733	0.0316181	0.650274	www.uniprot.org/uniprot/Q1LU86	Protein FAM92A
5075	tr|F1Q558|F1Q558_DANRE;tr|X1WC55|X1WC55_DANRE	0.585624	F1Q558	0.666361	0.167551	8.98733	0.00678917	0.409956	https://www.uniprot.org/uniprot/F1Q558	Smoothelin b (Fragment)
8576	tr|Q6DGW4|Q6DGW4_DANRE	0.58774	Q6DGW4	0.665385	0.165764	8.98733	0.00627256	0.39588	https://www.uniprot.org/uniprot/Q6DGW4	Zgc:92745
4051	tr|B8JK90|B8JK90_DANRE	0.587818	B8JK90	0.665349	0.179307	8.98733	0.00957372	0.460983	https://www.uniprot.org/uniprot/B8JK90	Si:dkey-191g9.5
1349	tr|A0A0R4IPI1|A0A0R4IPI1_DANRE	0.58989	A0A0R4	0.664394	0.190858	8.98733	0.0129359	0.503507	www.uniprot.org/uniprot/A0A0R4	Si:ch1073-469d17.2
6840	tr|O93406|O93406_DANRE	0.591786	O93406	0.663521	0.205663	8.98733	0.0182792	0.552908	www.uniprot.org/uniprot/O93406	Fibronectin 1a isoform 1
5346	tr|F1QC70|F1QC70_DANRE;sp|Q4KMC8|ALDCA_DANRE	0.592236	F1QC70	0.663314	0.191288	8.98733	0.0128253	0.503507	www.uniprot.org/uniprot/F1QC70	Fructose-bisphosphate aldolase (EC 4.1.2.13)
3205	tr|A7YY99|A7YY99_DANRE	0.592576	A7YY99	0.663158	0.186238	8.98733	0.0111717	0.480719	www.uniprot.org/uniprot/A7YY99	ATP synthase membrane subunit ea (Zgc:171560 protein)
6987	tr|Q0P455|Q0P455_DANRE;tr|A0A2R8PXB7|A0A2R8PXB7_DANRE;tr|F1QNF2|F1QNF2_DANRE	0.592777	Q0P455	0.663065	0.210801	8.98733	0.0203373	0.580646	www.uniprot.org/uniprot/Q0P455	Chromobox homolog 3a (HP1 gamma homolog, Drosophila)
1552	tr|A0A0R4IX22|A0A0R4IX22_DANRE	0.593732	A0A0R4IX22	0.662627	0.171657	8.98733	0.00718937	0.413982	https://www.uniprot.org/uniprot/A0A0R4IX22	Olfactory marker protein a
1085	tr|A0A0R4IEM8|A0A0R4IEM8_DANRE;sp|Q7SXP4|SRS1A_DANRE;tr|E9QGF8|E9QGF8_DANRE;tr|A0A2R8Q4W3|A0A2R8Q4W3_DANRE;tr|A0A2R8Q2W1|A0A2R8Q2W1_DANRE;tr|E9QIC5|E9QIC5_DANRE	0.594611	A0A0R4	0.662223	0.261017	8.98733	0.048757	0.713349	www.uniprot.org/uniprot/A0A0R4	Serine/arginine-rich-splicing factor 1A
7491	tr|Q4V8S5|Q4V8S5_DANRE;tr|E9QJP8|E9QJP8_DANRE	0.59479	Q4V8S5	0.662141	0.191951	8.98733	0.0127713	0.503507	www.uniprot.org/uniprot/Q4V8S5	Acbd7 protein (Acyl-CoA-binding domain-containing 7)
395	sp|Q6AXL4|NCLDB_DANRE	0.596252	Q6AXL4	0.66147	0.198319	8.98733	0.014822	0.527312	www.uniprot.org/uniprot/Q6AXL4	Neurocalcin-delta B
7668	tr|Q503X5|Q503X5_DANRE;tr|A0A2R8PX25|A0A2R8PX25_DANRE	0.597482	Q503X5	0.660907	0.172255	8.98733	0.00707952	0.413157	https://www.uniprot.org/uniprot/Q503X5	Adipocyte fatty acid-binding protein (Fabp11b protein) (Fatty acid-binding protein 11b)
9139	tr|Q6P027|Q6P027_DANRE	0.59759	Q6P027	0.660857	0.177214	8.98733	0.00824558	0.435475	https://www.uniprot.org/uniprot/Q6P027	Cellular retinaldehyde-binding protein b (Retinaldehyde-binding protein 1b)
6843	tr|O93548|O93548_DANRE;tr|Q7ZYZ5|Q7ZYZ5_DANRE;tr|F6NT71|F6NT71_DANRE	0.597893	O93548	0.660718	0.179263	8.98733	0.00874249	0.447226	https://www.uniprot.org/uniprot/O93548	Embryonic 1 beta-globin (Embryonic 1 beta-globin (BE1)) (Embryonic beta globin e1) (Hbbe1 protein) (MGC173646 protein) (Novel beta-type globin) (Novel protein similar to embryonic 1 beta-globin (BE1)) (Novel protein similar to zebrafish embryonic 1 beta-globin (BE1)) (Si:busm1-118j2.5) (Si:busm1-118j2.5 protein)
1857	tr|A0A2R8PY84|A0A2R8PY84_DANRE;tr|A0A2R8Q3A2|A0A2R8Q3A2_DANRE;tr|A0A2R8QAX5|A0A2R8QAX5_DANRE	0.598516	A0A2R8	0.660433	0.208577	8.98733	0.0185173	0.552908	www.uniprot.org/uniprot/A0A2R8	Purkinje cell protein 4
4374	tr|E7F3U4|E7F3U4_DANRE	0.598631	E7F3U4	0.66038	0.180231	8.98733	0.00893678	0.451732	https://www.uniprot.org/uniprot/E7F3U4	KN motif and ankyrin repeat domains 4
7667	tr|Q503X5|Q503X5_DANRE	0.600068	Q503X5	0.659723	0.201494	8.98733	0.0155212	0.537957	www.uniprot.org/uniprot/Q503X5	Adipocyte fatty acid-binding protein (Fabp11b protein) (Fatty acid-binding protein 11b)
9337	tr|Q6PBM0|Q6PBM0_DANRE;tr|Q6IQS0|Q6IQS0_DANRE;tr|F1RDV2|F1RDV2_DANRE	0.601096	Q6PBM0	0.659253	0.249705	8.98733	0.0394646	0.69588	www.uniprot.org/uniprot/Q6PBM0	NADH dehydrogenase [ubiquinone] 1 alpha subcomplex subunit 10, mitochondrial
878	tr|A0A0G2KVZ0|A0A0G2KVZ0_DANRE;tr|A0A2R8RWL0|A0A2R8RWL0_DANRE	0.601113	A0A0G2	0.659245	0.226354	8.98733	0.0262639	0.612513	www.uniprot.org/uniprot/A0A0G2	Uncharacterized protein
6842	tr|O93548|O93548_DANRE;tr|Q7ZYZ5|Q7ZYZ5_DANRE	0.602284	O93548	0.65871	0.175996	8.98733	0.00761781	0.430442	https://www.uniprot.org/uniprot/O93548	Embryonic 1 beta-globin (Embryonic 1 beta-globin (BE1)) (Embryonic beta globin e1) (Hbbe1 protein) (MGC173646 protein) (Novel beta-type globin) (Novel protein similar to embryonic 1 beta-globin (BE1)) (Novel protein similar to zebrafish embryonic 1 beta-globin (BE1)) (Si:busm1-118j2.5) (Si:busm1-118j2.5 protein)
8228	tr|Q5XJC3|Q5XJC3_DANRE;tr|B0R0F7|B0R0F7_DANRE	0.602926	Q5XJC3	0.658417	0.261318	8.98733	0.046484	0.706494	www.uniprot.org/uniprot/Q5XJC3	Cardiac myosin light chain-1 (Cmlc1 protein)
4746	tr|E7FG54|E7FG54_DANRE	0.605998	E7FG54	0.657017	0.164533	8.98733	0.00506299	0.363534	https://www.uniprot.org/uniprot/E7FG54	Myosin regulatory light chain 2a (Myosin, light chain 2a, regulatory, cardiac, slow)
5859	tr|F1QTQ2|F1QTQ2_DANRE;tr|B3DJC9|B3DJC9_DANRE;tr|A0A2R8Q0C8|A0A2R8Q0C8_DANRE	0.607134	F1QTQ2	0.6565	0.203361	8.98733	0.0153358	0.535364	www.uniprot.org/uniprot/F1QTQ2	Collagen, type IX, alpha 1a
9633	tr|Q6TGT9|Q6TGT9_DANRE;tr|A0A2R8Q2Y4|A0A2R8Q2Y4_DANRE;tr|F8W2Y8|F8W2Y8_DANRE;tr|Q6P4V0|Q6P4V0_DANRE	0.607357	Q6TGT9	0.656398	0.256607	8.98733	0.0421613	0.69588	www.uniprot.org/uniprot/Q6TGT9	Serine and arginine-rich-splicing factor 5a (Splicing factor, arginine/serine-rich 5)
6406	tr|F1RBY0|F1RBY0_DANRE	0.608059	F1RBY0	0.656079	0.256144	8.98733	0.0416797	0.69588	www.uniprot.org/uniprot/F1RBY0	MINDY lysine 48 deubiquitinase 2
5673	tr|F1QM50|F1QM50_DANRE	0.609913	F1QM50	0.655236	0.185011	8.98733	0.00929749	0.460983	https://www.uniprot.org/uniprot/F1QM50	Periostin, osteoblast-specific factor a (Fragment)
7285	tr|Q24JV5|Q24JV5_DANRE;tr|A9C458|A9C458_DANRE	0.612717	Q24JV5	0.653964	0.195183	8.98733	0.0119642	0.491369	www.uniprot.org/uniprot/Q24JV5	Phospholipase A(2) (EC 3.1.1.4) (Fragment)
9452	tr|Q6PC94|Q6PC94_DANRE;tr|F1R8D1|F1R8D1_DANRE;tr|A0A146JRF9|A0A146JRF9_DANRE;tr|A0A146JRF4|A0A146JRF4_DANRE	0.613248	Q6PC94	0.653723	0.264853	8.98733	0.045866	0.705482	www.uniprot.org/uniprot/Q6PC94	N-myc downstream regulated gene 1, like
3892	tr|B3DLK0|B3DLK0_DANRE;tr|Q2LDA1|Q2LDA1_DANRE;tr|B3DKQ3|B3DKQ3_DANRE	0.613487	B3DLK0	0.653615	0.176331	8.98733	0.00696248	0.413157	https://www.uniprot.org/uniprot/B3DLK0	Col2a1a protein (Collagen, type II, alpha 1a)
366	sp|Q5XIY8|PAXI1_DANRE;tr|F1QKP9|F1QKP9_DANRE;tr|F1Q5Z1|F1Q5Z1_DANRE;tr|A0A0R4ID17|A0A0R4ID17_DANRE	0.61435	Q5XIY8	0.653224	0.191315	8.98733	0.0106576	0.469487	www.uniprot.org/uniprot/Q5XIY8	PAX-interacting protein 1 (PAX transactivation activation domain-interacting protein)
1579	tr|A0A0R4IXN4|A0A0R4IXN4_DANRE;tr|A0A0R4IUZ0|A0A0R4IUZ0_DANRE;tr|Q7ZV21|Q7ZV21_DANRE	0.614654	A0A0R4	0.653087	0.194801	8.98733	0.0116582	0.485946	www.uniprot.org/uniprot/A0A0R4	Leucine zipper transcription factor-like 1 (Fragment)
9259	tr|Q6P5J2|Q6P5J2_DANRE	0.615959	Q6P5J2	0.652496	0.194788	8.98733	0.0115295	0.482381	www.uniprot.org/uniprot/Q6P5J2	Complement component 8, gamma polypeptide
1646	tr|A0A140LFT8|A0A140LFT8_DANRE;tr|A0A2R8S0C4|A0A2R8S0C4_DANRE	0.615983	A0A140LFT8	0.652485	0.186658	8.98733	0.00924672	0.460983	https://www.uniprot.org/uniprot/A0A140LFT8	Si:dkey-9l20.3 (Fragment)
6196	tr|F1R446|F1R446_DANRE	0.616586	F1R446	0.652212	0.265708	8.98733	0.0454842	0.705482	www.uniprot.org/uniprot/F1R446	Spectrin alpha, non-erythrocytic 1
3894	tr|B3DLK0|B3DLK0_DANRE;tr|Q2LDA1|Q2LDA1_DANRE;tr|B3DKQ3|B3DKQ3_DANRE;tr|A0A0R4IHB0|A0A0R4IHB0_DANRE;tr|A0A0R4IMA3|A0A0R4IMA3_DANRE;tr|Q90412|Q90412_DANRE	0.616758	B3DLK0	0.652135	0.210747	8.98733	0.0168765	0.537957	www.uniprot.org/uniprot/B3DLK0	Col2a1a protein (Collagen, type II, alpha 1a)
4789	tr|E9QBD0|E9QBD0_DANRE	0.618098	E9QBD0	0.651529	0.203607	8.98733	0.0141373	0.520121	www.uniprot.org/uniprot/E9QBD0	Doublecortin-like kinase 1a
3101	tr|A5WUQ7|A5WUQ7_DANRE;tr|A0A286YBH9|A0A286YBH9_DANRE	0.618239	A5WUQ7	0.651466	0.165278	8.98733	0.00463269	0.363534	https://www.uniprot.org/uniprot/A5WUQ7	Apolipoprotein Bb, tandem duplicate 2
9854	tr|Q7SZ51|Q7SZ51_DANRE;tr|Q561U9|Q561U9_DANRE;tr|Q4QRF8|Q4QRF8_DANRE;tr|B3DJ33|B3DJ33_DANRE;tr|Q5RIZ2|Q5RIZ2_DANRE;tr|F1Q657|F1Q657_DANRE;tr|A0A2R8QFG3|A0A2R8QFG3_DANRE;tr|Q804G1|Q804G1_DANRE	0.619172	Q7SZ51	0.651044	0.189351	8.98733	0.00970128	0.46226	https://www.uniprot.org/uniprot/Q7SZ51	Elastase 2 like
5148	tr|F1Q6W8|F1Q6W8_DANRE;tr|Q08C18|Q08C18_DANRE	0.620212	F1Q6W8	0.650575	0.152674	8.98733	0.0028404	0.3036	https://www.uniprot.org/uniprot/F1Q6W8	Bardet-Biedl syndrome 7 protein homolog
8411	tr|Q6DBS8|Q6DBS8_DANRE;tr|A7MCG1|A7MCG1_DANRE	0.62025	Q6DBS8	0.650558	0.168859	8.98733	0.00514175	0.363534	https://www.uniprot.org/uniprot/Q6DBS8	Complement factor D (adipsin) (Zgc:109940) (Zgc:109940 protein)
9518	tr|Q6PFU7|Q6PFU7_DANRE	0.622918	Q6PFU7	0.649356	0.189523	8.98733	0.00944471	0.460983	https://www.uniprot.org/uniprot/Q6PFU7	Carbonic anhydrase II
11042	tr|X1WC44|X1WC44_DANRE	0.623237	X1WC44	0.649213	0.16692	8.98733	0.00468188	0.363534	https://www.uniprot.org/uniprot/X1WC44	Si:ch211-212c13.8 (Fragment)
7476	tr|Q4QRH5|Q4QRH5_DANRE	0.623361	Q4QRH5	0.649157	0.211512	8.98733	0.01632	0.537957	www.uniprot.org/uniprot/Q4QRH5	Zgc:112302
8963	tr|Q6NWD1|Q6NWD1_DANRE;tr|F1QJN9|F1QJN9_DANRE;tr|A8KBB2|A8KBB2_DANRE	0.625154	Q6NWD1	0.64835	0.163651	8.98733	0.00410026	0.357844	https://www.uniprot.org/uniprot/Q6NWD1	Cpb1 protein (Fragment)
5295	tr|F1QAP4|F1QAP4_DANRE	0.625549	F1QAP4	0.648173	0.166572	8.98733	0.00452811	0.363534	https://www.uniprot.org/uniprot/F1QAP4	Ribonucleoprotein, PTB-binding 2
4703	tr|E7FEB4|E7FEB4_DANRE;tr|F1QCL7|F1QCL7_DANRE;tr|A0A0R4IQ20|A0A0R4IQ20_DANRE;tr|A3KNY5|A3KNY5_DANRE	0.62596	E7FEB4	0.647988	0.164395	8.98733	0.00417878	0.361794	https://www.uniprot.org/uniprot/E7FEB4	Prolyl 4-hydroxylase, alpha polypeptide I a
3128	tr|A5WWJ4|A5WWJ4_DANRE;tr|Q7ZVP3|Q7ZVP3_DANRE;tr|Q5NJK2|Q5NJK2_DANRE;tr|A5WWJ5|A5WWJ5_DANRE;tr|Q5NJL4|Q5NJL4_DANRE	0.627294	A5WWJ4	0.64739	0.178751	8.98733	0.00664022	0.405343	https://www.uniprot.org/uniprot/A5WWJ4	Matrilin 1
9045	tr|Q6NYF4|Q6NYF4_DANRE;tr|Q5RFW3|Q5RFW3_DANRE;tr|R4GF25|R4GF25_DANRE	0.627427	Q6NYF4	0.64733	0.245675	8.98733	0.0310293	0.648492	www.uniprot.org/uniprot/Q6NYF4	Nucleoporin 43
1104	tr|A0A0R4IFJ7|A0A0R4IFJ7_DANRE;tr|A0A2R9YJH5|A0A2R9YJH5_DANRE	0.629303	A0A0R4IFJ7	0.646489	0.185945	8.98733	0.00808732	0.434344	https://www.uniprot.org/uniprot/A0A0R4IFJ7	Creatine kinase, mitochondrial 2a (sarcomeric)
8043	tr|Q5RI07|Q5RI07_DANRE;tr|Q3B734|Q3B734_DANRE;tr|Q568T1|Q568T1_DANRE;tr|Q6DH10|Q6DH10_DANRE;tr|Q5RI08|Q5RI08_DANRE	0.630139	Q5RI07	0.646114	0.223227	8.98733	0.0199804	0.580646	www.uniprot.org/uniprot/Q5RI07	Phosducin b
8935	tr|Q6NV05|Q6NV05_DANRE;tr|A0A0R4IJ04|A0A0R4IJ04_DANRE	0.63067	Q6NV05	0.645876	0.215743	8.98733	0.0169669	0.537957	www.uniprot.org/uniprot/Q6NV05	RNA-binding motif protein 14b (Zgc:85696)
2916	tr|A4FUJ9|A4FUJ9_DANRE;tr|Q502C5|Q502C5_DANRE	0.631073	A4FUJ9	0.645696	0.226486	8.98733	0.021207	0.580646	www.uniprot.org/uniprot/A4FUJ9	Crystallin beta gamma X (Zgc:136220)
9256	tr|Q6P5I7|Q6P5I7_DANRE;tr|Q1RLX7|Q1RLX7_DANRE	0.631129	Q6P5I7	0.645671	0.16506	8.98733	0.00407783	0.357844	https://www.uniprot.org/uniprot/Q6P5I7	Ttc8 protein (Fragment)
593	sp|Q6PBY0|GNB5B_DANRE;tr|F1R9V4|F1R9V4_DANRE	0.634232	Q6PBY0	0.644284	0.166782	8.98733	0.0042103	0.361794	https://www.uniprot.org/uniprot/Q6PBY0	Guanine nucleotide-binding protein subunit beta-5b
7091	tr|Q1LUD3|Q1LUD3_DANRE;tr|I3ITF4|I3ITF4_DANRE;tr|A0A0K2CJD5|A0A0K2CJD5_DANRE;tr|Q6P974|Q6P974_DANRE	0.634523	Q1LUD3	0.644154	0.16946	8.98733	0.00460583	0.363534	https://www.uniprot.org/uniprot/Q1LUD3	Recoverin 3
364	sp|Q5XFY4|BCL7A_DANRE;tr|A3QK39|A3QK39_DANRE;tr|B2GTJ2|B2GTJ2_DANRE;sp|A2BIL8|BC7BB_DANRE;sp|Q6NWJ0|BC7BA_DANRE	0.635475	Q5XFY4	0.643729	0.228001	8.98733	0.0211798	0.580646	www.uniprot.org/uniprot/Q5XFY4	B-cell CLL/lymphoma 7 protein family member A
5916	tr|F1QVB3|F1QVB3_DANRE;sp|A4FUM1|SEP8B_DANRE;tr|F1QKY9|F1QKY9_DANRE	0.637425	F1QVB3	0.642859	0.212262	8.98733	0.0149068	0.528323	www.uniprot.org/uniprot/F1QVB3	Septin-8-B
6893	tr|Q08BR7|Q08BR7_DANRE	0.63798	Q08BR7	0.642612	0.277699	8.98733	0.0472404	0.711897	www.uniprot.org/uniprot/Q08BR7	SEC23 interacting protein (Sec23ip protein)
7092	tr|Q1LUD3|Q1LUD3_DANRE;tr|I3ITF4|I3ITF4_DANRE;tr|Q6P974|Q6P974_DANRE	0.638364	Q1LUD3	0.642441	0.168136	8.98733	0.00424952	0.362377	https://www.uniprot.org/uniprot/Q1LUD3	Recoverin 3
5562	tr|F1QJ31|F1QJ31_DANRE	0.638457	F1QJ31	0.642399	0.238591	8.98733	0.0254042	0.606232	www.uniprot.org/uniprot/F1QJ31	Uncharacterized protein
10899	tr|Q9I8N9|Q9I8N9_DANRE;tr|Q90ZG6|Q90ZG6_DANRE;tr|F8W4L9|F8W4L9_DANRE	0.639571	Q9I8N9	0.641904	0.18883	8.98733	0.00805329	0.434344	https://www.uniprot.org/uniprot/Q9I8N9	Brain-type fatty acid-binding protein (Fabp7a protein) (Fatty acid-binding protein 7, brain, a)
10822	tr|Q90YM2|Q90YM2_DANRE;tr|F1QIV2|F1QIV2_DANRE;tr|E9QJ12|E9QJ12_DANRE	0.640225	Q90YM2	0.641613	0.195256	8.98733	0.00956414	0.460983	https://www.uniprot.org/uniprot/Q90YM2	Cell adhesion molecule PCAM (Neural cell adhesion molecule 3) (PCAM)
2025	tr|A0A2R8Q8K1|A0A2R8Q8K1_DANRE;tr|B2GRR5|B2GRR5_DANRE;sp|Q6GMG5|IMDH1_DANRE;tr|A0A2R8QBA9|A0A2R8QBA9_DANRE;tr|Q1LY41|Q1LY41_DANRE	0.641128	A0A2R8Q8K1	0.641211	0.170653	8.98733	0.00451778	0.363534	https://www.uniprot.org/uniprot/A0A2R8Q8K1	Inosine-5'-monophosphate dehydrogenase (IMP dehydrogenase) (IMPD) (IMPDH) (EC 1.1.1.205)
6883	tr|Q08BK1|Q08BK1_DANRE;tr|F1RBH5|F1RBH5_DANRE	0.641321	Q08BK1	0.641126	0.209203	8.98733	0.0134727	0.511916	www.uniprot.org/uniprot/Q08BK1	Component of oligomeric golgi complex 7
9756	tr|Q7SX90|Q7SX90_DANRE;tr|F1R894|F1R894_DANRE;tr|F8W3C3|F8W3C3_DANRE	0.641452	Q7SX90	0.641067	0.252698	8.98733	0.0318267	0.650274	www.uniprot.org/uniprot/Q7SX90	Zgc:66382
302	sp|Q5CZR5|AEP1_DANRE;tr|A7MCP2|A7MCP2_DANRE;tr|A0A140LGS3|A0A140LGS3_DANRE	0.642752	Q5CZR5	0.64049	0.19413	8.98733	0.00908801	0.456497	https://www.uniprot.org/uniprot/Q5CZR5	Aerolysin-like protein (Jacalin-type lectin domain-containing protein 5)
300	sp|Q5CZR5|AEP1_DANRE;tr|A0A0G2L4S8|A0A0G2L4S8_DANRE;tr|A8WG08|A8WG08_DANRE;tr|A0A140LGD4|A0A140LGD4_DANRE;tr|F1RCT3|F1RCT3_DANRE;tr|B3DK25|B3DK25_DANRE;tr|A0A140LH60|A0A140LH60_DANRE	0.643519	Q5CZR5	0.64015	0.193568	8.98733	0.00889366	0.451596	https://www.uniprot.org/uniprot/Q5CZR5	Aerolysin-like protein (Jacalin-type lectin domain-containing protein 5)
19	sp|A0PJR5|ECHD3_DANRE;tr|H9GXM9|H9GXM9_DANRE	0.644936	A0PJR5	0.639521	0.212708	8.98733	0.0142225	0.520121	www.uniprot.org/uniprot/A0PJR5	Enoyl-CoA hydratase domain-containing protein 3, mitochondrial
9251	tr|Q6P4P8|Q6P4P8_DANRE;tr|A0A0R4IUY2|A0A0R4IUY2_DANRE	0.646651	Q6P4P8	0.638761	0.168981	8.98733	0.00405825	0.357844	https://www.uniprot.org/uniprot/Q6P4P8	Phosphodiesterase (EC 3.1.4.-)
2453	tr|A0A2R8QUQ1|A0A2R8QUQ1_DANRE;tr|Q1JQ11|Q1JQ11_DANRE;tr|A3KP20|A3KP20_DANRE	0.650042	A0A2R8	0.637262	0.202493	8.98733	0.0106749	0.469487	www.uniprot.org/uniprot/A0A2R8	Regulator of G protein-signaling 9a
9448	tr|Q6PC89|Q6PC89_DANRE	0.650778	Q6PC89	0.636937	0.181503	8.98733	0.00589342	0.382764	https://www.uniprot.org/uniprot/Q6PC89	Enolase 1b, (alpha) (Zgc:73056)
3312	tr|A8KC28|A8KC28_DANRE;tr|A0A0R4ISS9|A0A0R4ISS9_DANRE	0.652161	A8KC28	0.636326	0.16933	8.98733	0.00390808	0.357844	https://www.uniprot.org/uniprot/A8KC28	Proc protein (Protein C (inactivator of coagulation factors Va and VIIIa), a)
5581	tr|F1QJR8|F1QJR8_DANRE	0.652769	F1QJR8	0.636058	0.232007	8.98733	0.0202855	0.580646	www.uniprot.org/uniprot/F1QJR8	SAP30-binding protein
10459	tr|Q7ZYZ4|Q7ZYZ4_DANRE;tr|F6P497|F6P497_DANRE	0.654561	Q7ZYZ4	0.635269	0.194703	8.98733	0.00838127	0.435475	https://www.uniprot.org/uniprot/Q7ZYZ4	Hbae3 protein (Hemoglobin alpha embryonic-3) (Novel alpha-globin) (Novel alpha-type globin)
4487	tr|E7F857|E7F857_DANRE;tr|X1WDH4|X1WDH4_DANRE	0.655571	E7F857	0.634824	0.192031	8.98733	0.00771815	0.431097	https://www.uniprot.org/uniprot/E7F857	Si:ch1073-111c8.3
423	sp|Q6DGQ0|SPT4H_DANRE	0.656774	Q6DGQ0	0.634295	0.245692	8.98733	0.0255205	0.606573	www.uniprot.org/uniprot/Q6DGQ0	Transcription elongation factor SPT4 (DRB sensitivity-inducing factor small subunit) (DSIF small subunit)
4001	tr|B8A5J4|B8A5J4_DANRE;tr|A0A0B5JQ62|A0A0B5JQ62_DANRE;tr|B8A5J3|B8A5J3_DANRE;tr|Q6DC74|Q6DC74_DANRE;tr|B5DE22|B5DE22_DANRE;tr|A0A0B5JSB3|A0A0B5JSB3_DANRE	0.656961	B8A5J4	0.634213	0.263776	8.98733	0.0344224	0.663887	www.uniprot.org/uniprot/B8A5J4	Protein tyrosine phosphatase receptor type Z1b
9414	tr|Q6PC37|Q6PC37_DANRE	0.657126	Q6PC37	0.63414	0.177373	8.98733	0.00489632	0.363534	https://www.uniprot.org/uniprot/Q6PC37	Nucleoside diphosphate kinase (EC 2.7.4.6)
10725	tr|Q8JGL8|Q8JGL8_DANRE;tr|Q66L59|Q66L59_DANRE	0.658205	Q8JGL8	0.633666	0.176294	8.98733	0.00468332	0.363534	https://www.uniprot.org/uniprot/Q8JGL8	Type IX collagen alpha 2
11147	tr|X1WH59|X1WH59_DANRE;tr|F1QZN3|F1QZN3_DANRE	0.660108	X1WH59	0.632831	0.179494	8.98733	0.00510664	0.363534	https://www.uniprot.org/uniprot/X1WH59	Si:ch211-212c13.10
7286	tr|Q24JV6|Q24JV6_DANRE	0.661004	Q24JV6	0.632438	0.203961	8.98733	0.0101639	0.467245	https://www.uniprot.org/uniprot/Q24JV6	Myosin regulatory light chain 2b (Myosin, light chain 2b, regulatory, cardiac, slow) (Myosin, light polypeptide 2, regulatory, cardiac, slow)
1032	tr|A0A0R4ICC6|A0A0R4ICC6_DANRE;sp|Q5U403|MVD1_DANRE;tr|A0A0R4IS81|A0A0R4IS81_DANRE	0.661368	A0A0R4ICC6	0.632279	0.182495	8.98733	0.00554972	0.371233	https://www.uniprot.org/uniprot/A0A0R4ICC6	Diphosphomevalonate decarboxylase (EC 4.1.1.33)
9451	tr|Q6PC92|Q6PC92_DANRE;tr|Q6DI21|Q6DI21_DANRE	0.663732	Q6PC92	0.631243	0.172784	8.98733	0.00396849	0.357844	https://www.uniprot.org/uniprot/Q6PC92	ADP ribosylation factor-like GTPase 3, like 1 (ADP-ribosylation factor-like 3, like 1)
1911	tr|A0A2R8Q185|A0A2R8Q185_DANRE	0.664687	A0A2R8	0.630825	0.278357	8.98733	0.0407345	0.69588	www.uniprot.org/uniprot/A0A2R8	Eukaryotic translation initiation factor 4E-binding protein 1
8433	tr|Q6DC21|Q6DC21_DANRE;tr|A8BBE6|A8BBE6_DANRE;tr|Q15JE7|Q15JE7_DANRE	0.667528	Q6DC21	0.629585	0.215091	8.98733	0.0126726	0.503507	www.uniprot.org/uniprot/Q6DC21	Opticin
6520	tr|F6NJQ3|F6NJQ3_DANRE;tr|A0A2R8Q658|A0A2R8Q658_DANRE;tr|E7F743|E7F743_DANRE	0.668818	F6NJQ3	0.629022	0.21233	8.98733	0.0117599	0.486557	www.uniprot.org/uniprot/F6NJQ3	Protocadherin 1a
5984	tr|F1QX74|F1QX74_DANRE;tr|D0EVW9|D0EVW9_DANRE	0.66897	F1QX74	0.628956	0.188562	8.98733	0.00625184	0.39588	https://www.uniprot.org/uniprot/F1QX74	Neuroligin 2b
1553	tr|A0A0R4IX22|A0A0R4IX22_DANRE;tr|Q4QRD6|Q4QRD6_DANRE	0.669216	A0A0R4IX22	0.628848	0.198897	8.98733	0.00834421	0.435475	https://www.uniprot.org/uniprot/A0A0R4IX22	Olfactory marker protein a
7967	tr|Q5NJL3|Q5NJL3_DANRE;tr|F1QH94|F1QH94_DANRE;tr|Q68EK6|Q68EK6_DANRE;tr|Q5NJK1|Q5NJK1_DANRE;tr|F1QH95|F1QH95_DANRE	0.673011	Q5NJL3	0.627196	0.200505	8.98733	0.00845175	0.437104	https://www.uniprot.org/uniprot/Q5NJL3	Matrilin-3a
7821	tr|Q568S6|Q568S6_DANRE;tr|B0V1F9|B0V1F9_DANRE	0.673299	Q568S6	0.627071	0.286099	8.98733	0.0431036	0.69588	www.uniprot.org/uniprot/Q568S6	Ca8 protein (Carbonic anhydrase VIII)
3345	tr|A8WG56|A8WG56_DANRE;sp|Q6IQ86|BRK1_DANRE;tr|G1K2N2|G1K2N2_DANRE	0.673655	A8WG56	0.626916	0.190331	8.98733	0.00633424	0.397527	https://www.uniprot.org/uniprot/A8WG56	Zgc:86903
7472	tr|Q4QRC8|Q4QRC8_DANRE;tr|F1Q845|F1Q845_DANRE	0.6739	Q4QRC8	0.62681	0.198625	8.98733	0.00797952	0.434344	https://www.uniprot.org/uniprot/Q4QRC8	Metalloendopeptidase (EC 3.4.24.-)
4196	tr|E7EY38|E7EY38_DANRE	0.676902	E7EY38	0.625507	0.184021	8.98733	0.00510039	0.363534	https://www.uniprot.org/uniprot/E7EY38	MON1 secretory-trafficking family member Bb
8397	tr|Q6AZC2|Q6AZC2_DANRE;tr|A2VD37|A2VD37_DANRE	0.679331	Q6AZC2	0.624455	0.18701	8.98733	0.00547643	0.371233	https://www.uniprot.org/uniprot/Q6AZC2	LOC562139 protein (Fragment)
9415	tr|Q6PC37|Q6PC37_DANRE;tr|A0A0G2L2L7|A0A0G2L2L7_DANRE	0.680836	Q6PC37	0.623804	0.171912	8.98733	0.00331167	0.32727	https://www.uniprot.org/uniprot/Q6PC37	Nucleoside diphosphate kinase (EC 2.7.4.6)
2522	tr|A0A2R8RQC2|A0A2R8RQC2_DANRE	0.681286	A0A2R8	0.623609	0.233828	8.98733	0.0172346	0.543396	www.uniprot.org/uniprot/A0A2R8	Far upstream element (FUSE)-binding protein 1
2108	tr|A0A2R8QDR5|A0A2R8QDR5_DANRE;tr|E7F1R9|E7F1R9_DANRE	0.681291	A0A2R8QDR5	0.623607	0.178006	8.98733	0.00405468	0.357844	https://www.uniprot.org/uniprot/A0A2R8QDR5	Rho GTPase-activating protein 27,-like
9341	tr|Q6PBM9|Q6PBM9_DANRE;tr|A7YYG7|A7YYG7_DANRE;tr|A0A0R4IMS8|A0A0R4IMS8_DANRE;tr|A0A0R4ID52|A0A0R4ID52_DANRE	0.683428	Q6PBM9	0.622684	0.185915	8.98733	0.00511918	0.363534	https://www.uniprot.org/uniprot/Q6PBM9	Arrestin 3, retinal (X-arrestin) (Arrestin 3b, retinal (X-arrestin))
8394	tr|Q6AZC0|Q6AZC0_DANRE;tr|A0A2R8RMN0|A0A2R8RMN0_DANRE	0.684675	Q6AZC0	0.622146	0.155438	8.98733	0.00171422	0.262323	https://www.uniprot.org/uniprot/Q6AZC0	Zgc:92041 (Zgc:92041 protein)
4328	tr|E7F290|E7F290_DANRE;tr|A0A0R4IRN5|A0A0R4IRN5_DANRE	0.685621	E7F290	0.621738	0.219272	8.98733	0.012205	0.495054	www.uniprot.org/uniprot/E7F290	Si:ch211-222l21.1
10660	tr|Q804W1|Q804W1_DANRE	0.690708	Q804W1	0.61955	0.171255	8.98733	0.00296715	0.306907	https://www.uniprot.org/uniprot/Q804W1	Parvalbumin 6 (Parvalbumin isoform 4b) (Pvalb6 protein)
3896	tr|B3DLK0|B3DLK0_DANRE;tr|Q2LDA1|Q2LDA1_DANRE;tr|B3DKQ3|B3DKQ3_DANRE;tr|Q90412|Q90412_DANRE	0.690889	B3DLK0	0.619472	0.202114	8.98733	0.00766418	0.430442	https://www.uniprot.org/uniprot/B3DLK0	Col2a1a protein (Collagen, type II, alpha 1a)
5118	tr|F1Q6A4|F1Q6A4_DANRE;tr|F1R0Q2|F1R0Q2_DANRE	0.692422	F1Q6A4	0.618814	0.165116	8.98733	0.00233608	0.29417	https://www.uniprot.org/uniprot/F1Q6A4	Catechol-O-methyltransferase domain-containing 1 (Fragment)
305	sp|Q5CZR5|AEP1_DANRE;tr|A7MCP2|A7MCP2_DANRE;tr|A0A140LGS3|A0A140LGS3_DANRE;tr|A0A0G2L4S8|A0A0G2L4S8_DANRE;tr|A8WG08|A8WG08_DANRE;tr|A8WG86|A8WG86_DANRE;tr|A0A140LH64|A0A140LH64_DANRE;tr|E7F8T3|E7F8T3_DANRE	0.692668	Q5CZR5	0.618709	0.189846	8.98733	0.00534186	0.368357	https://www.uniprot.org/uniprot/Q5CZR5	Aerolysin-like protein (Jacalin-type lectin domain-containing protein 5)
8309	tr|Q66HY1|Q66HY1_DANRE;tr|A0A0R4IZG7|A0A0R4IZG7_DANRE	0.695366	Q66HY1	0.617553	0.2086	8.98733	0.00876757	0.447226	https://www.uniprot.org/uniprot/Q66HY1	Receptor protein serine/threonine kinase (EC 2.7.11.30)
9258	tr|Q6P5J0|Q6P5J0_DANRE;tr|Q7SYL6|Q7SYL6_DANRE	0.695759	Q6P5J0	0.617384	0.164746	8.98733	0.00223587	0.290429	https://www.uniprot.org/uniprot/Q6P5J0	Alpha-amylase (EC 3.2.1.1)
3127	tr|A5WWJ4|A5WWJ4_DANRE;tr|Q7ZVP3|Q7ZVP3_DANRE	0.695872	A5WWJ4	0.617336	0.184448	8.98733	0.00440906	0.363534	https://www.uniprot.org/uniprot/A5WWJ4	Matrilin 1
8395	tr|Q6AZC0|Q6AZC0_DANRE;tr|A0A2R8RMN0|A0A2R8RMN0_DANRE;tr|A3KPZ0|A3KPZ0_DANRE	0.6969	Q6AZC0	0.616897	0.206953	8.98733	0.00830742	0.435475	https://www.uniprot.org/uniprot/Q6AZC0	Zgc:92041 (Zgc:92041 protein)
3311	tr|A8KC22|A8KC22_DANRE;tr|F1Q577|F1Q577_DANRE;tr|A0A0R4IB42|A0A0R4IB42_DANRE	0.697054	A8KC22	0.616831	0.262699	8.98733	0.0263584	0.613011	www.uniprot.org/uniprot/A8KC22	Heterogeneous nuclear ribonucleoprotein L2 (Hnrnpl protein)
9856	tr|Q7SZ53|Q7SZ53_DANRE	0.697263	Q7SZ53	0.616741	0.200158	8.98733	0.00691458	0.413157	https://www.uniprot.org/uniprot/Q7SZ53	Pentaxin (Pentraxin)
9779	tr|Q7SXJ9|Q7SXJ9_DANRE	0.698671	Q7SXJ9	0.61614	0.204409	8.98733	0.00766789	0.430442	https://www.uniprot.org/uniprot/Q7SXJ9	HIV TAT specific factor 1
9450	tr|Q6PC92|Q6PC92_DANRE	0.700989	Q6PC92	0.61515	0.201765	8.98733	0.0070164	0.413157	https://www.uniprot.org/uniprot/Q6PC92	ADP ribosylation factor-like GTPase 3, like 1 (ADP-ribosylation factor-like 3, like 1)
9122	tr|Q6NZZ1|Q6NZZ1_DANRE	0.701838	Q6NZZ1	0.614789	0.199748	8.98733	0.00659552	0.405343	https://www.uniprot.org/uniprot/Q6NZZ1	Zgc:77938
10666	tr|Q8AV83|Q8AV83_DANRE;tr|Q561Z7|Q561Z7_DANRE;tr|Q9DDE1|Q9DDE1_DANRE	0.701882	Q8AV83	0.61477	0.16814	8.98733	0.00240338	0.29417	https://www.uniprot.org/uniprot/Q8AV83	Trypsin
8620	tr|Q6DHD9|Q6DHD9_DANRE;tr|Q561U4|Q561U4_DANRE	0.703947	Q6DHD9	0.61389	0.210647	8.98733	0.00865197	0.445397	https://www.uniprot.org/uniprot/Q6DHD9	Zgc:112160 protein (Fragment)
949	tr|A0A0J9YJF0|A0A0J9YJF0_DANRE;tr|A0A0R4ISI2|A0A0R4ISI2_DANRE;tr|B0JZN0|B0JZN0_DANRE;tr|A0A0R4IJJ4|A0A0R4IJJ4_DANRE	0.704138	A0A0J9	0.613809	0.287184	8.98733	0.0366795	0.672819	www.uniprot.org/uniprot/A0A0J9	LIM and calponin homology domains 1b (Fragment)
2462	tr|A0A2R8RHH0|A0A2R8RHH0_DANRE;tr|B2GR26|B2GR26_DANRE;sp|Q1MTE5|ARL3_DANRE;tr|A0A2R8QP23|A0A2R8QP23_DANRE	0.705353	A0A2R8RHH0	0.613292	0.215681	8.98733	0.00969547	0.46226	https://www.uniprot.org/uniprot/A0A2R8RHH0	ADP ribosylation factor-like GTPase 3b
8047	tr|Q5RI60|Q5RI60_DANRE;tr|A4FVG5|A4FVG5_DANRE	0.705913	Q5RI60	0.613054	0.192965	8.98733	0.00526238	0.368357	https://www.uniprot.org/uniprot/Q5RI60	Novel protein (Si:ch211-240l19.5)
10833	tr|Q90Z09|Q90Z09_DANRE;tr|Q504L3|Q504L3_DANRE;tr|Q6GML9|Q6GML9_DANRE;tr|Q1RM42|Q1RM42_DANRE;tr|A1L1X3|A1L1X3_DANRE;tr|Q0ZA69|Q0ZA69_DANRE	0.706436	Q90Z09	0.612832	0.161631	8.98733	0.00180136	0.268307	https://www.uniprot.org/uniprot/Q90Z09	Unc119b
2751	tr|A2BFT0|A2BFT0_DANRE	0.706663	A2BFT0	0.612736	0.209728	8.98733	0.00828106	0.435475	https://www.uniprot.org/uniprot/A2BFT0	Similar to Transcobalamin-1 (Transcobalamin I) (TCI) (TC I) (Transcobalamin beta a)
9926	tr|Q7T301|Q7T301_DANRE;tr|F1R9F5|F1R9F5_DANRE	0.707017	Q7T301	0.612586	0.219136	8.98733	0.0104017	0.469487	www.uniprot.org/uniprot/Q7T301	Basic helix-loop-helix family, member e22
1106	tr|A0A0R4IFJ7|A0A0R4IFJ7_DANRE;tr|A0A2R9YJH5|A0A2R9YJH5_DANRE;tr|Q7ZUU6|Q7ZUU6_DANRE	0.713313	A0A0R4IFJ7	0.609918	0.178982	8.98733	0.00318883	0.322032	https://www.uniprot.org/uniprot/A0A0R4IFJ7	Creatine kinase, mitochondrial 2a (sarcomeric)
11163	tr|Z4YHX5|Z4YHX5_DANRE;tr|A0A2R8Q4B4|A0A2R8Q4B4_DANRE;tr|A0A0R4IGS3|A0A0R4IGS3_DANRE	0.715391	Z4YHX5	0.60904	0.1934	8.98733	0.00494004	0.363534	https://www.uniprot.org/uniprot/Z4YHX5	Pre-mRNA-splicing factor 18
5732	tr|F1QPB0|F1QPB0_DANRE;tr|A7MBY0|A7MBY0_DANRE;tr|F1R2E4|F1R2E4_DANRE	0.716851	F1QPB0	0.608424	0.301269	8.98733	0.0413028	0.69588	www.uniprot.org/uniprot/F1QPB0	5'-nucleotidase domain-containing 1
6841	tr|O93548|O93548_DANRE;tr|F6NT71|F6NT71_DANRE	0.719119	O93548	0.607468	0.191525	8.98733	0.00453321	0.363534	https://www.uniprot.org/uniprot/O93548	Embryonic 1 beta-globin (Embryonic 1 beta-globin (BE1)) (Embryonic beta globin e1) (Hbbe1 protein) (MGC173646 protein) (Novel beta-type globin) (Novel protein similar to embryonic 1 beta-globin (BE1)) (Novel protein similar to zebrafish embryonic 1 beta-globin (BE1)) (Si:busm1-118j2.5) (Si:busm1-118j2.5 protein)
9762	tr|Q7SX97|Q7SX97_DANRE;tr|F1QFX9|F1QFX9_DANRE;tr|A0A2R8RUN5|A0A2R8RUN5_DANRE	0.728578	Q7SX97	0.603499	0.169654	8.98733	0.00201333	0.274279	https://www.uniprot.org/uniprot/Q7SX97	Chymotrypsinogen B1
9853	tr|Q7SZ51|Q7SZ51_DANRE;tr|Q561U9|Q561U9_DANRE;tr|Q4QRF8|Q4QRF8_DANRE;tr|B3DJ33|B3DJ33_DANRE;tr|Q5RIZ2|Q5RIZ2_DANRE;tr|F1Q657|F1Q657_DANRE;tr|A0A2R8QFG3|A0A2R8QFG3_DANRE	0.733982	Q7SZ51	0.601242	0.175734	8.98733	0.00239524	0.29417	https://www.uniprot.org/uniprot/Q7SZ51	Elastase 2 like
889	tr|A0A0G2KZ87|A0A0G2KZ87_DANRE	0.739441	A0A0G2KZ87	0.598972	0.180483	8.98733	0.00269668	0.3036	https://www.uniprot.org/uniprot/A0A0G2KZ87	von Willebrand factor A domain-containing 11 (Fragment)
10961	tr|Q9YH93|Q9YH93_DANRE;tr|A0A0G2KPL1|A0A0G2KPL1_DANRE;tr|Q6PFU5|Q6PFU5_DANRE;tr|Q7ZUA3|Q7ZUA3_DANRE;tr|A8HAM3|A8HAM3_DANRE	0.740559	Q9YH93	0.598508	0.298417	8.98733	0.0349334	0.66673	www.uniprot.org/uniprot/Q9YH93	Serum response factor
559	sp|Q6P0I6|ZN830_DANRE	0.740708	Q6P0I6	0.598446	0.250889	8.98733	0.0161837	0.537957	www.uniprot.org/uniprot/Q6P0I6	Zinc finger protein 830 (Coiled-coil domain-containing protein 16)
10665	tr|Q8AV83|Q8AV83_DANRE;tr|Q561Z7|Q561Z7_DANRE	0.743024	Q8AV83	0.597486	0.199806	8.98733	0.00479186	0.363534	https://www.uniprot.org/uniprot/Q8AV83	Trypsin
2113	tr|A0A2R8QE25|A0A2R8QE25_DANRE;tr|I3ISQ0|I3ISQ0_DANRE;tr|F8W2U6|F8W2U6_DANRE;tr|F8W2I6|F8W2I6_DANRE	0.743221	A0A2R8QE25	0.597404	0.190031	8.98733	0.00356877	0.340742	https://www.uniprot.org/uniprot/A0A2R8QE25	Galectin
3374	tr|A9JR88|A9JR88_DANRE	0.743686	A9JR88	0.597212	0.31224	8.98733	0.0411449	0.69588	www.uniprot.org/uniprot/A9JR88	Non-specific serine/threonine protein kinase (EC 2.7.11.1)
9096	tr|Q6NYX5|Q6NYX5_DANRE;tr|A0A0R4IMQ2|A0A0R4IMQ2_DANRE	0.744322	Q6NYX5	0.596948	0.235375	8.98733	0.0115281	0.482381	www.uniprot.org/uniprot/Q6NYX5	Leukocyte cell derived chemotaxin 1
7191	tr|Q1LXK0|Q1LXK0_DANRE;tr|Q05AP7|Q05AP7_DANRE;tr|Q4QRD3|Q4QRD3_DANRE;tr|Q1JQ52|Q1JQ52_DANRE	0.75023	Q1LXK0	0.594509	0.18027	8.98733	0.002449	0.29417	https://www.uniprot.org/uniprot/Q1LXK0	Keratin, type 1, gene 19d
5085	tr|F1Q5I4|F1Q5I4_DANRE;tr|A0A0R4IXD6|A0A0R4IXD6_DANRE;tr|Q803Z4|Q803Z4_DANRE	0.750709	F1Q5I4	0.594311	0.175577	8.98733	0.00206969	0.27856	https://www.uniprot.org/uniprot/F1Q5I4	Elastase 2
7473	tr|Q4QRC8|Q4QRC8_DANRE;tr|F1Q845|F1Q845_DANRE;tr|Q5BKW6|Q5BKW6_DANRE;tr|F1RBT4|F1RBT4_DANRE	0.750739	Q4QRC8	0.594299	0.186653	8.98733	0.0030171	0.309211	https://www.uniprot.org/uniprot/Q4QRC8	Metalloendopeptidase
8779	tr|Q6IQ59|Q6IQ59_DANRE;tr|Q7SZ50|Q7SZ50_DANRE;tr|A7YYB3|A7YYB3_DANRE	0.753665	Q6IQ59	0.593095	0.189216	8.98733	0.00319986	0.322032	https://www.uniprot.org/uniprot/Q6IQ59	Ubiquinol-cytochrome c reductase core protein 2b#N/A
6142	tr|F1R306|F1R306_DANRE;tr|A0A286Y804|A0A286Y804_DANRE;tr|A0A2R8QHM8|A0A2R8QHM8_DANRE;tr|E7FFJ4|E7FFJ4_DANRE	0.757253	F1R306	0.591622	0.18291	8.98733	0.00252917	0.295139	https://www.uniprot.org/uniprot/F1R306	Catenin (cadherin-associated protein), delta 2a
9416	tr|Q6PC38|Q6PC38_DANRE	0.759584	Q6PC38	0.590666	0.179753	8.98733	0.00222766	0.290429	https://www.uniprot.org/uniprot/Q6PC38	Recoverin
2347	tr|A0A2R8QP28|A0A2R8QP28_DANRE;tr|A0A2R8S051|A0A2R8S051_DANRE;tr|F1QS98|F1QS98_DANRE;tr|A0A0R4IIR7|A0A0R4IIR7_DANRE	0.759758	A0A2R8	0.590595	0.23501	8.98733	0.010294	0.469363	www.uniprot.org/uniprot/A0A2R8QP28	Discs, large homolog 3 (Drosophila)
3206	tr|A7YY99|A7YY99_DANRE;tr|A7YY11|A7YY11_DANRE	0.763636	A7YY99	0.58901	0.334049	8.98733	0.0481273	0.713349	www.uniprot.org/uniprot/A7YY99	ATP synthase membrane subunit ea
5194	tr|F1Q816|F1Q816_DANRE;tr|A9XP98|A9XP98_DANRE;tr|A2VD39|A2VD39_DANRE;tr|Q6GQN2|Q6GQN2_DANRE;tr|Q502E2|Q502E2_DANRE;tr|Q1ECZ8|Q1ECZ8_DANRE	0.764083	F1Q816	0.588828	0.278065	8.98733	0.0225844	0.585394	www.uniprot.org/uniprot/F1Q816	Carbonic anhydrase XVa
8590	tr|Q6DH07|Q6DH07_DANRE;tr|A0A2R8RI04|A0A2R8RI04_DANRE;tr|Q49HM7|Q49HM7_DANRE	0.76426	Q6DH07	0.588755	0.17745	8.98733	0.00197705	0.273067	https://www.uniprot.org/uniprot/Q6DH07	Arrestin 3, retinal (X-arrestin), like
9768	tr|Q7SXC0|Q7SXC0_DANRE;tr|Q6AXI0|Q6AXI0_DANRE;tr|F1R1T7|F1R1T7_DANRE;tr|O13145|O13145_DANRE	0.765176	Q7SXC0	0.588382	0.323791	8.98733	0.0424175	0.69588	www.uniprot.org/uniprot/Q7SXC0	Carboxylic ester hydrolase
7187	tr|Q1LXK0|Q1LXK0_DANRE;tr|A4QN86|A4QN86_DANRE;tr|Q05AP7|Q05AP7_DANRE;tr|Q1JQ52|Q1JQ52_DANRE	0.76591	Q1LXK0	0.588082	0.175233	8.98733	0.001801	0.268307	https://www.uniprot.org/uniprot/Q1LXK0	Keratin, type 1, gene 19d
3813	tr|B3DI58|B3DI58_DANRE;tr|A3KPB1|A3KPB1_DANRE	0.767232	B3DI58	0.587544	0.182216	8.98733	0.00227801	0.292502	https://www.uniprot.org/uniprot/B3DI58	Notochord granular surface
5048	tr|F1Q4R4|F1Q4R4_DANRE	0.768528	F1Q4R4	0.587016	0.262317	8.98733	0.016788	0.537957	www.uniprot.org/uniprot/F1Q4R4	Regulation of nuclear pre-mRNA domain-containing 2b
9781	tr|Q7SXK3|Q7SXK3_DANRE;tr|E7F9R3|E7F9R3_DANRE;tr|A8KC20|A8KC20_DANRE	0.768645	Q7SXK3	0.586969	0.18883	8.98733	0.00280552	0.3036	https://www.uniprot.org/uniprot/Q7SXK3	Pyruvate kinase
7182	tr|Q1LXJ7|Q1LXJ7_DANRE	0.770442	Q1LXJ7	0.586238	0.204582	8.98733	0.00445542	0.363534	https://www.uniprot.org/uniprot/Q1LXJ7	Type I cytokeratin, enveloping layer,-like
7488	tr|Q4V8S2|Q4V8S2_DANRE	0.773428	Q4V8S2	0.585026	0.173517	8.98733	0.00158879	0.253548	https://www.uniprot.org/uniprot/Q4V8S2	Recoverin a
1644	tr|A0A140LFT8|A0A140LFT8_DANRE;tr|A0A2R8QEG4|A0A2R8QEG4_DANRE;tr|A0A2R8QM78|A0A2R8QM78_DANRE;tr|A0A2R8QP64|A0A2R8QP64_DANRE;tr|A0A2R8QNK0|A0A2R8QNK0_DANRE;tr|F1R1G7|F1R1G7_DANRE;tr|A0A2R8QJC7|A0A2R8QJC7_DANRE;tr|A0A2R8PXX9|A0A2R8PXX9_DANRE	0.775487	A0A140LFT8	0.584191	0.191273	8.98733	0.00287456	0.3036	https://www.uniprot.org/uniprot/A0A140LFT8	Si:dkey-9l20.3
7189	tr|Q1LXK0|Q1LXK0_DANRE;tr|A4QN86|A4QN86_DANRE;tr|Q05AP7|Q05AP7_DANRE;tr|Q4QRD3|Q4QRD3_DANRE;tr|Q1JQ52|Q1JQ52_DANRE	0.776504	Q1LXK0	0.58378	0.196633	8.98733	0.00336909	0.32727	https://www.uniprot.org/uniprot/Q1LXK0	Keratin, type 1, gene 19d
7819	tr|Q568R9|Q568R9_DANRE	0.77709	Q568R9	0.583542	0.274273	8.98733	0.0196442	0.572966	www.uniprot.org/uniprot/Q568R9	Gamma1b-synuclein
5887	tr|F1QUD0|F1QUD0_DANRE;sp|Q6NV32|PTMAA_DANRE;tr|A1L241|A1L241_DANRE	0.777269	F1QUD0	0.58347	0.292267	8.98733	0.0261	0.609964	www.uniprot.org/uniprot/F1QUD0	Prothymosin alpha-A
1189	tr|A0A0R4IH89|A0A0R4IH89_DANRE;tr|A0A0R4IML1|A0A0R4IML1_DANRE	0.778359	A0A0R4IH89	0.58303	0.238523	8.98733	0.00980617	0.464173	https://www.uniprot.org/uniprot/A0A0R4IH89	Si:ch211-285j22.3
9024	tr|Q6NY60|Q6NY60_DANRE;tr|F1QK60|F1QK60_DANRE	0.779738	Q6NY60	0.582473	0.317492	8.98733	0.0364363	0.672819	www.uniprot.org/uniprot/Q6NY60	Krt4 protein
7741	tr|Q567A3|Q567A3_DANRE;tr|Q49HN0|Q49HN0_DANRE	0.779927	Q567A3	0.582396	0.184385	8.98733	0.00221401	0.290429	https://www.uniprot.org/uniprot/Q567A3	G protein-coupled receptor kinase
998	tr|A0A0R4IAD5|A0A0R4IAD5_DANRE;tr|A0A0R4IRU1|A0A0R4IRU1_DANRE	0.780693	A0A0R4IAD5	0.582087	0.221805	8.98733	0.00653261	0.405343	https://www.uniprot.org/uniprot/A0A0R4IAD5	NDRG family member 4
5265	tr|F1Q9N9|F1Q9N9_DANRE;tr|O57689|O57689_DANRE;tr|Q6P932|Q6P932_DANRE;tr|I2BJP5|I2BJP5_DANRE	0.780986	F1Q9N9	0.581969	0.187478	8.98733	0.00243433	0.29417	https://www.uniprot.org/uniprot/F1Q9N9	Retinol-binding protein 3
4592	tr|E7FBR8|E7FBR8_DANRE	0.783389	E7FBR8	0.581	0.333838	8.98733	0.0435839	0.69588	www.uniprot.org/uniprot/E7FBR8	Complexin 2
9252	tr|Q6P4P8|Q6P4P8_DANRE;tr|A0A0R4IUY2|A0A0R4IUY2_DANRE;tr|A0A2R8QNZ0|A0A2R8QNZ0_DANRE;tr|E7F5I9|E7F5I9_DANRE;tr|Q800E7|Q800E7_DANRE	0.787777	Q6P4P8	0.579236	0.195266	8.98733	0.00296201	0.306907	https://www.uniprot.org/uniprot/Q6P4P8	Phosphodiesterase
1774	tr|A0A286YA11|A0A286YA11_DANRE	0.791116	A0A286YA11	0.577897	0.217968	8.98733	0.00550264	0.371233	https://www.uniprot.org/uniprot/A0A286YA11	Epidermal growth factor receptor pathway substrate 15-like 1a
9698	tr|Q6U1J5|Q6U1J5_DANRE;tr|Q6P4U1|Q6P4U1_DANRE;tr|F1QJC9|F1QJC9_DANRE;tr|B1WB89|B1WB89_DANRE;tr|F1QSC5|F1QSC5_DANRE;tr|A0A2R8QL73|A0A2R8QL73_DANRE;tr|Q58P24|Q58P24_DANRE	0.803326	Q6U1J5	0.573026	0.293988	8.98733	0.023158	0.587049	www.uniprot.org/uniprot/Q6U1J5	Chihuahua
4176	tr|E7EXE8|E7EXE8_DANRE;tr|A0A2R8QAJ4|A0A2R8QAJ4_DANRE	0.808414	E7EXE8	0.571009	0.170223	8.98733	0.00104954	0.20346	https://www.uniprot.org/uniprot/E7EXE8	Tenascin XBa
9213	tr|Q6P2T2|Q6P2T2_DANRE;tr|A0A0G2KET1|A0A0G2KET1_DANRE	0.808889	Q6P2T2	0.570821	0.2532	8.98733	0.010944	0.475704	www.uniprot.org/uniprot/Q6P2T2	Myozenin 2
7968	tr|Q5NJL3|Q5NJL3_DANRE;tr|F1QH94|F1QH94_DANRE;tr|Q68EK6|Q68EK6_DANRE;tr|Q5NJK1|Q5NJK1_DANRE;tr|F1QH95|F1QH95_DANRE;tr|Q5NJJ7|Q5NJJ7_DANRE;tr|Q3B7P3|Q3B7P3_DANRE;tr|Q5NJJ6|Q5NJJ6_DANRE;tr|Q5NJJ8|Q5NJJ8_DANRE;tr|B7ZD91|B7ZD91_DANRE;tr|Q5NIW0|Q5NIW0_DANRE	0.809648	Q5NJL3	0.570521	0.21941	8.98733	0.00500862	0.363534	https://www.uniprot.org/uniprot/Q5NJL3	Matrilin-3a
6625	tr|F8W3K1|F8W3K1_DANRE;tr|F1RA22|F1RA22_DANRE;tr|X1WES8|X1WES8_DANRE	0.809753	F8W3K1	0.57048	0.292478	8.98733	0.0218318	0.585394	www.uniprot.org/uniprot/F8W3K1	Eukaryotic translation initiation factor 3 subunit J-A
592	sp|Q6PBY0|GNB5B_DANRE	0.81014	Q6PBY0	0.570326	0.195131	8.98733	0.00248539	0.295139	https://www.uniprot.org/uniprot/Q6PBY0	Guanine nucleotide-binding protein subunit beta-5b
4422	tr|E7F5K6|E7F5K6_DANRE	0.811095	E7F5K6	0.569949	0.181344	8.98733	0.00155407	0.251606	https://www.uniprot.org/uniprot/E7F5K6	RING-type domain-containing protein
7775	tr|Q567X5|Q567X5_DANRE	0.817094	Q567X5	0.567584	0.174629	8.98733	0.00115817	0.208676	https://www.uniprot.org/uniprot/Q567X5	Si:dkeyp-113d7.4 protein
7188	tr|Q1LXK0|Q1LXK0_DANRE;tr|A4QN86|A4QN86_DANRE;tr|Q05AP7|Q05AP7_DANRE;tr|Q4QRD3|Q4QRD3_DANRE	0.817187	Q1LXK0	0.567548	0.166693	8.98733	0.000848407	0.194117	https://www.uniprot.org/uniprot/Q1LXK0	Keratin, type 1, gene 19d
3166	tr|A7MBV3|A7MBV3_DANRE;tr|F1QAL6|F1QAL6_DANRE	0.818743	A7MBV3	0.566936	0.305804	8.98733	0.0253462	0.606232	www.uniprot.org/uniprot/A7MBV3	Im:7162964 protein
8964	tr|Q6NWD1|Q6NWD1_DANRE;tr|F1QJN9|F1QJN9_DANRE;tr|E9QCJ5|E9QCJ5_DANRE	0.819629	Q6NWD1	0.566588	0.18912	8.98733	0.00190052	0.273067	https://www.uniprot.org/uniprot/Q6NWD1	Cpb1 protein
10724	tr|Q8JGL8|Q8JGL8_DANRE;tr|Q1LXU2|Q1LXU2_DANRE	0.821016	Q8JGL8	0.566043	0.169048	8.98733	0.000903599	0.194117	https://www.uniprot.org/uniprot/Q8JGL8	Type IX collagen alpha 2
645	sp|Q7SXF2|UBL5_DANRE	0.823294	Q7SXF2	0.56515	0.256303	8.98733	0.0106407	0.469487	www.uniprot.org/uniprot/Q7SXF2	Ubiquitin-like protein 5
10796	tr|Q90WX5|Q90WX5_DANRE	0.82678	Q90WX5	0.563786	0.160765	8.98733	0.000611734	0.173009	https://www.uniprot.org/uniprot/Q90WX5	Cone transducin alpha subunit
6948	tr|Q08CQ9|Q08CQ9_DANRE;tr|B8JLQ3|B8JLQ3_DANRE;tr|F1R6L6|F1R6L6_DANRE;tr|B3DH54|B3DH54_DANRE;tr|Q6DRJ8|Q6DRJ8_DANRE	0.829586	Q08CQ9	0.562691	0.225265	8.98733	0.00506645	0.363534	https://www.uniprot.org/uniprot/Q08CQ9	Zgc:152810
3483	tr|B0R1D0|B0R1D0_DANRE;tr|Q7SXX0|Q7SXX0_DANRE	0.84014	B0R1D0	0.558589	0.273701	8.98733	0.0133856	0.511916	www.uniprot.org/uniprot/B0R1D0	Novel protein (Zgc:63709)
7686	tr|Q504D4|Q504D4_DANRE;tr|A2BGP5|A2BGP5_DANRE	0.843939	Q504D4	0.55712	0.159581	8.98733	0.000503787	0.168082	https://www.uniprot.org/uniprot/Q504D4	Ela3l protein
703	sp|Q7ZUS4|ST2S2_DANRE	0.845069	Q7ZUS4	0.556684	0.160931	8.98733	0.000529349	0.168082	https://www.uniprot.org/uniprot/Q7ZUS4	Cytosolic sulfotransferase 2
5131	tr|F1Q6K5|F1Q6K5_DANRE;sp|Q6NY73|L3BPB_DANRE;tr|Q566T6|Q566T6_DANRE;tr|F1RAR8|F1RAR8_DANRE;tr|F1R1Q9|F1R1Q9_DANRE;sp|Q24JV9|L3BPA_DANRE	0.846806	F1Q6K5	0.556014	0.163438	8.98733	0.000581029	0.170807	https://www.uniprot.org/uniprot/F1Q6K5	Galectin-3-binding protein B
9403	tr|Q6PC11|Q6PC11_DANRE;tr|A0A0R4IMM5|A0A0R4IMM5_DANRE	0.849848	Q6PC11	0.554843	0.18004	8.98733	0.00109279	0.20346	https://www.uniprot.org/uniprot/Q6PC11	Pyrophosphatase (Inorganic)
1205	tr|A0A0R4IIF8|A0A0R4IIF8_DANRE;sp|P58239|CNMD_DANRE	0.865116	A0A0R4IIF8	0.549002	0.211572	8.98733	0.00272921	0.3036	https://www.uniprot.org/uniprot/A0A0R4IIF8	Leukocyte cell-derived chemotaxin 1
883	tr|A0A0G2KY72|A0A0G2KY72_DANRE	0.870271	A0A0G2KY72	0.547044	0.164211	8.98733	0.000496373	0.168082	https://www.uniprot.org/uniprot/A0A0G2KY72	P-type domain-containing protein
5264	tr|F1Q9N9|F1Q9N9_DANRE;tr|O57689|O57689_DANRE;tr|Q6P932|Q6P932_DANRE	0.871057	F1Q9N9	0.546746	0.164496	8.98733	0.000499265	0.168082	https://www.uniprot.org/uniprot/F1Q9N9	Retinol-binding protein 3
8054	tr|Q5RIJ7|Q5RIJ7_DANRE;tr|Q5XJN4|Q5XJN4_DANRE;tr|Q5RIJ8|Q5RIJ8_DANRE;tr|A0A0B5JWD1|A0A0B5JWD1_DANRE	0.873822	Q5RIJ7	0.545699	0.320263	8.98733	0.0233125	0.587865	www.uniprot.org/uniprot/Q5RIJ7	Chromogranin A
10797	tr|Q90WX5|Q90WX5_DANRE;tr|B8JL40|B8JL40_DANRE	0.875666	Q90WX5	0.545002	0.24939	8.98733	0.00662029	0.405343	https://www.uniprot.org/uniprot/Q90WX5	Cone transducin alpha subunit
5795	tr|F1QRY2|F1QRY2_DANRE;tr|Q6GMH9|Q6GMH9_DANRE	0.878885	F1QRY2	0.543787	0.173327	8.98733	0.000674178	0.175145	https://www.uniprot.org/uniprot/F1QRY2	Carboxypeptidase A4
4648	tr|E7FCY3|E7FCY3_DANRE	0.880826	E7FCY3	0.543056	0.27753	8.98733	0.0113167	0.482236	www.uniprot.org/uniprot/E7FCY3	Coiled-coil domain-containing 136b
6467	tr|F1RDU8|F1RDU8_DANRE	0.881063	F1RDU8	0.542967	0.160947	8.98733	0.000395028	0.168082	https://www.uniprot.org/uniprot/F1RDU8	Si:dkey-65b12.6
3159	tr|A7LCJ6|A7LCJ6_DANRE	0.890132	A7LCJ6	0.539565	0.164374	8.98733	0.000426501	0.168082	https://www.uniprot.org/uniprot/A7LCJ6	Pum-like protein
7489	tr|Q4V8S2|Q4V8S2_DANRE;tr|E7FBI7|E7FBI7_DANRE	0.891631	Q4V8S2	0.539004	0.169656	8.98733	0.000526256	0.168082	https://www.uniprot.org/uniprot/Q4V8S2	Recoverin a
1188	tr|A0A0R4IH89|A0A0R4IH89_DANRE	0.893078	A0A0R4IH89	0.538464	0.181657	8.98733	0.00083226	0.194117	https://www.uniprot.org/uniprot/A0A0R4IH89	Si:ch211-285j22.3
6597	tr|F8W266|F8W266_DANRE	0.895339	F8W266	0.537621	0.255541	8.98733	0.0066991	0.406715	https://www.uniprot.org/uniprot/F8W266	BCL2 apoptosis regulator b
7386	tr|Q45NF8|Q45NF8_DANRE	0.897433	Q45NF8	0.536841	0.177843	8.98733	0.000696918	0.176938	https://www.uniprot.org/uniprot/Q45NF8	Pcp4a
8962	tr|Q6NWD1|Q6NWD1_DANRE;tr|F1QJN9|F1QJN9_DANRE	0.898108	Q6NWD1	0.53659	0.246817	8.98733	0.00542409	0.371233	https://www.uniprot.org/uniprot/Q6NWD1	Cpb1 protein
8365	tr|Q68RJ2|Q68RJ2_DANRE	0.898169	Q68RJ2	0.536567	0.251093	8.98733	0.0059718	0.385612	https://www.uniprot.org/uniprot/Q68RJ2	Myosin VIa
4220	tr|E7EYW9|E7EYW9_DANRE	0.90965	E7EYW9	0.532314	0.249122	8.98733	0.00531839	0.368357	https://www.uniprot.org/uniprot/E7EYW9	Si:ch211-198c19.1
5610	tr|F1QKG7|F1QKG7_DANRE;tr|Q5U3J6|Q5U3J6_DANRE	0.912602	F1QKG7	0.531226	0.218381	8.98733	0.00238721	0.29417	https://www.uniprot.org/uniprot/F1QKG7	Tropomyosin 4a
2889	tr|A3KPK9|A3KPK9_DANRE;tr|Q1LUQ5|Q1LUQ5_DANRE	0.918764	A3KPK9	0.528962	0.207627	8.98733	0.00166467	0.258278	https://www.uniprot.org/uniprot/A3KPK9	Novel protein containing trypsin domains
7947	tr|Q5GA11|Q5GA11_DANRE;tr|B3DKP3|B3DKP3_DANRE;tr|Q5GA13|Q5GA13_DANRE;tr|A0A0R4ISG3|A0A0R4ISG3_DANRE;tr|A3KNI3|A3KNI3_DANRE;tr|A0A0R4IEZ5|A0A0R4IEZ5_DANRE	0.920665	Q5GA11	0.528265	0.231796	8.98733	0.00325455	0.324612	https://www.uniprot.org/uniprot/Q5GA11	O-GlcNAc transferase variant 3
8588	tr|Q6DH07|Q6DH07_DANRE	0.927825	Q6DH07	0.52565	0.308103	8.98733	0.0147052	0.527312	www.uniprot.org/uniprot/Q6DH07	Arrestin 3, retinal (X-arrestin), like
1664	tr|A0A140LG87|A0A140LG87_DANRE;tr|Q6PC43|Q6PC43_DANRE;tr|B8JLB2|B8JLB2_DANRE	0.934746	A0A140LG87	0.523135	0.178718	8.98733	0.000544216	0.168082	https://www.uniprot.org/uniprot/A0A140LG87	ADP ribosylation factor-like GTPase 3, like 2
8398	tr|Q6AZC2|Q6AZC2_DANRE;tr|A2VD37|A2VD37_DANRE;tr|Q1JPZ1|Q1JPZ1_DANRE	0.94383	Q6AZC2	0.519851	0.272611	8.98733	0.00715127	0.413922	https://www.uniprot.org/uniprot/Q6AZC2	LOC562139 protein
10765	tr|Q8QHI1|Q8QHI1_DANRE;tr|X1WHS2|X1WHS2_DANRE	0.944548	Q8QHI1	0.519592	0.359989	8.98733	0.0276687	0.614309	www.uniprot.org/uniprot/Q8QHI1	Sodium/potassium-transporting ATPase subunit beta
6982	tr|Q0P414|Q0P414_DANRE;tr|A5PL78|A5PL78_DANRE	0.948364	Q0P414	0.51822	0.185553	8.98733	0.000638428	0.173009	https://www.uniprot.org/uniprot/Q0P414	LOC572200 protein
7687	tr|Q504D4|Q504D4_DANRE;tr|A2BGP5|A2BGP5_DANRE;tr|Q53CG5|Q53CG5_DANRE	0.950305	Q504D4	0.517523	0.198384	8.98733	0.000990979	0.201277	https://www.uniprot.org/uniprot/Q504D4	Ela3l protein
6813	tr|K7NRG1|K7NRG1_DANRE;sp|Q6NWB6|UCMA_DANRE	0.952987	K7NRG1	0.516562	0.198475	8.98733	0.000975488	0.201277	https://www.uniprot.org/uniprot/K7NRG1	Gla-rich protein
9138	tr|Q6P025|Q6P025_DANRE;tr|I3ISK4|I3ISK4_DANRE	0.953265	Q6P025	0.516462	0.192238	8.98733	0.00078513	0.190667	https://www.uniprot.org/uniprot/Q6P025	Gnb3 protein
1645	tr|A0A140LFT8|A0A140LFT8_DANRE;tr|A0A2R8QEG4|A0A2R8QEG4_DANRE;tr|A0A2R8QM78|A0A2R8QM78_DANRE;tr|A0A2R8QP64|A0A2R8QP64_DANRE;tr|A0A2R8QNK0|A0A2R8QNK0_DANRE;tr|F1R1G7|F1R1G7_DANRE;tr|A0A2R8QJC7|A0A2R8QJC7_DANRE;tr|A0A2R8PXX9|A0A2R8PXX9_DANRE;tr|A0A2R8QCI5|A0A2R8QCI5_DANRE;tr|A0A2R8QM46|A0A2R8QM46_DANRE;tr|A0A2R8PZL5|A0A2R8PZL5_DANRE;tr|A0A0G2KVR5|A0A0G2KVR5_DANRE;tr|A0A2R8QJ92|A0A2R8QJ92_DANRE;tr|F…	0.957425	A0A140LFT8	0.514975	0.176877	8.98733	0.000427812	0.168082	https://www.uniprot.org/uniprot/A0A140LFT8	Si:dkey-9l20.3
260	sp|Q49HM9|GRK7A_DANRE	0.957462	Q49HM9	0.514962	0.212894	8.98733	0.00149991	0.250669	https://www.uniprot.org/uniprot/Q49HM9	Rhodopsin kinase grk7a
7688	tr|Q504D4|Q504D4_DANRE;tr|Q53CG5|Q53CG5_DANRE	0.96099	Q504D4	0.513704	0.318551	8.98733	0.0145787	0.527312	www.uniprot.org/uniprot/Q504D4	Ela3l protein
1103	tr|A0A0R4IFJ7|A0A0R4IFJ7_DANRE	0.964612	A0A0R4IFJ7	0.512416	0.233103	8.98733	0.00253633	0.295139	https://www.uniprot.org/uniprot/A0A0R4IFJ7	Creatine kinase, mitochondrial 2a (sarcomeric)
1642	tr|A0A140LFT8|A0A140LFT8_DANRE	0.967507	A0A140LFT8	0.511389	0.177868	8.98733	0.000413271	0.168082	https://www.uniprot.org/uniprot/A0A140LFT8	Si:dkey-9l20.3
7160	tr|Q1LWD7|Q1LWD7_DANRE;sp|Q804W2|PRV7_DANRE;tr|Q1LWE4|Q1LWE4_DANRE	0.971012	Q1LWD7	0.510148	0.272697	8.98733	0.0061257	0.39103	https://www.uniprot.org/uniprot/Q1LWD7	Parvalbumin
4174	tr|E7EXE7|E7EXE7_DANRE	0.973713	E7EXE7	0.509194	0.268581	8.98733	0.00553798	0.371233	https://www.uniprot.org/uniprot/E7EXE7	Zmp:0000000760
6652	tr|F8W470|F8W470_DANRE;tr|A0A0R4ISJ7|A0A0R4ISJ7_DANRE;tr|F8W5W2|F8W5W2_DANRE;tr|Q4V8R0|Q4V8R0_DANRE;tr|F1QZZ4|F1QZZ4_DANRE	0.995157	F8W470	0.501681	0.171554	8.98733	0.000260606	0.168082	https://www.uniprot.org/uniprot/F8W470	S-antigen; retina and pineal gland (arrestin) b
10776	tr|Q8UVG6|Q8UVG6_DANRE	1.00205	Q8UVG6	0.499292	0.208151	8.98733	0.000958677	0.201277	https://www.uniprot.org/uniprot/Q8UVG6	Cellular retinol-binding protein type II
9376	tr|Q6PBW9|Q6PBW9_DANRE;tr|B8JI94|B8JI94_DANRE	1.00545	Q6PBW9	0.498113	0.419382	8.98733	0.0401005	0.69588	www.uniprot.org/uniprot/Q6PBW9	Ribulose-phosphate 3-epimerase
4093	tr|B8JLZ3|B8JLZ3_DANRE	1.0099	B8JLZ3	0.49658	0.234539	8.98733	0.00197999	0.273067	https://www.uniprot.org/uniprot/B8JLZ3	Annexin
10540	tr|Q803B7|Q803B7_DANRE;tr|Q6P006|Q6P006_DANRE;tr|B5DDE1|B5DDE1_DANRE;tr|Q6NZZ8|Q6NZZ8_DANRE	1.01706	Q803B7	0.494123	0.225884	8.98733	0.00148875	0.250669	https://www.uniprot.org/uniprot/Q803B7	Zgc:55941
1765	tr|A0A286Y9F3|A0A286Y9F3_DANRE	1.01774	A0A286Y9F3	0.493888	0.195223	8.98733	0.000556714	0.168082	https://www.uniprot.org/uniprot/A0A286Y9F3	Otospiralin
8897	tr|Q6NUV2|Q6NUV2_DANRE	1.01843	Q6NUV2	0.493655	0.170019	8.98733	0.000206146	0.153524	https://www.uniprot.org/uniprot/Q6NUV2	S-antigen; retina and pineal gland (arrestin) a
7983	tr|Q5PR52|Q5PR52_DANRE;tr|F1QZF5|F1QZF5_DANRE	1.01989	Q5PR52	0.493155	0.349028	8.98733	0.0169993	0.537957	www.uniprot.org/uniprot/Q5PR52	Zgc:103508
6468	tr|F1RDU8|F1RDU8_DANRE;tr|F1R526|F1R526_DANRE	1.02127	F1RDU8	0.492684	0.18391	8.98733	0.000356818	0.168082	https://www.uniprot.org/uniprot/F1RDU8	Si:dkey-65b12.6
1643	tr|A0A140LFT8|A0A140LFT8_DANRE;tr|A0A2R8QEG4|A0A2R8QEG4_DANRE;tr|A0A2R8QM78|A0A2R8QM78_DANRE;tr|A0A2R8QCI5|A0A2R8QCI5_DANRE;tr|A0A2R8QM46|A0A2R8QM46_DANRE;tr|A0A2R8PZL5|A0A2R8PZL5_DANRE;tr|A0A0G2KVR5|A0A0G2KVR5_DANRE	1.03775	A0A140LFT8	0.487087	0.203348	8.98733	0.000645102	0.173009	https://www.uniprot.org/uniprot/A0A140LFT8	Si:dkey-9l20.3
3600	tr|B0UYS0|B0UYS0_DANRE	1.03892	B0UYS0	0.486691	0.219092	8.98733	0.00106015	0.20346	https://www.uniprot.org/uniprot/B0UYS0	Keratin 15
10541	tr|Q803B7|Q803B7_DANRE;tr|Q6P006|Q6P006_DANRE;tr|B5DDE1|B5DDE1_DANRE;tr|Q6NZZ8|Q6NZZ8_DANRE;tr|X1WEU8|X1WEU8_DANRE	1.0593	Q803B7	0.479865	0.184754	8.98733	0.000283572	0.168082	https://www.uniprot.org/uniprot/Q803B7	Zgc:55941
8470	tr|Q6DEL9|Q6DEL9_DANRE;tr|U3JA54|U3JA54_DANRE;tr|Q71G54|Q71G54_DANRE;tr|B3DKP7|B3DKP7_DANRE;tr|A0A2R8RU78|A0A2R8RU78_DANRE;tr|Q71G53|Q71G53_DANRE;tr|E9QFQ3|E9QFQ3_DANRE;tr|Q71G52|Q71G52_DANRE;tr|F1Q7T6|F1Q7T6_DANRE;tr|F1QC44|F1QC44_DANRE;tr|A0A2R8QTB4|A0A2R8QTB4_DANRE;tr|A0A2R8Q786|A0A2R8Q786_DANRE;tr|A0A2R8RT79|A0A2R8RT79_DANRE	1.07591	Q6DEL9	0.47437	0.39876	8.98733	0.0244975	0.600136	www.uniprot.org/uniprot/Q6DEL9	Tcf7l2 protein
301	sp|Q5CZR5|AEP1_DANRE;tr|A7MCP2|A7MCP2_DANRE	1.0772	Q5CZR5	0.473947	0.340374	8.98733	0.0114823	0.482381	www.uniprot.org/uniprot/Q5CZR5	Aerolysin-like protein
6650	tr|F8W470|F8W470_DANRE;tr|A0A0R4ISJ7|A0A0R4ISJ7_DANRE	1.08722	F8W470	0.470667	0.158459	8.98733	7.43068e-05	0.0922313	https://www.uniprot.org/uniprot/F8W470	S-antigen; retina and pineal gland (arrestin) b
6823	tr|L7QIX7|L7QIX7_DANRE	1.10206	L7QIX7	0.465852	0.216209	8.98733	0.000650468	0.173009	https://www.uniprot.org/uniprot/L7QIX7	Pentaxin
3096	tr|A5WUJ9|A5WUJ9_DANRE;tr|C0H5W1|C0H5W1_DANRE	1.10852	A5WUJ9	0.463768	0.233972	8.98733	0.00106627	0.20346	https://www.uniprot.org/uniprot/A5WUJ9	Collagen, type XXVIII, alpha 1a
6240	tr|F1R5I2|F1R5I2_DANRE	1.13968	F1R5I2	0.453862	0.281201	8.98733	0.00288082	0.3036	https://www.uniprot.org/uniprot/F1R5I2	Si:dkey-65b12.6
2785	tr|A2BHN0|A2BHN0_DANRE;tr|Q66ID8|Q66ID8_DANRE	1.20777	A2BHN0	0.432938	0.172868	8.98733	6.46377e-05	0.0922313	https://www.uniprot.org/uniprot/A2BHN0	Annexin
2888	tr|A3KPK8|A3KPK8_DANRE	1.26309	A3KPK8	0.416651	0.204398	8.98733	0.000163781	0.130686	https://www.uniprot.org/uniprot/A3KPK8	Novel protein containing trypsin domains
10798	tr|Q90WX6|Q90WX6_DANRE	1.26755	Q90WX6	0.415363	0.283399	8.98733	0.0015541	0.251606	https://www.uniprot.org/uniprot/Q90WX6	Guanine nucleotide-binding protein (G protein)
2843	tr|A2RUZ3|A2RUZ3_DANRE	1.2995	A2RUZ3	0.406266	0.2773	8.98733	0.0011464	0.208676	https://www.uniprot.org/uniprot/A2RUZ3	Nefm protein
6983	tr|Q0P414|Q0P414_DANRE;tr|A5PL78|A5PL78_DANRE;tr|F1RA03|F1RA03_DANRE	1.31612	Q0P414	0.401615	0.211437	8.98733	0.00015517	0.130686	https://www.uniprot.org/uniprot/Q0P414	LOC572200 protein
9344	tr|Q6PBN9|Q6PBN9_DANRE;tr|Q1LXL0|Q1LXL0_DANRE	1.34915	Q6PBN9	0.392522	0.330295	8.98733	0.00274681	0.3036	https://www.uniprot.org/uniprot/Q6PBN9	Guanine nucleotide-binding protein subunit gamma
3158	tr|A7E2Q0|A7E2Q0_DANRE;sp|Q6PC91|BT3L4_DANRE;tr|A0A0R4ITU6|A0A0R4ITU6_DANRE;tr|A0A0R4IUA8|A0A0R4IUA8_DANRE	1.49756	A7E2Q0	0.354151	0.590275	8.98733	0.0318975	0.650274	www.uniprot.org/uniprot/A7E2Q0	Transcription factor BTF3
5129	tr|F1Q6K5|F1Q6K5_DANRE;sp|Q6NY73|L3BPB_DANRE;tr|F1R1Q9|F1R1Q9_DANRE;sp|Q24JV9|L3BPA_DANRE	1.60972	F1Q6K5	0.327663	0.490539	8.98733	0.00952408	0.460983	https://www.uniprot.org/uniprot/F1Q6K5	Galectin-3-binding protein B
9343	tr|Q6PBN9|Q6PBN9_DANRE	1.72514	Q6PBN9	0.302469	0.225587	8.98733	3.19231e-05	0.0713225	https://www.uniprot.org/uniprot/Q6PBN9	Guanine nucleotide-binding protein subunit gamma
