# Supplementary material for: Diesel exhaust exposure alters the expression of networks implicated in neurodegeneration in zebrafish brains
Source: Cell Biol Toxicol. 2021 May 31;39(3):641–55. doi: 10.1007/s10565-021-09618-9 (PMC10406705; doi:10.1007/s10565-021-09618-9)
Supplement: Supplementary file 4 — Supplementary file4 (XLSX 4167 KB) [file 10565_2021_9618_MOESM4_ESM.xlsx]

## Sheet: gene_exp.diff_FCsortbyUPinTreat
test_id	gene_id	gene	locus	sample_1	sample_2	status	value_1	value_2	fold_change_TreatBYCon	log2(fold_change_TreatBYCon)	log2(fold_change)	test_stat	p_value	q_value	significant
cyp1a	cyp1a	cyp1a	chr18:5705191-5771988	Con	Treat	OK	4.80631	163.481	34.0138	5.08805	5.08805	25.4807	5e-05	0.00174035	yes
ccl27a	ccl27a	ccl27a	chr8:1104291-1118203	Con	Treat	OK	0.687048	5.46136	7.94902	2.99078	2.99078	2.96023	0.00165	0.0302143	yes
ahrra	ahrra	ahrra	chr24:42133332-42215693	Con	Treat	OK	0.362899	2.60284	7.17235	2.84245	2.84245	2.52168	0.003	0.044769	yes
zgc:85789	zgc:85789	zgc:85789	chr5:61645939-61654555	Con	Treat	OK	0.4891	2.99866	6.13098	2.61612	2.61612	4.9143	5e-05	0.00174035	yes
cyp1b1	cyp1b1	cyp1b1	chr13:41885314-41892968	Con	Treat	OK	5.37204	26.1464	4.86713	2.28307	2.28307	12.7093	5e-05	0.00174035	yes
zgc:172122	zgc:172122	zgc:172122	chr1:34030974-34074856	Con	Treat	OK	0.14706	0.713766	4.85357	2.27905	2.27904	2.59256	0.0012	0.0240426	yes
rhcgl1	rhcgl1	rhcgl1	chr6:36403814-36413785	Con	Treat	OK	0.522113	1.90357	3.6459	1.86627	1.86628	2.29505	0.00055	0.0130304	yes
foxq1a	foxq1a	foxq1a	chr2:848412-849804	Con	Treat	OK	8.39832	30.0218	3.57474	1.83784	1.83783	10.3048	5e-05	0.00174035	yes
zgc:154040	zgc:154040	zgc:154040	chr14:46571988-46577638	Con	Treat	OK	0.343306	1.15732	3.3711	1.75322	1.75322	2.42933	0.00105	0.021468	yes
si:dkey-30c15.2	si:dkey-30c15.2	si:dkey-30c15.2	chr18:7563143-7580277	Con	Treat	OK	0.84369	2.71536	3.21843	1.68636	1.68636	4.08025	5e-05	0.00174035	yes
ugt2a4	ugt2a4	ugt2a4	chr5:69154214-69175567	Con	Treat	OK	0.918259	2.91829	3.17807	1.66815	1.66815	2.59572	0.0001	0.00319778	yes
sult6b1	sult6b1	sult6b1	chr11:43083168-43095486	Con	Treat	OK	51.5616	163.26	3.16631	1.6628	1.6628	10.9087	5e-05	0.00174035	yes
si:ch211-132b12.7	si:ch211-132b12.7	si:ch211-132b12.7	chr18:40679505-40694600	Con	Treat	OK	3.62017	10.4425	2.88453	1.52834	1.52834	7.89126	5e-05	0.00174035	yes
gstp2	gstp2	gstp2	chr14:3388235-3396243	Con	Treat	OK	15.6477	43.9591	2.8093	1.49021	1.49021	7.81048	5e-05	0.00174035	yes
dhrs13l1	dhrs13l1	dhrs13l1	chr14:4044399-4054787	Con	Treat	OK	37.4367	103.85	2.77402	1.47198	1.47198	9.65443	5e-05	0.00174035	yes
ugt5a2	ugt5a2	ugt5a2	chr25:28938808-28972062	Con	Treat	OK	0.3318	0.918924	2.76951	1.46963	1.46963	2.05784	0.0015	0.0284715	yes
zgc:110183	zgc:110183	zgc:110183	chr2:42077542-42084601	Con	Treat	OK	0.620356	1.67289	2.69666	1.43117	1.43117	2.09485	0.00245	0.0390766	yes
cyp3a65	cyp3a65	cyp3a65	chr1:58631728-58641660	Con	Treat	OK	5.46871	14.5512	2.66081	1.41187	1.41186	7.71348	5e-05	0.00174035	yes
si:dkey-7c18.24	si:dkey-7c18.24	si:dkey-7c18.24	chr20:46136945-46139685	Con	Treat	OK	8.37611	22.268	2.65851	1.41062	1.41062	6.34978	5e-05	0.00174035	yes
ghrh	ghrh	ghrh	chr11:15211022-15300860	Con	Treat	OK	0.657265	1.71677	2.61199	1.38515	1.38515	2.15114	0.00195	0.0339823	yes
cyp1c2	cyp1c2	cyp1c2	chr17:794441-796630	Con	Treat	OK	7.78772	20.2893	2.60529	1.38145	1.38144	7.77177	5e-05	0.00174035	yes
cry5	cry5	cry5	chr10:39347696-39359955	Con	Treat	OK	7.05737	18.3793	2.60427	1.38088	1.38088	7.48364	5e-05	0.00174035	yes
ugt1a7	ugt1a7	ugt1a7	chr9:9998613-10032409	Con	Treat	OK	5.86263	15.1678	2.5872	1.37139	1.37139	5.30279	5e-05	0.00174035	yes
acp5b	acp5b	acp5b	chr24:31356807-31369513	Con	Treat	OK	0.864622	2.18692	2.52934	1.33876	1.33876	2.99953	5e-05	0.00174035	yes
zgc:195077	zgc:195077	zgc:195077	chr7:3666236-3671728	Con	Treat	OK	0.500346	1.2647	2.52765	1.3378	1.3378	2.75212	0.0001	0.00319778	yes
tat	tat	tat	chr18:13194009-13210998	Con	Treat	OK	3.52158	8.82403	2.5057	1.32521	1.32521	6.33533	5e-05	0.00174035	yes
rhcgb	rhcgb	rhcgb	chr25:8503872-8525350	Con	Treat	OK	6.74194	16.7475	2.48408	1.31271	1.31271	7.18773	5e-05	0.00174035	yes
zgc:165423	zgc:165423	zgc:165423	chr3:39398158-39408109	Con	Treat	OK	111.543	273.124	2.4486	1.29196	1.29196	9.04351	5e-05	0.00174035	yes
LOC792137	LOC792137,cbr1l	LOC792137,cbr1l	chr21:21596577-21604558	Con	Treat	OK	30.0851	73.2357	2.43428	1.2835	1.2835	7.80107	5e-05	0.00174035	yes
per1a	per1a	per1a	chr10:22843071-22858850	Con	Treat	OK	3.97898	9.6625	2.42839	1.28	1.28	7.02083	5e-05	0.00174035	yes
oxgr1a.1	oxgr1a.1	oxgr1a.1	chr1:1900255-1903805	Con	Treat	OK	0.781282	1.87456	2.39934	1.26264	1.26264	2.66893	0.0001	0.00319778	yes
si:dkey-226m8.7	si:dkey-226m8.7	si:dkey-226m8.7	chr5:32658135-32658926	Con	Treat	OK	18.2784	43.5717	2.38378	1.25325	1.25325	6.71903	5e-05	0.00174035	yes
ugt1a1	ugt1a1	ugt1a1	chr9:9998613-10032409	Con	Treat	OK	1.26073	2.94626	2.33695	1.22463	1.22463	1.92957	0.001	0.0206407	yes
ahrrb	ahrrb	ahrrb	chr2:50399363-50464098	Con	Treat	OK	0.835273	1.9252	2.30488	1.20469	1.20469	3.16485	5e-05	0.00174035	yes
zgc:153968	zgc:153968	zgc:153968	chr3:21095201-21100120	Con	Treat	OK	1.89849	4.27177	2.25009	1.16998	1.16998	3.68463	5e-05	0.00174035	yes
ctsl.1	ctsl.1	ctsl.1	chr17:27440009-27444267	Con	Treat	OK	9.70487	21.7379	2.2399	1.16343	1.16343	6.36274	5e-05	0.00174035	yes
nfe2l2b	nfe2l2b	nfe2l2b	chr6:10654653-10667426	Con	Treat	OK	5.02535	11.0422	2.1973	1.13573	1.13573	5.59806	5e-05	0.00174035	yes
cyp2k18	cyp2k18	cyp2k18	chr3:12558899-12563980	Con	Treat	OK	1.12489	2.46408	2.19051	1.13127	1.13127	3.86422	5e-05	0.00174035	yes
nr1d1	nr1d1	nr1d1	chr3:23358072-23365672	Con	Treat	OK	11.8189	25.873	2.18912	1.13035	1.13034	7.05707	5e-05	0.00174035	yes
zgc:92137	zgc:92137	zgc:92137	chr17:42707476-42711766	Con	Treat	OK	1.07458	2.34479	2.18205	1.12569	1.12568	3.11049	5e-05	0.00174035	yes
myf6	myf6	myf6	chr4:21996817-21999968	Con	Treat	OK	1.71559	3.64025	2.12186	1.08533	1.08534	2.35213	0.0004	0.0102028	yes
zgc:172053	zgc:172053	zgc:172053	chr9:33269691-33271176	Con	Treat	OK	9.07585	19.0732	2.10153	1.07144	1.07144	4.50914	5e-05	0.00174035	yes
gstp1	gstp1	gstp1	chr14:3399998-3406739	Con	Treat	OK	418.93	880.125	2.10089	1.071	1.071	7.55464	5e-05	0.00174035	yes
si:dkey-88n24.5	si:dkey-88n24.5	si:dkey-88n24.5	chr7:3734418-3738887	Con	Treat	OK	1.21299	2.53497	2.08985	1.0634	1.0634	2.81714	5e-05	0.00174035	yes
c6ast4	c6ast4	c6ast4	chr7:38364282-38367548	Con	Treat	OK	3.21003	6.65602	2.07351	1.05207	1.05207	3.59106	5e-05	0.00174035	yes
slc25a34	slc25a34	slc25a34	chr22:207110-216659	Con	Treat	OK	1.03945	2.12384	2.04323	1.03085	1.03085	2.05744	0.00205	0.0350661	yes
ccr9a	ccr9a	ccr9a	chr2:32813677-32815862	Con	Treat	OK	1.03902	2.11207	2.03275	1.02343	1.02344	2.96591	5e-05	0.00174035	yes
trim108	trim108	trim108	chr16:21996626-22001701	Con	Treat	OK	3.78109	7.58638	2.0064	1.00461	1.00461	4.89966	5e-05	0.00174035	yes
ddb2	ddb2	ddb2	chr18:20479090-20490265	Con	Treat	OK	20.6047	41.3044	2.00461	1.00332	1.00332	6.25938	5e-05	0.00174035	yes
arf4b	arf4b	arf4b	chr11:42178666-42181939	Con	Treat	OK	2.78074	5.54435	1.99384	0.995549	0.995552	2.21093	0.0011	0.0223495	yes
dbpb	dbpb	dbpb	chr16:13713059-13722530	Con	Treat	OK	8.23481	16.3985	1.99136	0.993757	0.993755	4.91268	5e-05	0.00174035	yes
abrab	abrab	abrab	chr19:47180421-47186367	Con	Treat	OK	0.611808	1.21595	1.98747	0.990933	0.990928	2.32584	0.00015	0.00451845	yes
bhlhe41	bhlhe41	bhlhe41	chr18:16136858-16139522	Con	Treat	OK	9.38462	18.2632	1.94608	0.960569	0.960568	5.28802	5e-05	0.00174035	yes
prdx1	prdx1	prdx1	chr2:6194608-6203807	Con	Treat	OK	43.1829	83.935	1.94371	0.958812	0.958811	6.16396	5e-05	0.00174035	yes
elna	elna	elna	chr15:357447-413393	Con	Treat	OK	0.776922	1.50424	1.93615	0.953193	0.953198	3.30042	5e-05	0.00174035	yes
zgc:171226	zgc:171226	zgc:171226	chr11:11520392-11530360	Con	Treat	OK	0.84842	1.63894	1.93176	0.949913	0.949912	2.18397	0.0008	0.0172819	yes
mmp13a	mmp13a	mmp13a	chr10:38649899-38676124	Con	Treat	OK	1.33609	2.57778	1.92935	0.948112	0.948112	2.95347	5e-05	0.00174035	yes
ca15c	ca15c	ca15c	chr12:4301639-4309427	Con	Treat	OK	1.28317	2.46794	1.92331	0.943595	0.943589	2.90171	5e-05	0.00174035	yes
fgf11a	fgf11a	fgf11a	chr7:22128606-22254317	Con	Treat	OK	3.64008	6.99927	1.92283	0.943234	0.943236	2.97635	5e-05	0.00174035	yes
cry-dash	cry-dash	cry-dash	chr24:20049601-20063928	Con	Treat	OK	14.342	27.3428	1.90648	0.930915	0.930916	5.5767	5e-05	0.00174035	yes
lgals1l1	lgals1l1	lgals1l1	chr3:28808916-28815916	Con	Treat	OK	182.292	346.619	1.90145	0.927099	0.9271	6.37356	5e-05	0.00174035	yes
cdkn1a	cdkn1a	cdkn1a	chr22:564663-570094	Con	Treat	OK	11.1702	21.2302	1.90061	0.926463	0.926466	5.44651	5e-05	0.00174035	yes
ela2	ela2	ela2	chr8:21344203-21349647	Con	Treat	OK	5.90251	11.1977	1.89711	0.923802	0.923801	3.82696	5e-05	0.00174035	yes
si:dkey-111e8.5	si:dkey-111e8.5	si:dkey-111e8.5	chr5:37460959-37463432	Con	Treat	OK	3.51838	6.67342	1.89673	0.923515	0.923514	2.33087	0.00025	0.00689119	yes
ugt1b1	ugt1b1	ugt1b1	chr11:30049147-30082099	Con	Treat	OK	19.7743	37.4855	1.89567	0.922706	0.922711	4.63755	5e-05	0.00174035	yes
meox2b	meox2b	meox2b	chr19:31596181-31610467	Con	Treat	OK	1.29977	2.46371	1.8955	0.922576	0.922578	1.89576	0.0028	0.0429697	yes
bco1l	bco1l	bco1l	chr7:65016198-65028910	Con	Treat	OK	0.951699	1.79795	1.8892	0.917776	0.917775	2.73026	5e-05	0.00174035	yes
bet1l	bet1l	bet1l	chr25:7487181-7490120	Con	Treat	OK	5.72836	10.7167	1.87081	0.903667	0.903668	3.65551	5e-05	0.00174035	yes
cyb5a	cyb5a	cyb5a	chr24:2837562-2844282	Con	Treat	OK	34.4756	63.7659	1.8496	0.887209	0.887209	5.62504	5e-05	0.00174035	yes
zgc:195282	zgc:195282	zgc:195282	chr1:18148699-18156048	Con	Treat	OK	2.425	4.47953	1.84723	0.885363	0.885364	2.31652	0.0002	0.00574469	yes
pon1	pon1	pon1	chr16:24731567-24741233	Con	Treat	OK	4.75479	8.75874	1.84209	0.881342	0.881341	4.94515	5e-05	0.00174035	yes
pkhd1l1	pkhd1l1	pkhd1l1	chr19:23266352-23335247	Con	Treat	OK	19.0206	34.9638	1.83821	0.878299	0.878304	6.15828	5e-05	0.00174035	yes
zgc:101788	zgc:101788	zgc:101788	chr6:39100915-39107943	Con	Treat	OK	14.5032	26.6552	1.83788	0.878046	0.878045	5.05257	5e-05	0.00174035	yes
per1b	per1b	per1b	chr7:50547394-50571221	Con	Treat	OK	12.428	22.8179	1.83601	0.876572	0.87657	5.89307	5e-05	0.00174035	yes
rhcga	rhcga	rhcga	chr7:14045885-14057252	Con	Treat	OK	22.9709	42.1351	1.83428	0.875215	0.875216	5.62286	5e-05	0.00174035	yes
apela	apela	apela	chr1:18975009-18980959	Con	Treat	OK	1.59947	2.93157	1.83284	0.87408	0.874078	1.98804	0.0014	0.0269677	yes
snx10a	snx10a	snx10a	chr19:18655506-18664778	Con	Treat	OK	1.58935	2.90688	1.82897	0.871035	0.871035	2.5802	5e-05	0.00174035	yes
krt95	krt95	krt95	chr11:12206949-12215293	Con	Treat	OK	1.55285	2.82395	1.81856	0.862796	0.862793	2.73177	0.00015	0.00451845	yes
opn1mw2	opn1mw2	opn1mw2	chr6:41188801-41191928	Con	Treat	OK	12.0425	21.8853	1.81734	0.861827	0.861827	4.8564	5e-05	0.00174035	yes
cda	cda	cda	chr11:3566663-3573731	Con	Treat	OK	2.52657	4.58146	1.81331	0.858627	0.858625	3.0942	5e-05	0.00174035	yes
tefa	tefa	tefa	chr12:19022958-19029813	Con	Treat	OK	76.1629	138.045	1.8125	0.857978	0.857983	5.98098	5e-05	0.00174035	yes
ugt5a1	ugt5a1	ugt5a1	chr25:28938808-28972062	Con	Treat	OK	1.33718	2.42105	1.81056	0.856439	0.856439	2.41749	5e-05	0.00174035	yes
cart2	cart2	cart2	chr25:19343969-19345470	Con	Treat	OK	5.8927	10.6535	1.80791	0.854327	0.854329	3.13665	5e-05	0.00174035	yes
amy2a	amy2a	amy2a	chr2:15944172-15958380	Con	Treat	OK	1.51022	2.72074	1.80155	0.84924	0.849236	2.70043	5e-05	0.00174035	yes
LOC562139	LOC562139,zgc:136461	LOC562139,zgc:136461	chr7:34796558-34798319	Con	Treat	OK	3.98569	7.15646	1.79554	0.844417	0.844417	2.78904	5e-05	0.00174035	yes
ela2l	ela2l	ela2l	chr8:21336972-21340358	Con	Treat	OK	5.9768	10.6565	1.78298	0.834289	0.834291	3.46868	5e-05	0.00174035	yes
hebp2	hebp2	hebp2	chr20:30991344-30998068	Con	Treat	OK	29.0465	51.5748	1.77559	0.828302	0.828303	5.20809	5e-05	0.00174035	yes
scpp9	scpp9	scpp9	chr1:43268635-43271904	Con	Treat	OK	4.27627	7.55166	1.76595	0.820441	0.82044	3.04867	5e-05	0.00174035	yes
angpt2a	angpt2a	angpt2a	chr13:6166714-6178426	Con	Treat	OK	0.857575	1.48569	1.73243	0.792798	0.792803	1.90265	0.00275	0.0426053	yes
per2	per2	per2	chr2:48455435-48502623	Con	Treat	OK	18.4744	31.9272	1.72819	0.789259	0.789258	5.34265	5e-05	0.00174035	yes
gyg1b	gyg1b	gyg1b	chr24:3225585-3310878	Con	Treat	OK	33.7067	57.9986	1.72068	0.782983	0.782983	4.15912	5e-05	0.00174035	yes
per3	per3	per3	chr11:39694917-39750673	Con	Treat	OK	26.4235	45.2682	1.71318	0.776676	0.776678	5.31742	5e-05	0.00174035	yes
acss2l	acss2l	acss2l	chr2:54855919-54909308	Con	Treat	OK	2.21041	3.77477	1.70772	0.772075	0.772072	3.1448	5e-05	0.00174035	yes
exosc1	exosc1	exosc1	chr1:54023005-54028388	Con	Treat	OK	3.90132	6.65305	1.70533	0.770054	0.770054	2.17872	0.0003	0.00803072	yes
mylipb	mylipb	mylipb	chr16:25621086-25633706	Con	Treat	OK	16.1622	27.3378	1.69147	0.758274	0.758277	4.58802	5e-05	0.00174035	yes
zgc:136930	zgc:136930	zgc:136930	chr2:32796919-32807669	Con	Treat	OK	70.5184	119.218	1.69059	0.75753	0.757525	5.11616	5e-05	0.00174035	yes
gsto2	gsto2	gsto2	chr13:25266501-25272311	Con	Treat	OK	50.7359	85.3713	1.68266	0.750744	0.750744	4.7495	5e-05	0.00174035	yes
zgc:153665	zgc:153665	zgc:153665	chr11:30383720-30387064	Con	Treat	OK	80.0849	134.541	1.67998	0.748444	0.748441	4.78948	5e-05	0.00174035	yes
guca1d	guca1d	guca1d	chr21:22869975-22873831	Con	Treat	OK	7.03996	11.817	1.67856	0.747225	0.74722	2.56618	0.00015	0.00451845	yes
gng13a	gng13a	gng13a	chr1:8514926-8543896	Con	Treat	OK	25.7061	43.0961	1.67649	0.745447	0.745446	2.04259	0.001	0.0206407	yes
syt7b	syt7b	syt7b	chr7:12787918-13074021	Con	Treat	OK	1.57264	2.63096	1.67296	0.742401	0.742401	2.27511	0.00025	0.00689119	yes
mat2ab	mat2ab	mat2ab	chr5:67653105-68439816	Con	Treat	OK	11.4738	19.0388	1.65933	0.730599	0.730602	1.93389	0.00145	0.027807	yes
aifm4	aifm4	aifm4	chr15:25503518-25513147	Con	Treat	OK	12.2619	20.2857	1.65437	0.726281	0.726279	4.13069	5e-05	0.00174035	yes
mt2	mt2	mt2	chr18:17545569-17546880	Con	Treat	OK	33.4276	55.1638	1.65025	0.722682	0.722683	3.84831	5e-05	0.00174035	yes
tmem14cb	tmem14cb	tmem14cb	chr24:36241140-36248329	Con	Treat	OK	8.53889	14.0295	1.64301	0.716343	0.716339	2.53029	5e-05	0.00174035	yes
sepw2b	sepw2b	sepw2b	chr3:19954006-19956471	Con	Treat	OK	60.2325	98.8224	1.64068	0.714296	0.714296	4.65931	5e-05	0.00174035	yes
tpmt.1	tpmt.1	tpmt.1	chr19:47698682-47707058	Con	Treat	OK	10.179	16.5993	1.63074	0.705527	0.705523	3.48653	5e-05	0.00174035	yes
zgc:153733	zgc:153733	zgc:153733	chr3:32693600-32700257	Con	Treat	OK	2.29417	3.71802	1.62064	0.696562	0.696563	2.33259	0.0001	0.00319778	yes
si:ch211-107o10.3	si:ch211-107o10.3	si:ch211-107o10.3	chr7:29907102-29917716	Con	Treat	OK	8.32539	13.4857	1.61983	0.695841	0.695844	3.85217	5e-05	0.00174035	yes
srd5a2a	srd5a2a	srd5a2a	chr1:50422983-50429310	Con	Treat	OK	1.9112	3.094	1.61888	0.694994	0.69499	1.8903	0.0015	0.0284715	yes
sdr42e1	sdr42e1	sdr42e1	chr18:611897-616880	Con	Treat	OK	1.82416	2.95304	1.61885	0.694969	0.694974	2.38826	0.0001	0.00319778	yes
asip1	asip1	asip1	chr6:49977475-49984640	Con	Treat	OK	8.08744	13.0495	1.61355	0.69024	0.690241	2.27819	0.0003	0.00803072	yes
aqp8a.1	aqp8a.1	aqp8a.1	chr12:20244235-20251184	Con	Treat	OK	5.97471	9.63848	1.61321	0.689937	0.689936	3.00737	5e-05	0.00174035	yes
zgc:110712	zgc:110712	zgc:110712	chr11:11582377-11591449	Con	Treat	OK	9.22277	14.8663	1.61191	0.688774	0.688777	3.69955	5e-05	0.00174035	yes
arl11	arl11	arl11	chr1:45961404-45963290	Con	Treat	OK	3.12907	5.02218	1.60501	0.68258	0.682579	3.0336	5e-05	0.00174035	yes
slc6a11a	slc6a11a	slc6a11a	chr6:40631529-40648667	Con	Treat	OK	3.02065	4.83642	1.60112	0.679081	0.679081	3.35969	5e-05	0.00174035	yes
arpp19b	arpp19b	arpp19b	chr25:7529809-7539442	Con	Treat	OK	10.8012	17.2532	1.59734	0.675672	0.675669	3.46942	5e-05	0.00174035	yes
oaz2b	oaz2b	oaz2b	chr7:48015985-48023451	Con	Treat	OK	15.5529	24.7966	1.59434	0.672959	0.672958	3.64737	5e-05	0.00174035	yes
sult2st3	sult2st3	sult2st3	chr16:45016903-45035046	Con	Treat	OK	5.94717	9.47204	1.5927	0.671472	0.671473	3.62699	5e-05	0.00174035	yes
si:ch211-195b11.3	si:ch211-195b11.3	si:ch211-195b11.3	chr14:38445972-38451569	Con	Treat	OK	212.533	338.281	1.59166	0.670535	0.670534	4.65132	5e-05	0.00174035	yes
kcnf1a	kcnf1a	kcnf1a	chr20:33631190-33632675	Con	Treat	OK	2.23304	3.55407	1.59158	0.670463	0.670463	2.37829	0.00015	0.00451845	yes
si:ch73-234b20.5	si:ch73-234b20.5	si:ch73-234b20.5	chr10:4987461-4995752	Con	Treat	OK	5.13429	8.16908	1.59108	0.670009	0.670009	2.56063	5e-05	0.00174035	yes
krt97	krt97	krt97	chr22:11726374-11729423	Con	Treat	OK	180.832	286.856	1.58631	0.665677	0.665677	4.65953	5e-05	0.00174035	yes
lonrf1l	lonrf1l	lonrf1l	chr8:13731808-13750606	Con	Treat	OK	15.8635	25.1633	1.58624	0.66561	0.665614	4.33249	5e-05	0.00174035	yes
si:ch211-225b11.1	si:ch211-225b11.1	si:ch211-225b11.1	chr5:20282970-20310776	Con	Treat	OK	6.35552	10.0777	1.58566	0.665084	0.665089	3.92276	5e-05	0.00174035	yes
zgc:65997	zgc:65997	zgc:65997	chr17:23529172-23532043	Con	Treat	OK	6.97488	11.0402	1.58285	0.662526	0.662532	3.1864	5e-05	0.00174035	yes
zgc:158387	zgc:158387	zgc:158387	chr13:45339356-45345099	Con	Treat	OK	136.926	216.515	1.58126	0.661071	0.661072	4.52578	5e-05	0.00174035	yes
zgc:172271	zgc:172271	zgc:172271	chr6:40887078-40902082	Con	Treat	OK	1.28276	2.02648	1.57978	0.659725	0.659729	2.32995	0.00025	0.00689119	yes
btr02	btr02	btr02	chr3:49092998-49104578	Con	Treat	OK	7.4626	11.7789	1.57839	0.658455	0.658449	3.4425	5e-05	0.00174035	yes
si:ch211-214p16.1	si:ch211-214p16.1	si:ch211-214p16.1	chr17:25567095-25568466	Con	Treat	OK	7.03444	11.085	1.57582	0.656101	0.656103	2.45629	5e-05	0.00174035	yes
LOC100537295	LOC100537295	LOC100537295	chr2:329763-331721	Con	Treat	OK	416.989	653.381	1.5669	0.647915	0.647916	4.55882	5e-05	0.00174035	yes
LOC101887113	LOC101887113	LOC101887113	chr13:5352400-5358919	Con	Treat	OK	3.14486	4.91687	1.56346	0.644744	0.644745	2.18817	0.00045	0.0111708	yes
zgc:110788	zgc:110788	zgc:110788	chr6:36861735-36865987	Con	Treat	OK	3.95838	6.18236	1.56184	0.643248	0.643247	2.26827	0.00015	0.00451845	yes
cry3	cry3	cry3	chr25:13751061-13774718	Con	Treat	OK	26.0074	40.588	1.56063	0.642131	0.642134	4.13057	5e-05	0.00174035	yes
zgc:162150	zgc:162150	zgc:162150	chr16:28863079-28901900	Con	Treat	OK	5.09943	7.95051	1.5591	0.640711	0.640711	3.37909	5e-05	0.00174035	yes
ela3l	ela3l	ela3l	chr5:25511445-25518629	Con	Treat	OK	5.02293	7.82611	1.55808	0.639766	0.639767	2.49699	5e-05	0.00174035	yes
slc35d1b	slc35d1b	slc35d1b	chr2:5882004-5898444	Con	Treat	OK	6.14993	9.57666	1.5572	0.638953	0.638951	3.23483	5e-05	0.00174035	yes
crfb12	crfb12	crfb12	chr5:57002922-57016268	Con	Treat	OK	4.8547	7.5492	1.55503	0.636942	0.636941	3.4804	5e-05	0.00174035	yes
edn1	edn1	edn1	chr19:3435531-3440504	Con	Treat	OK	8.05296	12.5092	1.55337	0.635398	0.635403	3.20861	5e-05	0.00174035	yes
hsp70l	hsp70l	hsp70l	chr8:4741890-4744644	Con	Treat	OK	4.17305	6.4653	1.5493	0.631615	0.631617	3.21634	5e-05	0.00174035	yes
txn	txn	txn	chr7:24086073-24093347	Con	Treat	OK	51.588	79.7133	1.54519	0.627785	0.627786	3.69045	5e-05	0.00174035	yes
csf1b	csf1b	csf1b	chr8:37136162-37169981	Con	Treat	OK	7.14178	11.033	1.54485	0.62747	0.627476	3.14483	5e-05	0.00174035	yes
dusp23b	dusp23b	dusp23b	chr17:6119328-6125378	Con	Treat	OK	12.6832	19.5403	1.54064	0.623534	0.623536	3.17382	5e-05	0.00174035	yes
zgc:153154	zgc:153154	zgc:153154	chr24:16877093-16878973	Con	Treat	OK	49.7906	76.6126	1.5387	0.621708	0.621708	4.02416	5e-05	0.00174035	yes
s100z	s100z	s100z	chr21:7258021-7277684	Con	Treat	OK	6.99033	10.7441	1.53699	0.620112	0.620111	2.95929	5e-05	0.00174035	yes
higd1a	higd1a	higd1a	chr2:1825740-1830942	Con	Treat	OK	28.9743	44.5302	1.53689	0.62001	0.620009	3.79364	5e-05	0.00174035	yes
slc15a1b	slc15a1b	slc15a1b	chr6:12321571-12353184	Con	Treat	OK	1.66575	2.55812	1.53572	0.618912	0.618913	2.49571	5e-05	0.00174035	yes
dnph1	dnph1	dnph1	chr13:4089832-4095459	Con	Treat	OK	7.64883	11.7416	1.53508	0.618318	0.618311	2.39932	0.0001	0.00319778	yes
ucp2	ucp2	ucp2	chr10:36718936-36729621	Con	Treat	OK	136.737	209.164	1.52968	0.613231	0.613234	4.25288	5e-05	0.00174035	yes
upp1	upp1	upp1	chr16:16302230-16304638	Con	Treat	OK	11.0551	16.9076	1.52939	0.61296	0.612966	3.10588	5e-05	0.00174035	yes
zgc:112038	zgc:112038	zgc:112038	chr3:21070221-21087584	Con	Treat	OK	3.21294	4.91026	1.52828	0.611905	0.611905	2.20475	0.00025	0.00689119	yes
zgc:163083	zgc:163083	zgc:163083	chr3:44875667-44879166	Con	Treat	OK	4.57442	6.98668	1.52734	0.611018	0.611017	2.13114	0.00045	0.0111708	yes
zgc:123295	zgc:123295	zgc:123295	chr3:21059233-21068188	Con	Treat	OK	6.10805	9.31399	1.52487	0.608687	0.608687	3.06845	5e-05	0.00174035	yes
zgc:113142	zgc:113142	zgc:113142	chr17:51538173-51549171	Con	Treat	OK	1.88693	2.87532	1.52381	0.607682	0.607683	2.32135	0.0001	0.00319778	yes
gsr	gsr	gsr	chr14:38512654-38532781	Con	Treat	OK	13.3731	20.3621	1.52262	0.606552	0.606548	3.56448	5e-05	0.00174035	yes
porb	porb	porb	chr15:1891460-1921667	Con	Treat	OK	8.31708	12.6531	1.52134	0.605342	0.60534	3.30266	5e-05	0.00174035	yes
zgc:113279	zgc:113279	zgc:113279	chr15:17912567-17920856	Con	Treat	OK	10.9328	16.6142	1.51967	0.603754	0.603758	3.57676	5e-05	0.00174035	yes
ptgdsb	ptgdsb	ptgdsb	chr24:16882893-16884916	Con	Treat	OK	152.941	232.125	1.51774	0.601927	0.601927	4.12052	5e-05	0.00174035	yes
otop1	otop1	otop1	chr14:195916-204846	Con	Treat	OK	2.73003	4.14102	1.51684	0.601069	0.601069	2.36416	5e-05	0.00174035	yes
casp6	casp6	casp6	chr3:32829774-32834128	Con	Treat	OK	3.88737	5.89474	1.51638	0.600634	0.600633	2.65716	5e-05	0.00174035	yes
zgc:153253	zgc:153253	zgc:153253	chr21:19332165-19342654	Con	Treat	OK	5.61647	8.51587	1.51623	0.60049	0.60049	2.33642	5e-05	0.00174035	yes
pck1	pck1	pck1	chr6:60060317-60067174	Con	Treat	OK	14.4011	21.8248	1.5155	0.599789	0.599788	3.70859	5e-05	0.00174035	yes
si:ch211-229n2.7	si:ch211-229n2.7	si:ch211-229n2.7	chr8:14048188-14054181	Con	Treat	OK	7.24761	10.9773	1.51461	0.598946	0.598948	2.45974	5e-05	0.00174035	yes
sqrdl	sqrdl	sqrdl	chr25:32062480-32084406	Con	Treat	OK	19.3858	29.3328	1.51311	0.597515	0.597516	3.5844	5e-05	0.00174035	yes
stat1b	stat1b	stat1b	chr9:41417179-41445410	Con	Treat	OK	0.48023	0.725302	1.51032	0.594856	0.594854	1.71712	0.00325	0.0475166	yes
casp3b	casp3b	casp3b	chr14:4022952-4036126	Con	Treat	OK	11.3279	17.0976	1.50934	0.593913	0.593907	2.91037	5e-05	0.00174035	yes
zgc:162184	zgc:162184	zgc:162184	chr17:45671101-45695973	Con	Treat	OK	6.11394	9.20945	1.5063	0.591013	0.591011	3.2609	5e-05	0.00174035	yes
entpd8	entpd8	entpd8	chr6:41041614-41059834	Con	Treat	OK	1.89145	2.84644	1.5049	0.589666	0.589669	2.24867	0.00025	0.00689119	yes
si:dkey-228d14.5	si:dkey-228d14.5	si:dkey-228d14.5	chr13:18201695-18214862	Con	Treat	OK	2.53128	3.80065	1.50147	0.586379	0.586383	2.27541	0.00015	0.00451845	yes
scinla	scinla	scinla	chr6:23991140-24003722	Con	Treat	OK	298.172	447.081	1.49941	0.584391	0.584391	4.16605	5e-05	0.00174035	yes
chia.2	chia.2	chia.2	chr11:23764660-23770133	Con	Treat	OK	10.5348	15.7879	1.49864	0.583656	0.583654	3.20271	5e-05	0.00174035	yes
zgc:92041	zgc:92041	zgc:92041	chr22:7409676-7414406	Con	Treat	OK	17.5785	26.3416	1.49851	0.583531	0.583534	3.09873	5e-05	0.00174035	yes
mrpl34	mrpl34	mrpl34	chr2:24661813-24664532	Con	Treat	OK	34.0898	51.0491	1.49749	0.582545	0.582546	3.47466	5e-05	0.00174035	yes
zgc:92161	zgc:92161	zgc:92161	chr3:44898567-44912922	Con	Treat	OK	5.68236	8.49837	1.49557	0.580696	0.580697	2.93867	5e-05	0.00174035	yes
si:dkey-91f15.1	si:dkey-91f15.1	si:dkey-91f15.1	chr6:19002193-19005213	Con	Treat	OK	2.26701	3.3857	1.49346	0.578663	0.57866	2.24037	5e-05	0.00174035	yes
zgc:114120	zgc:114120	zgc:114120	chr24:36564854-36636429	Con	Treat	OK	5.56422	8.28331	1.48867	0.574028	0.574027	2.66274	5e-05	0.00174035	yes
pir	pir	pir	chr11:29670440-29689389	Con	Treat	OK	15.0708	22.4214	1.48774	0.57312	0.573114	3.34109	5e-05	0.00174035	yes
fstl3	fstl3	fstl3	chr22:18859893-18868412	Con	Treat	OK	28.0322	41.6993	1.48755	0.572938	0.572938	3.54489	5e-05	0.00174035	yes
ms4a17a.8	ms4a17a.8	ms4a17a.8	chr4:75060809-75078635	Con	Treat	OK	4.66192	6.92529	1.4855	0.57095	0.570949	2.27018	0.00025	0.00689119	yes
tspo	tspo	tspo	chr6:40580682-40585711	Con	Treat	OK	42.59	63.1912	1.48371	0.569209	0.569209	3.48205	5e-05	0.00174035	yes
fam169aa	fam169aa	fam169aa	chr5:50432910-50449988	Con	Treat	OK	14.2831	21.1811	1.48295	0.568468	0.568468	3.32819	5e-05	0.00174035	yes
mc1r	mc1r	mc1r	chr18:31248138-31249110	Con	Treat	OK	4.09006	6.05706	1.48092	0.566496	0.566496	2.07642	0.0004	0.0102028	yes
si:dkey-208k22.3	si:dkey-208k22.3	si:dkey-208k22.3	chr2:24709810-24713436	Con	Treat	OK	2.23664	3.30758	1.47882	0.564443	0.564438	2.3967	5e-05	0.00174035	yes
dusp22b	dusp22b	dusp22b	chr2:1011545-1028549	Con	Treat	OK	2.82713	4.16626	1.47367	0.559415	0.559414	2.04543	0.00055	0.0130304	yes
zgc:66484	zgc:66484	zgc:66484	chr9:45098466-45104915	Con	Treat	OK	8.03843	11.8309	1.47179	0.557574	0.557573	3.01159	5e-05	0.00174035	yes
prkchb	prkchb	prkchb	chr20:20463878-20510356	Con	Treat	OK	4.26042	6.26635	1.47083	0.55663	0.556631	2.82866	5e-05	0.00174035	yes
zgc:174704	zgc:174704	zgc:174704	chr4:48337864-48753881	Con	Treat	OK	2.3435	3.43875	1.46736	0.553219	0.553223	1.76651	0.0018	0.0320568	yes
lysmd4	lysmd4	lysmd4	chr18:24575663-24586140	Con	Treat	OK	7.96697	11.6756	1.4655	0.551394	0.55139	2.88597	5e-05	0.00174035	yes
ucp3	ucp3	ucp3	chr10:36706476-36712938	Con	Treat	OK	2.67508	3.91931	1.46512	0.551018	0.551017	2.15639	0.0004	0.0102028	yes
cyp2aa12	cyp2aa12	cyp2aa12	chr23:42327251-42340836	Con	Treat	OK	1.28161	1.87663	1.46428	0.550187	0.550192	1.90573	0.00125	0.0247013	yes
ccdc37	ccdc37	ccdc37	chr6:19982904-20003936	Con	Treat	OK	1.47989	2.16592	1.46357	0.54949	0.549491	1.85792	0.0018	0.0320568	yes
tfb1m	tfb1m	tfb1m	chr17:49137160-49197333	Con	Treat	OK	3.02943	4.42644	1.46115	0.5471	0.547102	2.27703	5e-05	0.00174035	yes
cyp2y3	cyp2y3	cyp2y3	chr15:98231-104342	Con	Treat	OK	32.2479	47.1032	1.46066	0.54662	0.54662	3.61106	5e-05	0.00174035	yes
hspb15	hspb15	hspb15	chr5:31721155-31722981	Con	Treat	OK	3.05029	4.45157	1.45939	0.545368	0.545368	2.08957	0.00035	0.00916139	yes
zgc:198419	zgc:198419	zgc:198419	chr3:31973460-31974961	Con	Treat	OK	9.05419	13.2105	1.45905	0.545028	0.545026	2.57252	5e-05	0.00174035	yes
zgc:194398	zgc:194398	zgc:194398	chr5:50455416-50458078	Con	Treat	OK	14.2066	20.726	1.4589	0.54488	0.544878	3.3604	5e-05	0.00174035	yes
zgc:174178	zgc:174178	zgc:174178	chr4:73944980-73966701	Con	Treat	OK	0.739024	1.07747	1.45796	0.543955	0.543954	1.91605	0.00135	0.0261598	yes
zgc:175088	zgc:175088	zgc:175088	chr11:41744839-41751001	Con	Treat	OK	139.751	203.649	1.45723	0.543226	0.54322	3.71211	5e-05	0.00174035	yes
crp3	crp3	crp3	chr24:38204714-38209408	Con	Treat	OK	7.29367	10.6194	1.45597	0.541985	0.541991	2.17342	0.0002	0.00574469	yes
mybpc2a	mybpc2a	mybpc2a	chr3:30126881-30186812	Con	Treat	OK	7.76438	11.2881	1.45383	0.53986	0.539863	3.23263	5e-05	0.00174035	yes
fabp10a	fabp10a	fabp10a	chr16:52626281-52631180	Con	Treat	OK	181.513	263.62	1.45235	0.538387	0.538386	3.455	5e-05	0.00174035	yes
slc25a15a	slc25a15a	slc25a15a	chr15:3267574-3294714	Con	Treat	OK	2.41809	3.50985	1.4515	0.537541	0.537541	1.96383	0.00115	0.0231122	yes
cbx7a	cbx7a	cbx7a	chr3:24855596-24864068	Con	Treat	OK	17.3242	25.1417	1.45125	0.537293	0.537291	3.29166	5e-05	0.00174035	yes
oprd1b	oprd1b	oprd1b	chr16:34206804-34220230	Con	Treat	OK	1.70295	2.44974	1.43853	0.524593	0.52459	1.99797	0.00075	0.0164759	yes
zgc:112160	zgc:112160	zgc:112160	chr7:34790654-34794980	Con	Treat	OK	7.21588	10.3742	1.43769	0.523753	0.523751	2.71437	5e-05	0.00174035	yes
pvalb3	pvalb3	pvalb3	chr12:17583346-17585643	Con	Treat	OK	13.6267	19.5782	1.43675	0.522812	0.52281	2.52415	5e-05	0.00174035	yes
zgc:162509	zgc:162509	zgc:162509	chr16:14075835-14086815	Con	Treat	OK	8.05749	11.5634	1.43511	0.521163	0.521167	2.94573	5e-05	0.00174035	yes
ccnd2b	ccnd2b	ccnd2b	chr4:5124443-5140190	Con	Treat	OK	25.4963	36.5402	1.43316	0.519197	0.519193	2.89031	5e-05	0.00174035	yes
calca	calca	calca	chr7:27409362-27414828	Con	Treat	OK	6.07391	8.70058	1.43245	0.518486	0.518485	2.26862	5e-05	0.00174035	yes
slc25a43	slc25a43	slc25a43	chr14:32544416-32553442	Con	Treat	OK	13.4766	19.2971	1.4319	0.517927	0.517926	2.99338	5e-05	0.00174035	yes
ctrl	ctrl	ctrl	chr15:37919281-37927576	Con	Treat	OK	9.08026	13.0015	1.43184	0.517873	0.517869	2.38524	0.00015	0.00451845	yes
nceh1b	nceh1b	nceh1b	chr24:26816661-26823520	Con	Treat	OK	2.83464	4.05206	1.42948	0.51549	0.51549	2.13326	0.00045	0.0111708	yes
adprm	adprm	adprm	chr12:90490-93167	Con	Treat	OK	3.35055	4.78944	1.42945	0.515459	0.51546	2.15251	0.0003	0.00803072	yes
cry1b	cry1b	cry1b	chr18:15138005-15161184	Con	Treat	OK	16.6002	23.6692	1.42584	0.51181	0.511816	3.26481	5e-05	0.00174035	yes
vip	vip	vip	chr13:46698119-46701707	Con	Treat	OK	15.1336	21.5759	1.4257	0.511666	0.511664	2.68312	5e-05	0.00174035	yes
fkbp5	fkbp5	fkbp5	chr6:41098521-41118517	Con	Treat	OK	63.2397	90.1449	1.42545	0.511415	0.511414	3.52719	5e-05	0.00174035	yes
ahr2	ahr2	ahr2	chr22:13021492-13139953	Con	Treat	OK	29.1739	41.4917	1.42222	0.508145	0.508145	3.53431	5e-05	0.00174035	yes
LOC553228	LOC553228	LOC553228	chr8:52492496-52504185	Con	Treat	OK	4.0009	5.68801	1.42168	0.507599	0.507599	2.13451	0.0004	0.0102028	yes
msxd	msxd	msxd	chr21:41284106-41312499	Con	Treat	OK	9.84738	13.969	1.41855	0.504417	0.504417	2.65666	5e-05	0.00174035	yes
nqo1	nqo1	nqo1	chr7:56401842-56420909	Con	Treat	OK	48.4221	68.6016	1.41674	0.502577	0.502577	3.30849	5e-05	0.00174035	yes
zgc:193593	zgc:193593	zgc:193593	chr17:24899363-24900804	Con	Treat	OK	56.1803	79.5042	1.41516	0.500967	0.500965	3.0618	5e-05	0.00174035	yes
znrd1	znrd1	znrd1	chr19:27750303-27755621	Con	Treat	OK	7.31033	10.3375	1.41409	0.499879	0.499879	1.86507	0.00155	0.0290385	yes
pparg	pparg	pparg	chr11:578964-642772	Con	Treat	OK	3.55211	5.02034	1.41334	0.499109	0.49911	2.05923	0.0004	0.0102028	yes
zgc:173594	zgc:173594	zgc:173594	chr3:32007823-32009369	Con	Treat	OK	10.6994	15.1051	1.41177	0.497506	0.497504	2.38846	0.0001	0.00319778	yes
ftr86	ftr86	ftr86	chr15:545649-555949	Con	Treat	OK	2.85941	4.02839	1.40882	0.494486	0.494488	2.23082	0.0002	0.00574469	yes
gstt1b	gstt1b	gstt1b	chr21:15617206-15624557	Con	Treat	OK	27.3453	38.4632	1.40657	0.492186	0.492183	2.96397	5e-05	0.00174035	yes
tmprss13b	tmprss13b	tmprss13b	chr5:37287941-37300242	Con	Treat	OK	3.20388	4.50526	1.40619	0.49179	0.491787	2.1241	0.0007	0.0157234	yes
hspb11	hspb11	hspb11	chr21:20347318-20348242	Con	Treat	OK	12.7249	17.8809	1.40519	0.490765	0.490761	2.53078	5e-05	0.00174035	yes
cox17	cox17	cox17	chr9:21424819-21427393	Con	Treat	OK	82.7176	116.105	1.40363	0.489164	0.489159	2.93165	5e-05	0.00174035	yes
zgc:66350	zgc:66350	zgc:66350	chr5:9542059-9577588	Con	Treat	OK	8.83271	12.3968	1.40351	0.48904	0.489046	1.95864	0.0012	0.0240426	yes
nfe2l2a	nfe2l2a	nfe2l2a	chr9:1652250-1678793	Con	Treat	OK	90.8461	127.27	1.40094	0.486396	0.486397	3.37402	5e-05	0.00174035	yes
ghdc	ghdc	ghdc	chr12:13489382-13511206	Con	Treat	OK	2.20947	3.09468	1.40064	0.48609	0.486091	1.98984	0.001	0.0206407	yes
foxq1b	foxq1b	foxq1b	chr20:26784849-26786306	Con	Treat	OK	18.8274	26.3677	1.4005	0.485938	0.48594	2.84093	5e-05	0.00174035	yes
zgc:112163	zgc:112163	zgc:112163	chr6:40876669-40877714	Con	Treat	OK	4.86964	6.81401	1.39928	0.484689	0.484689	1.91923	0.0013	0.0253422	yes
cxl34b.11	cxl34b.11	cxl34b.11	chr24:27391119-27394546	Con	Treat	OK	64.9895	90.8798	1.39838	0.483753	0.483752	2.60983	5e-05	0.00174035	yes
nppc	nppc	nppc	chr22:38628600-38635152	Con	Treat	OK	4.84992	6.77955	1.39787	0.483229	0.483229	1.84993	0.00215	0.0360639	yes
ctrb1	ctrb1	ctrb1	chr7:34804543-34807090	Con	Treat	OK	23.5203	32.8564	1.39694	0.482268	0.482267	2.60804	5e-05	0.00174035	yes
trpv1	trpv1	trpv1	chr5:41541775-41555901	Con	Treat	OK	1.65796	2.3157	1.39672	0.482039	0.48204	1.83146	0.00205	0.0350661	yes
sele	sele	sele	chr20:34066550-34074086	Con	Treat	OK	1.07778	1.50215	1.39374	0.478966	0.478965	1.9929	0.0005	0.012066	yes
slc9a2	slc9a2	slc9a2	chr9:6984101-7012982	Con	Treat	OK	4.32275	6.0193	1.39247	0.477646	0.477646	2.52407	5e-05	0.00174035	yes
hpdb	hpdb	hpdb	chr8:34797181-34807435	Con	Treat	OK	26.6489	37.1029	1.39229	0.477456	0.477454	2.97911	5e-05	0.00174035	yes
ctssb.2	ctssb.2	ctssb.2	chr16:29579872-29585332	Con	Treat	OK	6.53785	9.09818	1.39162	0.476762	0.476762	2.27519	0.0002	0.00574469	yes
kcnj11l	kcnj11l	kcnj11l	chr25:7490270-7496423	Con	Treat	OK	9.94445	13.8299	1.39072	0.475827	0.47583	2.56808	5e-05	0.00174035	yes
rdh12l	rdh12l	rdh12l	chr24:32659259-32667708	Con	Treat	OK	4.90391	6.81668	1.39005	0.475137	0.475137	2.00929	0.00055	0.0130304	yes
zgc:101562	zgc:101562	zgc:101562	chr20:2625691-2630385	Con	Treat	OK	3.67975	5.11317	1.38954	0.47461	0.474612	1.87772	0.00165	0.0302143	yes
slc25a48	slc25a48	slc25a48	chr14:25293357-25301737	Con	Treat	OK	5.26467	7.31419	1.3893	0.474355	0.474356	2.30338	0.0002	0.00574469	yes
blvra	blvra	blvra	chr2:50110399-50126474	Con	Treat	OK	7.48832	10.382	1.38643	0.47137	0.471369	2.25363	0.0002	0.00574469	yes
pacrg	pacrg	pacrg	chr17:27528250-27689783	Con	Treat	OK	4.25099	5.89122	1.38585	0.470768	0.470767	1.71289	0.00235	0.0380899	yes
zgc:110782	zgc:110782	zgc:110782	chr21:27156074-27158606	Con	Treat	OK	4.53559	6.28357	1.38539	0.470294	0.470295	1.89106	0.00115	0.0231122	yes
uevld	uevld	uevld	chr25:24083523-24105107	Con	Treat	OK	4.91592	6.80408	1.38409	0.468939	0.468938	2.38854	5e-05	0.00174035	yes
urp2	urp2	urp2	chr1:1452286-1466804	Con	Treat	OK	4.20843	5.82423	1.38394	0.468785	0.468785	1.77514	0.00205	0.0350661	yes
zgc:109934	zgc:109934	zgc:109934	chr3:31986955-31988641	Con	Treat	OK	16.9746	23.4888	1.38376	0.468595	0.468598	2.52836	5e-05	0.00174035	yes
ace2	ace2	ace2	chr11:29728645-29749160	Con	Treat	OK	2.83454	3.91853	1.38242	0.467198	0.467195	2.30944	0.0001	0.00319778	yes
zgc:172145	zgc:172145	zgc:172145	chr25:30847373-30856036	Con	Treat	OK	1.37103	1.89388	1.38136	0.466085	0.466084	1.78629	0.0021	0.0357799	yes
notum1a	notum1a	notum1a	chr3:57878595-57908666	Con	Treat	OK	7.69855	10.6314	1.38096	0.465673	0.465678	2.40281	5e-05	0.00174035	yes
mgst1.2	mgst1.2	mgst1.2	chr4:12720115-12726664	Con	Treat	OK	16.4043	22.604	1.37793	0.462504	0.462503	2.82176	5e-05	0.00174035	yes
si:ch211-117m20.5	si:ch211-117m20.5	si:ch211-117m20.5	chr5:30014379-30015583	Con	Treat	OK	1063.68	1465.67	1.37792	0.462496	0.462505	3.28059	5e-05	0.00174035	yes
fech	fech	fech	chr21:1622194-1644440	Con	Treat	OK	16.4484	22.6616	1.37774	0.462302	0.462303	2.61456	5e-05	0.00174035	yes
sebox	sebox	sebox	chr5:66693280-66703814	Con	Treat	OK	1.24412	1.71327	1.37709	0.461627	0.461621	1.92421	0.00135	0.0261598	yes
tatdn1	tatdn1	tatdn1	chr19:167005-169874	Con	Treat	OK	6.17261	8.49373	1.37604	0.460518	0.460517	1.8349	0.0016	0.0297179	yes
zgc:174935	zgc:174935	zgc:174935	chr16:17804514-17807141	Con	Treat	OK	13.6084	18.7216	1.37574	0.460206	0.460202	2.61016	5e-05	0.00174035	yes
c1qtnf1	c1qtnf1	c1qtnf1	chr12:33196584-33213911	Con	Treat	OK	5.58266	7.68012	1.37571	0.460176	0.460176	2.26171	5e-05	0.00174035	yes
anxa4	anxa4	anxa4	chr23:41839885-41841779	Con	Treat	OK	20.4679	28.1453	1.37509	0.459531	0.459532	2.82725	5e-05	0.00174035	yes
si:dkeyp-89c11.3	si:dkeyp-89c11.3	si:dkeyp-89c11.3	chr4:25637948-25658789	Con	Treat	OK	5.76582	7.92763	1.37494	0.459364	0.459363	2.40925	5e-05	0.00174035	yes
zgc:86586	zgc:86586	zgc:86586	chr8:13496759-13503782	Con	Treat	OK	10.6523	14.6215	1.37261	0.456926	0.456936	2.38357	5e-05	0.00174035	yes
si:ch211-68a17.7	si:ch211-68a17.7	si:ch211-68a17.7	chr25:18853602-18855367	Con	Treat	OK	19.719	27.042	1.37137	0.455615	0.455619	2.31749	0.0001	0.00319778	yes
cyp2n13	cyp2n13	cyp2n13	chr20:25616168-25623691	Con	Treat	OK	5.30138	7.26585	1.37056	0.454764	0.454763	2.29698	0.00015	0.00451845	yes
fbp2	fbp2	fbp2	chr5:44213919-44229465	Con	Treat	OK	5.87295	8.04368	1.36961	0.45377	0.453771	2.04796	0.00035	0.00916139	yes
pdk2b	pdk2b	pdk2b	chr19:5756659-5769491	Con	Treat	OK	21.8572	29.8923	1.36762	0.451665	0.451664	2.87217	5e-05	0.00174035	yes
guca1c	guca1c	guca1c	chr15:2925135-2940343	Con	Treat	OK	27.7958	37.9638	1.36581	0.449758	0.449758	2.85678	5e-05	0.00174035	yes
zgc:64189	zgc:64189	zgc:64189	chr14:27715520-27754446	Con	Treat	OK	1.48917	2.03172	1.36433	0.448193	0.448195	1.76642	0.0022	0.0365251	yes
imp4	imp4	imp4	chr5:26247029-26251851	Con	Treat	OK	26.0842	35.5432	1.36263	0.446397	0.446394	2.61177	5e-05	0.00174035	yes
mmp9	mmp9	mmp9	chr8:24260285-24274708	Con	Treat	OK	4.2797	5.83058	1.36238	0.44613	0.446131	2.34914	5e-05	0.00174035	yes
cyp46a1.3	cyp46a1.3	cyp46a1.3	chr20:5227891-5246623	Con	Treat	OK	11.8737	16.1729	1.36208	0.445809	0.445811	2.51347	5e-05	0.00174035	yes
il20ra	il20ra	il20ra	chr20:2572242-2592112	Con	Treat	OK	3.01874	4.10704	1.36051	0.444152	0.444154	2.17462	0.00025	0.00689119	yes
tlcd1	tlcd1	tlcd1	chr21:26043519-26053204	Con	Treat	OK	13.4642	18.3065	1.35964	0.443227	0.443227	2.28163	5e-05	0.00174035	yes
ccdc125	ccdc125	ccdc125	chr5:25571410-25581710	Con	Treat	OK	4.83813	6.57309	1.3586	0.442122	0.442122	2.00745	0.0004	0.0102028	yes
sqlea	sqlea	sqlea	chr16:43497262-43509555	Con	Treat	OK	3.23021	4.38705	1.35813	0.441623	0.441624	2.02114	0.0004	0.0102028	yes
faub	faub	faub	chr10:27028379-27030120	Con	Treat	OK	23.6617	32.1189	1.35742	0.440869	0.44087	2.31655	5e-05	0.00174035	yes
slc25a33	slc25a33	slc25a33	chr23:29934701-29952102	Con	Treat	OK	29.966	40.6761	1.35741	0.440855	0.440855	2.80099	5e-05	0.00174035	yes
vwf	vwf	vwf	chr18:7191181-7269043	Con	Treat	OK	0.689157	0.935175	1.35698	0.440404	0.440403	1.97489	0.00045	0.0111708	yes
keap1a	keap1a	keap1a	chr2:41985606-42011622	Con	Treat	OK	8.52166	11.55	1.35537	0.438686	0.438684	2.53548	5e-05	0.00174035	yes
pappaa	pappaa	pappaa	chr5:69637823-69746669	Con	Treat	OK	1.75451	2.3766	1.35457	0.437831	0.437828	1.81669	0.0019	0.0334251	yes
fam210a	fam210a	fam210a	chr16:30646500-30654803	Con	Treat	OK	10.5617	14.3039	1.35432	0.437566	0.437559	2.3378	0.0001	0.00319778	yes
abhd2a	abhd2a	abhd2a	chr7:13573175-13611473	Con	Treat	OK	34.5941	46.8289	1.35367	0.436873	0.436873	2.80596	5e-05	0.00174035	yes
tmprss13a	tmprss13a	tmprss13a	chr15:12394603-12428998	Con	Treat	OK	11.9306	16.1351	1.35241	0.435536	0.435536	2.48086	5e-05	0.00174035	yes
wu:fj16a03	wu:fj16a03	wu:fj16a03	chr13:2774412-2779549	Con	Treat	OK	267.729	361.995	1.35209	0.435196	0.435198	2.84218	5e-05	0.00174035	yes
si:dkeyp-98a7.1	si:dkeyp-98a7.1	si:dkeyp-98a7.1	chr22:25652257-25657693	Con	Treat	OK	6.24229	8.4373	1.35164	0.434706	0.434706	2.35727	5e-05	0.00174035	yes
osgn1	osgn1	osgn1	chr6:50696161-50705470	Con	Treat	OK	18.2375	24.6403	1.35108	0.434112	0.434116	2.61498	5e-05	0.00174035	yes
slc51a	slc51a	slc51a	chr24:24816725-24837773	Con	Treat	OK	7.97891	10.7786	1.35089	0.433906	0.433901	2.3056	5e-05	0.00174035	yes
rag1	rag1	rag1	chr25:8927550-8931660	Con	Treat	OK	2.20491	2.9748	1.34917	0.432073	0.432075	2.02184	0.0007	0.0157234	yes
slc16a12b	slc16a12b	slc16a12b	chr12:16845841-16865093	Con	Treat	OK	13.8955	18.722	1.34734	0.430117	0.43012	2.58684	5e-05	0.00174035	yes
psme1	psme1	psme1	chr24:12801449-12810062	Con	Treat	OK	8.67251	11.6818	1.34699	0.429741	0.429745	2.14294	0.0003	0.00803072	yes
avil	avil	avil	chr11:206956-220893	Con	Treat	OK	1.91669	2.58146	1.34683	0.42957	0.42957	1.76157	0.00265	0.0416021	yes
zgc:113314	zgc:113314	zgc:113314	chr9:30610751-30616365	Con	Treat	OK	6.84782	9.213	1.34539	0.428026	0.428027	2.14655	0.00025	0.00689119	yes
sqstm1	sqstm1	sqstm1	chr14:16460385-16465752	Con	Treat	OK	25.4994	34.2949	1.34493	0.427531	0.427529	2.68796	5e-05	0.00174035	yes
neu3.2	neu3.2	neu3.2	chr21:21760073-21762654	Con	Treat	OK	7.65557	10.2931	1.34452	0.427096	0.427092	2.19734	5e-05	0.00174035	yes
foxg1d	foxg1d	foxg1d	chr13:47153-49913	Con	Treat	OK	4.19815	5.63744	1.34284	0.425286	0.425284	2.21883	5e-05	0.00174035	yes
ahsa1a	ahsa1a	ahsa1a	chr20:27068131-27075090	Con	Treat	OK	9.52173	12.783	1.34251	0.424931	0.424932	2.26251	5e-05	0.00174035	yes
pon3	pon3	pon3	chr16:24747220-24753609	Con	Treat	OK	9.66444	12.9742	1.34247	0.424888	0.424887	2.21155	0.0003	0.00803072	yes
znf395b	znf395b	znf395b	chr20:34834860-34851738	Con	Treat	OK	23.7859	31.8772	1.34017	0.422418	0.42242	2.71071	5e-05	0.00174035	yes
ovol1	ovol1	ovol1	chr7:19583600-19596058	Con	Treat	OK	8.13629	10.9034	1.34009	0.422335	0.422335	2.36181	0.00015	0.00451845	yes
abcc4	abcc4	abcc4	chr6:7165534-7234620	Con	Treat	OK	10.465	14.0228	1.33997	0.422202	0.422201	2.7351	5e-05	0.00174035	yes
atoh8	atoh8	atoh8	chr14:9201314-9216363	Con	Treat	OK	17.0065	22.7677	1.33876	0.420902	0.420899	2.56127	5e-05	0.00174035	yes
pou2f3	pou2f3	pou2f3	chr5:57880581-57932598	Con	Treat	OK	5.32367	7.12626	1.3386	0.420724	0.420725	2.20216	0.0003	0.00803072	yes
c10h21orf59	c10h21orf59	c10h21orf59	chr10:33629977-33635251	Con	Treat	OK	18.7251	25.0244	1.33641	0.418362	0.418361	2.44034	5e-05	0.00174035	yes
si:ch211-175m2.5	si:ch211-175m2.5	si:ch211-175m2.5	chr14:20935338-20940802	Con	Treat	OK	5.41397	7.23457	1.33628	0.41822	0.418221	1.83536	0.00125	0.0247013	yes
nmnat1	nmnat1	nmnat1	chr23:29628049-29643286	Con	Treat	OK	6.92242	9.23736	1.33441	0.416204	0.416203	2.10494	0.0004	0.0102028	yes
abhd4	abhd4	abhd4	chr2:52052392-52064349	Con	Treat	OK	14.1875	18.931	1.33434	0.41613	0.416134	2.33994	0.0001	0.00319778	yes
pvalb7	pvalb7	pvalb7	chr22:29219500-29302854	Con	Treat	OK	95.4713	127.359	1.334	0.415762	0.415766	2.75708	5e-05	0.00174035	yes
ccdc127a	ccdc127a	ccdc127a	chr16:43444207-43446748	Con	Treat	OK	4.8756	6.49925	1.33302	0.414693	0.414694	1.95506	0.0005	0.012066	yes
rab11al	rab11al	rab11al	chr16:46758370-46775050	Con	Treat	OK	19.6713	26.2093	1.33236	0.413987	0.413984	2.47863	0.0001	0.00319778	yes
slc14a2	slc14a2	slc14a2	chr5:51521468-51531231	Con	Treat	OK	4.88011	6.49739	1.3314	0.412947	0.412947	2.20924	0.0002	0.00574469	yes
ttr	ttr	ttr	chr20:6098574-6114034	Con	Treat	OK	13.9422	18.5586	1.33111	0.41263	0.412636	2.12383	0.00035	0.00916139	yes
impact	impact	impact	chr22:2944199-3010380	Con	Treat	OK	14.4923	19.2829	1.33056	0.412035	0.412035	2.17614	0.0001	0.00319778	yes
arhgap17a	arhgap17a	arhgap17a	chr12:20290689-20339878	Con	Treat	OK	6.29869	8.38035	1.33049	0.411959	0.411958	1.94097	0.00075	0.0164759	yes
aqp3b	aqp3b	aqp3b	chr21:16943504-16952130	Con	Treat	OK	7.28583	9.69273	1.33035	0.41181	0.41181	1.80802	0.00195	0.0339823	yes
zgc:101851	zgc:101851	zgc:101851	chr9:900885-904718	Con	Treat	OK	17.1526	22.8176	1.33027	0.41172	0.411723	2.16571	0.00015	0.00451845	yes
scel	scel	scel	chr9:17298500-17326877	Con	Treat	OK	73.4314	97.6146	1.32933	0.4107	0.4107	2.82248	5e-05	0.00174035	yes
si:dkey-22i16.3	si:dkey-22i16.3	si:dkey-22i16.3	chr1:43200801-43204099	Con	Treat	OK	70.144	93.2037	1.32875	0.410068	0.410067	2.70927	5e-05	0.00174035	yes
slc25a47a	slc25a47a	slc25a47a	chr20:53839113-53852409	Con	Treat	OK	3.24636	4.31036	1.32775	0.408985	0.408988	2.14711	0.00015	0.00451845	yes
capn12	capn12	capn12	chr18:36683645-36748629	Con	Treat	OK	7.13387	9.4622	1.32638	0.407491	0.407491	2.24321	5e-05	0.00174035	yes
zgc:112263	zgc:112263	zgc:112263	chr8:18164621-18167617	Con	Treat	OK	8.55047	11.3404	1.32629	0.407396	0.407392	2.06509	0.0001	0.00319778	yes
urah	urah	urah	chr18:31038041-31045193	Con	Treat	OK	14.7397	19.5383	1.32556	0.406598	0.406594	1.97319	0.0005	0.012066	yes
tescb	tescb	tescb	chr5:31541728-31548374	Con	Treat	OK	6.80092	9.01356	1.32534	0.406367	0.406368	2.09624	0.0001	0.00319778	yes
dimt1l	dimt1l	dimt1l	chr8:17148899-17156784	Con	Treat	OK	10.6334	14.0924	1.3253	0.406314	0.406308	2.16318	0.00025	0.00689119	yes
cant1b	cant1b	cant1b	chr11:44712013-44724460	Con	Treat	OK	20.3339	26.9483	1.32529	0.406307	0.406307	2.52566	5e-05	0.00174035	yes
neil1	neil1	neil1	chr25:26383937-26389872	Con	Treat	OK	21.0232	27.8379	1.32415	0.405068	0.405068	2.40637	5e-05	0.00174035	yes
phkg1a	phkg1a	phkg1a	chr15:5734678-5754680	Con	Treat	OK	12.1237	16.0444	1.32339	0.40424	0.40424	2.44593	5e-05	0.00174035	yes
hsd17b12a	hsd17b12a	hsd17b12a	chr25:29753047-29787552	Con	Treat	OK	30.6589	40.5523	1.32269	0.403478	0.40348	2.6125	5e-05	0.00174035	yes
zgc:158404	zgc:158404	zgc:158404	chr12:30427758-30434054	Con	Treat	OK	10.6091	14.012	1.32075	0.401361	0.401355	2.25835	0.0001	0.00319778	yes
si:dkeyp-55f12.3	si:dkeyp-55f12.3	si:dkeyp-55f12.3	chr20:27191817-27193206	Con	Treat	OK	26.8156	35.3425	1.31798	0.398332	0.39833	2.07935	0.00035	0.00916139	yes
zgc:193505	zgc:193505	zgc:193505	chr13:22545334-22548040	Con	Treat	OK	49.7855	65.5981	1.31761	0.397928	0.397929	2.5297	5e-05	0.00174035	yes
dbpa	dbpa	dbpa	chr19:10259263-10276628	Con	Treat	OK	22.3808	29.4869	1.31751	0.397813	0.397813	2.25474	5e-05	0.00174035	yes
ccl25b	ccl25b	ccl25b	chr11:6264423-6268462	Con	Treat	OK	38.0644	50.144	1.31735	0.397635	0.397637	2.31194	5e-05	0.00174035	yes
gbp	gbp	gbp	chr16:41004448-41005804	Con	Treat	OK	17.7763	23.4094	1.31689	0.397133	0.397132	2.25517	0.00015	0.00451845	yes
pvalb8	pvalb8	pvalb8	chr3:60921630-60930162	Con	Treat	OK	136.727	179.977	1.31632	0.396514	0.396516	2.66242	5e-05	0.00174035	yes
nppcl	nppcl	nppcl	chr16:17296273-17299777	Con	Treat	OK	12.1034	15.9315	1.31628	0.39647	0.396475	1.90658	0.00065	0.0150159	yes
capn2l	capn2l	capn2l	chr22:26617034-26646978	Con	Treat	OK	12.9024	16.9658	1.31493	0.39499	0.39499	2.39307	5e-05	0.00174035	yes
wu:fc46h12	wu:fc46h12	wu:fc46h12	chr2:7684711-7693250	Con	Treat	OK	276.419	363.356	1.31451	0.394527	0.394528	2.74135	5e-05	0.00174035	yes
msmo1	msmo1	msmo1	chr1:20223613-20235800	Con	Treat	OK	20.8083	27.3493	1.31435	0.394345	0.394344	2.36148	5e-05	0.00174035	yes
s100a10b	s100a10b	s100a10b	chr16:23482752-23484247	Con	Treat	OK	280.791	368.809	1.31346	0.393377	0.393374	2.69598	5e-05	0.00174035	yes
lgals3l	lgals3l	lgals3l	chr17:10668624-10682374	Con	Treat	OK	47.9447	62.9509	1.31299	0.392856	0.392856	2.59359	5e-05	0.00174035	yes
hsf2	hsf2	hsf2	chr20:40578465-40590098	Con	Treat	OK	46.6859	61.2608	1.31219	0.391977	0.391977	2.62422	5e-05	0.00174035	yes
zgc:153952	zgc:153952	zgc:153952	chr3:16692184-16723109	Con	Treat	OK	9.48706	12.4453	1.31182	0.391568	0.391566	2.26226	5e-05	0.00174035	yes
cpa5	cpa5	cpa5	chr25:18363528-18374295	Con	Treat	OK	16.5622	21.7027	1.31038	0.38998	0.389981	2.18046	0.00025	0.00689119	yes
pts	pts	pts	chr12:306024-309051	Con	Treat	OK	32.8475	43.0286	1.30995	0.389512	0.389514	2.27157	0.0001	0.00319778	yes
atox1	atox1	atox1	chr14:25685713-25688517	Con	Treat	OK	73.0646	95.7049	1.30987	0.38942	0.38942	2.36814	5e-05	0.00174035	yes
abcb6a	abcb6a	abcb6a	chr1:5437409-5460831	Con	Treat	OK	4.90265	6.41967	1.30943	0.388937	0.388939	2.01786	0.0004	0.0102028	yes
stk35	stk35	stk35	chr23:41844305-41867519	Con	Treat	OK	40.3628	52.8134	1.30847	0.387878	0.387876	2.55665	5e-05	0.00174035	yes
lipg	lipg	lipg	chr8:32367703-32376773	Con	Treat	OK	10.6299	13.9041	1.30802	0.387382	0.387381	2.21707	0.0002	0.00574469	yes
stx11b.1	stx11b.1	stx11b.1	chr20:26639081-26642087	Con	Treat	OK	29.3558	38.3704	1.30708	0.386348	0.386347	2.41017	5e-05	0.00174035	yes
nifk	nifk	nifk	chr9:38348802-38352284	Con	Treat	OK	35.276	46.1054	1.30699	0.386249	0.386248	2.41227	5e-05	0.00174035	yes
moxd1l	moxd1l	moxd1l	chr20:43186700-43209012	Con	Treat	OK	8.74802	11.4324	1.30686	0.3861	0.3861	1.99724	0.00075	0.0164759	yes
cyp2k16	cyp2k16	cyp2k16	chr3:12613498-12629309	Con	Treat	OK	9.87942	12.9086	1.30662	0.385834	0.385834	2.07927	0.00025	0.00689119	yes
trub1	trub1	trub1	chr12:29921803-29928996	Con	Treat	OK	14.3713	18.7744	1.30638	0.385576	0.385584	1.9995	0.0005	0.012066	yes
chrna4b	chrna4b	chrna4b	chr11:12924600-12940741	Con	Treat	OK	3.61957	4.72816	1.30628	0.385461	0.385457	1.8911	0.0008	0.0172819	yes
nol12	nol12	nol12	chr3:1381726-1387384	Con	Treat	OK	10.1206	13.2171	1.30596	0.385111	0.38511	2.01457	0.0005	0.012066	yes
uap1	uap1	uap1	chr6:35052812-35068762	Con	Treat	OK	20.7048	27.0184	1.30493	0.383977	0.383977	2.40687	5e-05	0.00174035	yes
sox19b	sox19b	sox19b	chr7:26223391-26226754	Con	Treat	OK	14.0833	18.3599	1.30366	0.382573	0.382571	2.33885	0.0002	0.00574469	yes
thy1	thy1	thy1	chr5:29193944-29203100	Con	Treat	OK	24.0529	31.3558	1.30362	0.382521	0.38252	1.99698	0.0009	0.0190926	yes
hk2	hk2	hk2	chr5:13370122-13503993	Con	Treat	OK	5.99013	7.80805	1.30349	0.382375	0.382374	2.10834	0.00015	0.00451845	yes
adrb1	adrb1	adrb1	chr12:30327439-30328660	Con	Treat	OK	7.0735	9.21271	1.30243	0.381201	0.381201	1.85506	0.0014	0.0269677	yes
smim4	smim4	smim4	chr23:19749436-19751590	Con	Treat	OK	20.54	26.7262	1.30118	0.379819	0.379818	2.00963	0.00035	0.00916139	yes
fgf3	fgf3	fgf3	chr7:54336589-54338942	Con	Treat	OK	11.1298	14.4791	1.30093	0.379544	0.379548	1.77205	0.0017	0.0306969	yes
slc1a8b	slc1a8b	slc1a8b	chr2:37128121-37139894	Con	Treat	OK	9.03343	11.7453	1.3002	0.378738	0.378742	2.00332	0.0007	0.0157234	yes
hiat1b	hiat1b	hiat1b	chr22:10684028-10705570	Con	Treat	OK	5.43752	7.06714	1.2997	0.378178	0.378179	2.06672	0.00035	0.00916139	yes
sertad2b	sertad2b	sertad2b	chr13:24370512-24394095	Con	Treat	OK	6.66258	8.65851	1.29957	0.378038	0.378037	2.33057	5e-05	0.00174035	yes
si:ch211-140m22.7	si:ch211-140m22.7	si:ch211-140m22.7	chr9:19678649-19700065	Con	Treat	OK	49.3303	64.0888	1.29918	0.377598	0.377599	2.28039	5e-05	0.00174035	yes
ogn	ogn	ogn	chr22:10411321-10484287	Con	Treat	OK	72.0496	93.5821	1.29886	0.377242	0.377242	1.84966	0.00105	0.021468	yes
tefb	tefb	tefb	chr3:5142980-5157785	Con	Treat	OK	57.875	75.107	1.29775	0.376007	0.376008	2.54896	5e-05	0.00174035	yes
si:dkey-222p3.1	si:dkey-222p3.1	si:dkey-222p3.1	chr22:28257561-28276827	Con	Treat	OK	7.7172	10.0045	1.29639	0.3745	0.374496	1.87261	0.0008	0.0172819	yes
si:ch211-217k17.7	si:ch211-217k17.7	si:ch211-217k17.7	chr1:51817271-51826584	Con	Treat	OK	45.6774	59.1337	1.29459	0.3725	0.372497	2.3708	5e-05	0.00174035	yes
aoc2	aoc2	aoc2	chr3:32792471-32795891	Con	Treat	OK	44.9662	58.1996	1.2943	0.372168	0.372169	2.53043	5e-05	0.00174035	yes
tnks1bp1	tnks1bp1	tnks1bp1	chr5:5953641-6004897	Con	Treat	OK	1.57935	2.04351	1.29389	0.371718	0.371722	1.72913	0.003	0.044769	yes
mrto4	mrto4	mrto4	chr11:41226570-41241747	Con	Treat	OK	28.616	36.9957	1.29283	0.370536	0.370537	1.70769	0.00325	0.0475166	yes
zgc:113443	zgc:113443	zgc:113443	chr3:7417226-7429997	Con	Treat	OK	4.90125	6.3349	1.29251	0.370172	0.370172	1.91486	0.001	0.0206407	yes
col28a1a	col28a1a	col28a1a	chr9:48601077-48673211	Con	Treat	OK	2.02514	2.61576	1.29164	0.369209	0.369211	1.79097	0.00195	0.0339823	yes
smim12	smim12	smim12	chr19:37548554-37552332	Con	Treat	OK	15.1867	19.6149	1.29158	0.369142	0.369144	1.97241	0.00035	0.00916139	yes
pvalb4	pvalb4	pvalb4	chr3:60943489-60953143	Con	Treat	OK	344.989	444.955	1.28977	0.367109	0.367109	2.5304	5e-05	0.00174035	yes
ing5b	ing5b	ing5b	chr2:36623548-36626197	Con	Treat	OK	9.51341	12.2623	1.28895	0.366195	0.366191	1.83233	0.0013	0.0253422	yes
pus3	pus3	pus3	chr24:36429566-36441588	Con	Treat	OK	4.91351	6.33211	1.28871	0.365932	0.365934	1.75127	0.0024	0.0385157	yes
arid4b	arid4b	arid4b	chr13:49253723-49294707	Con	Treat	OK	41.2319	53.1346	1.28868	0.365891	0.365889	2.26667	5e-05	0.00174035	yes
ankha	ankha	ankha	chr24:10208760-10253891	Con	Treat	OK	2.74003	3.53048	1.28848	0.365673	0.365673	1.77234	0.00225	0.0368835	yes
s100t	s100t	s100t	chr16:22766427-22767996	Con	Treat	OK	137.426	177.061	1.28841	0.365591	0.365588	2.42332	5e-05	0.00174035	yes
lmo7b	lmo7b	lmo7b	chr1:33634280-33718054	Con	Treat	OK	2.17019	2.79605	1.28839	0.365569	0.365566	1.87155	0.0013	0.0253422	yes
tnnt2a	tnnt2a	tnnt2a	chr23:5719259-5751073	Con	Treat	OK	20.2543	26.0774	1.2875	0.364572	0.364572	1.99568	0.0008	0.0172819	yes
col1a1a	col1a1a	col1a1a	chr3:23090625-23107145	Con	Treat	OK	155.905	200.727	1.2875	0.364567	0.364562	2.5997	5e-05	0.00174035	yes
prrx1a	prrx1a	prrx1a	chr2:23509598-23516752	Con	Treat	OK	45.4663	58.5202	1.28711	0.364137	0.364137	2.38095	5e-05	0.00174035	yes
zgc:86609	zgc:86609	zgc:86609	chr8:8647541-8660028	Con	Treat	OK	9.09404	11.7009	1.28666	0.363626	0.363624	1.9298	0.00075	0.0164759	yes
mid1ip1l	mid1ip1l	mid1ip1l	chr14:41099114-41101739	Con	Treat	OK	40.6552	52.3057	1.28657	0.363528	0.363528	2.28956	5e-05	0.00174035	yes
zgc:113054	zgc:113054	zgc:113054	chr6:43452768-43477221	Con	Treat	OK	28.2794	36.3707	1.28612	0.363025	0.363027	2.35709	5e-05	0.00174035	yes
agmo	agmo	agmo	chr15:34476752-34560546	Con	Treat	OK	11.2355	14.4497	1.28608	0.362975	0.362971	2.03113	0.00045	0.0111708	yes
gpx3	gpx3	gpx3	chr14:50456583-50472642	Con	Treat	OK	14.6342	18.8195	1.28599	0.362884	0.362889	1.81922	0.00095	0.0198933	yes
sult1st1	sult1st1	sult1st1	chr8:46491217-46500978	Con	Treat	OK	51.4696	66.1883	1.28597	0.362856	0.362858	2.34933	0.00015	0.00451845	yes
nr1i2	nr1i2	nr1i2	chr9:9524572-9584580	Con	Treat	OK	10.7583	13.8335	1.28584	0.362716	0.362714	2.11146	0.00055	0.0130304	yes
entpd3	entpd3	entpd3	chr16:8344473-8367122	Con	Treat	OK	16.4281	21.0861	1.28354	0.360127	0.360124	2.17245	5e-05	0.00174035	yes
zgc:158420	zgc:158420	zgc:158420	chr7:64319005-64350390	Con	Treat	OK	3.03192	3.88716	1.28208	0.358485	0.358484	1.87368	0.00135	0.0261598	yes
doc2d	doc2d	doc2d	chr8:13812293-13918167	Con	Treat	OK	10.4847	13.4409	1.28195	0.358344	0.358344	1.91265	0.00115	0.0231122	yes
vamp8	vamp8	vamp8	chr5:27671258-27679208	Con	Treat	OK	33.5051	42.9361	1.28148	0.35781	0.357809	2.30686	5e-05	0.00174035	yes
uqcc2	uqcc2	uqcc2	chr6:40574840-40579572	Con	Treat	OK	54.2941	69.5621	1.28121	0.357506	0.357505	1.77745	0.00125	0.0247013	yes
tmem238	tmem238	tmem238	chr19:10412431-10414022	Con	Treat	OK	26.914	34.4709	1.28078	0.357022	0.357022	2.05476	0.00025	0.00689119	yes
cyba	cyba	cyba	chr18:31094932-31097288	Con	Treat	OK	10.9942	14.0672	1.27951	0.355593	0.35559	1.88207	0.001	0.0206407	yes
stoml3b	stoml3b	stoml3b	chr10:24671778-24678779	Con	Treat	OK	7.02061	8.97937	1.279	0.355018	0.355019	1.69759	0.00305	0.0453068	yes
zgc:158654	zgc:158654	zgc:158654	chr6:23652816-23681772	Con	Treat	OK	7.45785	9.53449	1.27845	0.354396	0.354396	1.74714	0.0021	0.0357799	yes
uxt	uxt	uxt	chr8:8660499-8665846	Con	Treat	OK	11.1626	14.2663	1.27804	0.353938	0.353941	1.74062	0.00215	0.0360639	yes
styk1	styk1	styk1	chr16:32014339-32022235	Con	Treat	OK	20.8825	26.6872	1.27797	0.353854	0.353855	2.21158	0.00015	0.00451845	yes
pck2	pck2	pck2	chr24:12775600-12794135	Con	Treat	OK	30.2141	38.6074	1.27779	0.353655	0.353657	2.36538	5e-05	0.00174035	yes
mafa	mafa	mafa	chr6:32714687-32718627	Con	Treat	OK	8.10977	10.36	1.27747	0.353291	0.353288	2.12773	5e-05	0.00174035	yes
sgk3	sgk3	sgk3	chr24:23613335-23639459	Con	Treat	OK	20.9749	26.7689	1.27623	0.351894	0.351895	2.27752	5e-05	0.00174035	yes
hlfa	hlfa	hlfa	chr3:11619687-11657929	Con	Treat	OK	11.4432	14.5993	1.27581	0.351409	0.351416	1.9428	0.0007	0.0157234	yes
coa3	coa3	coa3	chr12:3627870-3630758	Con	Treat	OK	33.8222	43.1176	1.27483	0.350306	0.350309	1.97291	0.00075	0.0164759	yes
rnf114	rnf114	rnf114	chr23:3560740-3568727	Con	Treat	OK	16.0301	20.4305	1.27451	0.349941	0.349942	1.89627	0.00095	0.0198933	yes
nansa	nansa	nansa	chr1:11649066-11657988	Con	Treat	OK	46.2324	58.9151	1.27432	0.349733	0.349734	2.25165	0.00015	0.00451845	yes
itpkcb	itpkcb	itpkcb	chr18:35454486-35485650	Con	Treat	OK	17.4599	22.2407	1.27382	0.349157	0.349158	2.29823	5e-05	0.00174035	yes
anxa1b	anxa1b	anxa1b	chr5:64333290-64348374	Con	Treat	OK	107.995	137.558	1.27374	0.349076	0.349082	2.40648	5e-05	0.00174035	yes
si:ch211-219a4.3	si:ch211-219a4.3	si:ch211-219a4.3	chr9:23954717-23968628	Con	Treat	OK	2.98282	3.79677	1.27288	0.348096	0.348098	1.87938	0.0008	0.0172819	yes
idh1	idh1	idh1	chr9:28293872-28317288	Con	Treat	OK	114.645	145.899	1.27262	0.347797	0.347796	2.41943	5e-05	0.00174035	yes
tuft1b	tuft1b	tuft1b	chr19:7816231-7829928	Con	Treat	OK	8.08018	10.2828	1.2726	0.347774	0.347776	1.81388	0.00195	0.0339823	yes
zgc:171534	zgc:171534	zgc:171534	chr13:200405-207027	Con	Treat	OK	5.25414	6.68268	1.27189	0.346972	0.346971	1.80984	0.00155	0.0290385	yes
ostf1	ostf1	ostf1	chr5:6164223-6182875	Con	Treat	OK	19.2009	24.4034	1.27095	0.345908	0.345908	2.06885	0.0003	0.00803072	yes
hgd	hgd	hgd	chr24:23814377-23825869	Con	Treat	OK	34.272	43.531	1.27016	0.345013	0.345012	2.19589	0.0001	0.00319778	yes
col10a1a	col10a1a	col10a1a	chr17:15534149-15538918	Con	Treat	OK	300.049	381.11	1.27016	0.345009	0.345009	2.45734	5e-05	0.00174035	yes
scarb1	scarb1	scarb1	chr10:44853207-44899173	Con	Treat	OK	8.96868	11.39	1.26998	0.3448	0.344798	1.80793	0.00145	0.027807	yes
tnni1al	tnni1al	tnni1al	chr25:19992419-19998866	Con	Treat	OK	24.5941	31.2317	1.26989	0.344699	0.344697	1.87453	0.0013	0.0253422	yes
csf1a	csf1a	csf1a	chr11:23012229-23044164	Con	Treat	OK	4.6093	5.85075	1.26934	0.344074	0.344073	1.76725	0.0026	0.0411155	yes
dlx4b	dlx4b	dlx4b	chr12:5684659-5693772	Con	Treat	OK	11.7939	14.9679	1.26912	0.343831	0.34383	1.7855	0.0023	0.0374666	yes
igfbp7	igfbp7	igfbp7	chr14:51653606-51664673	Con	Treat	OK	29.6698	37.6457	1.26882	0.34349	0.343488	2.14157	0.00015	0.00451845	yes
zgc:174275	zgc:174275	zgc:174275	chr4:54385327-54398233	Con	Treat	OK	5.2342	6.64123	1.26881	0.343481	0.343481	1.73048	0.0025	0.0397763	yes
smim20	smim20	smim20	chr7:61693885-61699751	Con	Treat	OK	22.7829	28.9062	1.26877	0.343428	0.34343	1.73134	0.0022	0.0365251	yes
tesca	tesca	tesca	chr5:11340770-11364207	Con	Treat	OK	4.09353	5.19139	1.26819	0.342775	0.342774	1.7335	0.00335	0.0487044	yes
tnni2b.2	tnni2b.2	tnni2b.2	chr7:39116064-39121847	Con	Treat	OK	185.214	234.85	1.26799	0.342546	0.34254	2.32183	5e-05	0.00174035	yes
cyb5b	cyb5b	cyb5b	chr7:67510431-67521267	Con	Treat	OK	31.4795	39.8914	1.26722	0.341665	0.341667	2.18515	0.00025	0.00689119	yes
rchy1	rchy1	rchy1	chr5:8642861-8656774	Con	Treat	OK	25.8418	32.742	1.26702	0.341436	0.341434	1.8584	0.0013	0.0253422	yes
qdpra	qdpra	qdpra	chr14:47889278-47909963	Con	Treat	OK	55.2372	69.9222	1.26585	0.34011	0.34011	2.24831	0.0002	0.00574469	yes
samd1a	samd1a	samd1a	chr3:45280379-45302483	Con	Treat	OK	6.24896	7.90262	1.26463	0.338715	0.338716	1.71148	0.00275	0.0426053	yes
ppp1r3b	ppp1r3b	ppp1r3b	chr21:19879823-19883231	Con	Treat	OK	5.904	7.4639	1.26421	0.338237	0.338236	1.78152	0.00155	0.0290385	yes
pnn	pnn	pnn	chr17:13089051-13099704	Con	Treat	OK	19.0705	24.1047	1.26398	0.337972	0.337973	2.13717	0.00015	0.00451845	yes
tyro3	tyro3	tyro3	chr17:10345612-10397504	Con	Treat	OK	2.88426	3.64196	1.2627	0.336514	0.336514	1.78306	0.0016	0.0297179	yes
aldoca	aldoca	aldoca	chr15:16143563-16162134	Con	Treat	OK	17.0734	21.5521	1.26232	0.336078	0.336077	1.993	0.0005	0.012066	yes
ildr1a	ildr1a	ildr1a	chr1:44838-49831	Con	Treat	OK	6.54778	8.26191	1.26179	0.335469	0.33547	1.73932	0.00295	0.0444314	yes
churc1	churc1	churc1	chr20:26030349-26035358	Con	Treat	OK	40.2625	50.796	1.26162	0.335278	0.335277	2.01089	0.00065	0.0150159	yes
serhl	serhl	serhl	chr1:44958489-44970979	Con	Treat	OK	10.4376	13.1585	1.26068	0.334205	0.3342	1.75948	0.00225	0.0368835	yes
si:dkey-15h8.11	si:dkey-15h8.11	si:dkey-15h8.11	chr22:1894436-1902700	Con	Treat	OK	14.4302	18.1883	1.26043	0.333919	0.333918	1.7659	0.0028	0.0429697	yes
abcc2	abcc2	abcc2	chr13:551335-581297	Con	Treat	OK	4.16689	5.25135	1.26026	0.333717	0.333718	1.86223	0.0006	0.014061	yes
plekhs1	plekhs1	plekhs1	chr12:30402483-30408314	Con	Treat	OK	9.17944	11.5663	1.26002	0.333449	0.333446	1.75233	0.002	0.0345293	yes
acta2	acta2	acta2	chr12:16978608-16993856	Con	Treat	OK	12.4939	15.7378	1.25964	0.33301	0.333015	1.81902	0.00165	0.0302143	yes
tnnt2d	tnnt2d	tnnt2d	chr25:20118328-20128930	Con	Treat	OK	19.4758	24.5165	1.25882	0.33207	0.332071	1.75912	0.00185	0.0327228	yes
fhit	fhit	fhit	chr6:54070594-54071943	Con	Treat	OK	7.67023	9.65204	1.25838	0.331564	0.331566	1.67556	0.00325	0.0475166	yes
nppa	nppa	nppa	chr8:48624263-48628896	Con	Treat	OK	13.2263	16.6413	1.2582	0.331359	0.331364	1.84514	0.0017	0.0306969	yes
wdr76	wdr76	wdr76	chr7:29930460-29938640	Con	Treat	OK	11.4828	14.4446	1.25793	0.331056	0.331051	1.85563	0.00115	0.0231122	yes
bloc1s3	bloc1s3	bloc1s3	chr15:35236529-35243323	Con	Treat	OK	10.2001	12.8227	1.25712	0.330117	0.330107	1.74995	0.00185	0.0327228	yes
hbbe1.1	hbbe1.1	hbbe1.1	chr3:54859494-54860272	Con	Treat	OK	308.512	387.749	1.25684	0.329796	0.329796	2.25093	5e-05	0.00174035	yes
fibinb	fibinb	fibinb	chr7:34018900-34020425	Con	Treat	OK	20.0467	25.1881	1.25647	0.329378	0.329377	1.94633	0.00065	0.0150159	yes
znf593	znf593	znf593	chr17:24666376-24668426	Con	Treat	OK	24.7569	31.097	1.25609	0.328945	0.328942	1.80056	0.00175	0.031425	yes
eef1a1b	eef1a1b	eef1a1b	chr1:30308504-30326291	Con	Treat	OK	17.905	22.4899	1.25607	0.328915	0.328914	2.02161	0.0005	0.012066	yes
mtmr8	mtmr8	mtmr8	chr5:21524585-21549052	Con	Treat	OK	5.11129	6.4182	1.25569	0.328481	0.328481	1.70934	0.00305	0.0453068	yes
map2k4a	map2k4a	map2k4a	chr3:10626167-10667945	Con	Treat	OK	8.48758	10.6545	1.2553	0.328038	0.328044	1.69138	0.00345	0.0497129	yes
tprg1	tprg1	tprg1	chr6:28762411-28799757	Con	Treat	OK	16.9429	21.2666	1.25519	0.327909	0.327904	1.89172	0.00085	0.0182105	yes
inip	inip	inip	chr10:11361732-11364896	Con	Treat	OK	28.2182	35.3955	1.25435	0.32694	0.326942	1.72487	0.0032	0.0471573	yes
gne	gne	gne	chr1:11608457-11647740	Con	Treat	OK	4.80145	6.02226	1.25426	0.326835	0.326835	1.7543	0.00225	0.0368835	yes
agpat9	agpat9	agpat9	chr21:19265902-19280349	Con	Treat	OK	25.6471	32.1507	1.25358	0.326054	0.326058	2.0215	5e-05	0.00174035	yes
plac8.1	plac8.1	plac8.1	chr10:11424126-11426916	Con	Treat	OK	15.9926	20.0474	1.25354	0.326011	0.326014	1.6916	0.0027	0.0421323	yes
chchd3b	chchd3b	chchd3b	chr25:3232956-3243584	Con	Treat	OK	8.51322	10.6695	1.25329	0.325716	0.325721	1.73662	0.0025	0.0397763	yes
cx35.4	cx35.4	cx35.4	chr17:24830585-24835514	Con	Treat	OK	19.1596	24.0111	1.25322	0.325634	0.32563	2.00508	0.0005	0.012066	yes
dhrs12	dhrs12	dhrs12	chr9:23997740-24001764	Con	Treat	OK	23.5784	29.535	1.25263	0.32496	0.324962	1.97433	0.0003	0.00803072	yes
apopt1	apopt1	apopt1	chr13:15669749-15683784	Con	Treat	OK	33.8416	42.3668	1.25191	0.324136	0.324137	1.99697	0.00055	0.0130304	yes
apoeb	apoeb	apoeb	chr16:24046243-24048431	Con	Treat	OK	718.957	899.566	1.25121	0.323324	0.323324	2.30577	5e-05	0.00174035	yes
selenbp1	selenbp1	selenbp1	chr16:38188238-38207267	Con	Treat	OK	12.4253	15.5454	1.25111	0.323207	0.323199	1.80266	0.0016	0.0297179	yes
dedd1	dedd1	dedd1	chr16:10950260-10971053	Con	Treat	OK	50.6316	63.337	1.25094	0.32301	0.323012	2.10948	0.0001	0.00319778	yes
bscl2l	bscl2l	bscl2l	chr14:5852521-5868847	Con	Treat	OK	15.1006	18.8759	1.25001	0.32194	0.321947	1.78332	0.0022	0.0365251	yes
prss59.2	prss59.2	prss59.2	chr16:26143934-26145234	Con	Treat	OK	34.5326	43.1401	1.24926	0.321071	0.321072	1.84813	0.00155	0.0290385	yes
csnk1g1	csnk1g1	csnk1g1	chr7:53835758-53947872	Con	Treat	OK	11.9173	14.8875	1.24923	0.321044	0.321048	1.74658	0.00265	0.0416021	yes
rpia	rpia	rpia	chr13:13799393-13811586	Con	Treat	OK	14.482	18.0874	1.24896	0.320724	0.320729	1.73622	0.0027	0.0421323	yes
plekhf1	plekhf1	plekhf1	chr7:45703180-45704590	Con	Treat	OK	35.0952	43.8249	1.24874	0.320477	0.320478	1.97649	0.001	0.0206407	yes
slirp	slirp	slirp	chr17:17743176-17744977	Con	Treat	OK	61.9689	77.3784	1.24867	0.320387	0.320386	1.95329	0.00075	0.0164759	yes
sdhaf3	sdhaf3	sdhaf3	chr19:25942130-25964521	Con	Treat	OK	18.4978	23.0958	1.24857	0.320277	0.32028	1.74909	0.00205	0.0350661	yes
si:ch211-106n13.3	si:ch211-106n13.3	si:ch211-106n13.3	chr2:50252857-50318776	Con	Treat	OK	4.47487	5.58643	1.2484	0.320081	0.320081	1.75298	0.00205	0.0350661	yes
zgc:174164	zgc:174164	zgc:174164	chr12:11277545-11311596	Con	Treat	OK	3.43742	4.29044	1.24816	0.319799	0.319799	1.65225	0.00325	0.0475166	yes
si:ch211-235e9.6	si:ch211-235e9.6	si:ch211-235e9.6	chr14:47127163-47130053	Con	Treat	OK	61.2666	76.4691	1.24814	0.319776	0.319776	1.89986	0.0008	0.0172819	yes
mhc1zba	mhc1zba	mhc1zba	chr1:46464191-46470764	Con	Treat	OK	30.025	37.4664	1.24784	0.319433	0.319432	1.80066	0.0017	0.0306969	yes
zgc:174863	zgc:174863	zgc:174863	chr6:22792247-22799854	Con	Treat	OK	12.8545	16.0396	1.24778	0.319365	0.319357	1.80045	0.0018	0.0320568	yes
cab39l1	cab39l1	cab39l1	chr14:31138690-31149058	Con	Treat	OK	44.9073	56.0323	1.24773	0.319309	0.31931	2.15044	0.0003	0.00803072	yes
desi1a	desi1a	desi1a	chr3:24842476-24849401	Con	Treat	OK	55.7094	69.4822	1.24723	0.318723	0.318722	2.1507	0.0001	0.00319778	yes
adrb3a	adrb3a	adrb3a	chr8:37667754-37706317	Con	Treat	OK	11.8368	14.763	1.24721	0.318707	0.318703	1.81562	0.00175	0.031425	yes
papss2a	papss2a	papss2a	chr17:23661062-23689239	Con	Treat	OK	17.8509	22.2413	1.24595	0.317244	0.317243	2.00514	0.00025	0.00689119	yes
slc50a1	slc50a1	slc50a1	chr16:23388861-23400578	Con	Treat	OK	10.2642	12.7859	1.24568	0.316933	0.31693	1.74715	0.0023	0.0374666	yes
inpp4ab	inpp4ab	inpp4ab	chr6:14044131-14162870	Con	Treat	OK	7.03733	8.76323	1.24525	0.316435	0.316434	1.76321	0.00215	0.0360639	yes
leprot	leprot	leprot	chr2:14986541-14988080	Con	Treat	OK	15.9321	19.8328	1.24483	0.315952	0.315949	1.7989	0.00185	0.0327228	yes
slc37a1	slc37a1	slc37a1	chr9:19359794-19595682	Con	Treat	OK	19.4109	24.1597	1.24465	0.315736	0.315737	1.97637	0.00045	0.0111708	yes
arpin	arpin	arpin	chr18:21081940-21086910	Con	Treat	OK	21.0164	26.1451	1.24403	0.315025	0.315021	1.71227	0.00295	0.0444314	yes
dusp7	dusp7	dusp7	chr11:132683-148097	Con	Treat	OK	9.57033	11.9013	1.24356	0.314479	0.314478	1.88802	0.0009	0.0190926	yes
aifm2	aifm2	aifm2	chr13:6908863-6926848	Con	Treat	OK	29.46	36.629	1.24335	0.314229	0.314228	1.95938	0.00075	0.0164759	yes
rgs4	rgs4	rgs4	chr6:35378855-35383561	Con	Treat	OK	43.3246	53.8573	1.24311	0.313955	0.313955	2.12344	0.0002	0.00574469	yes
lrrc17	lrrc17	lrrc17	chr4:20420215-20435110	Con	Treat	OK	24.5072	30.4428	1.2422	0.312895	0.312896	2.0625	0.00045	0.0111708	yes
smfn	smfn	smfn	chr10:39972075-39983766	Con	Treat	OK	16.8369	20.9126	1.24207	0.312746	0.312743	1.67372	0.0029	0.0439845	yes
nhp2	nhp2	nhp2	chr21:30365084-30372068	Con	Treat	OK	61.3441	76.1931	1.24206	0.312736	0.312736	1.98763	0.00075	0.0164759	yes
mylpfb	mylpfb	mylpfb	chr12:14970328-14972693	Con	Treat	OK	174.673	216.948	1.24202	0.312693	0.312698	2.10707	0.0001	0.00319778	yes
ddx18	ddx18	ddx18	chr9:38505271-38542412	Con	Treat	OK	46.1126	57.2298	1.24109	0.311606	0.311606	2.09039	0.00015	0.00451845	yes
tmem177	tmem177	tmem177	chr9:29223474-29228724	Con	Treat	OK	11.4039	14.1518	1.24096	0.311458	0.311456	1.76905	0.00225	0.0368835	yes
pgp	pgp	pgp	chr12:18443681-18446973	Con	Treat	OK	13.0649	16.2115	1.24084	0.311322	0.311313	1.74075	0.00215	0.0360639	yes
dcps	dcps	dcps	chr10:39362497-39372152	Con	Treat	OK	24.1308	29.9416	1.2408	0.311276	0.311277	1.91889	0.0007	0.0157234	yes
fam102ba	fam102ba	fam102ba	chr2:45812494-45838074	Con	Treat	OK	8.72496	10.8223	1.24038	0.310787	0.31078	1.66994	0.0031	0.0459444	yes
hmgb3b	hmgb3b	hmgb3b	chr21:34085298-34095286	Con	Treat	OK	55.6832	69.0561	1.24016	0.310527	0.310529	2.03775	0.00045	0.0111708	yes
rasl11b	rasl11b	rasl11b	chr20:23123884-23127123	Con	Treat	OK	14.5517	18.0342	1.23932	0.309548	0.30955	1.77048	0.0017	0.0306969	yes
hnrnpaba	hnrnpaba	hnrnpaba	chr14:6655654-6659400	Con	Treat	OK	41.5611	51.4228	1.23728	0.307174	0.307174	2.01577	0.00015	0.00451845	yes
sec14l1	sec14l1	sec14l1	chr3:60035548-60073779	Con	Treat	OK	18.7847	23.2417	1.23727	0.307158	0.307154	1.83232	0.00145	0.027807	yes
lamb1b	lamb1b	lamb1b	chr4:25715380-25762163	Con	Treat	OK	13.5464	16.7522	1.23665	0.306441	0.306439	2.02341	0.00055	0.0130304	yes
nop16	nop16	nop16	chr21:36927258-36934419	Con	Treat	OK	41.1144	50.8272	1.23624	0.305957	0.305959	1.79997	0.00155	0.0290385	yes
capns1b	capns1b	capns1b	chr15:29183270-29189950	Con	Treat	OK	124.402	153.734	1.23578	0.305427	0.305421	2.08962	0.00035	0.00916139	yes
surf6	surf6	surf6	chr5:32675062-32680893	Con	Treat	OK	18.9459	23.4115	1.2357	0.305332	0.305332	1.73788	0.0022	0.0365251	yes
gch2	gch2	gch2	chr12:24994483-25001207	Con	Treat	OK	129.208	159.646	1.23557	0.305181	0.305189	2.12398	0.00045	0.0111708	yes
slc25a28	slc25a28	slc25a28	chr13:40208836-40228423	Con	Treat	OK	24.148	29.8165	1.23474	0.304207	0.304209	2.01819	0.0004	0.0102028	yes
grb10a	grb10a	grb10a	chr2:44406501-44429901	Con	Treat	OK	14.0155	17.2965	1.2341	0.303457	0.303451	1.86877	0.00095	0.0198933	yes
tmem106a	tmem106a	tmem106a	chr12:27139848-27145672	Con	Treat	OK	15.0842	18.6062	1.23349	0.302745	0.302744	1.68807	0.00285	0.0434801	yes
si:dkey-177p2.6	si:dkey-177p2.6	si:dkey-177p2.6	chr20:27048813-27060846	Con	Treat	OK	12.3216	15.1966	1.23333	0.302559	0.302554	1.68295	0.00345	0.0497129	yes
pitpnaa	pitpnaa	pitpnaa	chr15:28477832-28492135	Con	Treat	OK	46.6374	57.5136	1.23321	0.302416	0.302413	1.9962	0.0008	0.0172819	yes
fabp2	fabp2	fabp2	chr1:25157806-25160701	Con	Treat	OK	57.0418	70.322	1.23282	0.301957	0.301958	1.76271	0.00225	0.0368835	yes
caspb	caspb	caspb	chr1:57315228-57329039	Con	Treat	OK	194.793	240.114	1.23266	0.301778	0.301778	2.12131	0.00025	0.00689119	yes
cyp51	cyp51	cyp51	chr19:598847-617366	Con	Treat	OK	12.1156	14.9288	1.2322	0.301232	0.301228	1.78013	0.00225	0.0368835	yes
eif1axa	eif1axa	eif1axa	chr5:23498797-23505304	Con	Treat	OK	39.2987	48.4196	1.23209	0.30111	0.30111	1.84272	0.0015	0.0284715	yes
txn2	txn2	txn2	chr3:5355259-5367155	Con	Treat	OK	21.6235	26.64	1.23199	0.300994	0.300993	1.70528	0.00265	0.0416021	yes
slc7a2	slc7a2	slc7a2	chr14:30028236-30049831	Con	Treat	OK	12.3884	15.2613	1.2319	0.300888	0.300891	1.85246	0.00105	0.021468	yes
znf330	znf330	znf330	chr1:52631767-52642688	Con	Treat	OK	17.5462	21.6038	1.23125	0.300126	0.300123	1.76347	0.00235	0.03809	yes
atp5ia	atp5ia	atp5ia	chr21:20341253-20344831	Con	Treat	OK	252.598	311.005	1.23123	0.300095	0.300096	1.94622	0.0007	0.0157234	yes
glula	glula	glula	chr2:19339345-19343283	Con	Treat	OK	377.054	464.223	1.23118	0.300047	0.300046	2.12851	0.0001	0.00319778	yes
mych	mych	mych	chr6:50452582-50455626	Con	Treat	OK	36.5396	44.9635	1.23054	0.299293	0.299295	1.95489	0.00045	0.0111708	yes
spns2	spns2	spns2	chr5:30209686-30324194	Con	Treat	OK	21.9475	26.9958	1.23002	0.298678	0.298682	1.71909	0.00295	0.0444314	yes
keap1b	keap1b	keap1b	chr6:113946-120211	Con	Treat	OK	7.79492	9.58737	1.22995	0.298601	0.2986	1.6932	0.00275	0.0426053	yes
fbp1a	fbp1a	fbp1a	chr5:44233159-44243495	Con	Treat	OK	35.1643	43.2494	1.22992	0.298569	0.29857	1.89138	0.00095	0.0198933	yes
selo	selo	selo	chr18:14894894-14910623	Con	Treat	OK	8.30825	10.2185	1.22992	0.298567	0.298565	1.70701	0.00335	0.0487044	yes
col5a3b	col5a3b	col5a3b	chr1:58545608-58580965	Con	Treat	OK	14.0243	17.2432	1.22952	0.298099	0.298098	1.97058	0.00055	0.0130304	yes
crip1	crip1	crip1	chr17:37437379-37447907	Con	Treat	OK	40.8215	50.1682	1.22897	0.297444	0.297443	1.90854	0.0008	0.0172819	yes
mpp1	mpp1	mpp1	chr21:36278304-36338673	Con	Treat	OK	9.99909	12.2791	1.22802	0.296336	0.296339	1.86137	0.00055	0.0130304	yes
pfdn6	pfdn6	pfdn6	chr14:30211006-30216707	Con	Treat	OK	81.9605	100.628	1.22776	0.296031	0.296027	1.80094	0.0017	0.0306969	yes
itga6b	itga6b	itga6b	chr1:30215259-30260775	Con	Treat	OK	23.12	28.3789	1.22746	0.295677	0.295675	1.98456	0.00045	0.0111708	yes
sod2	sod2	sod2	chr20:31036298-31044668	Con	Treat	OK	64.2103	78.804	1.22728	0.295464	0.295464	1.88715	0.00075	0.0164759	yes
nop2	nop2	nop2	chr16:17326562-17343896	Con	Treat	OK	26.6348	32.6607	1.22624	0.294243	0.294239	1.93228	0.00075	0.0164759	yes
anxa1a	anxa1a	anxa1a	chr5:24978027-24982972	Con	Treat	OK	177.645	217.824	1.22618	0.294166	0.294163	2.03648	0.0003	0.00803072	yes
ebna1bp2	ebna1bp2	ebna1bp2	chr2:14011670-14034817	Con	Treat	OK	62.0998	76.1339	1.22599	0.29395	0.29395	1.89675	0.001	0.0206407	yes
eif4ebp3l	eif4ebp3l	eif4ebp3l	chr14:6666140-6680862	Con	Treat	OK	30.0395	36.8248	1.22588	0.293817	0.293817	1.74545	0.0024	0.0385157	yes
gsk3ab	gsk3ab	gsk3ab	chr16:11351518-11401249	Con	Treat	OK	17.6833	21.6594	1.22485	0.292606	0.292609	1.86762	0.00085	0.0182105	yes
chmp5b	chmp5b	chmp5b	chr7:58744093-58751831	Con	Treat	OK	54.2649	66.4405	1.22437	0.292044	0.292042	1.91141	0.00095	0.0198933	yes
nudt5	nudt5	nudt5	chr4:7861754-7867376	Con	Treat	OK	28.9212	35.4086	1.22431	0.291972	0.291972	1.78938	0.00205	0.0350661	yes
runx3	runx3	runx3	chr13:44955861-45018380	Con	Treat	OK	5.88105	7.19958	1.2242	0.291839	0.291839	1.77998	0.0019	0.0334251	yes
gmds	gmds	gmds	chr20:26809918-26923460	Con	Treat	OK	40.795	49.9189	1.22365	0.291194	0.291192	1.89866	0.00095	0.0198933	yes
rlbp1b	rlbp1b	rlbp1b	chr25:19009321-19020176	Con	Treat	OK	33.0398	40.4197	1.22336	0.290854	0.290854	1.80622	0.00115	0.0231122	yes
loxl2b	loxl2b	loxl2b	chr5:26840203-26886968	Con	Treat	OK	16.3035	19.944	1.2233	0.290773	0.290766	1.83055	0.0013	0.0253422	yes
pawr	pawr	pawr	chr4:21603028-21745850	Con	Treat	OK	22.1619	27.1098	1.22326	0.290733	0.290733	1.68126	0.00295	0.0444314	yes
pdlim2	pdlim2	pdlim2	chr8:38157293-38284764	Con	Treat	OK	19.7841	24.1828	1.22234	0.28964	0.289641	1.82094	0.0018	0.0320568	yes
h3f3d	h3f3d	h3f3d	chr24:37800868-37805130	Con	Treat	OK	154.304	188.577	1.22211	0.289378	0.28938	1.9585	0.0005	0.012066	yes
mob1a	mob1a	mob1a	chr5:68935975-68943825	Con	Treat	OK	24.9422	30.4726	1.22173	0.288924	0.288924	1.75902	0.00235	0.0380899	yes
glrx	glrx	glrx	chr21:11686199-11689460	Con	Treat	OK	109.843	134.124	1.22105	0.288124	0.288119	1.9182	0.00065	0.0150159	yes
si:dkey-7j14.6	si:dkey-7j14.6	si:dkey-7j14.6	chr16:43124317-43137692	Con	Treat	OK	44.8813	54.7986	1.22097	0.288025	0.288024	1.84905	0.0013	0.0253422	yes
pinx1	pinx1	pinx1	chr20:19107131-19158935	Con	Treat	OK	41.295	50.388	1.2202	0.287113	0.287113	1.77321	0.0024	0.0385157	yes
usp36	usp36	usp36	chr3:57513128-57560267	Con	Treat	OK	10.3862	12.6729	1.22017	0.287079	0.287086	1.82961	0.00155	0.0290385	yes
zgc:195001	zgc:195001	zgc:195001	chr3:30072020-30087657	Con	Treat	OK	22.208	27.0731	1.21907	0.285781	0.285781	1.74879	0.0026	0.0411155	yes
tmem176l.4	tmem176l.4	tmem176l.4	chr16:46685046-46697735	Con	Treat	OK	107.912	131.346	1.21716	0.283517	0.283514	1.93738	0.00095	0.0198933	yes
gstk1	gstk1	gstk1	chr16:32055175-32059883	Con	Treat	OK	42.0463	51.1247	1.21591	0.282042	0.282042	1.75902	0.0027	0.0421323	yes
nhp2l1b	nhp2l1b	nhp2l1b	chr12:10405933-10409334	Con	Treat	OK	92.8836	112.875	1.21523	0.28123	0.281232	1.8123	0.0019	0.0334251	yes
ca2	ca2	ca2	chr24:32732135-32749999	Con	Treat	OK	93.799	113.945	1.21478	0.280693	0.280697	1.98043	0.0005	0.012066	yes
zgc:92868	zgc:92868	zgc:92868	chr11:1369711-1374076	Con	Treat	OK	1431.09	1738.36	1.21471	0.280612	0.280617	1.96572	0.00085	0.0182105	yes
cd82b	cd82b	cd82b	chr18:27593225-27648151	Con	Treat	OK	50.1868	60.9317	1.2141	0.279885	0.279886	1.91705	0.0009	0.0190926	yes
mrps33	mrps33	mrps33	chr4:12103417-12107190	Con	Treat	OK	19.6997	23.9169	1.21407	0.279857	0.279858	1.74033	0.0022	0.0365251	yes
abcc5	abcc5	abcc5	chr18:45799269-45855529	Con	Treat	OK	29.4526	35.7389	1.21344	0.2791	0.2791	1.89859	0.00085	0.0182105	yes
thbs4b	thbs4b	thbs4b	chr21:4964960-4998122	Con	Treat	OK	51.7576	62.7789	1.21294	0.278509	0.278509	1.92111	0.0008	0.0172819	yes
tnni2b.1	tnni2b.1	tnni2b.1	chr7:39130370-39135748	Con	Treat	OK	172.962	209.714	1.21249	0.277968	0.277962	1.9011	0.0007	0.0157234	yes
bmp1a	bmp1a	bmp1a	chr8:51176957-51306772	Con	Treat	OK	19.594	23.7459	1.2119	0.277266	0.277266	1.79712	0.00125	0.0247013	yes
ccng1	ccng1	ccng1	chr14:21835142-21842966	Con	Treat	OK	229.164	277.69	1.21175	0.277095	0.277097	1.95621	0.00045	0.0111708	yes
ivd	ivd	ivd	chr17:31329596-31343951	Con	Treat	OK	43.3079	52.4214	1.21044	0.275526	0.275528	1.835	0.00155	0.0290385	yes
rgs16	rgs16	rgs16	chr6:35460046-35462722	Con	Treat	OK	48.339	58.5111	1.21043	0.275523	0.27552	1.77306	0.002	0.0345293	yes
anxa2a	anxa2a	anxa2a	chr25:33527903-33541952	Con	Treat	OK	156.159	188.928	1.20984	0.274821	0.274823	1.90466	0.00085	0.0182105	yes
cry1a	cry1a	cry1a	chr4:12014192-12027688	Con	Treat	OK	60.0527	72.6298	1.20943	0.274332	0.274333	1.90085	0.0008	0.0172819	yes
icn	icn	icn	chr16:23516147-23517520	Con	Treat	OK	1524.86	1844.08	1.20934	0.274224	0.274219	1.93187	0.0007	0.0157234	yes
nme3	nme3	nme3	chr3:15840753-15850327	Con	Treat	OK	49.5364	59.8328	1.20786	0.272448	0.272448	1.70705	0.00315	0.0465261	yes
anxa5b	anxa5b	anxa5b	chr1:21964144-21974352	Con	Treat	OK	48.0358	58.013	1.2077	0.272266	0.272267	1.80904	0.00165	0.0302143	yes
snrpd3l	snrpd3l	snrpd3l	chr21:13230538-13234042	Con	Treat	OK	127.78	154.178	1.20659	0.270935	0.270932	1.76204	0.00155	0.0290385	yes
inhbb	inhbb	inhbb	chr9:37157499-37165082	Con	Treat	OK	14.6286	17.6465	1.2063	0.27059	0.270587	1.69105	0.0028	0.0429697	yes
zgc:56530	zgc:56530	zgc:56530	chr24:20776159-20777293	Con	Treat	OK	91.5066	110.36	1.20603	0.27027	0.27027	1.71784	0.0026	0.0411155	yes
fxyd1	fxyd1	fxyd1	chr16:45235885-45258788	Con	Treat	OK	106.138	127.927	1.20529	0.26938	0.269381	1.80759	0.00185	0.0327228	yes
mcts1	mcts1	mcts1	chr14:33167343-33172758	Con	Treat	OK	96.4323	116.133	1.2043	0.26819	0.268185	1.75091	0.00245	0.0390766	yes
pvalb2	pvalb2	pvalb2	chr12:17588550-17590624	Con	Treat	OK	1046.31	1259.92	1.20416	0.268022	0.268021	1.9023	0.00095	0.0198933	yes
rpl7l1	rpl7l1	rpl7l1	chr20:36772206-36776343	Con	Treat	OK	71.5194	86.0735	1.2035	0.267235	0.267235	1.73541	0.00205	0.0350661	yes
ada	ada	ada	chr23:26019906-26050115	Con	Treat	OK	43.4189	52.2531	1.20346	0.267193	0.267192	1.79195	0.00165	0.0302143	yes
rpl32	rpl32	rpl32	chr22:31089897-31094858	Con	Treat	OK	2425.62	2918.99	1.2034	0.267116	0.267115	1.90229	0.00115	0.0231122	yes
hecw1b	hecw1b	hecw1b	chr2:50150465-50243940	Con	Treat	OK	9.29139	11.1783	1.20308	0.266734	0.266741	1.66744	0.0033	0.0481392	yes
ntn1a	ntn1a	ntn1a	chr6:23332726-23455464	Con	Treat	OK	15.0075	18.0494	1.20269	0.266267	0.266274	1.79394	0.00175	0.031425	yes
tpd52	tpd52	tpd52	chr19:32317598-32351717	Con	Treat	OK	54.526	65.5686	1.20252	0.266061	0.266062	1.6591	0.0029	0.0439845	yes
itgb4	itgb4	itgb4	chr8:13069350-13119633	Con	Treat	OK	9.30406	11.179	1.20152	0.264859	0.26486	1.70874	0.00265	0.0416021	yes
serp1	serp1	serp1	chr18:3475315-3479347	Con	Treat	OK	92.4203	111.032	1.20138	0.264694	0.264696	1.70588	0.00285	0.0434801	yes
net1	net1	net1	chr4:11574702-11581932	Con	Treat	OK	17.3792	20.8778	1.20131	0.264608	0.264608	1.68218	0.0028	0.0429697	yes
fut9d	fut9d	fut9d	chr8:13465785-13467781	Con	Treat	OK	96.6602	116.039	1.20048	0.263616	0.263614	1.81338	0.0011	0.0223495	yes
hypk	hypk	hypk	chr7:50135034-50137715	Con	Treat	OK	183.303	220.024	1.20033	0.263431	0.263427	1.70296	0.0027	0.0421323	yes
hprt1	hprt1	hprt1	chr14:31169626-31179460	Con	Treat	OK	43.7118	52.4514	1.19994	0.262958	0.262958	1.72123	0.00225	0.0368835	yes
amd1	amd1	amd1	chr20:2937164-2966128	Con	Treat	OK	38.2287	45.861	1.19965	0.262612	0.262612	1.82086	0.002	0.0345293	yes
aqp3a	aqp3a	aqp3a	chr5:42406268-42411661	Con	Treat	OK	173.163	207.726	1.1996	0.262551	0.262552	1.84003	0.00215	0.0360639	yes
bzw1b	bzw1b	bzw1b	chr9:426798-434279	Con	Treat	OK	63.8073	76.4648	1.19837	0.261074	0.261074	1.74784	0.0021	0.0357799	yes
rps24	rps24	rps24	chr13:30097648-30103937	Con	Treat	OK	2338.85	2799.86	1.19711	0.259555	0.259558	1.84677	0.0011	0.0223495	yes
rca2.1	rca2.1	rca2.1	chr23:26167938-26193765	Con	Treat	OK	29.3415	35.1097	1.19659	0.258927	0.258924	1.68503	0.0029	0.0439845	yes
pik3r3a	pik3r3a	pik3r3a	chr2:3115626-3146823	Con	Treat	OK	34.491	41.2668	1.19645	0.258762	0.258761	1.75542	0.0018	0.0320568	yes
grpel1	grpel1	grpel1	chr7:39473226-39480512	Con	Treat	OK	37.6284	44.9637	1.19494	0.256939	0.256939	1.64616	0.00335	0.0487044	yes
pdcd5	pdcd5	pdcd5	chr18:31111619-31127059	Con	Treat	OK	93.8588	112.086	1.1942	0.256042	0.25604	1.68988	0.0029	0.0439845	yes
sec61g	sec61g	sec61g	chr24:18142013-18302228	Con	Treat	OK	647.093	772.196	1.19333	0.254994	0.254994	1.74019	0.0019	0.0334251	yes
ddx21	ddx21	ddx21	chr13:189373-199748	Con	Treat	OK	55.8802	66.4986	1.19002	0.250987	0.250988	1.71284	0.0024	0.0385157	yes
glulb	glulb	glulb	chr6:23709370-23714600	Con	Treat	OK	224.598	267.212	1.18973	0.25064	0.250635	1.77846	0.0022	0.0365251	yes
acaca	acaca	acaca	chr5:55638405-55742045	Con	Treat	OK	13.5989	16.1705	1.1891	0.249874	0.249874	1.69255	0.00285	0.0434801	yes
pvalb1	pvalb1	pvalb1	chr3:60961301-60970614	Con	Treat	OK	1730.61	2057.53	1.1889	0.249633	0.249634	1.77816	0.00195	0.0339823	yes
agr2	agr2	agr2	chr19:30814233-30816786	Con	Treat	OK	152.005	180.556	1.18783	0.248328	0.248329	1.70312	0.00265	0.0416021	yes
pvalb5	pvalb5	pvalb5	chr3:60976624-60985685	Con	Treat	OK	193.79	230.165	1.1877	0.248174	0.248174	1.66656	0.00325	0.0475166	yes
slmo2	slmo2	slmo2	chr6:60117276-60127158	Con	Treat	OK	65.8899	78.2497	1.18758	0.248028	0.248028	1.66566	0.00245	0.0390766	yes
rpl22l1	rpl22l1	rpl22l1	chr24:26330143-26334794	Con	Treat	OK	405.278	480.073	1.18455	0.244342	0.244341	1.68508	0.00345	0.0497129	yes
rsl24d1	rsl24d1	rsl24d1	chr25:446957-452319	Con	Treat	OK	333.816	394.995	1.18327	0.242781	0.242779	1.69801	0.003	0.044769	yes
crygm2d13	crygm2d13	crygm2d13	chr9:22280291-22281188	Con	Treat	OK	2046.18	1739.65	0.850194	-0.234136	-0.234136	-1.66733	0.00345	0.0497129	yes
cryba2a	cryba2a	cryba2a	chr6:13650772-13654197	Con	Treat	OK	1388.16	1179.81	0.849909	-0.234619	-0.234619	-1.67552	0.00345	0.0497129	yes
pdia3	pdia3	pdia3	chr25:29900007-29914343	Con	Treat	OK	336.241	284.673	0.846634	-0.24019	-0.240188	-1.70368	0.0022	0.0365251	yes
top2a	top2a	top2a	chr12:10668468-10701933	Con	Treat	OK	78.0298	65.9733	0.845489	-0.242143	-0.242142	-1.70528	0.00295	0.0444314	yes
mki67	mki67	mki67	chr12:10330443-10343218	Con	Treat	OK	113.441	95.7631	0.844167	-0.2444	-0.244403	-1.73513	0.0026	0.0411155	yes
cox6a1	cox6a1	cox6a1	chr8:39726529-39732218	Con	Treat	OK	415.967	351.144	0.844163	-0.244406	-0.244405	-1.67434	0.00295	0.0444314	yes
smarcd1	smarcd1	smarcd1	chr22:6979215-6995517	Con	Treat	OK	93.1037	78.4452	0.842557	-0.247153	-0.247153	-1.7138	0.00245	0.0390766	yes
bfsp2	bfsp2	bfsp2	chr2:32777912-32785666	Con	Treat	OK	134.035	112.417	0.838714	-0.25375	-0.253757	-1.75057	0.002	0.0345293	yes
prox1a	prox1a	prox1a	chr17:32870080-32910739	Con	Treat	OK	66.8424	55.9364	0.83684	-0.256976	-0.256975	-1.76342	0.00215	0.0360639	yes
smc2	smc2	smc2	chr1:18845361-18868861	Con	Treat	OK	46.084	38.5351	0.836193	-0.258093	-0.258092	-1.77281	0.0017	0.0306969	yes
necab2	necab2	necab2	chr18:21419745-21601945	Con	Treat	OK	79.6154	66.4848	0.835075	-0.260023	-0.260022	-1.67473	0.00345	0.0497129	yes
mtmr1a	mtmr1a	mtmr1a	chr7:25587217-25605709	Con	Treat	OK	38.3429	32.0048	0.8347	-0.260671	-0.260672	-1.70937	0.0027	0.0421323	yes
hist2h3c	hist2h3c	hist2h3c	chr25:34546697-34547197	Con	Treat	OK	743.91	619.335	0.83254	-0.264408	-0.264408	-1.83237	0.00125	0.0247013	yes
col9a1a	col9a1a	col9a1a	chr11:11291868-11317662	Con	Treat	OK	159.344	132.528	0.83171	-0.265847	-0.265853	-1.86014	0.0017	0.0306969	yes
zgc:163061	zgc:163061	zgc:163061	chr7:73624527-73625294	Con	Treat	OK	125.572	104.423	0.831579	-0.266075	-0.26608	-1.71284	0.0024	0.0385157	yes
bbs2	bbs2	bbs2	chr18:17527519-17542417	Con	Treat	OK	25.6741	21.3475	0.83148	-0.266247	-0.266247	-1.70034	0.003	0.044769	yes
stxbp1b	stxbp1b	stxbp1b	chr5:28373110-28399746	Con	Treat	OK	60.4109	50.2212	0.831327	-0.266512	-0.266513	-1.8041	0.0017	0.0306969	yes
hmmr	hmmr	hmmr	chr14:28239236-28257013	Con	Treat	OK	20.5493	17.0674	0.830559	-0.267846	-0.267846	-1.71925	0.0028	0.0429697	yes
slc17a7a	slc17a7a	slc17a7a	chr3:16462773-16504272	Con	Treat	OK	37.226	30.9072	0.830258	-0.268368	-0.268367	-1.71252	0.00275	0.0426053	yes
six3a	six3a	six3a	chr13:10125533-10128908	Con	Treat	OK	36.5197	30.31	0.829963	-0.268881	-0.268883	-1.72173	0.003	0.044769	yes
hmp19	hmp19	hmp19	chr21:41396197-41445321	Con	Treat	OK	137.668	114.132	0.829038	-0.27049	-0.270488	-1.86991	0.0011	0.0223495	yes
pmelb	pmelb	pmelb	chr23:35573742-35591533	Con	Treat	OK	46.5131	38.5491	0.828779	-0.27094	-0.270938	-1.79535	0.00215	0.0360639	yes
dsc2l	dsc2l	dsc2l	chr20:7273976-7303957	Con	Treat	OK	21.1208	17.4981	0.828477	-0.271466	-0.271464	-1.7534	0.00165	0.0302143	yes
isl1	isl1	isl1	chr5:40128459-40133874	Con	Treat	OK	78.7897	65.2422	0.828055	-0.272202	-0.272203	-1.86268	0.0007	0.0157234	yes
msi1	msi1	msi1	chr8:39573128-39613411	Con	Treat	OK	52.3242	43.3183	0.827883	-0.272502	-0.272504	-1.8237	0.0016	0.0297179	yes
si:ch211-255a21.1	si:ch211-255a21.1	si:ch211-255a21.1	chr5:13049390-13060851	Con	Treat	OK	22.3671	18.517	0.827868	-0.272528	-0.27253	-1.75536	0.00165	0.0302143	yes
syt5b	syt5b	syt5b	chr24:7657260-7670024	Con	Treat	OK	167.88	138.973	0.827812	-0.272626	-0.272617	-1.90334	0.00055	0.0130304	yes
epyc	epyc	epyc	chr4:16331771-16341392	Con	Treat	OK	90.4618	74.8665	0.827603	-0.272988	-0.272989	-1.87661	0.0013	0.0253422	yes
vps11	vps11	vps11	chr10:29864688-29882178	Con	Treat	OK	17.9445	14.8392	0.82695	-0.274128	-0.274122	-1.73276	0.00195	0.0339823	yes
pik3ip1	pik3ip1	pik3ip1	chr5:20362773-20375704	Con	Treat	OK	27.913	23.0798	0.826848	-0.274306	-0.274303	-1.72475	0.00195	0.0339823	yes
tmx3	tmx3	tmx3	chr2:27662771-27673500	Con	Treat	OK	57.688	47.6938	0.826754	-0.27447	-0.27447	-1.78954	0.0018	0.0320568	yes
polr2d	polr2d	polr2d	chr2:1254083-1259309	Con	Treat	OK	104.167	85.9577	0.825191	-0.2772	-0.277199	-1.71745	0.0023	0.0374666	yes
pla2g12b	pla2g12b	pla2g12b	chr13:4543153-4554500	Con	Treat	OK	29.0797	23.9888	0.824933	-0.277651	-0.277651	-1.71233	0.00345	0.0497129	yes
alg9	alg9	alg9	chr5:57073597-57092966	Con	Treat	OK	31.7275	26.1187	0.82322	-0.280651	-0.280651	-1.82769	0.00105	0.021468	yes
lect1	lect1	lect1	chr9:54185532-54204653	Con	Treat	OK	122.766	100.987	0.822597	-0.281741	-0.281736	-1.93907	0.0009	0.0190926	yes
zgc:112285	zgc:112285	zgc:112285	chr12:34950601-34953294	Con	Treat	OK	23.587	19.3925	0.822169	-0.282493	-0.282497	-1.71639	0.003	0.044769	yes
vdac1	vdac1	vdac1	chr21:45149736-45169247	Con	Treat	OK	209.95	172.468	0.821472	-0.283717	-0.283718	-1.97919	0.0007	0.0157234	yes
bhlhe23	bhlhe23	bhlhe23	chr23:17729446-17731005	Con	Treat	OK	40.0264	32.8349	0.820331	-0.285722	-0.285719	-1.80545	0.0016	0.0297179	yes
crygm2d15	crygm2d15	crygm2d15	chr9:22305731-22306561	Con	Treat	OK	714.97	585.876	0.819441	-0.287287	-0.287288	-1.99757	0.0006	0.014061	yes
vsx1	vsx1	vsx1	chr17:21043566-21046237	Con	Treat	OK	149.059	121.867	0.817576	-0.290576	-0.290579	-2.00587	0.00045	0.0111708	yes
slc1a4	slc1a4	slc1a4	chr13:24301538-24316882	Con	Treat	OK	24.9459	20.3933	0.817501	-0.290707	-0.290705	-1.77807	0.00215	0.0360639	yes
cdk2ap2	cdk2ap2	cdk2ap2	chr1:39291800-39297678	Con	Treat	OK	45.9198	37.5307	0.81731	-0.291045	-0.291048	-1.70625	0.00305	0.0453068	yes
samsn1a	samsn1a	samsn1a	chr15:29631850-29653713	Con	Treat	OK	59.0721	48.2688	0.817117	-0.291386	-0.291386	-1.95381	0.0006	0.014061	yes
abcg1	abcg1	abcg1	chr15:5037577-5083830	Con	Treat	OK	11.1751	9.11888	0.816	-0.293359	-0.293363	-1.74194	0.003	0.044769	yes
xpnpep1	xpnpep1	xpnpep1	chr22:27230016-27252767	Con	Treat	OK	25.5209	20.7985	0.81496	-0.2952	-0.295199	-1.84207	0.00125	0.0247013	yes
zgc:152830	zgc:152830	zgc:152830	chr8:41195220-41248212	Con	Treat	OK	36.2699	29.5546	0.814852	-0.29539	-0.295388	-1.89452	0.001	0.0206407	yes
tubb2	tubb2	tubb2	chr2:1667470-1677191	Con	Treat	OK	50.6717	41.2578	0.814218	-0.296513	-0.296514	-1.9215	0.0006	0.014061	yes
tacc3	tacc3	tacc3	chr13:35754742-35766411	Con	Treat	OK	21.9551	17.8711	0.813984	-0.296928	-0.296929	-1.91059	0.0007	0.0157234	yes
crygm2d17	crygm2d17	crygm2d17	chr9:22317640-22318919	Con	Treat	OK	1081.26	879.743	0.813628	-0.297559	-0.297561	-2.09708	0.00035	0.00916139	yes
cdh12a	cdh12a	cdh12a	chr2:29012242-29133359	Con	Treat	OK	9.9126	8.064	0.81351	-0.297768	-0.297769	-1.69931	0.00275	0.0426053	yes
fam46ab	fam46ab	fam46ab	chr23:40382464-40390140	Con	Treat	OK	14.6766	11.9372	0.813349	-0.298053	-0.298051	-1.71686	0.0028	0.0429697	yes
arrdc3b	arrdc3b	arrdc3b	chr10:43914683-43924650	Con	Treat	OK	105.525	85.781	0.812897	-0.298855	-0.29886	-2.08295	0.0003	0.00803072	yes
anln	anln	anln	chr19:35846034-35863541	Con	Treat	OK	18.3822	14.9205	0.811682	-0.301014	-0.301017	-1.99077	0.0007	0.0157234	yes
cstf1	cstf1	cstf1	chr11:27570905-27580284	Con	Treat	OK	17.5503	14.2339	0.811035	-0.302165	-0.302161	-1.75737	0.00245	0.0390766	yes
serpinf2b	serpinf2b	serpinf2b	chr15:26608101-26619392	Con	Treat	OK	16.9997	13.7732	0.810203	-0.303645	-0.303647	-1.71457	0.0026	0.0411155	yes
apoa2	apoa2	apoa2	chr16:24063945-24065236	Con	Treat	OK	1239.24	1002.07	0.808617	-0.306472	-0.30648	-2.17168	5e-05	0.00174035	yes
zgc:172282	zgc:172282	zgc:172282	chr15:13158108-13304487	Con	Treat	OK	9.41862	7.60774	0.807734	-0.308048	-0.308046	-1.73027	0.00175	0.031425	yes
zgc:113413	zgc:113413,zgc:174689	zgc:113413,zgc:174689	chr7:8000199-8800341	Con	Treat	OK	124.957	100.903	0.807502	-0.308463	-0.308468	-1.747	0.0022	0.0365251	yes
lrit3a	lrit3a	lrit3a	chr14:35988418-36004852	Con	Treat	OK	11.0891	8.95008	0.807106	-0.30917	-0.309169	-1.70248	0.00315	0.0465261	yes
depdc1a	depdc1a	depdc1a	chr8:16677555-16689861	Con	Treat	OK	10.2144	8.24188	0.806888	-0.309559	-0.309554	-1.77661	0.0017	0.0306969	yes
mipa	mipa	mipa	chr23:27141683-27146231	Con	Treat	OK	77.8238	62.7371	0.806143	-0.310893	-0.310894	-2.14519	0.0002	0.00574469	yes
nr2e3	nr2e3	nr2e3	chr25:22177105-22181105	Con	Treat	OK	15.4648	12.4665	0.806121	-0.310932	-0.310928	-1.79272	0.002	0.0345293	yes
rtn4r	rtn4r	rtn4r	chr5:10266190-10445865	Con	Treat	OK	15.1596	12.2187	0.806004	-0.311141	-0.311142	-1.80565	0.00225	0.0368835	yes
osr1	osr1	osr1	chr13:32013919-32019993	Con	Treat	OK	17.4475	14.051	0.80533	-0.312348	-0.312345	-1.7816	0.00185	0.0327228	yes
kitb	kitb	kitb	chr1:18780090-18809441	Con	Treat	OK	8.17546	6.57576	0.804329	-0.314142	-0.314143	-1.72593	0.0033	0.0481392	yes
ppp2r1a	ppp2r1a	ppp2r1a	chr5:57103007-57127872	Con	Treat	OK	139.133	111.801	0.803555	-0.315532	-0.31554	-2.20798	5e-05	0.00174035	yes
col9a3	col9a3	col9a3	chr23:482720-511987	Con	Treat	OK	155.658	124.942	0.80267	-0.317121	-0.317127	-2.23546	0.0002	0.00574469	yes
hic1	hic1	hic1	chr15:25745778-25755002	Con	Treat	OK	8.78703	7.04623	0.80189	-0.318524	-0.318524	-1.71844	0.0031	0.0459444	yes
cenpe	cenpe	cenpe	chr1:264859-300878	Con	Treat	OK	20.3597	16.3128	0.80123	-0.319712	-0.31971	-1.81407	0.0015	0.0284715	yes
anxa1c	anxa1c	anxa1c	chr5:64320766-64332153	Con	Treat	OK	94.5837	75.7773	0.801167	-0.319826	-0.319827	-2.11789	0.0001	0.00319778	yes
slc13a4	slc13a4	slc13a4	chr4:4795461-4823579	Con	Treat	OK	9.04341	7.24121	0.800717	-0.320636	-0.320637	-1.73018	0.00315	0.0465261	yes
svopl	svopl	svopl	chr4:9768129-9780216	Con	Treat	OK	12.4637	9.97914	0.800656	-0.320745	-0.320742	-1.78131	0.0014	0.0269677	yes
sv2ba	sv2ba	sv2ba	chr7:15017817-15055568	Con	Treat	OK	52.3632	41.9191	0.800545	-0.320946	-0.320946	-2.15893	5e-05	0.00174035	yes
zgc:73075	zgc:73075	zgc:73075	chr19:10420612-10433651	Con	Treat	OK	221.347	177.117	0.800178	-0.321607	-0.321609	-2.28538	5e-05	0.00174035	yes
prph2l	prph2l	prph2l	chr20:27485047-27491168	Con	Treat	OK	12.0188	9.61457	0.799961	-0.321999	-0.321997	-1.75203	0.00265	0.0416021	yes
sema6d	sema6d	sema6d	chr19:390101-417173	Con	Treat	OK	7.2178	5.77351	0.799899	-0.32211	-0.322111	-1.77451	0.00215	0.0360639	yes
mllt3	mllt3	mllt3	chr7:18527287-18629091	Con	Treat	OK	15.552	12.4241	0.798875	-0.323959	-0.323961	-1.93562	0.001	0.0206407	yes
scpp5	scpp5	scpp5	chr1:43208768-43214402	Con	Treat	OK	31.5019	25.14	0.798047	-0.325454	-0.325455	-1.80148	0.00235	0.0380899	yes
irx4b	irx4b	irx4b	chr19:28671875-28677746	Con	Treat	OK	10.774	8.59143	0.797422	-0.326584	-0.326581	-1.70847	0.00325	0.0475166	yes
ndrg1a	ndrg1a	ndrg1a	chr19:35372846-35392717	Con	Treat	OK	105.578	84.0957	0.796527	-0.328205	-0.328202	-2.27006	5e-05	0.00174035	yes
zgc:173587	zgc:173587	zgc:173587	chr7:73604640-73606079	Con	Treat	OK	151.716	120.834	0.796449	-0.328347	-0.32834	-2.259	5e-05	0.00174035	yes
grinaa	grinaa	grinaa	chr19:46667376-46711367	Con	Treat	OK	16.8593	13.4229	0.796172	-0.328848	-0.32885	-1.86515	0.00135	0.0261598	yes
hes2.2	hes2.2	hes2.2	chr8:46905980-46907268	Con	Treat	OK	11.6404	9.26401	0.79585	-0.329432	-0.329432	-1.67404	0.0032	0.0471573	yes
alox12	alox12	alox12	chr7:25758539-25776753	Con	Treat	OK	12.4731	9.92625	0.795813	-0.329499	-0.3295	-2.00575	0.00055	0.0130304	yes
dpydb	dpydb	dpydb	chr2:20167149-20462201	Con	Treat	OK	6.05227	4.80329	0.793634	-0.333453	-0.333453	-1.79148	0.00165	0.0302143	yes
abhd2b	abhd2b	abhd2b	chr25:19022577-19038418	Con	Treat	OK	12.2754	9.73841	0.793327	-0.334012	-0.334017	-1.82281	0.0017	0.0306969	yes
fgg	fgg	fgg	chr1:24978974-24988506	Con	Treat	OK	40.8685	32.3927	0.792608	-0.335321	-0.335323	-2.12132	0.0001	0.00319778	yes
gnsb	gnsb	gnsb	chr10:45184785-45200623	Con	Treat	OK	7.83009	6.20297	0.792197	-0.33607	-0.336069	-1.74244	0.0024	0.0385157	yes
arr3a	arr3a	arr3a	chr10:26838501-26849682	Con	Treat	OK	478.623	378.994	0.791842	-0.336715	-0.336713	-2.39221	0.0001	0.00319778	yes
zgc:153441	zgc:153441	zgc:153441	chr19:42848789-42855134	Con	Treat	OK	12.4262	9.83521	0.79149	-0.337357	-0.337363	-1.79131	0.002	0.0345293	yes
hmga1a	hmga1a	hmga1a	chr23:3808547-3816608	Con	Treat	OK	912.712	721.825	0.790857	-0.338511	-0.338511	-2.4122	5e-05	0.00174035	yes
si:dkey-94e7.2	si:dkey-94e7.2	si:dkey-94e7.2	chr2:30737536-30742888	Con	Treat	OK	3.86722	3.0574	0.790594	-0.338992	-0.338991	-1.69045	0.00325	0.0475166	yes
cish	cish	cish	chr6:41506580-41509212	Con	Treat	OK	28.3511	22.3956	0.789938	-0.340189	-0.34019	-2.02217	0.0006	0.014061	yes
cebpd	cebpd	cebpd	chr24:35676564-35677776	Con	Treat	OK	89.6277	70.755	0.789432	-0.341113	-0.341112	-2.25369	5e-05	0.00174035	yes
cerkl	cerkl	cerkl	chr9:44292570-44487894	Con	Treat	OK	6.08382	4.80022	0.789014	-0.341877	-0.341878	-1.77315	0.00215	0.0360639	yes
bbs1	bbs1	bbs1	chr21:27427840-27444687	Con	Treat	OK	9.11499	7.18965	0.788772	-0.34232	-0.342321	-1.8888	0.00125	0.0247013	yes
crybb1	crybb1	crybb1	chr10:44174427-44180594	Con	Treat	OK	308.142	242.994	0.788578	-0.342675	-0.342674	-2.3731	5e-05	0.00174035	yes
cx50.5	cx50.5	cx50.5	chr9:30619441-30621571	Con	Treat	OK	5.50245	4.33805	0.788385	-0.343027	-0.343026	-1.74695	0.00225	0.0368835	yes
foxg1b	foxg1b	foxg1b	chr11:42822026-42824169	Con	Treat	OK	61.7198	48.6224	0.787793	-0.344112	-0.344113	-2.31531	5e-05	0.00174035	yes
racgap1	racgap1	racgap1	chr23:33834387-33848698	Con	Treat	OK	22.6367	17.8311	0.787708	-0.344268	-0.344271	-2.11918	0.0004	0.0102028	yes
atp2b1b	atp2b1b	atp2b1b	chr25:19511761-19557869	Con	Treat	OK	27.4996	21.6195	0.786175	-0.347077	-0.347077	-2.33728	5e-05	0.00174035	yes
zgc:173585	zgc:173585	zgc:173585	chr25:34630717-34631309	Con	Treat	OK	1246.73	979.746	0.785853	-0.347669	-0.347666	-2.44879	5e-05	0.00174035	yes
serpinb1	serpinb1	serpinb1	chr20:26981785-26987759	Con	Treat	OK	24.4716	19.2256	0.785629	-0.34808	-0.348079	-1.96771	0.0007	0.0157234	yes
tubb6	tubb6	tubb6	chr24:2942145-2948650	Con	Treat	OK	17.0091	13.3623	0.785597	-0.348138	-0.34814	-1.82879	0.00125	0.0247013	yes
hoxb8a	hoxb8a	hoxb8a	chr3:23557360-23559929	Con	Treat	OK	6.91728	5.42582	0.784386	-0.350364	-0.350362	-1.81357	0.0014	0.0269677	yes
tmem107	tmem107	tmem107	chr14:40036-43671	Con	Treat	OK	14.3586	11.2612	0.784283	-0.350555	-0.350551	-1.82955	0.00125	0.0247013	yes
zgc:136220	zgc:136220	zgc:136220	chr7:33951283-33953859	Con	Treat	OK	458.831	359.816	0.784202	-0.350704	-0.350704	-2.43699	5e-05	0.00174035	yes
cp	cp	cp	chr22:38220826-38246610	Con	Treat	OK	13.3528	10.4614	0.783461	-0.352066	-0.352059	-2.14216	0.00025	0.00689119	yes
rgs9a	rgs9a	rgs9a	chr3:36237026-36260149	Con	Treat	OK	37.801	29.5938	0.782884	-0.353129	-0.353129	-2.1108	0.00015	0.00451845	yes
fga	fga	fga	chr1:9381988-9387411	Con	Treat	OK	24.6726	19.3139	0.782808	-0.35327	-0.353271	-2.21776	0.0001	0.00319778	yes
mif4gdb	mif4gdb	mif4gdb	chr3:11112860-11122482	Con	Treat	OK	11.1034	8.69112	0.782744	-0.353388	-0.353391	-1.83032	0.0015	0.0284715	yes
fgfbp2b	fgfbp2b	fgfbp2b	chr1:21995221-22000443	Con	Treat	OK	63.0328	49.3129	0.782337	-0.354138	-0.354137	-2.28207	5e-05	0.00174035	yes
cep68	cep68	cep68	chr13:24291064-24298645	Con	Treat	OK	9.95298	7.77853	0.781528	-0.355631	-0.355632	-1.95464	0.0009	0.0190926	yes
opn1sw1	opn1sw1	opn1sw1	chr4:13578815-13581469	Con	Treat	OK	2716.81	2123.16	0.78149	-0.355701	-0.355699	-2.54545	5e-05	0.00174035	yes
si:dkey-1h24.2	si:dkey-1h24.2	si:dkey-1h24.2	chr1:28804196-28849544	Con	Treat	OK	13.1731	10.2819	0.780522	-0.357488	-0.357493	-1.93083	0.0005	0.012066	yes
zgc:113090	zgc:113090	zgc:113090	chr3:32738470-32741927	Con	Treat	OK	6.29303	4.90729	0.779798	-0.358828	-0.358828	-1.79088	0.00165	0.0302143	yes
tead1a	tead1a	tead1a	chr25:16259715-16335199	Con	Treat	OK	15.5746	12.1418	0.77959	-0.359213	-0.359214	-1.96964	0.0007	0.0157234	yes
serpina1	serpina1	serpina1	chr20:10556876-10559942	Con	Treat	OK	49.2854	38.4216	0.779574	-0.359243	-0.359244	-2.28486	0.0001	0.00319778	yes
histh1l	histh1l	histh1l	chr5:26832825-26834198	Con	Treat	OK	649.942	505.849	0.778299	-0.361604	-0.361605	-2.57018	5e-05	0.00174035	yes
zgc:110425	zgc:110425	zgc:110425	chr7:6333315-6334611	Con	Treat	OK	287.191	223.358	0.777733	-0.362653	-0.362651	-2.53581	5e-05	0.00174035	yes
lppr5b	lppr5b	lppr5b	chr24:30114550-30192806	Con	Treat	OK	16.463	12.8032	0.777695	-0.362723	-0.362724	-1.91034	0.00105	0.021468	yes
c8b	c8b	c8b	chr2:2387407-2401583	Con	Treat	OK	5.22116	4.05624	0.776885	-0.364227	-0.364225	-1.85743	0.0013	0.0253422	yes
bmp16	bmp16	bmp16	chr18:48799226-48813920	Con	Treat	OK	5.14041	3.9905	0.7763	-0.365314	-0.365315	-1.74065	0.00285	0.0434801	yes
dusp1	dusp1	dusp1	chr14:15454689-15458061	Con	Treat	OK	48.7452	37.8244	0.775962	-0.365943	-0.365943	-2.43664	5e-05	0.00174035	yes
sept4a	sept4a	sept4a	chr21:39467378-39501651	Con	Treat	OK	14.6215	11.3414	0.775666	-0.366493	-0.366485	-2.034	0.00035	0.00916139	yes
fgb	fgb	fgb	chr1:9367694-9375319	Con	Treat	OK	39.2034	30.4059	0.775593	-0.366627	-0.366627	-2.33231	5e-05	0.00174035	yes
dclre1b	dclre1b	dclre1b	chr8:24087219-24092253	Con	Treat	OK	16.2954	12.6257	0.774801	-0.368101	-0.3681	-2.16811	0.0001	0.00319778	yes
zgc:110216	zgc:110216	zgc:110216	chr25:35777314-35778187	Con	Treat	OK	342.609	265.17	0.773973	-0.369645	-0.369644	-2.56102	5e-05	0.00174035	yes
prom1b	prom1b	prom1b	chr1:22022191-22066405	Con	Treat	OK	54.7422	42.3639	0.77388	-0.369818	-0.369816	-2.54821	5e-05	0.00174035	yes
junba	junba	junba	chr1:51098614-51100144	Con	Treat	OK	6.02733	4.65987	0.773123	-0.371229	-0.37123	-1.69729	0.0029	0.0439845	yes
ces3	ces3	ces3	chr18:17429203-17437245	Con	Treat	OK	6.69468	5.17415	0.772875	-0.371693	-0.371692	-1.86188	0.0009	0.0190926	yes
cfb	cfb	cfb	chr21:27379595-27394702	Con	Treat	OK	16.2908	12.5887	0.772749	-0.371928	-0.371929	-2.21725	0.0002	0.00574469	yes
spns3	spns3	spns3	chr5:30359593-30383857	Con	Treat	OK	4.50481	3.47943	0.772381	-0.372615	-0.372616	-1.7343	0.0024	0.0385157	yes
zgc:109949	zgc:109949	zgc:109949	chr3:7727363-7753264	Con	Treat	OK	13.3617	10.3137	0.771885	-0.373542	-0.373538	-1.97481	0.0005	0.012066	yes
klc3	klc3	klc3	chr15:23721785-23742176	Con	Treat	OK	5.90606	4.55611	0.77143	-0.374393	-0.374392	-1.88411	0.00105	0.021468	yes
tamm41	tamm41	tamm41	chr11:753267-763806	Con	Treat	OK	11.138	8.58786	0.771041	-0.37512	-0.375114	-1.88685	0.00155	0.0290385	yes
kifc1	kifc1	kifc1	chr19:7072046-7081678	Con	Treat	OK	40.2168	30.9852	0.770454	-0.376219	-0.376217	-1.81337	0.0015	0.0284715	yes
cry2a	cry2a	cry2a	chr8:21197632-21218230	Con	Treat	OK	194.846	150.077	0.770234	-0.376631	-0.376631	-2.63856	5e-05	0.00174035	yes
nelfb	nelfb	nelfb	chr5:28948830-28959774	Con	Treat	OK	16.7867	12.9253	0.769973	-0.377121	-0.377121	-2.2358	5e-05	0.00174035	yes
agt	agt	agt	chr13:23858002-23865424	Con	Treat	OK	13.4714	10.3533	0.768539	-0.379809	-0.379813	-2.0287	0.0005	0.012066	yes
pmt	pmt	pmt	chr14:1422192-1432756	Con	Treat	OK	10.1152	7.76895	0.768047	-0.380733	-0.380734	-1.88082	0.00065	0.0150159	yes
zgc:158340	zgc:158340	zgc:158340	chr11:44605028-44618837	Con	Treat	OK	5.83045	4.47613	0.767716	-0.381355	-0.381355	-1.99454	0.0007	0.0157234	yes
cttnbp2nlb	cttnbp2nlb	cttnbp2nlb	chr8:27803875-27839319	Con	Treat	OK	20.4338	15.6805	0.767381	-0.381986	-0.38198	-2.3164	5e-05	0.00174035	yes
serpina1l	serpina1l	serpina1l	chr20:10550791-10553960	Con	Treat	OK	34.2137	26.2468	0.767143	-0.382433	-0.382432	-2.3801	5e-05	0.00174035	yes
zgc:165604	zgc:165604	zgc:165604	chr21:27521685-27533521	Con	Treat	OK	5.96242	4.55531	0.764004	-0.388349	-0.388348	-1.72456	0.0024	0.0385157	yes
grm6b	grm6b	grm6b	chr11:25396424-25441517	Con	Treat	OK	10.3242	7.8818	0.76343	-0.389433	-0.389429	-2.32693	0.0002	0.00574469	yes
LOC796447	LOC796447	LOC796447	chr20:1391531-1400179	Con	Treat	OK	10.4538	7.97963	0.763323	-0.389634	-0.389636	-1.97253	0.00065	0.0150159	yes
apoa1a	apoa1a	apoa1a	chr5:37378358-37381359	Con	Treat	OK	703.342	535.739	0.761705	-0.392696	-0.392696	-2.77658	5e-05	0.00174035	yes
slc43a3a	slc43a3a	slc43a3a	chr1:43440454-43455970	Con	Treat	OK	9.49353	7.22251	0.760782	-0.394444	-0.394444	-2.10323	0.0002	0.00574469	yes
rbp2a	rbp2a	rbp2a	chr15:5815658-5827065	Con	Treat	OK	71.6309	54.4556	0.760225	-0.395502	-0.3955	-2.21014	0.0002	0.00574469	yes
zgc:195633	zgc:195633	zgc:195633	chr7:5782373-5782951	Con	Treat	OK	262.503	199.489	0.759949	-0.396025	-0.396029	-2.6373	5e-05	0.00174035	yes
zgc:92040	zgc:92040	zgc:92040	chr12:3889739-3903982	Con	Treat	OK	4.10606	3.10277	0.755656	-0.404198	-0.4042	-1.93454	0.00115	0.0231122	yes
cx44.1	cx44.1	cx44.1	chr1:46754901-46757617	Con	Treat	OK	9.32622	7.04102	0.75497	-0.405508	-0.405509	-2.16796	0.00015	0.00451845	yes
neurod1	neurod1	neurod1	chr9:44489978-44493150	Con	Treat	OK	317.239	239.342	0.754453	-0.406497	-0.406495	-2.88222	5e-05	0.00174035	yes
chadlb	chadlb	chadlb	chr12:18867610-18885960	Con	Treat	OK	11.7188	8.82203	0.75281	-0.409642	-0.409638	-2.34984	5e-05	0.00174035	yes
ier2	ier2	ier2	chr3:33629940-33631106	Con	Treat	OK	37.5486	28.2453	0.752233	-0.410748	-0.410748	-2.4469	5e-05	0.00174035	yes
atoh7	atoh7	atoh7	chr13:25319248-25320274	Con	Treat	OK	15.4233	11.5923	0.75161	-0.411945	-0.411937	-2.12948	0.0002	0.00574469	yes
nansb	nansb	nansb	chr25:5162051-5172508	Con	Treat	OK	11.3429	8.51212	0.750436	-0.414199	-0.414203	-2.19718	0.0002	0.00574469	yes
irg1l	irg1l	irg1l	chr14:11121037-11124541	Con	Treat	OK	37.3567	28.0282	0.750286	-0.414488	-0.41449	-2.65556	5e-05	0.00174035	yes
arl13a	arl13a	arl13a	chr14:40925855-40941230	Con	Treat	OK	12.8739	9.6334	0.748289	-0.418332	-0.418338	-2.27638	5e-05	0.00174035	yes
ccnb1	ccnb1	ccnb1	chr5:54088556-54091913	Con	Treat	OK	46.5399	34.7914	0.747561	-0.419737	-0.419737	-2.66707	5e-05	0.00174035	yes
bmp1b	bmp1b	bmp1b	chr10:40938075-41018117	Con	Treat	OK	2.6094	1.95044	0.747467	-0.419918	-0.419921	-2.00734	0.00075	0.0164759	yes
slc1a7a	slc1a7a	slc1a7a	chr2:6036651-6087754	Con	Treat	OK	6.20778	4.5837	0.73838	-0.437565	-0.437564	-2.23275	0.00025	0.00689119	yes
c9	c9	c9	chr5:31745034-31754992	Con	Treat	OK	16.7464	12.3647	0.73835	-0.437624	-0.437627	-2.28068	0.0002	0.00574469	yes
slc25a3a	slc25a3a	slc25a3a	chr4:16855996-16864475	Con	Treat	OK	39.4901	29.1523	0.738218	-0.437881	-0.437882	-2.69271	5e-05	0.00174035	yes
opn4.1	opn4.1	opn4.1	chr2:32859914-32863106	Con	Treat	OK	9.97857	7.35882	0.737462	-0.439359	-0.439358	-2.52609	5e-05	0.00174035	yes
ano9a	ano9a	ano9a	chr25:34650688-34651914	Con	Treat	OK	364.464	268.414	0.736462	-0.441316	-0.441316	-3.09067	5e-05	0.00174035	yes
cryba1b	cryba1b	cryba1b	chr21:39140708-39149623	Con	Treat	OK	542.05	399.176	0.736419	-0.441401	-0.441403	-3.10981	5e-05	0.00174035	yes
zgc:123103	zgc:123103,zgc:158580	zgc:123103,zgc:158580	chr19:42978261-42981901	Con	Treat	OK	60.9882	44.905	0.73629	-0.441654	-0.441655	-2.65446	5e-05	0.00174035	yes
c3a.6	c3a.6	c3a.6	chr1:55360637-55410849	Con	Treat	OK	3.1309	2.30279	0.735504	-0.443195	-0.443195	-2.33278	5e-05	0.00174035	yes
glra4b	glra4b	glra4b	chr5:22011551-22040338	Con	Treat	OK	5.44095	3.99307	0.733892	-0.44636	-0.446361	-2.13314	0.00025	0.00689119	yes
tdh2	tdh2	tdh2	chr17:25395715-25406927	Con	Treat	OK	21.6971	15.8944	0.732559	-0.448984	-0.448986	-2.77855	5e-05	0.00174035	yes
tmem136b	tmem136b	tmem136b	chr5:58166644-58171184	Con	Treat	OK	9.53997	6.95434	0.728969	-0.456071	-0.456072	-2.08921	0.0006	0.014061	yes
crygmxl2	crygmxl2	crygmxl2	chr12:30727775-30731153	Con	Treat	OK	687.379	499.888	0.727238	-0.459501	-0.4595	-3.2315	5e-05	0.00174035	yes
capn3a	capn3a	capn3a	chr17:45191879-45363385	Con	Treat	OK	74.4706	54.1169	0.726688	-0.460592	-0.460592	-3.18259	5e-05	0.00174035	yes
itih3a	itih3a	itih3a	chr11:3594939-3609816	Con	Treat	OK	1.78533	1.29729	0.726639	-0.46069	-0.460693	-1.7478	0.00275	0.0426053	yes
nfil3-5	nfil3-5	nfil3-5	chr6:7940946-7944397	Con	Treat	OK	56.2144	40.8375	0.72646	-0.461045	-0.461044	-3.15865	5e-05	0.00174035	yes
mipb	mipb	mipb	chr23:6703639-6707246	Con	Treat	OK	54.9984	39.9098	0.725654	-0.462647	-0.462645	-3.07469	5e-05	0.00174035	yes
cryba1l1	cryba1l1	cryba1l1	chr14:47326103-47333034	Con	Treat	OK	1439.37	1043.35	0.724866	-0.464214	-0.464223	-3.30812	5e-05	0.00174035	yes
deaf1	deaf1	deaf1	chr25:4534501-4562973	Con	Treat	OK	8.6374	6.25004	0.723602	-0.466732	-0.466733	-2.40719	5e-05	0.00174035	yes
rorca	rorca	rorca	chr8:18855005-18862800	Con	Treat	OK	57.8122	41.7816	0.722713	-0.468506	-0.468505	-3.0218	5e-05	0.00174035	yes
klf11a	klf11a	klf11a	chr20:29599256-29602984	Con	Treat	OK	41.3711	29.8056	0.720445	-0.47304	-0.473041	-3.05929	5e-05	0.00174035	yes
crybb1l2	crybb1l2	crybb1l2	chr1:43738357-43745614	Con	Treat	OK	775.435	558.107	0.719734	-0.474464	-0.474465	-3.3726	5e-05	0.00174035	yes
zgc:174653	zgc:174653	zgc:174653	chr4:33467749-33477228	Con	Treat	OK	4.12748	2.96864	0.719238	-0.475459	-0.475461	-2.14412	0.0003	0.00803072	yes
acer1	acer1	acer1	chr8:20200335-20213807	Con	Treat	OK	5.30202	3.80637	0.717909	-0.478126	-0.478126	-2.06768	0.0003	0.00803072	yes
dao.2	dao.2	dao.2	chr5:19666908-19681865	Con	Treat	OK	6.59488	4.72725	0.716806	-0.480345	-0.480346	-2.24671	0.00045	0.0111708	yes
c3a.1	c3a.1	c3a.1	chr1:55460925-55507674	Con	Treat	OK	39.6548	28.3886	0.715893	-0.482184	-0.482185	-3.3109	5e-05	0.00174035	yes
samd7	samd7	samd7	chr2:37244660-37259850	Con	Treat	OK	15.1689	10.8514	0.715372	-0.483235	-0.483236	-2.68058	5e-05	0.00174035	yes
zgc:194355	zgc:194355	zgc:194355	chr1:9434343-9439786	Con	Treat	OK	8.21881	5.8708	0.714313	-0.485372	-0.485372	-1.86539	0.0015	0.0284715	yes
hsf4	hsf4	hsf4	chr18:22757467-22764570	Con	Treat	OK	6.49427	4.61137	0.710067	-0.493972	-0.493974	-2.33849	0.0001	0.00319778	yes
matn1	matn1	matn1	chr19:43719113-43742685	Con	Treat	OK	532.989	378.257	0.70969	-0.494739	-0.494737	-3.52442	5e-05	0.00174035	yes
zgc:109965	zgc:109965	zgc:109965	chr21:12969719-12988251	Con	Treat	OK	36.0235	25.5401	0.708984	-0.496174	-0.496171	-3.15744	5e-05	0.00174035	yes
c3a.2	c3a.2	c3a.2	chr1:55560377-55597430	Con	Treat	OK	3.43418	2.42892	0.707278	-0.499651	-0.499654	-2.57771	5e-05	0.00174035	yes
ckmt2a	ckmt2a	ckmt2a	chr10:3061647-3079528	Con	Treat	OK	124.056	87.1947	0.702866	-0.508679	-0.50868	-3.46638	5e-05	0.00174035	yes
cracr2b	cracr2b	cracr2b	chr25:3718952-3742314	Con	Treat	OK	3.21771	2.25074	0.699485	-0.515635	-0.515633	-2.00479	0.0007	0.0157234	yes
cyp17a1	cyp17a1	cyp17a1	chr13:28470744-28480515	Con	Treat	OK	8.23931	5.75726	0.698755	-0.517141	-0.517142	-2.77415	5e-05	0.00174035	yes
zgc:172120	zgc:172120	zgc:172120	chr13:33212004-33231741	Con	Treat	OK	4.64773	3.24462	0.698109	-0.518477	-0.518478	-2.04359	0.0004	0.0102028	yes
shc2	shc2	shc2	chr22:21292618-21326491	Con	Treat	OK	2.89692	2.02208	0.69801	-0.51868	-0.518676	-1.83381	0.0023	0.0374666	yes
has2	has2	has2	chr16:15481298-15497339	Con	Treat	OK	3.76295	2.61852	0.695869	-0.523112	-0.523117	-2.52026	5e-05	0.00174035	yes
sox9b	sox9b	sox9b	chr3:62343296-62348422	Con	Treat	OK	15.0751	10.476	0.694921	-0.52508	-0.525089	-2.91189	5e-05	0.00174035	yes
zgc:110340	zgc:110340	zgc:110340	chr5:27266496-27267504	Con	Treat	OK	93.5147	64.9606	0.694657	-0.525628	-0.525629	-3.40035	5e-05	0.00174035	yes
kif2c	kif2c	kif2c	chr2:33943741-33966754	Con	Treat	OK	11.7898	8.14663	0.69099	-0.533264	-0.533263	-2.96224	5e-05	0.00174035	yes
zgc:112320	zgc:112320	zgc:112320	chr3:19311250-19316280	Con	Treat	OK	3.81846	2.63675	0.690527	-0.53423	-0.534232	-1.84257	0.002	0.0345293	yes
ahr1b	ahr1b	ahr1b	chr22:12954435-13018215	Con	Treat	OK	15.0712	10.3849	0.689056	-0.537307	-0.537306	-3.3704	5e-05	0.00174035	yes
pcolceb	pcolceb	pcolceb	chr7:50574175-50597691	Con	Treat	OK	13.8155	9.50001	0.687634	-0.540287	-0.54029	-2.8971	5e-05	0.00174035	yes
btg2	btg2	btg2	chr22:748832-792006	Con	Treat	OK	50.2677	34.4763	0.685854	-0.544027	-0.544028	-2.91587	5e-05	0.00174035	yes
zgc:92594	zgc:92594	zgc:92594	chr7:73606237-73613574	Con	Treat	OK	8.75644	5.9977	0.684947	-0.545935	-0.545935	-2.74703	5e-05	0.00174035	yes
pde6a	pde6a	pde6a	chr14:24708155-24736924	Con	Treat	OK	18.7911	12.8429	0.683457	-0.549079	-0.549079	-3.41833	5e-05	0.00174035	yes
LOC100535586	LOC100535586	LOC100535586	chr22:38028964-38042730	Con	Treat	OK	33.1092	22.6182	0.683139	-0.549748	-0.549751	-2.95793	5e-05	0.00174035	yes
grna	grna	grna	chr3:29783584-29810515	Con	Treat	OK	1.11499	0.761693	0.683139	-0.549749	-0.54975	-1.81039	0.00225	0.0368835	yes
hdr	hdr	hdr	chr5:26804792-26814902	Con	Treat	OK	4.43414	3.02662	0.682572	-0.550947	-0.550946	-2.13622	0.0003	0.00803072	yes
lgsn	lgsn	lgsn	chr11:11279829-11283257	Con	Treat	OK	38.1416	25.9855	0.68129	-0.553659	-0.55366	-3.59386	5e-05	0.00174035	yes
snx19a	snx19a	snx19a	chr5:29750933-29780698	Con	Treat	OK	5.89036	4.00572	0.680047	-0.556294	-0.556294	-2.98929	5e-05	0.00174035	yes
pde6g	pde6g	pde6g	chr12:36286272-36294320	Con	Treat	OK	108.927	73.9922	0.679282	-0.557917	-0.55791	-3.79933	5e-05	0.00174035	yes
si:dkey-72l14.3	si:dkey-72l14.3	si:dkey-72l14.3	chr8:25954011-25961555	Con	Treat	OK	3.21296	2.17805	0.677895	-0.560866	-0.560865	-2.336	5e-05	0.00174035	yes
nfil3-2	nfil3-2	nfil3-2	chr3:13933517-13935143	Con	Treat	OK	17.6564	11.9587	0.677301	-0.562131	-0.562131	-3.09745	5e-05	0.00174035	yes
kcnh2a	kcnh2a	kcnh2a	chr2:24425398-24512605	Con	Treat	OK	1.39635	0.945738	0.677293	-0.562148	-0.562147	-2.05976	0.00075	0.0164759	yes
slc13a2	slc13a2	slc13a2	chr21:39055310-39073444	Con	Treat	OK	6.70374	4.52698	0.675292	-0.566417	-0.566417	-2.97392	5e-05	0.00174035	yes
reep6	reep6	reep6	chr11:7252164-7264530	Con	Treat	OK	6.18482	4.1701	0.674248	-0.56865	-0.568648	-2.46109	5e-05	0.00174035	yes
c3a.3	c3a.3	c3a.3	chr1:55605372-55651269	Con	Treat	OK	7.18793	4.83859	0.673155	-0.57099	-0.570988	-3.34898	5e-05	0.00174035	yes
drd4a	drd4a	drd4a	chr25:4580659-4606694	Con	Treat	OK	4.71563	3.17085	0.672413	-0.572581	-0.572578	-2.85491	5e-05	0.00174035	yes
zgc:194209	zgc:194209	zgc:194209	chr4:4518744-4526276	Con	Treat	OK	5.27966	3.54937	0.672272	-0.572882	-0.57288	-2.28825	5e-05	0.00174035	yes
rnf182	rnf182	rnf182	chr2:31821363-31822388	Con	Treat	OK	9.80436	6.57369	0.670486	-0.57672	-0.576721	-2.58086	5e-05	0.00174035	yes
elovl4b	elovl4b	elovl4b	chr23:40517863-40545677	Con	Treat	OK	90.762	60.7301	0.669114	-0.579677	-0.579676	-3.98144	5e-05	0.00174035	yes
vav3b	vav3b	vav3b	chr2:16325417-16490613	Con	Treat	OK	1.84942	1.23654	0.66861	-0.580764	-0.58077	-1.99521	0.00065	0.0150159	yes
gngt1	gngt1	gngt1	chr19:41269608-41272341	Con	Treat	OK	216.606	143.476	0.662382	-0.594264	-0.594265	-3.94635	5e-05	0.00174035	yes
dmrt2b	dmrt2b	dmrt2b	chr6:34230683-34237014	Con	Treat	OK	3.94476	2.60665	0.660788	-0.597741	-0.59774	-1.95093	0.0016	0.0297179	yes
nr1d4b	nr1d4b	nr1d4b	chr11:1948461-1959610	Con	Treat	OK	5.85488	3.86624	0.660345	-0.598708	-0.598707	-2.74419	5e-05	0.00174035	yes
cebpb	cebpb	cebpb	chr8:28414256-28415774	Con	Treat	OK	26.1588	17.2676	0.660107	-0.599229	-0.599225	-3.49668	5e-05	0.00174035	yes
hbae1	hbae1	hbae1	chr3:54865765-54866464	Con	Treat	OK	30.6128	20.182	0.659267	-0.601066	-0.601062	-2.98052	5e-05	0.00174035	yes
zgc:153405	zgc:153405	zgc:153405	chr25:34648324-34649029	Con	Treat	OK	582.855	384.091	0.658982	-0.601689	-0.601688	-4.19076	5e-05	0.00174035	yes
gngt2a	gngt2a	gngt2a	chr3:22962211-22965586	Con	Treat	OK	146.619	96.4274	0.657673	-0.604557	-0.604557	-3.85614	5e-05	0.00174035	yes
lyz	lyz	lyz	chr24:23890688-23893609	Con	Treat	OK	15.2767	10.043	0.657406	-0.605143	-0.605142	-2.44828	0.00015	0.00451845	yes
chrnb3b	chrnb3b	chrnb3b	chr14:41151160-41161954	Con	Treat	OK	4.20783	2.75679	0.655157	-0.610087	-0.610088	-2.27299	0.0001	0.00319778	yes
havcr1	havcr1	havcr1	chr21:29065696-29073476	Con	Treat	OK	5.10996	3.33148	0.651958	-0.617149	-0.617146	-2.11958	0.0005	0.012066	yes
gja3	gja3	gja3	chr9:21597117-21598422	Con	Treat	OK	2.6294	1.70941	0.650114	-0.621235	-0.621232	-1.81676	0.00165	0.0302143	yes
rnasel3	rnasel3	rnasel3	chr14:38313990-38315732	Con	Treat	OK	4.23473	2.69843	0.637214	-0.65015	-0.650148	-2.19369	0.0001	0.00319778	yes
si:dkey-22i16.2	si:dkey-22i16.2	si:dkey-22i16.2	chr1:43193360-43198258	Con	Treat	OK	2.75356	1.7523	0.636376	-0.652048	-0.652049	-2.57284	5e-05	0.00174035	yes
pdca	pdca	pdca	chr2:21224895-21232367	Con	Treat	OK	14.6067	9.22606	0.631632	-0.662844	-0.662844	-3.94156	5e-05	0.00174035	yes
zgc:193681	zgc:193681	zgc:193681	chr16:52885455-52891063	Con	Treat	OK	5.7436	3.62234	0.630674	-0.665033	-0.665035	-1.85939	0.0028	0.0429697	yes
rxfp2b	rxfp2b	rxfp2b	chr10:33790781-33923566	Con	Treat	OK	2.54067	1.59382	0.627323	-0.67272	-0.672722	-2.52352	0.00015	0.00451845	yes
si:ch211-119o8.7	si:ch211-119o8.7	si:ch211-119o8.7	chr2:39055621-39062695	Con	Treat	OK	26.6244	16.549	0.621573	-0.686005	-0.686006	-3.30499	5e-05	0.00174035	yes
cx55.5	cx55.5	cx55.5	chr16:33204022-33205519	Con	Treat	OK	1.86224	1.1428	0.61367	-0.704466	-0.704471	-1.84184	0.00305	0.0453068	yes
grk1a	grk1a	grk1a	chr1:249957-261054	Con	Treat	OK	7.94005	4.8551	0.61147	-0.709647	-0.709646	-3.63026	5e-05	0.00174035	yes
lgals3bpb	lgals3bpb	lgals3bpb	chr3:57671408-57673765	Con	Treat	OK	9.84037	5.9647	0.606146	-0.722263	-0.722263	-3.84136	5e-05	0.00174035	yes
cryaa	cryaa	cryaa	chr1:28293074-28297086	Con	Treat	OK	31.2759	18.9417	0.605632	-0.723486	-0.723487	-4.2395	5e-05	0.00174035	yes
wnt4b	wnt4b	wnt4b	chr16:31846614-31857429	Con	Treat	OK	1.79806	1.08477	0.6033	-0.729052	-0.729052	-2.30216	0.0002	0.00574469	yes
zgc:114037	zgc:114037	zgc:114037	chr25:35778804-35779286	Con	Treat	OK	123.66	74.4474	0.602033	-0.732086	-0.732082	-4.25153	5e-05	0.00174035	yes
zgc:64065	zgc:64065	zgc:64065	chr6:8919772-8925854	Con	Treat	OK	0.75304	0.444706	0.590548	-0.759875	-0.759873	-1.77199	0.003	0.044769	yes
rho	rho	rho	chr8:53668767-53670315	Con	Treat	OK	532.691	314.402	0.590215	-0.760689	-0.76069	-5.38445	5e-05	0.00174035	yes
gucy2f	gucy2f	gucy2f	chr15:29429873-29445472	Con	Treat	OK	6.72413	3.95722	0.58851	-0.76486	-0.76486	-4.04933	5e-05	0.00174035	yes
krt15	krt15	krt15	chr11:11532160-11534822	Con	Treat	OK	287.891	168.497	0.585281	-0.7728	-0.7728	-5.40649	5e-05	0.00174035	yes
aanat2	aanat2	aanat2	chr3:54633222-54639104	Con	Treat	OK	4.13837	2.41527	0.583628	-0.776878	-0.776877	-2.80272	5e-05	0.00174035	yes
jdp2b	jdp2b	jdp2b	chr20:46668829-46742753	Con	Treat	OK	8.7944	5.1187	0.582041	-0.780808	-0.780808	-3.30195	5e-05	0.00174035	yes
saga	saga	saga	chr2:5568242-5593085	Con	Treat	OK	23.3178	13.5191	0.579776	-0.786433	-0.786431	-4.99492	5e-05	0.00174035	yes
clrn1	clrn1	clrn1	chr15:3745663-3754877	Con	Treat	OK	1.64752	0.954171	0.579156	-0.787976	-0.787979	-1.85257	0.0028	0.0429697	yes
guca1b	guca1b	guca1b	chr23:19300966-19304244	Con	Treat	OK	8.24131	4.74739	0.576048	-0.795739	-0.795738	-3.50231	5e-05	0.00174035	yes
nrl	nrl	nrl	chr23:45694664-45707209	Con	Treat	OK	2.91499	1.67611	0.574997	-0.798374	-0.798375	-2.54911	5e-05	0.00174035	yes
rom1b	rom1b	rom1b	chr14:46688017-46712463	Con	Treat	OK	20.5361	11.7319	0.571282	-0.807726	-0.807726	-4.47025	5e-05	0.00174035	yes
zgc:174917	zgc:174917	zgc:174917	chr14:11198895-11201331	Con	Treat	OK	3.7686	2.14844	0.57009	-0.810739	-0.810741	-2.79059	5e-05	0.00174035	yes
cyp2aa3	cyp2aa3	cyp2aa3	chr23:42516680-42528442	Con	Treat	OK	1.93467	1.09733	0.567192	-0.81809	-0.818088	-2.27142	0.00015	0.00451845	yes
cryba4	cryba4	cryba4	chr10:44195429-44204669	Con	Treat	OK	2204.88	1250.51	0.567156	-0.818184	-0.81818	-5.83064	5e-05	0.00174035	yes
cry2b	cry2b	cry2b	chr22:748832-792006	Con	Treat	OK	18.1619	10.2495	0.564341	-0.825362	-0.825356	-3.04299	5e-05	0.00174035	yes
gnat1	gnat1	gnat1	chr6:42921480-42932766	Con	Treat	OK	88.0221	48.9445	0.556048	-0.846719	-0.84672	-5.69758	5e-05	0.00174035	yes
cyp2aa8	cyp2aa8	cyp2aa8	chr23:42370587-42447181	Con	Treat	OK	3.69215	2.03948	0.552383	-0.85626	-0.856259	-1.77449	0.00285	0.0434801	yes
guca1e	guca1e	guca1e	chr22:1076102-1090867	Con	Treat	OK	2.6522	1.45827	0.549834	-0.862932	-0.862926	-3.53617	5e-05	0.00174035	yes
oxt	oxt	oxt	chr5:71303112-71308749	Con	Treat	OK	5.45898	2.988	0.547355	-0.869451	-0.86945	-2.37834	0.00035	0.00916139	yes
sagb	sagb	sagb	chr15:45625522-45647701	Con	Treat	OK	90.2663	49.3748	0.54699	-0.870413	-0.870413	-5.42082	5e-05	0.00174035	yes
ccbl2	ccbl2	ccbl2	chr6:25271826-25276113	Con	Treat	OK	8.04295	4.36418	0.542609	-0.882014	-0.882013	-4.22166	5e-05	0.00174035	yes
rorcb	rorcb	rorcb	chr2:49683669-49712996	Con	Treat	OK	32.3349	17.4401	0.539358	-0.890684	-0.890686	-5.55022	5e-05	0.00174035	yes
zgc:77752	zgc:77752	zgc:77752	chr18:7635105-7650238	Con	Treat	OK	2.06646	1.11427	0.539217	-0.891063	-0.89106	-2.87395	5e-05	0.00174035	yes
rhol	rhol	rhol	chr11:18933088-18935404	Con	Treat	OK	7.38738	3.94182	0.533588	-0.906201	-0.9062	-4.55512	5e-05	0.00174035	yes
junbb	junbb	junbb	chr3:7768568-7770219	Con	Treat	OK	25.9587	13.8278	0.532685	-0.908646	-0.908648	-5.26442	5e-05	0.00174035	yes
zgc:174972	zgc:174972	zgc:174972	chr20:20965-28217	Con	Treat	OK	0.719112	0.379814	0.528171	-0.920923	-0.920925	-2.03955	0.00065	0.0150159	yes
kcnk13b	kcnk13b	kcnk13b	chr20:16803466-16809555	Con	Treat	OK	1.62267	0.855845	0.52743	-0.922948	-0.92295	-1.90342	0.00215	0.0360639	yes
crygmx	crygmx	crygmx	chr12:30723265-30726741	Con	Treat	OK	381.808	200.871	0.526105	-0.926578	-0.926578	-6.373	5e-05	0.00174035	yes
bfb	bfb	bfb	chr21:27401244-27407257	Con	Treat	OK	1.81848	0.947504	0.521042	-0.940529	-0.940533	-2.34843	0.0004	0.0102028	yes
zgc:172253	zgc:172253	zgc:172253	chr3:1261829-1267895	Con	Treat	OK	1.18113	0.608961	0.515575	-0.955746	-0.955747	-2.18379	0.00075	0.0164759	yes
th2	th2	th2	chr4:17391603-17402115	Con	Treat	OK	1.10972	0.572046	0.515487	-0.955993	-0.955996	-1.92704	0.00345	0.0497129	yes
lgi3	lgi3	lgi3	chr8:51388778-51418277	Con	Treat	OK	1.26862	0.645425	0.508761	-0.974939	-0.974936	-2.1532	0.0005	0.012066	yes
rom1a	rom1a	rom1a	chr5:66448400-66467146	Con	Treat	OK	14.9222	7.41667	0.497023	-1.00862	-1.00862	-6.3125	5e-05	0.00174035	yes
slc5a8l	slc5a8l	slc5a8l	chr6:49064635-49079605	Con	Treat	OK	0.670089	0.319642	0.477014	-1.0679	-1.0679	-1.87977	0.0023	0.0374666	yes
fosb	fosb	fosb	chr18:36788776-36792714	Con	Treat	OK	1.55783	0.723524	0.464443	-1.10643	-1.10643	-2.76303	5e-05	0.00174035	yes
zgc:113983	zgc:113983	zgc:113983	chr25:34557394-34558700	Con	Treat	OK	84.2	36.6713	0.435526	-1.19917	-1.19917	-7.67838	5e-05	0.00174035	yes
cplx4c	cplx4c	cplx4c	chr2:55769779-55779560	Con	Treat	OK	6.59086	2.50332	0.379817	-1.39662	-1.39663	-2.79	0.00025	0.00689119	yes
fosl1a	fosl1a	fosl1a	chr14:30401239-30407372	Con	Treat	OK	3.87708	1.40843	0.363271	-1.46088	-1.46088	-4.85577	5e-05	0.00174035	yes
opn1lw1	opn1lw1	opn1lw1	chr11:25240030-25242388	Con	Treat	OK	1.23638	0.434877	0.351734	-1.50744	-1.50744	-2.75513	0.0001	0.00319778	yes
fosab	fosab	fosab	chr20:46648592-46650704	Con	Treat	OK	23.7774	8.23385	0.346289	-1.52995	-1.52995	-8.64406	5e-05	0.00174035	yes
zgc:174696	zgc:174696	zgc:174696	chr4:41523879-41533091	Con	Treat	OK	0.803195	0.26021	0.323969	-1.62607	-1.62607	-2.44688	0.00215	0.0360639	yes
zgc:123078	zgc:123078	zgc:123078	chr7:17001175-17057364	Con	Treat	NOTEST	3.90227e-07	0.0622097	159419	17.2825	17.2825	0	1	1	no
zgc:153137	zgc:153137	zgc:153137	chr20:46400202-46401726	Con	Treat	NOTEST	4.24678e-07	0.049225	115911	16.8227	16.8227	0	1	1	no
hla-dpa1	hla-dpa1	hla-dpa1	chr4:74796163-74802199	Con	Treat	NOTEST	7.52589e-07	0.0706443	93868.4	16.5184	16.5184	0	1	1	no
zgc:113969	zgc:113969	zgc:113969	chr15:35081701-35086098	Con	Treat	NOTEST	3.38794e-06	0.155617	45932.6	15.4872	15.4872	0	1	1	no
lhb	lhb,lhbeta1	lhb,lhbeta1	chr13:2392132-2395109	Con	Treat	NOTEST	2.21912e-06	0.0820552	36976.5	15.1743	15.1743	0	1	1	no
zgc:195175	zgc:195175	zgc:195175	chr4:25569650-25587499	Con	Treat	NOTEST	2.52779e-05	0.164858	6521.82	12.6711	12.6711	0	1	1	no
zgc:173683	zgc:173683	zgc:173683	chr20:48907957-48943850	Con	Treat	NOTEST	8.49124e-06	0.042162	4965.35	12.2777	12.2777	0	1	1	no
trim35-36	trim35-36	trim35-36	chr22:36961542-36964870	Con	Treat	NOTEST	8.4902e-05	0.37521	4419.33	12.1096	12.1096	0	1	1	no
zgc:111893	zgc:111893,zgc:136614	zgc:111893,zgc:136614	chr1:46449555-46460558	Con	Treat	OK	0.00058294	0.886083	1520.02	10.5699	10.5699	0.133114	0.23055	0.581436	no
zgc:136254	zgc:136254	zgc:136254	chr10:8086663-8094672	Con	Treat	NOTEST	0.000582574	0.244112	419.023	8.71089	8.71089	0	1	1	no
rhcg2a	rhcg2a,rhcgl1	rhcg2a,rhcgl1	chr6:36403814-36413785	Con	Treat	OK	0.141277	2.19736	15.5536	3.95917	3.95917	2.53543	0.02605	0.182322	no
si:ch211-222k6.1	si:ch211-222k6.1	si:ch211-222k6.1	chr22:10015130-10026607	Con	Treat	NOTEST	0.0475174	0.634504	13.3531	3.7391	3.7391	0	1	1	no
ccr10	ccr10	ccr10	chr24:36785932-36792505	Con	Treat	NOTEST	0.0114763	0.146654	12.7789	3.67569	3.67569	0	1	1	no
ccl35.1	ccl35.1	ccl35.1	chr25:12951998-12954428	Con	Treat	NOTEST	0.00979275	0.108206	11.0496	3.46592	3.46592	0	1	1	no
tmem144b	tmem144b	tmem144b	chr14:35544538-35552399	Con	Treat	NOTEST	0.0145927	0.150062	10.2834	3.36224	3.36223	0	1	1	no
znf1147	znf1147	znf1147	chr4:62619105-62627272	Con	Treat	OK	0.0786141	0.757007	9.6294	3.26745	3.26745	2.14848	0.04985	0.267329	no
taar13d	taar13d	taar13d	chr20:46260617-46345465	Con	Treat	NOTEST	0.0455247	0.409014	8.98444	3.16743	3.16743	0	1	1	no
ctxn1	ctxn1	ctxn1	chr2:56307001-56307453	Con	Treat	NOTEST	0.0663484	0.519277	7.82652	2.96837	2.96837	0	1	1	no
LOC100005807	LOC100005807	LOC100005807	chr16:35426561-35430244	Con	Treat	NOTEST	0.0195336	0.150005	7.67933	2.94098	2.94098	0	1	1	no
si:ch211-14a17.13	si:ch211-14a17.13	si:ch211-14a17.13	chr2:38388268-38389396	Con	Treat	NOTEST	0.0479952	0.33453	6.97007	2.80117	2.80117	0	1	1	no
gig2h	gig2h	gig2h	chr21:22638425-22639718	Con	Treat	NOTEST	0.0263357	0.175738	6.673	2.73833	2.73833	0	1	1	no
or102-1	or102-1	or102-1	chr15:31582110-31583157	Con	Treat	NOTEST	0.0213183	0.1309	6.14026	2.6183	2.61829	0	1	1	no
or106-4	or106-4	or106-4	chr10:36370870-36371821	Con	Treat	NOTEST	0.0499047	0.285666	5.72423	2.51708	2.51708	0	1	1	no
or126-3	or126-3	or126-3	chr15:5191920-5192868	Con	Treat	NOTEST	0.0701437	0.390984	5.57404	2.47872	2.47872	0	1	1	no
zgc:194718	zgc:194718	zgc:194718	chr20:46169861-46171049	Con	Treat	OK	0.119438	0.66317	5.55242	2.47312	2.47312	0.903823	0.17035	0.502763	no
nitr9	nitr9	nitr9	chr7:17001175-17057364	Con	Treat	NOTEST	0.0294861	0.163659	5.55038	2.47259	2.47258	0	1	1	no
nkd3l	nkd3l	nkd3l	chr19:33781032-33783151	Con	Treat	NOTEST	0.0200748	0.104549	5.20797	2.38072	2.38073	0	1	1	no
p2ry10	p2ry10	p2ry10	chr14:10199454-10209784	Con	Treat	NOTEST	0.0353806	0.183586	5.18889	2.37543	2.37542	0	1	1	no
sh2d1aa	sh2d1aa	sh2d1aa	chr5:20784426-20790305	Con	Treat	NOTEST	0.123129	0.633002	5.14097	2.36204	2.36204	0	1	1	no
cxcl19	cxcl19	cxcl19	chr7:7573375-7576917	Con	Treat	OK	0.14772	0.755609	5.11514	2.35477	2.35477	1.49655	0.12795	0.435889	no
zgc:153317	zgc:153317	zgc:153317	chr18:5671776-5674286	Con	Treat	NOTEST	0.0666716	0.337687	5.06493	2.34054	2.34054	0	1	1	no
alpi.2	alpi.2	alpi.2	chr22:38792112-38806070	Con	Treat	NOTEST	0.0627099	0.310267	4.94766	2.30675	2.30674	0	1	1	no
adrb3b	adrb3b	adrb3b	chr10:41277798-41292583	Con	Treat	NOTEST	0.0303796	0.149948	4.93581	2.30329	2.30329	0	1	1	no
rec8b	rec8b	rec8b	chr24:12543868-12588287	Con	Treat	NOTEST	0.0174517	0.0850816	4.87526	2.28548	2.28548	0	1	1	no
ankrd31	ankrd31	ankrd31	chr5:50355421-50364489	Con	Treat	NOTEST	0.0295081	0.143155	4.85138	2.2784	2.27839	0	1	1	no
zgc:194655	zgc:194655	zgc:194655	chr7:19361840-19362948	Con	Treat	NOTEST	0.0636028	0.305699	4.80638	2.26495	2.26495	0	1	1	no
gpr34b	gpr34b	gpr34b	chr9:33555936-33799739	Con	Treat	NOTEST	0.0316576	0.15095	4.76821	2.25345	2.25345	0	1	1	no
zgc:163136	zgc:163136	zgc:163136	chr1:48888256-48900181	Con	Treat	NOTEST	0.0221477	0.104821	4.73282	2.2427	2.2427	0	1	1	no
fgf7	fgf7	fgf7	chr18:5407612-5418796	Con	Treat	OK	0.674289	3.15937	4.68548	2.2282	2.2282	2.64202	0.0055	0.06686	no
nitr8_1	nitr8_1	nitr8_1	chr7:17080182-17085237	Con	Treat	NOTEST	0.0261403	0.121397	4.64406	2.21539	2.21539	0	1	1	no
zgc:171509	zgc:171509	zgc:171509	chr18:39079744-39084025	Con	Treat	NOTEST	0.0782339	0.358017	4.57624	2.19416	2.19416	0	1	1	no
zpcx	zpcx	zpcx	chr17:25309962-25313049	Con	Treat	NOTEST	0.0277109	0.1264	4.56138	2.18947	2.18947	0	1	1	no
wipf1a	wipf1a	wipf1a	chr9:2449472-2468205	Con	Treat	NOTEST	0.043343	0.185655	4.28339	2.09875	2.09875	0	1	1	no
dntt	dntt	dntt	chr13:50490952-50715287	Con	Treat	NOTEST	0.0437028	0.186268	4.26215	2.09158	2.09158	0	1	1	no
zgc:174945	zgc:174945	zgc:174945	chr1:9953367-9956513	Con	Treat	NOTEST	0.0817688	0.344242	4.20994	2.0738	2.0738	0	1	1	no
si:dkey-236e20.3	si:dkey-236e20.3	si:dkey-236e20.3	chr22:15297546-15301426	Con	Treat	NOTEST	0.0237654	0.0999507	4.20572	2.07235	2.07235	0	1	1	no
zgc:173425	zgc:173425	zgc:173425	chr13:8717881-8952284	Con	Treat	NOTEST	0.0399946	0.167843	4.19664	2.06924	2.06924	0	1	1	no
taar13e	taar13e	taar13e	chr20:46260617-46345465	Con	Treat	NOTEST	0.031875	0.132873	4.16856	2.05955	2.05955	0	1	1	no
zgc:172225	zgc:172225	zgc:172225	chr24:38194122-38197978	Con	Treat	NOTEST	0.0684091	0.284855	4.16399	2.05797	2.05797	0	1	1	no
or126-2	or126-2	or126-2	chr15:5199424-5200360	Con	Treat	NOTEST	0.0600308	0.249868	4.16233	2.05739	2.05739	0	1	1	no
her11	her11	her11	chr14:30198170-30200653	Con	Treat	NOTEST	0.0376538	0.156245	4.14951	2.05294	2.05294	0	1	1	no
tas2r200.1	tas2r200.1	tas2r200.1	chr8:30774787-30775750	Con	Treat	NOTEST	0.0235778	0.096535	4.09432	2.03362	2.03363	0	1	1	no
olfcg5	olfcg5	olfcg5	chr18:33015795-33018942	Con	Treat	NOTEST	0.0364048	0.147437	4.04993	2.0179	2.0179	0	1	1	no
si:dkeyp-98a7.5	si:dkeyp-98a7.5	si:dkeyp-98a7.5	chr22:25667627-25668897	Con	Treat	NOTEST	0.0377844	0.152795	4.04386	2.01573	2.01573	0	1	1	no
or111-9	or111-9	or111-9	chr15:31527098-31528043	Con	Treat	NOTEST	0.0482514	0.194792	4.03702	2.01329	2.0133	0	1	1	no
cpeb1a	cpeb1a	cpeb1a	chr25:5937634-5955010	Con	Treat	NOTEST	0.106922	0.43097	4.0307	2.01103	2.01103	0	1	1	no
olfch1	olfch1	olfch1	chr18:33019986-33023275	Con	Treat	NOTEST	0.0198639	0.0794339	3.99891	1.99961	1.99961	0	1	1	no
ugt5a3	ugt5a3	ugt5a3	chr25:28938808-28972062	Con	Treat	NOTEST	0.0893279	0.354235	3.96556	1.98752	1.98752	0	1	1	no
aste1	aste1	aste1	chr16:41621622-41629223	Con	Treat	NOTEST	0.0203938	0.0795347	3.89995	1.96345	1.96345	0	1	1	no
c6ast3	c6ast3	c6ast3	chr7:38370868-38373302	Con	Treat	NOTEST	0.0645435	0.249333	3.86302	1.94973	1.94973	0	1	1	no
oxgr1a.3	oxgr1a.3	oxgr1a.3	chr1:1912635-1913625	Con	Treat	NOTEST	0.045602	0.174761	3.83231	1.93821	1.93821	0	1	1	no
ms4a17c.1	ms4a17c.1	ms4a17c.1	chr5:32921776-32925452	Con	Treat	NOTEST	0.137426	0.520152	3.78496	1.92028	1.92028	0	1	1	no
aqp1a.2	aqp1a.2	aqp1a.2	chr2:2919982-2924621	Con	Treat	NOTEST	0.0846116	0.315301	3.72645	1.8978	1.8978	0	1	1	no
or104-1	or104-1	or104-1	chr10:36411426-36412410	Con	Treat	NOTEST	0.0249087	0.0914075	3.6697	1.87566	1.87566	0	1	1	no
crygs4	crygs4	crygs4	chr9:22549087-22549873	Con	Treat	NOTEST	0.0436031	0.158622	3.63786	1.86309	1.86309	0	1	1	no
szl	szl	szl	chr25:348504-352985	Con	Treat	NOTEST	0.01414	0.0504187	3.56568	1.83418	1.83417	0	1	1	no
gphb5	gphb5	gphb5	chr13:37147330-37163141	Con	Treat	NOTEST	0.159187	0.560482	3.5209	1.81595	1.81594	0	1	1	no
il17a/f1	il17a/f1	il17a/f1	chr17:12556716-12558650	Con	Treat	NOTEST	0.0640768	0.225451	3.51845	1.81494	1.81494	0	1	1	no
vtg5	vtg5	vtg5	chr22:24723477-24730162	Con	Treat	NOTEST	0.00675193	0.0237515	3.51773	1.81465	1.81465	0	1	1	no
zgc:194114	zgc:194114	zgc:194114	chr15:22366991-22368461	Con	Treat	NOTEST	0.0372258	0.129895	3.48938	1.80297	1.80297	0	1	1	no
psmb10	psmb10	psmb10	chr19:7119767-7319471	Con	Treat	NOTEST	0.0983214	0.340565	3.46379	1.79235	1.79235	0	1	1	no
si:ch211-77g15.32	si:ch211-77g15.32	si:ch211-77g15.32	chr2:48132497-48134378	Con	Treat	NOTEST	0.130327	0.442141	3.39255	1.76237	1.76237	0	1	1	no
zgc:193726	zgc:193726	zgc:193726	chr4:20053830-20054508	Con	Treat	OK	1.24683	4.09156	3.28157	1.71439	1.71439	1.80129	0.02325	0.170059	no
cldnd1b	cldnd1b	cldnd1b	chr1:51846593-51852257	Con	Treat	OK	1.74482	5.6821	3.25655	1.70335	1.70335	0.588341	0.48235	0.786083	no
zgc:171951	zgc:171951	zgc:171951	chr15:31113796-31119565	Con	Treat	NOTEST	0.138368	0.448605	3.24212	1.69694	1.69693	0	1	1	no
il12ba	il12ba	il12ba	chr14:34610887-34618185	Con	Treat	NOTEST	0.0232588	0.0744727	3.20191	1.67893	1.67894	0	1	1	no
si:rp71-36n21.1	si:rp71-36n21.1	si:rp71-36n21.1	chr6:19443982-19446918	Con	Treat	NOTEST	0.0380296	0.121525	3.19554	1.67606	1.67605	0	1	1	no
batf3	batf3	batf3	chr20:37909819-37910788	Con	Treat	OK	0.369796	1.17032	3.16477	1.6621	1.6621	1.32138	0.01835	0.146338	no
or126-5	or126-5	or126-5	chr15:5180015-5180963	Con	Treat	NOTEST	0.0350719	0.109689	3.12755	1.64503	1.64503	0	1	1	no
gpha2	gpha2	gpha2	chr7:24839412-24841245	Con	Treat	NOTEST	0.0838588	0.261777	3.12164	1.6423	1.6423	0	1	1	no
spic	spic	spic	chr4:17818860-17823139	Con	Treat	OK	0.229765	0.716867	3.12	1.64155	1.64155	1.5211	0.0197	0.152332	no
si:ch211-225k7.4	si:ch211-225k7.4	si:ch211-225k7.4	chr7:4564242-4572203	Con	Treat	NOTEST	0.0188269	0.0583191	3.09765	1.63117	1.63117	0	1	1	no
casp6l2	casp6l2	casp6l2	chr3:32837494-32841814	Con	Treat	NOTEST	0.0163839	0.0507365	3.09673	1.63075	1.63074	0	1	1	no
dicp1.7	dicp1.7	dicp1.7	chr3:695481-952885	Con	Treat	NOTEST	0.0679404	0.210162	3.09333	1.62916	1.62916	0	1	1	no
LOC100003308	LOC100003308	LOC100003308	chr13:8717881-8952284	Con	Treat	NOTEST	0.020305	0.0627396	3.08986	1.62754	1.62754	0	1	1	no
ccl38.1	ccl38.1	ccl38.1	chr20:39429886-39430797	Con	Treat	NOTEST	0.187797	0.58019	3.08945	1.62735	1.62735	0	1	1	no
zgc:174153	zgc:174153	zgc:174153	chr12:16827516-16829977	Con	Treat	NOTEST	0.0365096	0.109513	2.99957	1.58475	1.58475	0	1	1	no
wu:fa26c03	wu:fa26c03	wu:fa26c03	chr12:16569709-16572218	Con	Treat	NOTEST	0.0167062	0.0498648	2.98481	1.57764	1.57764	0	1	1	no
si:ch73-42k18.1	si:ch73-42k18.1	si:ch73-42k18.1	chr5:9727549-9734441	Con	Treat	OK	0.230617	0.682284	2.95852	1.56487	1.56488	0.658428	0.3192	0.670253	no
sinup	sinup	sinup	chr4:20455244-20476339	Con	Treat	NOTEST	0.118766	0.350763	2.9534	1.56237	1.56238	0	1	1	no
her1	her1	her1	chr5:67653105-68439816	Con	Treat	NOTEST	0.0243971	0.0718473	2.94491	1.55822	1.55822	0	1	1	no
pigrl2.3	pigrl2.3	pigrl2.3	chr2:51776395-51777998	Con	Treat	NOTEST	0.0920397	0.265939	2.88939	1.53077	1.53077	0	1	1	no
opn1mw4	opn1mw4	opn1mw4	chr6:41202972-41205015	Con	Treat	NOTEST	0.0169224	0.0483575	2.8576	1.51481	1.51481	0	1	1	no
si:dkeyp-2e4.6	si:dkeyp-2e4.6	si:dkeyp-2e4.6	chr13:44690445-44694190	Con	Treat	OK	0.676923	1.92433	2.84276	1.50729	1.5073	1.58148	0.015	0.128375	no
zgc:165539	zgc:165539	zgc:165539	chr10:21584543-21587710	Con	Treat	NOTEST	0.0202069	0.0572216	2.83179	1.50171	1.50171	0	1	1	no
oxgr1a.2	oxgr1a.2	oxgr1a.2	chr1:1926718-1927735	Con	Treat	NOTEST	0.0322138	0.0903651	2.80517	1.48809	1.48809	0	1	1	no
or137-4	or137-4	or137-4	chr6:52882240-52883173	Con	Treat	NOTEST	0.026579	0.0745505	2.80486	1.48793	1.48793	0	1	1	no
si:dkeyp-46h3.2	si:dkeyp-46h3.2	si:dkeyp-46h3.2	chr19:28002596-28004610	Con	Treat	NOTEST	0.0289795	0.0812747	2.80456	1.48777	1.48777	0	1	1	no
csf3b	csf3b	csf3b	chr19:48377729-48378906	Con	Treat	NOTEST	0.175208	0.488922	2.79052	1.48054	1.48054	0	1	1	no
ccl33.3	ccl33.3	ccl33.3	chr25:12745429-12747497	Con	Treat	OK	0.868052	2.41188	2.7785	1.4743	1.47431	1.58681	0.01945	0.151481	no
or103-1	or103-1	or103-1	chr15:31546026-31548074	Con	Treat	NOTEST	0.157543	0.436156	2.76849	1.4691	1.46909	0	1	1	no
zgc:165514	zgc:165514	zgc:165514	chrUn_KN149945v1:2768-7340	Con	Treat	NOTEST	0.036373	0.100171	2.75399	1.46153	1.46152	0	1	1	no
intl2	intl2	intl2	chr7:32874378-32877157	Con	Treat	NOTEST	0.0324549	0.0892573	2.75019	1.45953	1.45954	0	1	1	no
igfbp6a	igfbp6a	igfbp6a	chr11:2403825-2409966	Con	Treat	NOTEST	0.197766	0.543534	2.74837	1.45858	1.45858	0	1	1	no
tas2r200.2	tas2r200.2	tas2r200.2	chr8:30771807-30772770	Con	Treat	NOTEST	0.0707333	0.19307	2.72955	1.44866	1.44866	0	1	1	no
taar12h	taar12h	taar12h	chr20:46148964-46150000	Con	Treat	NOTEST	0.141338	0.385163	2.72512	1.44632	1.44632	0	1	1	no
ugt1a2	ugt1a2	ugt1a2	chr9:9998613-10032409	Con	Treat	OK	0.553306	1.50351	2.71732	1.44218	1.44219	1.41486	0.03145	0.2057	no
snapc1a	snapc1a	snapc1a	chr20:20414905-20425094	Con	Treat	NOTEST	0.156534	0.423563	2.70588	1.4361	1.4361	0	1	1	no
or106-3	or106-3	or106-3	chr10:36379509-36380472	Con	Treat	NOTEST	0.117965	0.315812	2.67717	1.42071	1.42071	0	1	1	no
ctsll	ctsll	ctsll	chr5:23802076-23805866	Con	Treat	OK	0.279239	0.745622	2.67019	1.41694	1.41694	1.7176	0.01305	0.118852	no
zgc:172090	zgc:172090	zgc:172090	chr3:351908-355421	Con	Treat	NOTEST	0.054781	0.144046	2.62949	1.39478	1.39479	0	1	1	no
ugt1a6	ugt1a6	ugt1a6	chr9:9998613-10032409	Con	Treat	OK	0.405438	1.05701	2.60708	1.38244	1.38243	1.01206	0.0882	0.359416	no
zgc:194101	zgc:194101	zgc:194101	chr1:51795320-51796461	Con	Treat	NOTEST	0.120837	0.313211	2.59201	1.37407	1.37408	0	1	1	no
defbl3	defbl3	defbl3	chr15:5019932-5024892	Con	Treat	OK	0.628842	1.62179	2.57901	1.36682	1.36682	1.31712	0.0571	0.287226	no
zgc:172133	zgc:172133	zgc:172133	chr22:6426158-6435214	Con	Treat	NOTEST	0.0811754	0.206752	2.54698	1.34879	1.34878	0	1	1	no
fbxo36a	fbxo36a	fbxo36a	chr18:41236251-41242079	Con	Treat	NOTEST	0.0880033	0.223292	2.53731	1.3433	1.3433	0	1	1	no
zgc:171887	zgc:171887	zgc:171887	chr22:6066456-6069578	Con	Treat	NOTEST	0.150492	0.381119	2.53249	1.34055	1.34056	0	1	1	no
nr5a5	nr5a5	nr5a5	chr3:53202528-53210560	Con	Treat	NOTEST	0.136846	0.346069	2.52889	1.33851	1.3385	0	1	1	no
zgc:152791	zgc:152791	zgc:152791	chr13:37491625-37494400	Con	Treat	NOTEST	0.0706891	0.178746	2.52862	1.33835	1.33835	0	1	1	no
or118-1	or118-1	or118-1	chr15:31431770-31432709	Con	Treat	NOTEST	0.0354825	0.0881851	2.48531	1.31343	1.31343	0	1	1	no
spo11	spo11	spo11	chr23:6610612-6640148	Con	Treat	NOTEST	0.0418565	0.103932	2.48306	1.31212	1.31212	0	1	1	no
LOC797092	LOC797092	LOC797092	chr2:48691639-48707307	Con	Treat	NOTEST	0.0504352	0.124617	2.47083	1.305	1.305	0	1	1	no
itk	itk	itk	chr14:33704970-33719349	Con	Treat	NOTEST	0.116114	0.286561	2.46793	1.3033	1.3033	0	1	1	no
or128-2	or128-2	or128-2	chr15:5247119-5248037	Con	Treat	NOTEST	0.0521108	0.127281	2.44251	1.28836	1.28837	0	1	1	no
taar10	taar10	taar10	chr20:46260617-46345465	Con	Treat	NOTEST	0.0325395	0.079434	2.44116	1.28756	1.28756	0	1	1	no
mxtx1	mxtx1	mxtx1	chr13:21526265-21529753	Con	Treat	NOTEST	0.0620731	0.150926	2.43142	1.2818	1.2818	0	1	1	no
tlr4bb	tlr4bb	tlr4bb	chr13:18392668-18397867	Con	Treat	NOTEST	0.0416195	0.100895	2.42422	1.27752	1.27752	0	1	1	no
ssuh2.3	ssuh2.3	ssuh2.3	chr22:31025490-31050240	Con	Treat	NOTEST	0.0836547	0.202377	2.41919	1.27453	1.27453	0	1	1	no
syce2	syce2	syce2	chr3:13780098-13786229	Con	Treat	NOTEST	0.0657243	0.157295	2.39325	1.25897	1.25897	0	1	1	no
si:ch211-184m13.4	si:ch211-184m13.4	si:ch211-184m13.4	chr9:31324160-31325272	Con	Treat	NOTEST	0.100902	0.241446	2.39288	1.25875	1.25874	0	1	1	no
ugt5a4	ugt5a4	ugt5a4	chr25:28938808-28972062	Con	Treat	NOTEST	0.056685	0.135525	2.39084	1.25752	1.25752	0	1	1	no
crfb15	crfb15	crfb15	chr1:10125492-10137473	Con	Treat	NOTEST	0.233529	0.550795	2.35857	1.23791	1.23791	0	1	1	no
LOC100149443	LOC100149443	LOC100149443	chr7:4849503-4851974	Con	Treat	NOTEST	0.0464945	0.109099	2.34649	1.23051	1.23051	0	1	1	no
slc2a5	slc2a5	slc2a5	chr23:22689571-22691081	Con	Treat	OK	0.316598	0.742225	2.34438	1.2292	1.2292	0.755821	0.24215	0.595198	no
zgc:175248	zgc:175248	zgc:175248	chr7:6730020-6750230	Con	Treat	NOTEST	0.0654154	0.152041	2.32424	1.21676	1.21676	0	1	1	no
si:ch211-14a17.7	si:ch211-14a17.7	si:ch211-14a17.7	chr2:38300324-38302419	Con	Treat	NOTEST	0.0223725	0.0519263	2.32099	1.21474	1.21474	0	1	1	no
or132-3	or132-3	or132-3	chr21:25327860-25328829	Con	Treat	NOTEST	0.0253778	0.0588951	2.32073	1.21458	1.21458	0	1	1	no
trim35-21	trim35-21	trim35-21	chr3:8018549-8026821	Con	Treat	NOTEST	0.209099	0.483814	2.3138	1.21027	1.21027	0	1	1	no
cmasb	cmasb	cmasb	chr25:5127974-5134788	Con	Treat	OK	0.286219	0.66007	2.30617	1.2055	1.2055	0.923748	0.1117	0.405311	no
or125-8	or125-8	or125-8	chr21:21619272-21620298	Con	Treat	NOTEST	0.226675	0.518551	2.28764	1.19386	1.19386	0	1	1	no
zgc:114123	zgc:114123	zgc:114123	chr23:2786549-2804309	Con	Treat	NOTEST	0.045125	0.102415	2.26958	1.18243	1.18243	0	1	1	no
cldn10a	cldn10a	cldn10a	chr6:7142124-7148817	Con	Treat	NOTEST	0.122549	0.277312	2.26287	1.17815	1.17816	0	1	1	no
or111-4	or111-4	or111-4	chr15:31490492-31491473	Con	Treat	OK	0.345103	0.778154	2.25485	1.17303	1.17303	1.23738	0.0441	0.249043	no
dusp13a	dusp13a	dusp13a	chr13:24712406-24720417	Con	Treat	NOTEST	0.0593426	0.133651	2.25219	1.17133	1.17133	0	1	1	no
nr5a1a	nr5a1a	nr5a1a	chr8:52847149-52873008	Con	Treat	NOTEST	0.0955763	0.214938	2.24886	1.1692	1.16919	0	1	1	no
cbr1l	cbr1l	cbr1l	chr21:21596577-21604558	Con	Treat	OK	0.905348	2.01846	2.22949	1.15671	1.15671	0.988922	0.1136	0.409345	no
si:ch1073-376c22.1	si:ch1073-376c22.1	si:ch1073-376c22.1	chr19:48750948-48757361	Con	Treat	NOTEST	0.0661651	0.147183	2.22448	1.15347	1.15346	0	1	1	no
ftr54	ftr54	ftr54	chr10:25858282-25861481	Con	Treat	NOTEST	0.143667	0.318538	2.2172	1.14874	1.14874	0	1	1	no
smtla	smtla	smtla	chr18:48173353-48182789	Con	Treat	OK	0.475214	1.05287	2.21557	1.14768	1.14768	1.29383	0.0517	0.272496	no
anpepb	anpepb	anpepb	chr25:10714755-10730976	Con	Treat	NOTEST	0.232	0.513176	2.21197	1.14533	1.14533	0	1	1	no
abcg2b	abcg2b	abcg2b	chr1:7989962-8007810	Con	Treat	NOTEST	0.195334	0.431681	2.20996	1.14402	1.14402	0	1	1	no
zgc:153921	zgc:153921	zgc:153921	chr3:1269309-1276661	Con	Treat	NOTEST	0.0434116	0.0957878	2.2065	1.14176	1.14176	0	1	1	no
si:ch211-114l13.9	si:ch211-114l13.9	si:ch211-114l13.9	chr1:57261852-57264756	Con	Treat	NOTEST	0.188818	0.414385	2.19463	1.13398	1.13398	0	1	1	no
hhex	hhex	hhex	chr12:47692858-47699955	Con	Treat	OK	0.354633	0.778005	2.19383	1.13345	1.13345	0.98772	0.16435	0.493468	no
or137-5	or137-5	or137-5	chr6:52891153-52892086	Con	Treat	NOTEST	0.0510844	0.111851	2.18953	1.13062	1.13062	0	1	1	no
zgc:172315	zgc:172315	zgc:172315	chr5:8924223-8933732	Con	Treat	NOTEST	0.211593	0.463036	2.18833	1.12983	1.12984	0	1	1	no
ppil6	ppil6	ppil6	chr20:33836213-33840410	Con	Treat	OK	0.61004	1.33262	2.18448	1.12729	1.12729	1.7155	0.00785	0.0855005	no
wdr38	wdr38	wdr38	chr21:5755565-5761257	Con	Treat	OK	0.497839	1.07227	2.15385	1.10692	1.10691	1.42992	0.02145	0.161161	no
il10	il10	il10	chr11:20977469-20978913	Con	Treat	NOTEST	0.123335	0.265171	2.15001	1.10434	1.10435	0	1	1	no
bglap	bglap	bglap	chr3:1648398-1651382	Con	Treat	NOTEST	0.28609	0.614982	2.14961	1.10408	1.10407	0	1	1	no
mc2r	mc2r	mc2r	chr16:30618159-30619074	Con	Treat	NOTEST	0.0617237	0.132085	2.13994	1.09757	1.09757	0	1	1	no
or128-4	or128-4	or128-4	chr15:5230532-5231450	Con	Treat	NOTEST	0.0542276	0.115541	2.13067	1.09131	1.09131	0	1	1	no
ftr72	ftr72	ftr72	chr15:41794940-41799111	Con	Treat	NOTEST	0.0251027	0.0534769	2.13032	1.09107	1.09107	0	1	1	no
nitr1m	nitr1m	nitr1m	chr7:17299934-17301547	Con	Treat	NOTEST	0.0325988	0.0692237	2.1235	1.08645	1.08645	0	1	1	no
ugt2b5	ugt2b5	ugt2b5	chr5:8872335-8918174	Con	Treat	NOTEST	0.190357	0.402622	2.11509	1.08072	1.08072	0	1	1	no
gig2j	gig2j	gig2j	chr21:22632509-22633064	Con	Treat	NOTEST	0.048591	0.102731	2.1142	1.08011	1.0801	0	1	1	no
vtrna4	vtrna4	vtrna4	chr14:2488626-2488721	Con	Treat	OK	150.838	318.629	2.11239	1.07888	1.07888	65.6249	0.41475	0.741566	no
zgc:194948	zgc:194948	zgc:194948	chr5:57995938-58007284	Con	Treat	NOTEST	0.242089	0.510373	2.1082	1.07601	1.07601	0	1	1	no
si:dkey-188i13.9	si:dkey-188i13.9	si:dkey-188i13.9	chr13:37512879-37517007	Con	Treat	NOTEST	0.121592	0.256182	2.1069	1.07512	1.07512	0	1	1	no
zgc:171704	zgc:171704	zgc:171704	chr16:28857534-28862243	Con	Treat	OK	0.325938	0.686606	2.10655	1.07488	1.07489	1.54381	0.0194	0.151455	no
nabp1b	nabp1b	nabp1b	chr6:8463138-8468996	Con	Treat	NOTEST	0.0221786	0.046664	2.10401	1.07314	1.07314	0	1	1	no
siglec15l	siglec15l	siglec15l	chr16:41555230-41565666	Con	Treat	NOTEST	0.0568323	0.118572	2.08635	1.06098	1.06098	0	1	1	no
clca1	clca1	clca1	chr15:14173694-14184117	Con	Treat	NOTEST	0.0205038	0.0427688	2.0859	1.06067	1.06067	0	1	1	no
zgc:172290	zgc:172290	zgc:172290	chr7:8000199-8800341	Con	Treat	NOTEST	0.10892	0.226986	2.08397	1.05933	1.05933	0	1	1	no
il26	il26	il26	chr4:13536256-13539788	Con	Treat	NOTEST	0.174791	0.361657	2.06908	1.04899	1.04899	0	1	1	no
si:dkey-28d5.13	si:dkey-28d5.13	si:dkey-28d5.13	chr7:4793395-4795917	Con	Treat	NOTEST	0.0451205	0.0933315	2.06849	1.04858	1.04858	0	1	1	no
mpeg1.3	mpeg1.3	mpeg1.3	chr8:29646715-29648939	Con	Treat	NOTEST	0.0251073	0.0518968	2.067	1.04754	1.04754	0	1	1	no
ido1	ido1	ido1	chr8:50474580-50494064	Con	Treat	NOTEST	0.188287	0.38881	2.06499	1.04613	1.04613	0	1	1	no
nitr3d	nitr3d	nitr3d	chr7:17169308-17173572	Con	Treat	NOTEST	0.218658	0.450013	2.05807	1.04129	1.04129	0	1	1	no
cd209	cd209	cd209	chr10:25001976-25059066	Con	Treat	NOTEST	0.0897117	0.184567	2.05733	1.04078	1.04078	0	1	1	no
abcg8	abcg8	abcg8	chr13:10794663-10812757	Con	Treat	NOTEST	0.170232	0.350172	2.05703	1.04056	1.04057	0	1	1	no
cebp1	cebp1	cebp1	chr24:40676852-41226588	Con	Treat	NOTEST	0.0994006	0.203678	2.04906	1.03496	1.03496	0	1	1	no
si:rp71-40n14.1	si:rp71-40n14.1	si:rp71-40n14.1	chr17:8697008-8705216	Con	Treat	NOTEST	0.138157	0.283014	2.0485	1.03456	1.03457	0	1	1	no
ifng1-2	ifng1-2	ifng1-2	chr4:13508735-13511097	Con	Treat	NOTEST	0.0684084	0.139912	2.04525	1.03227	1.03227	0	1	1	no
lpar5b	lpar5b	lpar5b	chr15:40193102-40194403	Con	Treat	NOTEST	0.154334	0.314891	2.04032	1.0288	1.02879	0	1	1	no
or106-1	or106-1	or106-1	chr10:36391102-36392062	Con	Treat	OK	0.498298	1.01236	2.03164	1.02264	1.02264	1.32317	0.0215	0.161443	no
zgc:174354	zgc:174354	zgc:174354	chr11:12392908-12394770	Con	Treat	OK	0.365801	0.74067	2.02479	1.01777	1.01777	1.066	0.07855	0.337575	no
zgc:174180	zgc:174180	zgc:174180	chr4:66589240-66610061	Con	Treat	NOTEST	0.187796	0.378876	2.01749	1.01256	1.01256	0	1	1	no
clcnk	clcnk	clcnk	chr23:24345879-24365387	Con	Treat	NOTEST	0.0278112	0.0560613	2.01578	1.01134	1.01134	0	1	1	no
cth1	cth1	cth1	chr7:17695354-17698335	Con	Treat	NOTEST	0.073922	0.148676	2.01126	1.0081	1.00809	0	1	1	no
ndr2	ndr2	ndr2	chr12:48295204-48302968	Con	Treat	NOTEST	0.232469	0.466696	2.00756	1.00544	1.00545	0	1	1	no
p2ry11	p2ry11	p2ry11	chr3:54318121-54323383	Con	Treat	OK	0.339829	0.679388	1.99921	0.999427	0.999426	1.1651	0.05795	0.28926	no
zgc:158432	zgc:158432	zgc:158432	chr5:35938379-35948871	Con	Treat	NOTEST	0.0170569	0.033941	1.98987	0.992674	0.992675	0	1	1	no
hcrt	hcrt	hcrt	chr3:17387551-17391633	Con	Treat	OK	0.645079	1.28341	1.98954	0.992434	0.992434	0.953128	0.22005	0.570014	no
mir21-1	mir21-1	mir21-1	chr10:28312268-28312416	Con	Treat	NOTEST	1.69838	3.3724	1.98566	0.989616	0.989618	0	1	1	no
cryabb	cryabb	cryabb	chr5:56971362-56975676	Con	Treat	NOTEST	0.201321	0.398957	1.9817	0.986736	0.986733	0	1	1	no
slc5a5	slc5a5	slc5a5	chr8:13327244-13344648	Con	Treat	NOTEST	0.172467	0.340205	1.97258	0.980084	0.980085	0	1	1	no
capga	capga	capga	chr5:23612996-23623510	Con	Treat	OK	0.502344	0.98939	1.96955	0.977864	0.977864	1.49331	0.0116	0.110982	no
p2rx4b	p2rx4b	p2rx4b	chr8:30738707-30746745	Con	Treat	NOTEST	0.166457	0.324202	1.94766	0.961743	0.961742	0	1	1	no
si:ch211-196f5.2	si:ch211-196f5.2	si:ch211-196f5.2	chr24:12594552-12606802	Con	Treat	NOTEST	0.30922	0.60168	1.9458	0.960363	0.960365	0	1	1	no
or125-4	or125-4	or125-4	chr21:21648810-21649734	Con	Treat	OK	0.520029	1.0097	1.94162	0.957263	0.957262	1.24213	0.0307	0.202324	no
nitr1d	nitr1d	nitr1d	chr7:17233781-17235451	Con	Treat	NOTEST	0.0249394	0.048394	1.94046	0.956401	0.9564	0	1	1	no
zgc:173544	zgc:173544	zgc:173544	chr11:15884471-15886889	Con	Treat	NOTEST	0.0451475	0.0875537	1.93928	0.955522	0.955523	0	1	1	no
zgc:172106	zgc:172106	zgc:172106	chr1:54616155-54621519	Con	Treat	NOTEST	0.039145	0.0758459	1.93756	0.954243	0.954244	0	1	1	no
mespba	mespba	mespba	chr7:15065244-15068437	Con	Treat	NOTEST	0.0513541	0.0994527	1.93661	0.953531	0.953531	0	1	1	no
zgc:193807	zgc:193807	zgc:193807	chr11:2564436-2580040	Con	Treat	NOTEST	0.134597	0.259699	1.92946	0.948194	0.948189	0	1	1	no
hpx	hpx	hpx	chr9:33030178-33046387	Con	Treat	NOTEST	0.212522	0.408277	1.9211	0.941936	0.941932	0	1	1	no
pstpip1a	pstpip1a	pstpip1a	chr18:26948577-26981095	Con	Treat	OK	0.455274	0.8709	1.91291	0.935772	0.935771	1.35338	0.0372	0.225686	no
slc5a3a	slc5a3a	slc5a3a	chr1:1877290-1879306	Con	Treat	NOTEST	0.0569587	0.10882	1.91051	0.933956	0.93396	0	1	1	no
nitr3a	nitr3a	nitr3a	chr7:17148680-17152521	Con	Treat	NOTEST	0.0719991	0.13733	1.90738	0.931596	0.931594	0	1	1	no
cdca9	cdca9	cdca9	chr12:22552866-22557332	Con	Treat	NOTEST	0.167519	0.319228	1.90562	0.930262	0.930263	0	1	1	no
gig2e	gig2e	gig2e	chr21:22649663-22653200	Con	Treat	NOTEST	0.318373	0.605998	1.90342	0.928595	0.928596	0	1	1	no
or111-7	or111-7	or111-7	chr15:31519181-31520620	Con	Treat	OK	0.591245	1.11857	1.89189	0.919828	0.919823	1.72688	0.00765	0.0840982	no
psmb9a	psmb9a	psmb9a	chr19:7119767-7319471	Con	Treat	OK	0.953158	1.80069	1.88918	0.917763	0.917764	0.332592	0.6437	0.870061	no
he2	he2	he2	chr22:14059258-14090539	Con	Treat	NOTEST	0.0117489	0.0221828	1.88807	0.916916	0.916912	0	1	1	no
gtf3ab	gtf3ab	gtf3ab	chr24:21495460-21497684	Con	Treat	NOTEST	0.0193896	0.0366043	1.88783	0.91673	0.916727	0	1	1	no
taar14e	taar14e	taar14e	chr20:46365335-46366322	Con	Treat	NOTEST	0.024817	0.0468459	1.88765	0.916594	0.916597	0	1	1	no
dpt	dpt	dpt	chr6:29193575-29205062	Con	Treat	OK	0.440491	0.831415	1.88747	0.916456	0.916458	1.16846	0.0769	0.334919	no
or135-1	or135-1	or135-1	chr8:37495337-37496258	Con	Treat	NOTEST	0.303148	0.571241	1.88436	0.914077	0.914079	0	1	1	no
nitr8	nitr8	nitr8	chr7:17080182-17085237	Con	Treat	NOTEST	2.33003e-05	4.37115e-05	1.87601	0.907664	0.907665	0	1	1	no
faslg	faslg	faslg	chr20:15700831-15705420	Con	Treat	NOTEST	0.0755395	0.141276	1.87023	0.903213	0.90321	0	1	1	no
m1ap	m1ap	m1ap	chr7:58945020-59008738	Con	Treat	NOTEST	0.0378817	0.0707715	1.86822	0.901667	0.901667	0	1	1	no
or132-1	or132-1	or132-1	chr21:25286732-25287704	Con	Treat	NOTEST	0.228404	0.425553	1.86316	0.897751	0.897748	0	1	1	no
cd4	cd4	cd4	chr16:12021015-12037872	Con	Treat	NOTEST	0.0607065	0.113064	1.86247	0.897217	0.897218	0	1	1	no
taar14h	taar14h	taar14h	chr20:46347395-46348360	Con	Treat	NOTEST	0.147073	0.273912	1.86242	0.89718	0.897179	0	1	1	no
zgc:136683	zgc:136683	zgc:136683	chr15:25080703-25125389	Con	Treat	NOTEST	0.044745	0.083322	1.86215	0.896971	0.896971	0	1	1	no
taar12c	taar12c	taar12c	chr20:46200381-46201399	Con	Treat	NOTEST	0.117676	0.217842	1.8512	0.888462	0.888457	0	1	1	no
gig2d	gig2d	gig2d	chr21:22656027-22657125	Con	Treat	NOTEST	0.145199	0.268657	1.85027	0.887734	0.887735	0	1	1	no
trim35-23	trim35-23	trim35-23	chr3:8066949-8075386	Con	Treat	NOTEST	0.126805	0.234104	1.84617	0.884538	0.884533	0	1	1	no
slc12a10.1	slc12a10.1	slc12a10.1	chr7:4287321-4323078	Con	Treat	NOTEST	0.0560152	0.103009	1.83895	0.87888	0.878879	0	1	1	no
zglp1	zglp1	zglp1	chr6:135094-139337	Con	Treat	NOTEST	0.0435334	0.0800044	1.83777	0.877957	0.877956	0	1	1	no
si:ch211-225p5.3	si:ch211-225p5.3	si:ch211-225p5.3	chr16:42098329-42106105	Con	Treat	NOTEST	0.229397	0.420367	1.83249	0.873803	0.873805	0	1	1	no
si:ch211-240l19.8	si:ch211-240l19.8	si:ch211-240l19.8	chr4:8021338-8021954	Con	Treat	NOTEST	0.0593545	0.10851	1.82817	0.870399	0.870403	0	1	1	no
ugt1ab	ugt1ab	ugt1ab	chr9:9998613-10032409	Con	Treat	OK	0.835428	1.52515	1.82559	0.868364	0.868364	1.0838	0.0761	0.332998	no
cx36.7	cx36.7	cx36.7	chr7:12582086-12583264	Con	Treat	NOTEST	0.301415	0.547706	1.81712	0.86165	0.861649	0	1	1	no
wu:fd46c06	wu:fd46c06	wu:fd46c06	chr16:31701206-31704522	Con	Treat	NOTEST	0.122456	0.220545	1.80101	0.84881	0.84881	0	1	1	no
sult1st2	sult1st2	sult1st2	chr8:46505319-46517093	Con	Treat	NOTEST	0.212289	0.382105	1.79993	0.84794	0.847936	0	1	1	no
il13	il13	il13	chr9:54688265-55090060	Con	Treat	NOTEST	0.181373	0.325896	1.79683	0.845452	0.845453	0	1	1	no
mir363	mir363	mir363	chr14:31126356-31126483	Con	Treat	OK	9.35903	16.7747	1.79235	0.841856	0.841858	4.0263	0.5149	0.805124	no
zgc:113425	zgc:113425	zgc:113425	chr14:47203514-47210928	Con	Treat	OK	0.379944	0.679524	1.78848	0.838738	0.838738	1.02529	0.12345	0.428314	no
lsm14b	lsm14b	lsm14b	chr23:540602-554390	Con	Treat	NOTEST	0.110852	0.197595	1.78251	0.833912	0.833913	0	1	1	no
prokr1a	prokr1a	prokr1a	chr1:51038663-51050577	Con	Treat	NOTEST	0.280506	0.499724	1.78151	0.8331	0.833102	0	1	1	no
olfcq19	olfcq19	olfcq19	chr18:33843981-33847296	Con	Treat	NOTEST	0.0300568	0.0534174	1.77722	0.829618	0.829619	0	1	1	no
crygm3	crygm3	crygm3	chr9:22543725-22544522	Con	Treat	NOTEST	0.302864	0.537678	1.77531	0.828072	0.82807	0	1	1	no
si:ch211-222f23.6	si:ch211-222f23.6	si:ch211-222f23.6	chr9:1482945-1497433	Con	Treat	NOTEST	0.0929811	0.164646	1.77075	0.824358	0.824359	0	1	1	no
si:dkey-13a21.3	si:dkey-13a21.3	si:dkey-13a21.3	chr11:25291431-25300725	Con	Treat	NOTEST	0.361412	0.63962	1.76978	0.823571	0.823573	0	1	1	no
or115-8	or115-8	or115-8	chr21:40231169-40232114	Con	Treat	NOTEST	0.0352077	0.0621101	1.76411	0.818937	0.818938	0	1	1	no
zgc:152652	zgc:152652	zgc:152652	chr24:9847440-9849248	Con	Treat	NOTEST	0.0551086	0.0967928	1.7564	0.812622	0.812621	0	1	1	no
psmb8a	psmb8a	psmb8a	chr19:7119767-7319471	Con	Treat	NOTEST	0.221448	0.387901	1.75166	0.808721	0.80872	0	1	1	no
or125-3	or125-3	or125-3	chr21:21655852-21656782	Con	Treat	NOTEST	0.274869	0.480683	1.74877	0.806342	0.806342	0	1	1	no
si:ch211-214p16.2	si:ch211-214p16.2	si:ch211-214p16.2	chr17:25569233-25570039	Con	Treat	OK	1.68779	2.93856	1.74107	0.799974	0.799969	1.47274	0.01685	0.138546	no
si:dkey-15j16.3	si:dkey-15j16.3	si:dkey-15j16.3	chr20:23939710-23943533	Con	Treat	NOTEST	0.0557105	0.0968763	1.73892	0.798195	0.798195	0	1	1	no
si:ch211-197g15.10	si:ch211-197g15.10	si:ch211-197g15.10	chr22:17430675-17434624	Con	Treat	NOTEST	0.0235693	0.0409545	1.73762	0.797113	0.797113	0	1	1	no
si:ch73-335d12.2	si:ch73-335d12.2	si:ch73-335d12.2	chr7:3647862-3656763	Con	Treat	NOTEST	0.081933	0.142289	1.73665	0.796308	0.796312	0	1	1	no
zgc:162180	zgc:162180	zgc:162180	chr6:39088432-39093794	Con	Treat	OK	0.533081	0.925022	1.73524	0.795133	0.795131	1.46918	0.0165	0.136533	no
plaua	plaua	plaua	chr13:25166806-25174729	Con	Treat	NOTEST	0.156266	0.270881	1.73346	0.793655	0.793649	0	1	1	no
tmem26b	tmem26b	tmem26b	chr12:8030042-8036986	Con	Treat	OK	0.829267	1.43568	1.73126	0.791826	0.791824	1.56128	0.0081	0.0875623	no
abcg5	abcg5	abcg5	chr13:10812961-10835815	Con	Treat	NOTEST	0.370822	0.641677	1.73042	0.79112	0.791121	0	1	1	no
neu3.5	neu3.5	neu3.5	chr21:21781338-21782685	Con	Treat	OK	0.799737	1.38376	1.73027	0.790996	0.791	1.53455	0.01235	0.11527	no
bty	bty	bty	chr19:4146972-4152785	Con	Treat	OK	0.769948	1.32555	1.72161	0.783758	0.783758	1.10439	0.06155	0.29784	no
or137-3	or137-3	or137-3	chr6:52875829-52876762	Con	Treat	OK	0.690701	1.18865	1.72093	0.783191	0.783194	1.1372	0.0464	0.256127	no
gip	gip	gip	chr12:20540761-20543290	Con	Treat	NOTEST	0.102501	0.175709	1.71422	0.77755	0.777559	0	1	1	no
spry1	spry1	spry1	chr14:508472-509757	Con	Treat	OK	1.11291	1.90079	1.70795	0.772262	0.772269	1.82576	0.00375	0.0520709	no
cnn1a	cnn1a	cnn1a	chr1:51580769-51588864	Con	Treat	NOTEST	0.246783	0.420567	1.7042	0.769093	0.769095	0	1	1	no
taar15	taar15	taar15	chr20:46260617-46345465	Con	Treat	NOTEST	0.116356	0.198212	1.7035	0.768499	0.7685	0	1	1	no
irg1	irg1	irg1	chr9:22022758-22027176	Con	Treat	OK	0.584974	0.995972	1.70259	0.767733	0.767733	1.44038	0.01405	0.124598	no
prf1.6	prf1.6	prf1.6	chr8:29661294-29668068	Con	Treat	NOTEST	0.0496365	0.0844643	1.70166	0.76694	0.766939	0	1	1	no
si:ch211-229n2.6	si:ch211-229n2.6	si:ch211-229n2.6	chr8:14058461-14066612	Con	Treat	NOTEST	0.0906543	0.153983	1.69857	0.764324	0.764326	0	1	1	no
rln	rln	rln	chr21:250504-253925	Con	Treat	NOTEST	0.15925	0.270444	1.69824	0.764037	0.764035	0	1	1	no
upp2	upp2	upp2	chr9:16160545-16171733	Con	Treat	NOTEST	0.187198	0.315967	1.68788	0.755209	0.755209	0	1	1	no
chia.5	chia.5	chia.5	chr23:18013267-18021782	Con	Treat	NOTEST	0.224197	0.378099	1.68646	0.753997	0.753997	0	1	1	no
cd247l	cd247l	cd247l	chr9:34547849-34559657	Con	Treat	OK	0.627799	1.05585	1.68183	0.75003	0.750028	0.904796	0.1417	0.457407	no
mfsd4b	mfsd4b	mfsd4b	chr23:18176759-18188547	Con	Treat	NOTEST	0.340041	0.57093	1.679	0.747605	0.747604	0	1	1	no
slc22a4	slc22a4	slc22a4	chr21:45859516-45865189	Con	Treat	NOTEST	0.351185	0.588394	1.67545	0.744551	0.744553	0	1	1	no
sycp1	sycp1	sycp1	chr6:49054081-49062566	Con	Treat	NOTEST	0.290536	0.486297	1.67379	0.743121	0.743121	0	1	1	no
si:dkeyp-59c12.1	si:dkeyp-59c12.1	si:dkeyp-59c12.1	chr18:25238991-25240172	Con	Treat	OK	1.14336	1.90359	1.66491	0.735443	0.735443	1.07234	0.0618	0.298382	no
cryaba	cryaba	cryaba	chr15:18183973-18188591	Con	Treat	NOTEST	0.117682	0.195574	1.66189	0.732821	0.732815	0	1	1	no
zgc:195212	zgc:195212	zgc:195212	chr14:44333623-44342129	Con	Treat	NOTEST	0.123059	0.203993	1.65768	0.729169	0.729169	0	1	1	no
fgf1b	fgf1b	fgf1b	chr21:44117748-44121076	Con	Treat	OK	0.726365	1.2015	1.65413	0.72607	0.726065	1.7151	0.0056	0.0677584	no
fam26f	fam26f	fam26f	chr16:32272633-32279396	Con	Treat	OK	0.449646	0.742772	1.6519	0.72413	0.724132	1.13849	0.04055	0.237437	no
nkx2.9	nkx2.9	nkx2.9	chr17:38307164-38308806	Con	Treat	OK	0.698913	1.15334	1.65019	0.722633	0.722631	1.49118	0.01395	0.123796	no
cyp19a1a	cyp19a1a	cyp19a1a	chr18:39639525-39655262	Con	Treat	NOTEST	0.183332	0.302237	1.64858	0.721222	0.721219	0	1	1	no
dicp1.3-4	dicp1.3-4	dicp1.3-4	chr3:695481-952885	Con	Treat	NOTEST	0.202752	0.333679	1.64575	0.718745	0.718745	0	1	1	no
taar14l	taar14l	taar14l	chr20:46260617-46345465	Con	Treat	NOTEST	0.102933	0.169375	1.64549	0.718515	0.718521	0	1	1	no
illr4	illr4	illr4	chr19:40580242-40588645	Con	Treat	NOTEST	0.21554	0.354462	1.64453	0.717675	0.717675	0	1	1	no
zgc:136767	zgc:136767	zgc:136767	chr3:6439776-6464626	Con	Treat	OK	0.746636	1.22447	1.63998	0.71368	0.713685	1.59056	0.0079	0.0859729	no
zgc:171445	zgc:171445	zgc:171445	chr3:3633669-3646685	Con	Treat	NOTEST	0.0148838	0.0243473	1.63583	0.710019	0.710018	0	1	1	no
asz1	asz1	asz1	chr18:20653314-20685055	Con	Treat	NOTEST	0.146556	0.239314	1.63292	0.707453	0.707454	0	1	1	no
or111-8	or111-8	or111-8	chr15:31524317-31525352	Con	Treat	NOTEST	0.0666644	0.108752	1.63134	0.706053	0.706056	0	1	1	no
casp6l1	casp6l1	casp6l1	chr3:32822454-32826784	Con	Treat	OK	0.996653	1.62372	1.62917	0.70414	0.70414	1.48031	0.01345	0.120678	no
kiss2	kiss2	kiss2	chr4:16838587-16839228	Con	Treat	OK	0.535039	0.870032	1.62611	0.701424	0.701424	0.605699	0.27305	0.628213	no
zgc:92590	zgc:92590	zgc:92590	chr16:25211904-25215043	Con	Treat	NOTEST	0.263727	0.428843	1.62609	0.701404	0.701408	0	1	1	no
hesx1	hesx1	hesx1	chr11:42344032-42345374	Con	Treat	OK	0.812066	1.32032	1.62588	0.701219	0.701217	0.671905	0.26965	0.623267	no
zgc:153102	zgc:153102	zgc:153102	chr6:58742936-58770401	Con	Treat	NOTEST	0.211267	0.343007	1.62357	0.699171	0.69917	0	1	1	no
si:dkeyp-73a2.2	si:dkeyp-73a2.2	si:dkeyp-73a2.2	chr23:7416201-7421805	Con	Treat	NOTEST	0.0318158	0.0514836	1.61818	0.69437	0.69437	0	1	1	no
rfxank	rfxank	rfxank	chr22:18135350-18139693	Con	Treat	OK	2.36775	3.83035	1.61772	0.693959	0.693956	1.63336	0.00765	0.0840982	no
fgf17	fgf17	fgf17	chr8:52745813-52758875	Con	Treat	OK	0.454362	0.734952	1.61755	0.693808	0.693806	1.35013	0.02575	0.180865	no
epo	epo	epo	chr7:21624913-21652537	Con	Treat	OK	0.439588	0.710966	1.61735	0.693629	0.693629	0.640384	0.22895	0.580218	no
zswim2	zswim2	zswim2	chr6:11525355-11528908	Con	Treat	NOTEST	0.36436	0.585719	1.60753	0.684844	0.684845	0	1	1	no
cx30.9	cx30.9	cx30.9	chr19:37531426-37532771	Con	Treat	NOTEST	0.400521	0.643498	1.60665	0.684058	0.684058	0	1	1	no
fam78bb	fam78bb	fam78bb	chr8:19610115-19617532	Con	Treat	OK	1.62519	2.60432	1.60247	0.680298	0.680301	1.54318	0.00885	0.0930361	no
gfi1b	gfi1b	gfi1b	chr21:17243693-17259374	Con	Treat	OK	0.504681	0.80663	1.5983	0.676535	0.676536	0.9527	0.1213	0.424027	no
gtf2f2b	gtf2f2b	gtf2f2b	chr9:18821644-18897605	Con	Treat	NOTEST	0.134174	0.214361	1.59763	0.675937	0.675935	0	1	1	no
nebl	nebl	nebl	chr2:21419304-21424526	Con	Treat	OK	1.08728	1.72908	1.59028	0.669281	0.669286	1.68976	0.0045	0.0588353	no
ugt2a2	ugt2a2	ugt2a2	chr5:69154214-69175567	Con	Treat	OK	1.44808	2.29626	1.58573	0.665145	0.665143	0.945942	0.10395	0.391638	no
or125-1	or125-1	or125-1	chr21:21672739-21673699	Con	Treat	NOTEST	0.0838741	0.132924	1.5848	0.664304	0.664302	0	1	1	no
slc52a3	slc52a3	slc52a3	chr8:28433884-28442491	Con	Treat	OK	0.434573	0.688219	1.58367	0.663269	0.663269	1.21805	0.0315	0.205717	no
lat	lat	lat	chr3:15275984-15301297	Con	Treat	NOTEST	0.285461	0.451856	1.5829	0.662569	0.662572	0	1	1	no
wnt5a	wnt5a	wnt5a	chr8:53840921-53850655	Con	Treat	NOTEST	0.360154	0.569807	1.58212	0.661859	0.661861	0	1	1	no
stk24a	stk24a	stk24a	chr9:926396-1150870	Con	Treat	OK	0.759087	1.19936	1.58	0.659928	0.65993	1.37089	0.0187	0.147678	no
sctr	sctr	sctr	chr9:926396-1150870	Con	Treat	OK	0.626272	0.988739	1.57877	0.6588	0.658801	1.12435	0.05215	0.27323	no
neurog3	neurog3	neurog3	chr13:25630838-25631941	Con	Treat	NOTEST	0.164143	0.258619	1.57557	0.655875	0.655876	0	1	1	no
rbp1	rbp1	rbp1	chr2:39062697-39070965	Con	Treat	OK	1.25229	1.97273	1.5753	0.655625	0.655627	1.37963	0.0217	0.162381	no
rxfp1	rxfp1	rxfp1	chr14:49122948-49258059	Con	Treat	OK	0.428553	0.673213	1.5709	0.651589	0.651588	1.30812	0.0253	0.178578	no
mtnr1al	mtnr1al	mtnr1al	chr14:25778611-25796841	Con	Treat	OK	0.961867	1.51089	1.57079	0.651489	0.651485	1.19466	0.0462	0.255567	no
hapln2	hapln2	hapln2	chr16:29369347-29375289	Con	Treat	OK	0.491764	0.77119	1.56821	0.64912	0.649121	1.3181	0.0258	0.180865	no
ugt1b5	ugt1b5	ugt1b5	chr11:30049147-30082099	Con	Treat	OK	5.10198	7.9922	1.56649	0.647535	0.647536	1.68309	0.00435	0.057162	no
zar1l	zar1l	zar1l	chr10:34056314-34058332	Con	Treat	NOTEST	0.123071	0.192603	1.56497	0.646139	0.646137	0	1	1	no
alg13	alg13	alg13	chr21:34199007-34227294	Con	Treat	NOTEST	0.0275263	0.0430715	1.56474	0.645923	0.64592	0	1	1	no
ttll9	ttll9	ttll9	chr23:12199884-12215505	Con	Treat	OK	0.751628	1.17398	1.56192	0.643317	0.643323	1.32692	0.02595	0.181818	no
march4	march4	march4	chr9:52953131-53000197	Con	Treat	OK	0.687743	1.07196	1.55866	0.64031	0.640308	1.34217	0.02385	0.172504	no
bmp15	bmp15	bmp15	chr7:51493614-51498048	Con	Treat	NOTEST	0.0389159	0.0605889	1.55692	0.638694	0.638694	0	1	1	no
paplnb	paplnb	paplnb	chr20:33596499-33609544	Con	Treat	NOTEST	0.225748	0.351455	1.55685	0.638627	0.638624	0	1	1	no
or106-10	or106-10	or106-10	chr10:36334083-36335025	Con	Treat	OK	0.934999	1.45104	1.55192	0.634051	0.634056	1.11509	0.0501	0.268005	no
sult1st5	sult1st5	sult1st5	chr23:24562535-24567270	Con	Treat	OK	1.58155	2.45295	1.55098	0.633179	0.633181	1.54783	0.00755	0.0835649	no
v2rh7	v2rh7	v2rh7	chr18:33547013-33551417	Con	Treat	NOTEST	0.0314508	0.0487733	1.55078	0.632995	0.632996	0	1	1	no
ccl19a.1	ccl19a.1	ccl19a.1	chr5:12885619-12892166	Con	Treat	OK	1.45679	2.2539	1.54717	0.629631	0.629633	0.708272	0.24275	0.595758	no
rspo4	rspo4	rspo4	chr6:51824607-51842889	Con	Treat	OK	1.30427	2.01761	1.54693	0.629405	0.629403	1.11583	0.0553	0.282283	no
def6a	def6a	def6a	chr8:14147590-14172146	Con	Treat	OK	0.653927	1.01039	1.54511	0.627711	0.627714	1.53156	0.01195	0.112588	no
zgc:66455	zgc:66455	zgc:66455	chr1:52820002-52833422	Con	Treat	NOTEST	0.201339	0.310715	1.54324	0.625965	0.625967	0	1	1	no
zgc:136861	zgc:136861	zgc:136861	chr16:32049755-32054247	Con	Treat	NOTEST	0.360058	0.555608	1.54311	0.625838	0.625838	0	1	1	no
tpmt.2	tpmt.2	tpmt.2	chr19:47707569-47717787	Con	Treat	OK	1.13562	1.752	1.54277	0.625523	0.625521	1.26583	0.03165	0.206385	no
dazl	dazl	dazl	chr19:20804780-20819312	Con	Treat	NOTEST	0.109598	0.169001	1.54201	0.62481	0.624815	0	1	1	no
rbp7b	rbp7b	rbp7b	chr6:45930393-45931257	Con	Treat	OK	2.28736	3.52316	1.54027	0.623187	0.623185	1.0648	0.0678	0.313814	no
zgc:171750	zgc:171750	zgc:171750	chr24:9878266-9880955	Con	Treat	NOTEST	0.0704406	0.108403	1.53893	0.621926	0.621926	0	1	1	no
crygm7	crygm7	crygm7	chr9:22182257-22183186	Con	Treat	NOTEST	0.251539	0.386632	1.53707	0.620179	0.620179	0	1	1	no
zgc:195356	zgc:195356	zgc:195356	chr7:36427383-36428571	Con	Treat	OK	1.39563	2.14172	1.53459	0.617853	0.617858	1.40145	0.017	0.139338	no
kcnj1a.3	kcnj1a.3	kcnj1a.3	chr18:48496331-48535521	Con	Treat	OK	3.99679	6.12432	1.53231	0.615708	0.615707	1.20789	0.03825	0.228953	no
npffr1l3	npffr1l3	npffr1l3	chr10:516900-530972	Con	Treat	OK	0.970281	1.48536	1.53086	0.614338	0.614341	1.52488	0.00995	0.10108	no
rassf2b	rassf2b	rassf2b	chr10:20683619-20692921	Con	Treat	OK	0.504845	0.772808	1.53078	0.61427	0.614269	1.11788	0.0634	0.302285	no
fdx1b	fdx1b	fdx1b	chr5:21673232-21722845	Con	Treat	NOTEST	0.34068	0.520436	1.52764	0.611304	0.611305	0	1	1	no
nanog	nanog	nanog	chr24:12689784-12694864	Con	Treat	NOTEST	0.143894	0.219657	1.52652	0.610246	0.610246	0	1	1	no
olfcg4	olfcg4	olfcg4	chr18:33002315-33005321	Con	Treat	NOTEST	0.34311	0.523163	1.52477	0.608589	0.608587	0	1	1	no
zgc:165519	zgc:165519	zgc:165519	chr8:3249015-3354488	Con	Treat	OK	0.507768	0.772798	1.52195	0.605922	0.605921	0.470538	0.40855	0.73731	no
illr1	illr1	illr1	chr19:3306656-3314796	Con	Treat	NOTEST	0.0168721	0.0256582	1.52075	0.60478	0.604782	0	1	1	no
exd1	exd1	exd1	chr17:53236874-53241391	Con	Treat	NOTEST	0.200403	0.304624	1.52006	0.604126	0.604126	0	1	1	no
LOC100006793	LOC100006793,hsd11b1la	LOC100006793,hsd11b1la	chr22:19528416-19537473	Con	Treat	OK	5.38624	8.17937	1.51857	0.602711	0.602712	1.4809	0.0114	0.10996	no
LOC100149258	LOC100149258	LOC100149258	chr23:25305869-25361125	Con	Treat	OK	2.7667	4.20098	1.51841	0.60256	0.602558	0.910719	0.1389	0.4531	no
ved	ved	ved	chr10:45150449-45155584	Con	Treat	OK	1.31022	1.98744	1.51688	0.601102	0.60111	1.32486	0.02255	0.165967	no
zgc:171818	zgc:171818	zgc:171818	chr11:29323226-29324591	Con	Treat	NOTEST	0.0478779	0.0725015	1.5143	0.598651	0.598651	0	1	1	no
si:ch211-51a19.5	si:ch211-51a19.5	si:ch211-51a19.5	chr20:32280949-32286018	Con	Treat	OK	0.886333	1.34168	1.51374	0.59812	0.598116	1.21937	0.0324	0.208863	no
si:ch211-117n7.7	si:ch211-117n7.7	si:ch211-117n7.7	chr13:9546520-9554543	Con	Treat	OK	0.705745	1.06747	1.51254	0.596977	0.596978	1.07781	0.0664	0.310321	no
xkr9	xkr9	xkr9	chr24:14057908-14064783	Con	Treat	OK	1.54422	2.32739	1.50716	0.591835	0.591834	1.6977	0.0035	0.0500446	no
si:dkey-61p9.7	si:dkey-61p9.7	si:dkey-61p9.7	chr4:76212362-76220612	Con	Treat	NOTEST	0.135758	0.204397	1.5056	0.590337	0.590329	0	1	1	no
dapp1	dapp1	dapp1	chr13:12323936-12345282	Con	Treat	OK	0.971151	1.46067	1.50406	0.588863	0.588861	1.40708	0.0149	0.12811	no
p2rx8	p2rx8	p2rx8	chr15:16407087-16435081	Con	Treat	OK	0.657942	0.98777	1.5013	0.586215	0.586214	0.971282	0.08165	0.343953	no
hoxd13a	hoxd13a	hoxd13a	chr9:1986572-1989514	Con	Treat	OK	0.444115	0.666652	1.50108	0.586001	0.586	0.732965	0.2051	0.55165	no
si:rp71-1g18.7	si:rp71-1g18.7,si:rp71-1g18.9,zgc:136272	si:rp71-1g18.7,si:rp71-1g18.9,zgc:136272	chr2:37957149-37978360	Con	Treat	OK	1.32554	1.98886	1.50041	0.585362	0.58537	0.334968	0.461	0.774461	no
si:dkey-58f10.11	si:dkey-58f10.11	si:dkey-58f10.11	chr5:38079907-38082129	Con	Treat	NOTEST	0.126951	0.190349	1.49939	0.584375	0.584371	0	1	1	no
ghrhrl	ghrhrl	ghrhrl	chr23:40180539-40234063	Con	Treat	OK	0.434558	0.651166	1.49846	0.583477	0.583475	0.855142	0.16385	0.492765	no
LOC100149164	LOC100149164	LOC100149164	chr13:44711438-44715420	Con	Treat	OK	1.02929	1.54062	1.49678	0.581862	0.581859	1.13096	0.0552	0.282283	no
psph	psph	psph	chr15:494893-510332	Con	Treat	OK	11.4752	17.1598	1.49538	0.580513	0.58052	1.23766	0.03325	0.212363	no
tdrd9	tdrd9	tdrd9	chr13:31271714-31292794	Con	Treat	NOTEST	0.182954	0.273262	1.49361	0.578804	0.578807	0	1	1	no
ren	ren	ren	chr8:37079208-37100386	Con	Treat	NOTEST	0.328715	0.490877	1.49332	0.578524	0.578524	0	1	1	no
her7	her7	her7	chr5:67653105-68439816	Con	Treat	NOTEST	0.335577	0.500775	1.49228	0.577519	0.577519	0	1	1	no
ehf	ehf	ehf	chr25:10319855-10340100	Con	Treat	OK	1.14791	1.71189	1.49131	0.57658	0.576574	1.45466	0.012	0.112814	no
zgc:174944	zgc:174944	zgc:174944	chr4:58842359-58984443	Con	Treat	NOTEST	0.367573	0.547695	1.49003	0.575342	0.575341	0	1	1	no
crygm4	crygm4	crygm4	chr6:53985-54998	Con	Treat	OK	0.471242	0.701881	1.48943	0.574758	0.574757	0.492186	0.47015	0.779063	no
neu3.3	neu3.3	neu3.3	chr21:21766726-21771823	Con	Treat	OK	0.603111	0.897843	1.48869	0.57404	0.574039	1.39294	0.01665	0.137075	no
cremb	cremb	cremb	chr24:31424195-31431309	Con	Treat	OK	1.42403	2.11812	1.48741	0.572805	0.572803	1.50493	0.00935	0.0961894	no
ahr1a	ahr1a	ahr1a	chr16:20206370-20232444	Con	Treat	NOTEST	0.190865	0.283271	1.48414	0.56963	0.56963	0	1	1	no
dusp3b	dusp3b	dusp3b	chr3:34553638-34558706	Con	Treat	NOTEST	0.158702	0.23509	1.48133	0.566893	0.566886	0	1	1	no
zgc:173837	zgc:173837	zgc:173837	chr10:19636554-19640577	Con	Treat	NOTEST	0.0311275	0.0461091	1.4813	0.566862	0.56686	0	1	1	no
zgc:162182	zgc:162182	zgc:162182	chr11:20064474-20071625	Con	Treat	NOTEST	0.206613	0.30598	1.48093	0.566506	0.566508	0	1	1	no
or102-3	or102-3	or102-3	chr15:31591530-31592517	Con	Treat	NOTEST	0.0705865	0.104481	1.48018	0.565776	0.565771	0	1	1	no
si:ch211-266a5.12	si:ch211-266a5.12	si:ch211-266a5.12	chr4:13500414-13503700	Con	Treat	OK	0.714562	1.05742	1.47982	0.565417	0.565419	1.03712	0.0839	0.350136	no
pomcb	pomcb	pomcb	chr20:43071706-43075521	Con	Treat	OK	0.551558	0.816181	1.47977	0.565377	0.565376	0.542988	0.2697	0.623267	no
zgc:110848	zgc:110848	zgc:110848	chr16:2399817-2412689	Con	Treat	OK	3.02708	4.47065	1.47689	0.562558	0.56256	0.475207	0.2721	0.626694	no
si:ch211-163l21.7	si:ch211-163l21.7	si:ch211-163l21.7	chr8:23759788-23762394	Con	Treat	OK	1.40923	2.08113	1.47679	0.56246	0.562462	1.38815	0.01905	0.149352	no
LOC405768	LOC405768	LOC405768	chr6:6767467-6805026	Con	Treat	OK	1.43338	2.11102	1.47276	0.558519	0.558513	1.56485	0.008	0.0866978	no
zgc:123008	zgc:123008	zgc:123008	chr22:9861689-9866552	Con	Treat	OK	1.72438	2.53919	1.47252	0.558291	0.55829	0.41147	0.51475	0.805124	no
si:ch211-214c7.5	si:ch211-214c7.5	si:ch211-214c7.5	chr1:45052322-45060215	Con	Treat	NOTEST	0.0458065	0.067445	1.47239	0.558159	0.558159	0	1	1	no
mgp	mgp	mgp	chr3:1657764-1677030	Con	Treat	NOTEST	0.357622	0.526407	1.47196	0.557743	0.557744	0	1	1	no
vstm2l	vstm2l	vstm2l	chr6:1991488-2000069	Con	Treat	OK	1.23104	1.81137	1.47141	0.557204	0.557204	1.57997	0.00755	0.0835649	no
cmbl	cmbl	cmbl	chr24:16760798-16772488	Con	Treat	OK	14.183	20.8629	1.47098	0.556777	0.556774	0.921737	0.1076	0.398111	no
zgc:136333	zgc:136333	zgc:136333	chr9:38617773-38647611	Con	Treat	OK	0.879097	1.29255	1.47032	0.556126	0.55612	1.27665	0.02765	0.189635	no
LOC567304	LOC567304	LOC567304	chr5:25024446-25045480	Con	Treat	NOTEST	0.418098	0.614302	1.46928	0.555107	0.555109	0	1	1	no
zgc:153142	zgc:153142	zgc:153142	chr13:29273775-29276084	Con	Treat	OK	0.981622	1.44082	1.4678	0.553651	0.553647	1.60487	0.00655	0.0758596	no
cd22	cd22	cd22	chr16:44939822-44951032	Con	Treat	NOTEST	0.231245	0.339419	1.46779	0.553645	0.553643	0	1	1	no
or104-2	or104-2	or104-2	chr10:36405474-36406935	Con	Treat	NOTEST	0.119496	0.175296	1.46696	0.552831	0.552831	0	1	1	no
pet117	pet117	pet117	chr22:25038485-25051094	Con	Treat	OK	2.81755	4.13187	1.46648	0.552354	0.552351	0.628741	0.2739	0.629277	no
zgc:153151	zgc:153151	zgc:153151	chr7:23905445-23910589	Con	Treat	OK	0.631783	0.926398	1.46632	0.552203	0.552202	1.01939	0.0809	0.342125	no
zgc:113135	zgc:113135	zgc:113135	chr4:64429115-64806493	Con	Treat	OK	0.726142	1.06465	1.46617	0.552056	0.55206	1.27171	0.0333	0.212363	no
si:dkey-106c17.2	si:dkey-106c17.2	si:dkey-106c17.2	chr3:38771198-38774140	Con	Treat	NOTEST	0.437996	0.641484	1.46459	0.550496	0.550497	0	1	1	no
hspb2	hspb2	hspb2	chr5:56958913-56965447	Con	Treat	OK	0.987366	1.44561	1.46411	0.550022	0.550019	0.831749	0.1743	0.508183	no
mhc2dbb	mhc2dbb	mhc2dbb	chr18:29944684-29947463	Con	Treat	OK	0.624626	0.913229	1.46204	0.547984	0.547983	0.966962	0.1112	0.404174	no
clcn1a	clcn1a	clcn1a	chr19:9694029-9729617	Con	Treat	NOTEST	0.309501	0.452467	1.46192	0.547869	0.547868	0	1	1	no
apobec2b	apobec2b	apobec2b	chr23:19287128-19299297	Con	Treat	OK	1.81775	2.6527	1.45933	0.545308	0.545309	0.748144	0.19385	0.536393	no
or131-2	or131-2	or131-2	chr15:18295698-18304099	Con	Treat	OK	0.748706	1.09252	1.45921	0.545188	0.545188	0.874307	0.12625	0.43351	no
kcnj8	kcnj8	kcnj8	chr4:14718746-14721099	Con	Treat	OK	1.10211	1.60759	1.45865	0.544631	0.544633	1.23996	0.03705	0.225302	no
or115-12	or115-12	or115-12	chr21:40202361-40203773	Con	Treat	OK	1.25528	1.83058	1.4583	0.544292	0.544287	1.37935	0.01945	0.151481	no
or109-6	or109-6	or109-6	chr10:36278077-36279055	Con	Treat	NOTEST	0.0733283	0.106933	1.45828	0.544265	0.54426	0	1	1	no
apoa4a	apoa4a	apoa4a	chr19:10927027-10931909	Con	Treat	OK	2.4534	3.57595	1.45755	0.543544	0.543545	1.64435	0.00565	0.0682362	no
ugt1a4	ugt1a4	ugt1a4	chr9:9998613-10032409	Con	Treat	OK	1.78842	2.6066	1.45749	0.543484	0.543485	0.911304	0.1106	0.403968	no
cmtm8b	cmtm8b	cmtm8b	chr16:6396273-6406509	Con	Treat	OK	0.818159	1.19163	1.45648	0.542483	0.542484	1.50969	0.0126	0.116348	no
vtg6	vtg6	vtg6	chr22:24783771-24790461	Con	Treat	NOTEST	0.00992967	0.0144314	1.45336	0.539394	0.539397	0	1	1	no
prdm14	prdm14	prdm14	chr24:14306984-14311684	Con	Treat	OK	0.516741	0.750714	1.45279	0.538822	0.538824	0.924329	0.0925	0.367368	no
slc35f3a	slc35f3a	slc35f3a	chr12:30611521-30646037	Con	Treat	NOTEST	0.165936	0.240999	1.45236	0.5384	0.538405	0	1	1	no
zgc:194908	zgc:194908	zgc:194908	chr5:50134391-50135030	Con	Treat	OK	3.45855	5.01086	1.44883	0.534891	0.534892	1.39475	0.0165	0.136533	no
gpr35.1	gpr35.1	gpr35.1	chr22:3234991-3241932	Con	Treat	OK	0.532313	0.770964	1.44833	0.534389	0.534391	0.769385	0.2013	0.546867	no
LOC566907	LOC566907	LOC566907	chr21:22598799-22601310	Con	Treat	OK	1.23293	1.78426	1.44717	0.533235	0.533237	1.39716	0.01565	0.132454	no
zgc:152891	zgc:152891	zgc:152891	chr21:31160600-31189342	Con	Treat	OK	0.62924	0.910367	1.44677	0.532838	0.532838	1.25611	0.03415	0.214915	no
sim1b	sim1b	sim1b	chr4:916108-935328	Con	Treat	OK	0.626215	0.905832	1.44652	0.532585	0.532584	1.0992	0.059	0.292589	no
mespaa	mespaa	mespaa	chr7:15081531-15084041	Con	Treat	NOTEST	0.03811	0.0549855	1.44281	0.528882	0.528881	0	1	1	no
cdx1b	cdx1b	cdx1b	chr21:43984300-43996788	Con	Treat	NOTEST	0.109531	0.157989	1.44241	0.528485	0.528486	0	1	1	no
map1lc3c	map1lc3c	map1lc3c	chr11:44536215-44539839	Con	Treat	OK	0.516155	0.744144	1.44171	0.527777	0.527778	0.593759	0.3296	0.679199	no
fgf2	fgf2	fgf2	chr14:544322-549849	Con	Treat	OK	0.990906	1.42832	1.44143	0.527499	0.5275	0.945669	0.11065	0.403968	no
psmb11b	psmb11b	psmb11b	chr23:1131185-1135305	Con	Treat	NOTEST	0.16381	0.236082	1.44119	0.527265	0.527263	0	1	1	no
zgc:171779	zgc:171779	zgc:171779	chr3:31745612-31747505	Con	Treat	NOTEST	0.287775	0.414484	1.44031	0.526375	0.526373	0	1	1	no
ly86	ly86	ly86	chr24:2466113-2471435	Con	Treat	NOTEST	0.380079	0.546991	1.43915	0.525218	0.525219	0	1	1	no
si:dkey-188i13.10	si:dkey-188i13.10	si:dkey-188i13.10	chr13:37519681-37523708	Con	Treat	OK	1.21226	1.74442	1.43898	0.525048	0.525044	0.983446	0.07905	0.338046	no
irgf1	irgf1	irgf1	chr19:23712291-23715726	Con	Treat	NOTEST	0.19837	0.285368	1.43856	0.52463	0.524633	0	1	1	no
zgc:112146	zgc:112146	zgc:112146	chr3:44928596-44933909	Con	Treat	OK	1.28318	1.8459	1.43854	0.524601	0.5246	1.07995	0.06145	0.29784	no
or125-7	or125-7	or125-7	chr21:21626608-21627544	Con	Treat	NOTEST	0.122127	0.17561	1.43793	0.523993	0.523993	0	1	1	no
tdo2b	tdo2b	tdo2b	chr11:33821729-33834616	Con	Treat	OK	0.691424	0.993943	1.43753	0.523592	0.523594	1.14416	0.04865	0.263176	no
sult3st3	sult3st3	sult3st3	chr22:15289271-15291897	Con	Treat	OK	1.78279	2.56208	1.43712	0.523179	0.523182	1.37368	0.02195	0.163404	no
ugt1a5	ugt1a5	ugt1a5	chr9:9998613-10032409	Con	Treat	OK	1.47257	2.11605	1.43698	0.523038	0.52304	0.791767	0.1816	0.517837	no
c1qb	c1qb	c1qb	chr21:22675701-22678651	Con	Treat	OK	0.822377	1.18137	1.43653	0.522589	0.522594	0.822104	0.13385	0.445469	no
pmch	pmch	pmch	chr4:17338733-17381434	Con	Treat	OK	4.25745	6.10531	1.43403	0.520075	0.520077	0.751566	0.19735	0.54089	no
ugt1b3	ugt1b3	ugt1b3	chr11:30049147-30082099	Con	Treat	NOTEST	0.414314	0.594123	1.43399	0.520037	0.520038	0	1	1	no
wnt10b	wnt10b	wnt10b	chr23:27714929-27721206	Con	Treat	OK	2.0429	2.92749	1.43301	0.519046	0.519041	1.7581	0.004	0.0539834	no
cyp2aa9	cyp2aa9	cyp2aa9	chr23:42449155-42462803	Con	Treat	OK	0.851033	1.2188	1.43214	0.518174	0.518173	1.16054	0.04335	0.246523	no
or127-1	or127-1	or127-1	chr15:5270696-5271641	Con	Treat	NOTEST	0.250377	0.35846	1.43168	0.51771	0.517709	0	1	1	no
zgc:100911	zgc:100911	zgc:100911	chr23:45623239-45637350	Con	Treat	OK	2.91028	4.16319	1.43051	0.516531	0.51653	1.60913	0.0075	0.0835649	no
btr09	btr09	btr09	chr7:24251859-24255873	Con	Treat	OK	0.577085	0.825461	1.4304	0.516416	0.516416	1.03874	0.06285	0.3011	no
si:dkey-56d12.4	si:dkey-56d12.4	si:dkey-56d12.4	chr3:15275984-15301297	Con	Treat	NOTEST	0.326001	0.465986	1.4294	0.51541	0.515413	0	1	1	no
zgc:172131	zgc:172131	zgc:172131	chr10:40703515-40706902	Con	Treat	OK	0.93301	1.33364	1.4294	0.515405	0.515402	1.14365	0.0452	0.252618	no
or113-2	or113-2	or113-2	chr15:5342096-5343050	Con	Treat	NOTEST	0.0517297	0.0739196	1.42896	0.514964	0.514964	0	1	1	no
arl14	arl14	arl14	chr2:6349530-6350559	Con	Treat	OK	1.8175	2.59608	1.42838	0.514379	0.514382	1.32365	0.0222	0.164599	no
ugt1b6p	ugt1b6p	ugt1b6p	chr11:30049147-30082099	Con	Treat	NOTEST	0.39092	0.558352	1.4283	0.514302	0.514302	0	1	1	no
zgc:171452	zgc:171452	zgc:171452	chr1:55793366-55798476	Con	Treat	OK	0.751235	1.07247	1.42761	0.513601	0.513601	0.780967	0.1623	0.489993	no
dph3	dph3	dph3	chr6:15000566-15004508	Con	Treat	OK	3.2122	4.58339	1.42687	0.512853	0.512852	1.52385	0.00895	0.0937836	no
col28a1d	col28a1d	col28a1d	chr16:47373918-47409219	Con	Treat	OK	0.660647	0.941158	1.4246	0.510557	0.510558	1.52579	0.01025	0.102445	no
tmem117	tmem117	tmem117	chr25:686649-696040	Con	Treat	OK	0.992387	1.41139	1.42222	0.508142	0.508139	0.886266	0.1371	0.449601	no
si:ch211-14a17.6	si:ch211-14a17.6	si:ch211-14a17.6	chr2:38303081-38305696	Con	Treat	NOTEST	0.140072	0.199041	1.42099	0.506897	0.506899	0	1	1	no
tdrd5	tdrd5	tdrd5	chr22:17235607-17254450	Con	Treat	NOTEST	0.0971443	0.137946	1.42001	0.505902	0.505906	0	1	1	no
ca15b	ca15b	ca15b	chr12:4258264-4264684	Con	Treat	NOTEST	0.221896	0.314896	1.41912	0.504992	0.504996	0	1	1	no
si:ch211-51f10.1	si:ch211-51f10.1	si:ch211-51f10.1	chr19:7119767-7319471	Con	Treat	NOTEST	0.33407	0.473896	1.41855	0.50442	0.504422	0	1	1	no
zp2.5	zp2.5	zp2.5	chr20:54420768-54445249	Con	Treat	NOTEST	0.0701818	0.0994812	1.41748	0.503327	0.503328	0	1	1	no
il34	il34	il34	chr11:20935770-20939215	Con	Treat	NOTEST	0.253907	0.359811	1.4171	0.502939	0.502938	0	1	1	no
nceh1a	nceh1a	nceh1a	chr2:25475983-25484382	Con	Treat	NOTEST	0.173783	0.246221	1.41683	0.502667	0.502664	0	1	1	no
zgc:110373	zgc:110373	zgc:110373	chr18:7131957-7138441	Con	Treat	OK	1.23492	1.74905	1.41633	0.502154	0.502155	1.17386	0.046	0.254895	no
si:dkey-19a16.4	si:dkey-19a16.4	si:dkey-19a16.4	chr22:6075045-6114500	Con	Treat	OK	0.511273	0.72381	1.4157	0.501517	0.501518	1.3993	0.016	0.134452	no
zgc:136472	zgc:136472	zgc:136472	chr1:8550816-8565846	Con	Treat	NOTEST	0.333326	0.471618	1.41489	0.500685	0.500685	0	1	1	no
notum1b	notum1b	notum1b	chr11:44805173-44833697	Con	Treat	OK	3.76423	5.3222	1.41389	0.499668	0.499669	1.35499	0.0199	0.153239	no
pglyrp5	pglyrp5	pglyrp5	chr18:40912443-40915709	Con	Treat	OK	0.593241	0.838761	1.41386	0.499641	0.499641	0.803379	0.1587	0.484345	no
ugt5d1	ugt5d1	ugt5d1	chr10:25764997-25767335	Con	Treat	OK	1.03049	1.45579	1.41272	0.498472	0.498466	1.33826	0.0197	0.152332	no
anxa3a	anxa3a	anxa3a	chr5:38487210-38495470	Con	Treat	OK	9.87947	13.9516	1.41218	0.497925	0.497921	1.31033	0.03715	0.225593	no
LOC566050	LOC566050	LOC566050	chr22:36723881-36730709	Con	Treat	NOTEST	0.201474	0.284449	1.41184	0.497576	0.497578	0	1	1	no
irf1b	irf1b	irf1b	chr21:45674661-45680791	Con	Treat	OK	1.40546	1.98102	1.40952	0.495201	0.495197	1.57312	0.00755	0.0835649	no
or111-2	or111-2	or111-2	chr15:31475456-31476756	Con	Treat	OK	0.754358	1.06296	1.40909	0.494766	0.494771	0.934605	0.0973	0.378784	no
si:ch211-112d9.1	si:ch211-112d9.1	si:ch211-112d9.1	chr25:3132187-3136574	Con	Treat	OK	0.816714	1.15068	1.40891	0.494584	0.494583	0.524337	0.32305	0.673432	no
tas2r203	tas2r203	tas2r203	chr9:23822003-23822921	Con	Treat	OK	0.603431	0.849983	1.40858	0.494245	0.494244	0.664171	0.23115	0.582383	no
zgc:66432	zgc:66432	zgc:66432	chr16:42107965-42116585	Con	Treat	NOTEST	0.292916	0.411897	1.40619	0.491797	0.491799	0	1	1	no
phox2ba	phox2ba	phox2ba	chr1:18381388-18387020	Con	Treat	OK	0.647563	0.910352	1.40581	0.491404	0.491405	0.659242	0.2365	0.589683	no
hoxa13a	hoxa13a	hoxa13a	chr19:20156560-20158338	Con	Treat	NOTEST	0.317648	0.446257	1.40488	0.490446	0.490446	0	1	1	no
zgc:112433	zgc:112433	zgc:112433	chr8:3249015-3354488	Con	Treat	OK	6.26882	8.80415	1.40443	0.48999	0.489991	1.34615	0.02105	0.158798	no
trpn1	trpn1	trpn1	chr19:1030808-1076628	Con	Treat	NOTEST	0.319891	0.44917	1.40413	0.489681	0.48968	0	1	1	no
ppp1r35	ppp1r35	ppp1r35	chr20:54647016-54876900	Con	Treat	OK	1.65846	2.32828	1.40388	0.48942	0.489422	0.482766	0.4002	0.733352	no
birc5b	birc5b	birc5b	chr23:28396545-28399297	Con	Treat	NOTEST	0.0638507	0.0896381	1.40387	0.48941	0.48941	0	1	1	no
zgc:113250	zgc:113250	zgc:113250	chr3:8378488-8407381	Con	Treat	OK	1.38497	1.9441	1.40371	0.489248	0.489246	1.68271	0.0049	0.0621864	no
si:ch211-57h10.1	si:ch211-57h10.1	si:ch211-57h10.1	chr5:38963146-39063582	Con	Treat	OK	1.41895	1.99143	1.40345	0.488981	0.488985	1.05325	0.06755	0.313215	no
si:ch211-225k7.6	si:ch211-225k7.6	si:ch211-225k7.6	chr7:4533456-4536657	Con	Treat	NOTEST	0.0222739	0.0312573	1.40332	0.488839	0.488839	0	1	1	no
ppifb	ppifb	ppifb	chr12:48849790-48857802	Con	Treat	NOTEST	0.0213561	0.0299691	1.4033	0.488828	0.488826	0	1	1	no
LOC100006564	LOC100006564	LOC100006564	chr4:38715405-38724935	Con	Treat	NOTEST	0.411999	0.578144	1.40327	0.488788	0.488787	0	1	1	no
si:dkey-288i20.1	si:dkey-288i20.1	si:dkey-288i20.1	chr16:2576566-2580491	Con	Treat	NOTEST	0.045204	0.0633934	1.40238	0.487882	0.48788	0	1	1	no
zgc:162239	zgc:162239	zgc:162239	chr21:40763756-40776357	Con	Treat	OK	1.26083	1.76663	1.40116	0.486626	0.486627	1.07692	0.06145	0.29784	no
slc9a3.1	slc9a3.1	slc9a3.1	chr19:10773244-10811553	Con	Treat	NOTEST	0.159277	0.223104	1.40073	0.486178	0.486178	0	1	1	no
hcst	hcst	hcst	chr16:25269176-25273089	Con	Treat	OK	1.70756	2.3905	1.39995	0.485376	0.485375	1.13515	0.05725	0.287423	no
nos2b	nos2b	nos2b	chr15:30442749-30467936	Con	Treat	OK	0.682366	0.954407	1.39867	0.484059	0.48406	1.46651	0.0115	0.110432	no
c6ast1	c6ast1	c6ast1	chr7:38390611-38393689	Con	Treat	NOTEST	0.255573	0.357316	1.3981	0.483465	0.483461	0	1	1	no
abo	abo	abo	chr5:24521252-24533654	Con	Treat	NOTEST	0.22154	0.309496	1.39702	0.482354	0.482356	0	1	1	no
zgc:101715	zgc:101715	zgc:101715	chr7:45719681-45721133	Con	Treat	OK	3.23145	4.51403	1.39691	0.482234	0.482234	1.70954	0.0035	0.0500446	no
nrn1b	nrn1b	nrn1b	chr2:21334196-21336064	Con	Treat	OK	2.16949	3.02369	1.39373	0.478954	0.478954	1.6635	0.00435	0.057162	no
lrrc23	lrrc23	lrrc23	chr23:20201539-20207639	Con	Treat	OK	1.33032	1.85398	1.39363	0.478852	0.478852	1.31864	0.02005	0.153756	no
ptger1c	ptger1c	ptger1c	chr3:52273942-52285000	Con	Treat	NOTEST	0.274185	0.381926	1.39295	0.478143	0.478141	0	1	1	no
si:dkey-102c8.3	si:dkey-102c8.3	si:dkey-102c8.3	chr22:10061158-10063025	Con	Treat	OK	8.67059	12.0756	1.39271	0.477893	0.477897	0.405417	0.45745	0.771809	no
si:ch211-240l19.6	si:ch211-240l19.6	si:ch211-240l19.6	chr4:8031162-8031807	Con	Treat	OK	1.76883	2.45915	1.39027	0.475364	0.475366	0.817875	0.16635	0.496488	no
zgc:163079	zgc:163079	zgc:163079	chr3:19407861-19411318	Con	Treat	NOTEST	0.065527	0.0909507	1.38799	0.472995	0.472995	0	1	1	no
wnt8a	wnt8a	wnt8a	chr14:34150130-34157410	Con	Treat	NOTEST	0.356427	0.49431	1.38685	0.471809	0.471809	0	1	1	no
efcab1	efcab1	efcab1	chr19:40590125-40599194	Con	Treat	OK	3.74889	5.19913	1.38685	0.471807	0.471807	0.679959	0.22785	0.579081	no
calcoco2	calcoco2	calcoco2	chr12:20519238-20529823	Con	Treat	OK	1.62908	2.25926	1.38683	0.471793	0.47179	1.65416	0.0052	0.0645426	no
tor4ab	tor4ab	tor4ab	chr5:9391696-9426469	Con	Treat	NOTEST	0.193204	0.267922	1.38673	0.471688	0.47169	0	1	1	no
zgc:152658	zgc:152658	zgc:152658	chr1:39422424-39427172	Con	Treat	NOTEST	0.227498	0.315047	1.38483	0.469713	0.469716	0	1	1	no
pthlha	pthlha	pthlha	chr4:598914-613102	Con	Treat	OK	2.59628	3.58973	1.38264	0.467429	0.467432	1.59588	0.00595	0.0711315	no
slc25a35	slc25a35	slc25a35	chr5:53650725-53654132	Con	Treat	OK	3.1259	4.31849	1.38152	0.466255	0.466254	1.5054	0.0104	0.103308	no
gbp4	gbp4,si:dkey-61p9.3	gbp4,si:dkey-61p9.3	chr4:76194374-76200149	Con	Treat	OK	1.20217	1.66035	1.38113	0.465846	0.465843	1.08423	0.07705	0.33501	no
si:ch73-142c19.1	si:ch73-142c19.1	si:ch73-142c19.1	chr23:4453252-4470761	Con	Treat	OK	0.67559	0.932312	1.38	0.464665	0.464664	1.03774	0.07355	0.327132	no
si:dkey-202e17.1	si:dkey-202e17.1	si:dkey-202e17.1	chr19:25928699-25935087	Con	Treat	OK	2.44925	3.37521	1.37806	0.462637	0.462636	1.13659	0.0529	0.275271	no
isg15	isg15	isg15	chr5:19608231-19609486	Con	Treat	OK	0.763286	1.05057	1.37638	0.460877	0.460882	0.814194	0.17125	0.504502	no
chrdl2	chrdl2	chrdl2	chr21:21735177-21744522	Con	Treat	OK	1.66378	2.28933	1.37598	0.460461	0.460462	1.64059	0.00375	0.0520709	no
hsh2d	hsh2d	hsh2d	chr22:15544922-15552019	Con	Treat	OK	1.07166	1.47427	1.37569	0.460154	0.460159	1.39044	0.0165	0.136533	no
nr2c2ap	nr2c2ap	nr2c2ap	chr22:18131021-18135305	Con	Treat	OK	6.84941	9.41926	1.37519	0.459634	0.459633	1.69266	0.0035	0.0500446	no
zgc:66426	zgc:66426	zgc:66426	chr13:24549335-24557672	Con	Treat	OK	1.23289	1.69538	1.37513	0.459565	0.459556	1.24521	0.0359	0.22121	no
bmp7a	bmp7a	bmp7a	chr11:7099492-7129716	Con	Treat	NOTEST	0.30928	0.425191	1.37478	0.459198	0.459197	0	1	1	no
tshba	tshba	tshba	chr6:49082523-49086643	Con	Treat	OK	1.41951	1.95134	1.37466	0.459072	0.459069	0.89094	0.13385	0.445469	no
ugt2a1	ugt2a1	ugt2a1	chr5:69154214-69175567	Con	Treat	OK	2.00061	2.74958	1.37437	0.458771	0.45877	0.895792	0.1237	0.428723	no
dao.3	dao.3	dao.3	chr5:19693337-19701272	Con	Treat	NOTEST	0.063036	0.0866269	1.37424	0.458639	0.458639	0	1	1	no
si:dkey-246g23.4	si:dkey-246g23.4	si:dkey-246g23.4	chr18:14595572-14611266	Con	Treat	OK	0.629015	0.864384	1.37419	0.458578	0.458579	1.36972	0.0202	0.154359	no
zgc:171489	zgc:171489	zgc:171489	chr3:58400646-58414054	Con	Treat	OK	1.58562	2.17879	1.37409	0.45848	0.45848	1.48622	0.0118	0.111906	no
cyp17a2	cyp17a2	cyp17a2	chr23:45825338-45833621	Con	Treat	NOTEST	0.109346	0.150139	1.37306	0.457398	0.4574	0	1	1	no
znf1070	znf1070	znf1070	chr4:64429115-64806493	Con	Treat	NOTEST	0.13532	0.185787	1.37295	0.457274	0.457278	0	1	1	no
rgs14a	rgs14a	rgs14a	chr14:853751-880891	Con	Treat	NOTEST	0.232115	0.318669	1.37289	0.457219	0.45722	0	1	1	no
trhr2	trhr2	trhr2	chr18:17166832-17184854	Con	Treat	OK	1.41399	1.94105	1.37275	0.457065	0.457064	1.28643	0.0252	0.178392	no
krt93	krt93	krt93	chr11:11470928-11474589	Con	Treat	OK	1.41663	1.94346	1.37189	0.456164	0.456163	1.35359	0.02375	0.172164	no
tac3a	tac3a	tac3a	chr23:28213116-28214464	Con	Treat	OK	15.5762	21.3409	1.3701	0.454278	0.45428	1.641	0.0052	0.0645426	no
prok1	prok1	prok1	chr8:24695593-24711046	Con	Treat	OK	0.845074	1.15748	1.36968	0.453838	0.453842	0.716268	0.2	0.544589	no
fam221a	fam221a	fam221a	chr19:20574332-20578732	Con	Treat	OK	0.547214	0.749359	1.36941	0.453552	0.453553	0.633585	0.2379	0.591357	no
si:ch211-151h10.2	si:ch211-151h10.2	si:ch211-151h10.2	chr18:44309699-44323466	Con	Treat	NOTEST	0.392441	0.537285	1.36908	0.453212	0.453213	0	1	1	no
macrod1	macrod1	macrod1	chr14:46802161-46980420	Con	Treat	OK	1.2199	1.66951	1.36856	0.452662	0.452664	1.42244	0.01415	0.125228	no
spata17	spata17	spata17	chr17:30188294-30257355	Con	Treat	OK	0.849356	1.16054	1.36638	0.450355	0.450353	0.882898	0.1227	0.426396	no
zgc:194887	zgc:194887	zgc:194887	chr17:443595-449096	Con	Treat	OK	0.855139	1.16784	1.36567	0.449612	0.449614	0.716341	0.22215	0.572711	no
or128-5	or128-5	or128-5	chr15:5224659-5226546	Con	Treat	OK	0.528621	0.721338	1.36457	0.448442	0.448441	0.861878	0.1243	0.429656	no
endou	endou	endou	chr6:39907819-39914902	Con	Treat	OK	0.642369	0.875469	1.36288	0.446654	0.446654	0.66463	0.254	0.608092	no
si:dkey-61p9.8	si:dkey-61p9.8	si:dkey-61p9.8	chr4:76224031-76229800	Con	Treat	NOTEST	0.0736394	0.100246	1.36131	0.444995	0.444989	0	1	1	no
adrb2b	adrb2b	adrb2b	chr21:35044275-35048225	Con	Treat	OK	1.02019	1.3866	1.35916	0.442714	0.442715	1.63705	0.0045	0.0588353	no
si:ch211-39k3.2	si:ch211-39k3.2	si:ch211-39k3.2	chr18:25766077-25785014	Con	Treat	OK	9.48461	12.8894	1.35898	0.442525	0.44253	1.24694	0.03075	0.202345	no
tuba7l	tuba7l	tuba7l	chr10:45070738-45077677	Con	Treat	NOTEST	0.183963	0.249735	1.35753	0.440982	0.440979	0	1	1	no
mep1a.2	mep1a.2	mep1a.2	chr20:35581190-35593257	Con	Treat	NOTEST	0.0751982	0.102072	1.35737	0.440817	0.440819	0	1	1	no
il1b	il1b	il1b	chr10:45110047-45117163	Con	Treat	OK	0.97952	1.32941	1.35721	0.440639	0.440637	1.11186	0.0564	0.285585	no
mapk15	mapk15	mapk15	chr19:46647915-46665625	Con	Treat	OK	1.19529	1.62214	1.35711	0.440538	0.440543	1.42123	0.0129	0.118194	no
zgc:110204	zgc:110204	zgc:110204	chr14:4339780-4378320	Con	Treat	OK	3.82385	5.18669	1.35641	0.439788	0.439789	1.72853	0.0036	0.0511365	no
zmp:0000001078	zmp:0000001078	zmp:0000001078	chr5:1461687-2382010	Con	Treat	NOTEST	0.228458	0.309731	1.35575	0.439087	0.439086	0	1	1	no
phox2a	phox2a	phox2a	chr15:46832242-47025640	Con	Treat	OK	2.36337	3.20356	1.35551	0.438831	0.438829	1.01531	0.07815	0.336972	no
prnpa	prnpa	prnpa	chr8:43046731-43050188	Con	Treat	OK	5.65747	7.66369	1.35461	0.437882	0.437882	1.73397	0.00375	0.0520709	no
mpl	mpl	mpl	chr6:33964589-33993979	Con	Treat	NOTEST	0.246992	0.334286	1.35343	0.436619	0.436621	0	1	1	no
cfap126	cfap126	cfap126	chr23:20050920-20055470	Con	Treat	OK	1.77714	2.40477	1.35317	0.436342	0.436343	1.37561	0.0179	0.144256	no
zgc:109809	zgc:109809	zgc:109809	chr15:48337-61507	Con	Treat	OK	2.36834	3.20259	1.35225	0.435363	0.435364	0.997578	0.0882	0.359416	no
pth1rb	pth1rb	pth1rb	chr12:9219613-9256976	Con	Treat	OK	1.59535	2.15692	1.352	0.4351	0.435099	1.56969	0.00875	0.0922837	no
nrap	nrap	nrap	chr12:30471816-30473389	Con	Treat	OK	3.17951	4.29822	1.35185	0.434935	0.434934	1.40031	0.0166	0.137011	no
ugt1b2	ugt1b2	ugt1b2	chr11:30049147-30082099	Con	Treat	OK	1.09985	1.48642	1.35148	0.434535	0.434537	0.46807	0.4268	0.749593	no
caspbl	caspbl	caspbl	chr1:57370655-57376144	Con	Treat	OK	1.26873	1.71409	1.35103	0.434058	0.43406	1.03388	0.0743	0.328891	no
si:dkey-10p5.7	si:dkey-10p5.7	si:dkey-10p5.7	chr6:22124062-22130011	Con	Treat	OK	2.1758	2.93605	1.34941	0.432331	0.432327	1.08189	0.0672	0.312373	no
taar12e	taar12e	taar12e	chr20:46156914-46157930	Con	Treat	NOTEST	0.168579	0.227477	1.34938	0.432296	0.432297	0	1	1	no
zgc:193811	zgc:193811	zgc:193811	chr3:31813983-31819561	Con	Treat	OK	1.29079	1.7405	1.3484	0.431248	0.431251	0.916757	0.1206	0.423061	no
si:dkey-111e8.4	si:dkey-111e8.4	si:dkey-111e8.4	chr5:37440253-37454157	Con	Treat	NOTEST	0.231767	0.312431	1.34804	0.430862	0.430861	0	1	1	no
zte38	zte38	zte38	chr2:6180182-6192133	Con	Treat	NOTEST	0.181641	0.244769	1.34754	0.430331	0.430337	0	1	1	no
pcyt1bb	pcyt1bb	pcyt1bb	chr21:40595570-40607579	Con	Treat	OK	1.30704	1.76044	1.34689	0.429633	0.429636	1.22495	0.03535	0.218964	no
mfsd6l	mfsd6l	mfsd6l	chr3:25719011-25722030	Con	Treat	OK	2.48497	3.34643	1.34667	0.429394	0.429399	1.71681	0.00375	0.0520709	no
irf3	irf3	irf3	chr12:4545359-4558598	Con	Treat	OK	0.877455	1.18163	1.34666	0.429381	0.429379	0.857443	0.1295	0.438295	no
slc25a27	slc25a27	slc25a27	chr20:36898924-36905934	Con	Treat	OK	1.37387	1.84998	1.34655	0.429264	0.42927	1.04893	0.06175	0.298382	no
or109-11	or109-11	or109-11	chr10:36269768-36270767	Con	Treat	OK	1.39161	1.87345	1.34625	0.428943	0.428943	0.943638	0.105	0.394067	no
zgc:194981	zgc:194981	zgc:194981	chr11:42438557-42440359	Con	Treat	OK	6.1382	8.257	1.34518	0.427802	0.427802	1.25868	0.0331	0.212007	no
spag1b	spag1b	spag1b	chr16:54827387-54832246	Con	Treat	OK	0.543734	0.731158	1.3447	0.427282	0.427284	0.595937	0.29545	0.64904	no
lmx1a	lmx1a	lmx1a	chr20:34019459-34037381	Con	Treat	NOTEST	0.453624	0.609932	1.34458	0.427151	0.427153	0	1	1	no
trim54	trim54	trim54	chr20:38827411-38855918	Con	Treat	OK	1.00665	1.35206	1.34313	0.425597	0.425603	1.01011	0.07145	0.32288	no
ggcta	ggcta	ggcta	chr19:1797586-2382967	Con	Treat	OK	5.38063	7.22394	1.34258	0.425011	0.425011	0.156138	0.84285	0.953173	no
v2rh32	v2rh32	v2rh32	chr18:33399329-33403473	Con	Treat	NOTEST	0.250768	0.336543	1.34205	0.424438	0.42444	0	1	1	no
adra1bb	adra1bb	adra1bb	chr14:43142816-43161091	Con	Treat	OK	1.06656	1.43125	1.34193	0.424311	0.424303	1.15424	0.0499	0.267486	no
cd40lg	cd40lg	cd40lg	chr14:31448418-31457654	Con	Treat	NOTEST	0.0666102	0.0893108	1.3408	0.423092	0.423092	0	1	1	no
sccpdha	sccpdha	sccpdha	chr17:12005500-12021705	Con	Treat	OK	0.560957	0.751493	1.33966	0.421869	0.42187	0.813154	0.1565	0.480909	no
ms4a17a.6	ms4a17a.6	ms4a17a.6	chr4:75158374-75165739	Con	Treat	NOTEST	0.215083	0.28808	1.33939	0.421576	0.421577	0	1	1	no
zgc:173714	zgc:173714	zgc:173714	chr4:60302356-60309419	Con	Treat	OK	0.849441	1.13756	1.33919	0.421357	0.421352	1.02753	0.0759	0.332572	no
zp3	zp3	zp3	chr17:2404152-2408030	Con	Treat	NOTEST	0.0734037	0.0982681	1.33873	0.42087	0.42087	0	1	1	no
prl2	prl2	prl2	chr4:14344950-14350056	Con	Treat	OK	0.570295	0.763294	1.33842	0.42053	0.420528	0.550716	0.306	0.657748	no
trim35-7	trim35-7	trim35-7	chr3:5510484-5523471	Con	Treat	OK	1.43847	1.92441	1.33782	0.419881	0.419886	1.22525	0.035	0.217523	no
LOC556451	LOC556451	LOC556451	chr23:30901427-30902525	Con	Treat	NOTEST	0.361112	0.48306	1.3377	0.419756	0.419755	0	1	1	no
psme2	psme2	psme2	chr12:13281135-13298728	Con	Treat	OK	5.18763	6.93288	1.33643	0.418379	0.418379	0.972458	0.093	0.368565	no
zgc:136439	zgc:136439	zgc:136439	chr9:41278304-41286492	Con	Treat	OK	11.0623	14.7814	1.3362	0.418132	0.418125	1.05899	0.06815	0.31476	no
esrrgb	esrrgb	esrrgb	chr20:46886588-46905150	Con	Treat	OK	3.26185	4.35274	1.33444	0.416233	0.416235	1.62684	0.00435	0.057162	no
trim35-29	trim35-29	trim35-29	chr16:26973052-26975730	Con	Treat	NOTEST	0.123073	0.164224	1.33436	0.416151	0.416154	0	1	1	no
eri2	eri2	eri2	chr1:58441188-58530299	Con	Treat	OK	1.75737	2.34356	1.33356	0.415284	0.415286	0.372848	0.51385	0.804645	no
or131-1	or131-1	or131-1	chr15:18286727-18287693	Con	Treat	NOTEST	0.236949	0.315965	1.33347	0.415188	0.415192	0	1	1	no
zgc:163025	zgc:163025	zgc:163025	chr1:109797-119138	Con	Treat	NOTEST	0.239111	0.31883	1.3334	0.415107	0.415104	0	1	1	no
esr1	esr1	esr1	chr20:26460669-26484278	Con	Treat	NOTEST	0.205636	0.274175	1.3333	0.415004	0.415004	0	1	1	no
cyp2x9	cyp2x9	cyp2x9	chr25:17300335-17307177	Con	Treat	OK	0.847891	1.13011	1.33285	0.414512	0.414508	0.952433	0.10635	0.396082	no
asb12b	asb12b	asb12b	chr14:8959900-8975218	Con	Treat	OK	1.41339	1.88181	1.33142	0.412961	0.412959	1.14938	0.04565	0.253991	no
dnd1	dnd1	dnd1	chr14:7091479-7102610	Con	Treat	NOTEST	0.0669869	0.0891705	1.33116	0.412688	0.412688	0	1	1	no
tnfsf10l4	tnfsf10l4	tnfsf10l4	chr5:22076173-22079739	Con	Treat	OK	3.64949	4.85622	1.33066	0.412139	0.412139	1.52691	0.00805	0.0870943	no
glt8d2	glt8d2	glt8d2	chr4:9843011-9851364	Con	Treat	OK	0.533814	0.710223	1.33047	0.411935	0.411936	0.70778	0.2078	0.554774	no
nmba	nmba	nmba	chr18:26802590-26803483	Con	Treat	OK	1.62566	2.16213	1.33	0.411428	0.411423	0.85715	0.1356	0.447508	no
trim35-24	trim35-24	trim35-24	chr3:8057361-8062959	Con	Treat	NOTEST	0.229788	0.305599	1.32992	0.411336	0.411338	0	1	1	no
LOC100329294	LOC100329294	LOC100329294	chr8:465397-472617	Con	Treat	OK	5.12518	6.80786	1.32832	0.409599	0.409597	0.635334	0.2508	0.604676	no
tdrd7a	tdrd7a	tdrd7a	chr1:11508922-11541317	Con	Treat	NOTEST	0.0816078	0.108357	1.32778	0.409013	0.40901	0	1	1	no
cldn17	cldn17	cldn17	chr15:42604015-42637648	Con	Treat	OK	0.553372	0.73457	1.32744	0.40865	0.408652	0.250485	0.6716	0.885486	no
ogfrl2	ogfrl2	ogfrl2	chr11:19929093-19933604	Con	Treat	OK	1.52833	2.02793	1.32689	0.408052	0.408057	1.45644	0.0132	0.119426	no
mvb12bb	mvb12bb	mvb12bb	chr8:33411444-33559732	Con	Treat	NOTEST	0.309121	0.410086	1.32662	0.407755	0.407756	0	1	1	no
ttpa	ttpa	ttpa	chr2:26991837-26997514	Con	Treat	OK	2.62477	3.48047	1.32601	0.407091	0.407088	1.60727	0.00655	0.0758596	no
hoxd11a	hoxd11a	hoxd11a	chr9:1975020-1977293	Con	Treat	OK	0.644015	0.853064	1.3246	0.40556	0.405558	0.731555	0.19965	0.544229	no
il7r	il7r	il7r	chr21:22392731-22399311	Con	Treat	OK	1.1768	1.5575	1.3235	0.404363	0.404358	1.12835	0.0526	0.274701	no
or111-3	or111-3	or111-3	chr15:31483967-31486001	Con	Treat	NOTEST	0.456706	0.604287	1.32314	0.403968	0.40397	0	1	1	no
fgf10b	fgf10b	fgf10b	chr5:8265222-8312820	Con	Treat	OK	1.19219	1.57584	1.3218	0.402507	0.402508	0.521544	0.34275	0.689263	no
v2rh14	v2rh14	v2rh14	chr18:33366272-33369720	Con	Treat	NOTEST	0.218414	0.288693	1.32177	0.402471	0.402473	0	1	1	no
stoml3a	stoml3a	stoml3a	chr15:3258431-3265211	Con	Treat	OK	1.43478	1.89628	1.32165	0.402342	0.402344	0.849896	0.13125	0.440543	no
LOC100006761	LOC100006761	LOC100006761	chr16:41856733-41858221	Con	Treat	NOTEST	0.0868518	0.114775	1.3215	0.402181	0.402186	0	1	1	no
iqch	iqch	iqch	chr18:19830942-19890915	Con	Treat	OK	0.763558	1.00873	1.32109	0.40173	0.401726	1.24828	0.03175	0.206518	no
timd4	timd4	timd4	chr21:29053956-29063412	Con	Treat	OK	2.64234	3.4866	1.31951	0.400005	0.400002	1.43342	0.0146	0.127131	no
ugt2a6	ugt2a6	ugt2a6	chr5:69083602-69093067	Con	Treat	OK	1.39215	1.83433	1.31762	0.397939	0.397939	1.20445	0.03975	0.235221	no
csrp3	csrp3	csrp3	chr7:16296248-16310227	Con	Treat	OK	2.31952	3.05491	1.31704	0.397304	0.397304	1.15436	0.04765	0.259606	no
LOC100002237	LOC100002237	LOC100002237	chr5:33011797-33068788	Con	Treat	NOTEST	0.351731	0.463073	1.31655	0.396767	0.396767	0	1	1	no
pkz	pkz	pkz	chr13:49876649-49886876	Con	Treat	OK	0.523098	0.688598	1.31638	0.396581	0.396581	0.903708	0.1211	0.423671	no
si:ch211-202h22.9	si:ch211-202h22.9	si:ch211-202h22.9	chr1:53948825-53959726	Con	Treat	NOTEST	0.137751	0.181296	1.31611	0.396284	0.396288	0	1	1	no
ifih1	ifih1	ifih1	chr9:51616978-51685971	Con	Treat	OK	0.756731	0.99588	1.31603	0.396191	0.396192	1.24826	0.0343	0.215025	no
il6r	il6r	il6r	chr16:18403303-18416423	Con	Treat	OK	1.47258	1.93672	1.31519	0.395269	0.395263	1.44221	0.0131	0.118852	no
zgc:194392	zgc:194392	zgc:194392	chr17:30684459-30685420	Con	Treat	OK	3.11209	4.09136	1.31467	0.394697	0.394698	0.806862	0.14025	0.454535	no
mitfa	mitfa	mitfa	chr6:43429132-43435738	Con	Treat	OK	3.38936	4.45467	1.31431	0.394306	0.394305	1.61991	0.00545	0.0664388	no
tyw3	tyw3	tyw3	chr2:11320604-11342617	Con	Treat	OK	6.78224	8.90883	1.31355	0.393474	0.393475	1.41013	0.0151	0.128806	no
colec11	colec11	colec11	chr17:36569117-36581431	Con	Treat	OK	0.754142	0.990361	1.31323	0.393118	0.393118	1.12037	0.0515	0.271688	no
zgc:153896	zgc:153896	zgc:153896	chr20:25981247-25986931	Con	Treat	OK	1.56901	2.05964	1.3127	0.392538	0.392534	1.13261	0.04875	0.263498	no
mhc1zha	mhc1zha	mhc1zha	chr1:46464191-46470764	Con	Treat	OK	15.0174	19.7036	1.31205	0.391824	0.391823	0.957046	0.0946	0.373197	no
figf	figf	figf	chr11:29662027-29669433	Con	Treat	OK	4.65653	6.10901	1.31192	0.391683	0.391682	1.38165	0.01905	0.149352	no
aqp7	aqp7	aqp7	chr21:11917950-11927671	Con	Treat	OK	2.05942	2.70134	1.3117	0.391437	0.391436	1.10263	0.0581	0.289674	no
arhgap25	arhgap25	arhgap25	chr5:20677246-20700269	Con	Treat	OK	1.74588	2.28903	1.3111	0.390782	0.390782	1.30885	0.02305	0.168882	no
rspo1	rspo1	rspo1	chr16:33819646-33852216	Con	Treat	OK	2.46483	3.23131	1.31097	0.390631	0.390633	1.70289	0.0039	0.0534111	no
zgc:113363	zgc:113363	zgc:113363	chr8:7800406-7812789	Con	Treat	OK	1.73053	2.26822	1.31071	0.390347	0.390347	1.47948	0.01145	0.110197	no
zgc:153681	zgc:153681	zgc:153681	chr14:8596515-8634464	Con	Treat	NOTEST	0.232634	0.304905	1.31066	0.390298	0.3903	0	1	1	no
si:ch211-244b2.2	si:ch211-244b2.2,si:ch211-244b2.3	si:ch211-244b2.2,si:ch211-244b2.3	chr4:26093331-26106557	Con	Treat	NOTEST	0.379581	0.497358	1.31028	0.389877	0.389879	0	1	1	no
ghsra	ghsra	ghsra	chr2:25895822-25897973	Con	Treat	NOTEST	0.37309	0.48877	1.31006	0.389632	0.389631	0	1	1	no
fuom	fuom	fuom	chr13:24453950-24456027	Con	Treat	OK	3.16516	4.14434	1.30936	0.388864	0.388865	1.30343	0.02825	0.192026	no
zgc:113337	zgc:113337	zgc:113337	chr9:9344386-9370021	Con	Treat	OK	3.73579	4.89036	1.30906	0.388527	0.388526	1.72974	0.0037	0.051932	no
si:dkey-73n8.3	si:dkey-73n8.3	si:dkey-73n8.3	chr24:18325746-18333254	Con	Treat	OK	5.36413	7.0211	1.3089	0.388353	0.388354	1.62381	0.00505	0.0634083	no
si:dkey-284p5.3	si:dkey-284p5.3	si:dkey-284p5.3	chr19:33253022-33261916	Con	Treat	OK	1.30528	1.7077	1.3083	0.387695	0.387695	0.506001	0.38275	0.719951	no
zymnd12	zymnd12	zymnd12	chr8:26883704-26899369	Con	Treat	NOTEST	0.400304	0.523501	1.30776	0.387096	0.387095	0	1	1	no
si:dkey-183c2.4	si:dkey-183c2.4	si:dkey-183c2.4	chr4:14645320-14650403	Con	Treat	OK	0.782587	1.02292	1.3071	0.38637	0.386375	1.00159	0.08275	0.346451	no
nr1h5	nr1h5	nr1h5	chr8:10865619-10894501	Con	Treat	OK	0.716144	0.935558	1.30638	0.385577	0.385579	0.827362	0.15255	0.475121	no
b2m	b2m	b2m	chr4:12794546-12796644	Con	Treat	OK	4.1954	5.48053	1.30632	0.385507	0.385508	0.652484	0.2388	0.591668	no
zgc:153146	zgc:153146	zgc:153146	chr14:29435087-29459695	Con	Treat	OK	0.84067	1.09806	1.30617	0.385345	0.385344	0.53911	0.35545	0.700137	no
tnfsf18	tnfsf18	tnfsf18	chr3:50473312-50483599	Con	Treat	NOTEST	0.143549	0.187484	1.30606	0.385224	0.385225	0	1	1	no
kcnk15	kcnk15	kcnk15	chr23:557705-561940	Con	Treat	OK	0.868437	1.13363	1.30537	0.384457	0.384453	0.849452	0.14065	0.455149	no
zgc:136605	zgc:136605	zgc:136605	chr8:22934238-22938088	Con	Treat	NOTEST	0.273342	0.356603	1.3046	0.383612	0.383612	0	1	1	no
ttc25	ttc25	ttc25	chr3:17760828-17778492	Con	Treat	OK	2.41089	3.14504	1.30451	0.383513	0.38351	1.47861	0.00895	0.0937836	no
slc25a15b	slc25a15b	slc25a15b	chr5:23652410-23658436	Con	Treat	OK	4.13578	5.39453	1.30436	0.383338	0.383337	1.36015	0.0196	0.15183	no
pias4b	pias4b	pias4b	chr2:57312950-57342308	Con	Treat	NOTEST	0.265353	0.345841	1.30332	0.382196	0.382194	0	1	1	no
sult1st7	sult1st7	sult1st7	chr8:46439181-46449354	Con	Treat	OK	1.16939	1.52368	1.30297	0.381804	0.3818	0.712177	0.2087	0.556262	no
htr5a	htr5a	htr5a	chr2:29942143-29955447	Con	Treat	NOTEST	0.268356	0.349621	1.30283	0.381644	0.381644	0	1	1	no
mdh1b	mdh1b	mdh1b	chr1:5520939-5527506	Con	Treat	OK	1.05862	1.37872	1.30237	0.381145	0.381143	0.895282	0.11875	0.41896	no
phlpp2	phlpp2	phlpp2	chr7:68999549-69115102	Con	Treat	OK	3.09651	4.03019	1.30153	0.380205	0.380203	0.529046	0.35755	0.701537	no
csf2rb	csf2rb	csf2rb	chr3:24187594-24207266	Con	Treat	OK	0.710762	0.92479	1.30112	0.379759	0.379758	0.961303	0.1061	0.395832	no
acy3.1	acy3.1	acy3.1	chr1:51864673-51870541	Con	Treat	OK	1.4707	1.91336	1.30099	0.379605	0.379611	1.0769	0.0608	0.29642	no
hsd17b3	hsd17b3	hsd17b3	chr8:29846780-29867179	Con	Treat	OK	0.553747	0.720172	1.30054	0.379115	0.379113	0.801951	0.1706	0.503272	no
zgc:158773	zgc:158773	zgc:158773	chr11:30381608-30383444	Con	Treat	OK	2.00364	2.60525	1.30026	0.378799	0.378796	0.823552	0.1475	0.467812	no
zgc:172067	zgc:172067	zgc:172067	chr9:35161231-35165239	Con	Treat	NOTEST	0.169031	0.219681	1.29965	0.378122	0.378119	0	1	1	no
ptger1a	ptger1a	ptger1a	chr6:8160055-8163998	Con	Treat	OK	1.35787	1.76417	1.29922	0.377644	0.377645	0.959101	0.09645	0.376718	no
btr29	btr29	btr29	chr19:1090883-1098127	Con	Treat	NOTEST	0.251731	0.327025	1.2991	0.377518	0.377516	0	1	1	no
tmem173	tmem173	tmem173	chr14:7458271-7476219	Con	Treat	OK	1.38407	1.79757	1.29876	0.377131	0.377132	0.908825	0.11015	0.403932	no
zgc:114175	zgc:114175	zgc:114175	chr6:28101-30059	Con	Treat	OK	9.50211	12.3407	1.29873	0.377104	0.377102	1.31837	0.02205	0.163961	no
LOC100149618	LOC100149618	LOC100149618	chr15:1158310-1159618	Con	Treat	OK	0.517613	0.672183	1.29862	0.37698	0.376979	0.575549	0.3093	0.661556	no
zgc:113625	zgc:113625	zgc:113625	chr10:40865818-40897834	Con	Treat	OK	1.84315	2.39285	1.29824	0.376556	0.376562	1.14821	0.0494	0.265684	no
fam210b	fam210b	fam210b	chr6:59355011-59361536	Con	Treat	OK	3.87528	5.03095	1.29822	0.37653	0.37653	1.42702	0.01465	0.127225	no
vhll	vhll	vhll	chr4:12967807-12969172	Con	Treat	OK	4.84473	6.28932	1.29818	0.376488	0.37649	0.993541	0.08395	0.350232	no
tdrd1	tdrd1	tdrd1	chr12:30230932-30244596	Con	Treat	NOTEST	0.131333	0.170484	1.2981	0.376407	0.376408	0	1	1	no
znfl1	znfl1	znfl1	chr3:34524114-34525500	Con	Treat	NOTEST	0.17881	0.232007	1.29751	0.375741	0.375742	0	1	1	no
htr5al	htr5al	htr5al	chr7:40801779-40822425	Con	Treat	OK	2.47448	3.21058	1.29748	0.375709	0.37571	1.60409	0.0055	0.06686	no
tsen15	tsen15	tsen15	chr2:10148300-10153946	Con	Treat	OK	4.31461	5.59765	1.29737	0.375591	0.375591	1.32743	0.0221	0.164238	no
ucn3l	ucn3l	ucn3l	chr4:15981538-15983448	Con	Treat	OK	2.58459	3.35232	1.29704	0.375224	0.375222	1.25851	0.03225	0.208309	no
zgc:165653	zgc:165653	zgc:165653	chr12:48643749-48665099	Con	Treat	OK	3.93854	5.09618	1.29393	0.371755	0.371754	1.34557	0.0218	0.16294	no
zgc:92880	zgc:92880	zgc:92880	chr3:54836647-54837347	Con	Treat	NOTEST	0.18995	0.245645	1.29321	0.370955	0.370956	0	1	1	no
fdft1	fdft1	fdft1	chr20:53101979-53133912	Con	Treat	OK	2.20615	2.84983	1.29177	0.369345	0.369346	1.23735	0.0359	0.22121	no
znf1077	znf1077	znf1077	chr4:59879054-59885513	Con	Treat	OK	1.24283	1.60529	1.29164	0.369205	0.369212	1.07482	0.06015	0.295582	no
ins	ins	ins	chr5:37254541-37257536	Con	Treat	OK	2.07886	2.68353	1.29087	0.368339	0.36834	0.579664	0.3123	0.663698	no
mir137-2	mir137-2	mir137-2	chr24:30346343-30346471	Con	Treat	OK	19.6026	25.2865	1.28996	0.367322	0.367323	0.244447	0.73745	0.913057	no
spaw	spaw	spaw	chr5:67653105-68439816	Con	Treat	OK	0.593096	0.764843	1.28958	0.366898	0.366897	0.138893	0.8216	0.943968	no
zgc:113691	zgc:113691	zgc:113691	chr2:26936340-26941160	Con	Treat	OK	1.85925	2.39739	1.28944	0.366744	0.366748	0.912361	0.11435	0.410973	no
mfsd4a	mfsd4a	mfsd4a	chr11:38162113-38190945	Con	Treat	OK	2.07851	2.67923	1.28901	0.366269	0.366265	1.3842	0.01615	0.135187	no
LOC564868	LOC564868	LOC564868	chr6:58742936-58770401	Con	Treat	OK	0.545491	0.70292	1.2886	0.365805	0.365806	0.687096	0.2351	0.587999	no
si:ch211-203b20.7	si:ch211-203b20.7	si:ch211-203b20.7	chr18:33998235-34004840	Con	Treat	NOTEST	0.179373	0.23093	1.28743	0.364493	0.364492	0	1	1	no
zgc:194007	zgc:194007	zgc:194007	chr8:42711349-42716701	Con	Treat	OK	5.8339	7.50958	1.28723	0.364272	0.36427	1.10821	0.0556	0.28308	no
dytn	dytn	dytn	chr6:12884062-12900382	Con	Treat	OK	0.847737	1.09116	1.28714	0.364174	0.364179	0.942567	0.09905	0.382693	no
pigrl2.4	pigrl2.4	pigrl2.4	chr2:51760022-51774050	Con	Treat	NOTEST	0.0710841	0.0914784	1.2869	0.363904	0.363904	0	1	1	no
gprc6a	gprc6a	gprc6a	chr16:32198605-32204937	Con	Treat	OK	2.49541	3.21118	1.28683	0.363827	0.363828	1.63856	0.00395	0.053812	no
zgc:165461	zgc:165461	zgc:165461	chr17:23013773-23015433	Con	Treat	NOTEST	0.071701	0.09224	1.28645	0.363399	0.363399	0	1	1	no
si:dkey-286j15.3	si:dkey-286j15.3	si:dkey-286j15.3	chr22:30041252-30051631	Con	Treat	OK	4.02442	5.17618	1.28619	0.363107	0.363107	1.2504	0.0292	0.196692	no
lck	lck	lck	chr17:25326348-25364029	Con	Treat	OK	0.598789	0.769925	1.2858	0.36267	0.36267	0.567319	0.1845	0.521979	no
si:ch211-233f10.4	si:ch211-233f10.4	si:ch211-233f10.4	chr5:64435170-64482709	Con	Treat	OK	0.828669	1.06472	1.28486	0.361606	0.361601	0.560291	0.3246	0.674281	no
slc45a3	slc45a3	slc45a3	chr11:38250062-38266300	Con	Treat	OK	1.24046	1.59335	1.28448	0.361188	0.361187	1.25127	0.0313	0.205236	no
snx22	snx22	snx22	chr25:5865386-5883647	Con	Treat	OK	5.44199	6.98984	1.28443	0.361125	0.361126	1.48768	0.01025	0.102445	no
lhpp	lhpp	lhpp	chr12:46934398-46943807	Con	Treat	OK	4.96638	6.37132	1.28289	0.359398	0.359399	1.54441	0.00915	0.0951116	no
gata2b	gata2b	gata2b	chr6:40796531-40806264	Con	Treat	OK	1.26556	1.62252	1.28206	0.35846	0.358458	1.06651	0.06495	0.306412	no
mhc1zja	mhc1zja	mhc1zja	chr3:615200-634091	Con	Treat	OK	2.80137	3.59018	1.28158	0.357924	0.357927	1.30998	0.0217	0.162381	no
gpr183a	gpr183a	gpr183a	chr9:31294643-31297539	Con	Treat	OK	0.797398	1.0217	1.28129	0.3576	0.357605	0.73018	0.21315	0.561666	no
il21r.2	il21r.2	il21r.2	chr3:47363142-47374563	Con	Treat	NOTEST	0.163343	0.209083	1.28002	0.356171	0.356169	0	1	1	no
hs3st1	hs3st1	hs3st1	chr14:270423-271305	Con	Treat	OK	2.56872	3.28563	1.27909	0.35512	0.355116	0.967332	0.0911	0.364684	no
or116-1	or116-1	or116-1	chr15:31415882-31416818	Con	Treat	OK	0.530378	0.678254	1.27881	0.354805	0.354806	0.414144	0.43305	0.754338	no
cxcl18b	cxcl18b	cxcl18b	chr1:48578148-48581339	Con	Treat	OK	4.53895	5.80373	1.27865	0.354622	0.35462	0.960314	0.0969	0.378021	no
ahsg1	ahsg1	ahsg1	chr22:37920961-37927975	Con	Treat	NOTEST	0.29128	0.372293	1.27813	0.354032	0.354032	0	1	1	no
cmc4	cmc4	cmc4	chr21:44562233-44562746	Con	Treat	OK	6.15667	7.86708	1.27781	0.353678	0.353677	0.9012	0.12015	0.422053	no
hepacam2	hepacam2	hepacam2	chr19:40763402-40787308	Con	Treat	OK	3.02776	3.86658	1.27704	0.352807	0.352805	1.49191	0.0104	0.103308	no
kiss1rb	kiss1rb	kiss1rb	chr5:68769114-68776434	Con	Treat	OK	0.711157	0.907762	1.27646	0.352146	0.352147	0.562828	0.30405	0.656374	no
LOC100151273	LOC100151273	LOC100151273	chr2:27730982-27735923	Con	Treat	OK	1.75161	2.23402	1.27541	0.350961	0.350957	1.17388	0.04245	0.243324	no
ttc12	ttc12	ttc12	chr15:22011380-22045814	Con	Treat	OK	0.715794	0.912777	1.2752	0.350718	0.350718	1.051	0.07355	0.327132	no
gar1	gar1	gar1	chr14:43193385-43204872	Con	Treat	OK	4.55595	5.80772	1.27475	0.35022	0.350221	1.46105	0.01	0.101193	no
baxb	baxb	baxb	chr3:31943079-31948000	Con	Treat	OK	5.11191	6.51639	1.27475	0.350211	0.350208	1.421	0.0141	0.124871	no
slc27a6	slc27a6	slc27a6	chr10:16543579-16745638	Con	Treat	OK	10.4816	13.3609	1.2747	0.350158	0.35016	0.857823	0.13665	0.448805	no
chia.3	chia.3	chia.3	chr11:23776003-23778927	Con	Treat	NOTEST	0.490133	0.624664	1.27448	0.349907	0.349907	0	1	1	no
si:ch211-147k10.6	si:ch211-147k10.6	si:ch211-147k10.6	chr25:29728947-29750453	Con	Treat	OK	4.73499	6.03367	1.27427	0.349674	0.349673	1.57625	0.0063	0.073621	no
rbm34	rbm34	rbm34	chr11:44344513-44373028	Con	Treat	OK	22.7747	29.019	1.27418	0.349566	0.349571	1.57004	0.00715	0.0807204	no
wnt8b	wnt8b	wnt8b	chr13:29863142-29875810	Con	Treat	OK	2.03685	2.59479	1.27392	0.349278	0.349276	1.00111	0.0825	0.345627	no
wu:fc47e11	wu:fc47e11	wu:fc47e11	chr1:7233770-7236527	Con	Treat	OK	7.7429	9.86269	1.27377	0.349107	0.349107	1.28746	0.02625	0.183129	no
zgc:194252	zgc:194252	zgc:194252	chr7:18736973-18737808	Con	Treat	OK	0.712745	0.906788	1.27225	0.347379	0.347379	0.445524	0.4289	0.750055	no
zgc:77358	zgc:77358	zgc:77358	chr1:58832309-58833451	Con	Treat	OK	1.86961	2.37836	1.27212	0.34723	0.347232	0.947515	0.10065	0.384788	no
or106-7	or106-7	or106-7	chr10:36356118-36357096	Con	Treat	OK	0.557677	0.709376	1.27202	0.347121	0.347121	0.466733	0.4609	0.77441	no
otol1a	otol1a	otol1a	chr2:6391756-6404285	Con	Treat	OK	0.90893	1.15581	1.27162	0.346663	0.346667	0.767147	0.17005	0.502449	no
taar11	taar11	taar11	chr20:46228177-46229162	Con	Treat	NOTEST	0.210415	0.267132	1.26955	0.344315	0.344312	0	1	1	no
mogat2	mogat2	mogat2	chr10:32591236-32666916	Con	Treat	NOTEST	0.503042	0.638551	1.26938	0.344123	0.344122	0	1	1	no
cyp4f3	cyp4f3	cyp4f3	chr12:48568300-48588866	Con	Treat	NOTEST	0.346786	0.440032	1.26889	0.343563	0.34356	0	1	1	no
aqp10b	aqp10b	aqp10b	chr19:7891102-7897961	Con	Treat	NOTEST	0.449128	0.569642	1.26833	0.342929	0.34293	0	1	1	no
csrp1b	csrp1b	csrp1b	chr6:54828451-54835809	Con	Treat	OK	1.13139	1.43457	1.26797	0.342522	0.342519	0.618195	0.27745	0.631842	no
or128-10	or128-10	or128-10	chr15:5165305-5166223	Con	Treat	OK	1.18708	1.50518	1.26797	0.342519	0.342515	0.651338	0.25865	0.612225	no
mettl11b	mettl11b	mettl11b	chr20:34552851-34563604	Con	Treat	OK	2.20898	2.80013	1.26761	0.342113	0.342111	0.914365	0.119	0.419261	no
si:dkey-24c2.9	si:dkey-24c2.9	si:dkey-24c2.9	chr2:24167977-24181772	Con	Treat	OK	2.07092	2.62438	1.26725	0.341705	0.341702	0.937793	0.10585	0.395354	no
pi15a	pi15a	pi15a	chr24:14657406-14666215	Con	Treat	OK	2.11688	2.68238	1.26714	0.341574	0.341579	1.00141	0.08185	0.34446	no
cx47.1	cx47.1	cx47.1	chr2:3641652-3667269	Con	Treat	OK	1.15757	1.46583	1.2663	0.340618	0.340609	1.0093	0.0767	0.334602	no
lypla1	lypla1	lypla1	chr7:58541272-58549329	Con	Treat	OK	8.29298	10.4987	1.26597	0.340248	0.340249	1.4396	0.01355	0.12124	no
slc25a29	slc25a29	slc25a29	chr20:53811181-53835189	Con	Treat	OK	0.575791	0.728694	1.26555	0.339768	0.339767	0.683684	0.23545	0.588195	no
kcnk1b	kcnk1b	kcnk1b	chr13:35730630-35746328	Con	Treat	OK	9.15946	11.5905	1.26541	0.339608	0.339614	1.47654	0.0112	0.108758	no
nt5e	nt5e	nt5e	chr20:805632-827242	Con	Treat	OK	3.33908	4.22495	1.2653	0.339484	0.339485	1.55835	0.0065	0.0754151	no
si:dkey-239i20.2	si:dkey-239i20.2	si:dkey-239i20.2	chr20:15184948-15191357	Con	Treat	NOTEST	0.282184	0.356858	1.26463	0.338714	0.338715	0	1	1	no
dcc	dcc	dcc	chr5:3337-102123	Con	Treat	OK	3.97608	5.02794	1.26455	0.338621	0.33862	1.46928	0.01225	0.114501	no
ucmaa	ucmaa	ucmaa	chr4:7833005-7841860	Con	Treat	OK	12.3626	15.6312	1.26439	0.338446	0.338447	1.40055	0.0167	0.137399	no
zgc:193682	zgc:193682	zgc:193682	chr16:24061003-24062017	Con	Treat	NOTEST	0.467086	0.590143	1.26346	0.337376	0.337377	0	1	1	no
sprb	sprb	sprb	chr8:999714-1004570	Con	Treat	OK	4.25008	5.36484	1.26229	0.336045	0.336045	1.27643	0.02725	0.188184	no
si:dkeyp-53d3.6	si:dkeyp-53d3.6	si:dkeyp-53d3.6	chr22:1414844-1416130	Con	Treat	OK	7.00259	8.83612	1.26184	0.335524	0.335524	1.6531	0.00355	0.0504815	no
si:ch211-214j8.1	si:ch211-214j8.1	si:ch211-214j8.1	chr5:25648226-25660972	Con	Treat	NOTEST	0.201161	0.253756	1.26146	0.335091	0.335086	0	1	1	no
slc2a13b	slc2a13b	slc2a13b	chr25:35161820-35173348	Con	Treat	OK	2.28389	2.88098	1.26144	0.335066	0.335067	1.20369	0.03805	0.228177	no
cx41.8	cx41.8	cx41.8	chr1:46723502-46740221	Con	Treat	OK	1.01664	1.28241	1.26142	0.335049	0.335048	1.10875	0.05995	0.295046	no
zgc:154142	zgc:154142	zgc:154142	chr1:50150868-50194361	Con	Treat	NOTEST	0.251147	0.316781	1.26134	0.334954	0.334954	0	1	1	no
tbxa2r	tbxa2r	tbxa2r	chr22:3317454-3325332	Con	Treat	NOTEST	0.391829	0.494214	1.2613	0.334912	0.33491	0	1	1	no
tmtops2a	tmtops2a	tmtops2a	chr6:15246788-15343972	Con	Treat	OK	3.81162	4.80728	1.26122	0.334817	0.334818	0.830904	0.15005	0.47101	no
tfpi2	tfpi2	tfpi2	chr19:41260993-41267969	Con	Treat	OK	5.48231	6.91432	1.26121	0.334803	0.334802	1.67162	0.00405	0.0543194	no
zgc:165518	zgc:165518	zgc:165518	chr3:129460-141984	Con	Treat	NOTEST	0.120306	0.15173	1.2612	0.334798	0.334801	0	1	1	no
si:ch211-215c18.4	si:ch211-215c18.4	si:ch211-215c18.4	chr5:29152450-29180608	Con	Treat	OK	3.09222	3.89971	1.26114	0.334724	0.334722	1.12495	0.0521	0.273188	no
zgc:163057	zgc:163057	zgc:163057	chr12:20214212-20215400	Con	Treat	OK	3.46529	4.36723	1.26028	0.333742	0.333746	0.955164	0.099	0.382693	no
socs4	socs4	socs4	chr17:15189337-15190480	Con	Treat	OK	0.61108	0.769852	1.25982	0.33322	0.333219	0.507642	0.37145	0.711079	no
blk	blk	blk	chr20:19277375-19296315	Con	Treat	NOTEST	0.432091	0.544303	1.2597	0.333075	0.333077	0	1	1	no
suv39h1a	suv39h1a	suv39h1a	chr8:23374266-23383854	Con	Treat	OK	0.673944	0.848869	1.25955	0.332913	0.332914	0.613169	0.29035	0.646146	no
LOC100000024	LOC100000024	LOC100000024	chr13:8717881-8952284	Con	Treat	NOTEST	0.445753	0.561447	1.25955	0.332905	0.332904	0	1	1	no
dnajc24	dnajc24	dnajc24	chr25:14773653-14802708	Con	Treat	OK	3.40537	4.28658	1.25877	0.332016	0.332015	1.44299	0.01305	0.118852	no
mboat4	mboat4	mboat4	chr5:65478011-65481310	Con	Treat	NOTEST	0.0628984	0.0791095	1.25773	0.330828	0.330827	0	1	1	no
trim109	trim109	trim109	chr16:14174279-14184474	Con	Treat	OK	2.15406	2.70892	1.25759	0.330659	0.330662	1.21657	0.03635	0.222715	no
catip	catip	catip	chr6:12805092-12810683	Con	Treat	OK	2.70343	3.39954	1.25749	0.330549	0.330549	1.19567	0.03895	0.2325	no
or125-2	or125-2	or125-2	chr21:21666180-21667101	Con	Treat	NOTEST	0.0996716	0.125336	1.25749	0.330546	0.330547	0	1	1	no
serpine3	serpine3	serpine3	chr9:24032014-24040109	Con	Treat	OK	1.27832	1.60745	1.25747	0.330525	0.330516	0.982141	0.0896	0.36257	no
tatdn3	tatdn3	tatdn3	chr20:37918134-37924179	Con	Treat	OK	2.99237	3.76173	1.25711	0.330108	0.330107	1.08363	0.0636	0.302905	no
grp	grp	grp	chr21:10673257-10680716	Con	Treat	OK	7.32381	9.20186	1.25643	0.329331	0.329332	1.30297	0.02515	0.178136	no
hpdl	hpdl	hpdl	chr12:46853103-46864817	Con	Treat	OK	3.02084	3.79502	1.25628	0.329158	0.329157	1.44465	0.0125	0.116052	no
nbl1	nbl1	nbl1	chr22:20426-29545	Con	Treat	OK	7.54982	9.47621	1.25516	0.327868	0.327868	1.42563	0.0146	0.127131	no
si:ch211-215a9.5	si:ch211-215a9.5	si:ch211-215a9.5	chr10:36254210-36256292	Con	Treat	OK	15.2137	19.0924	1.25495	0.327627	0.327622	1.37053	0.0183	0.146338	no
dkk1b	dkk1b	dkk1b	chr12:6432106-6433916	Con	Treat	OK	4.74992	5.96012	1.25478	0.327438	0.327438	1.15477	0.04365	0.247363	no
zgc:64002	zgc:64002	zgc:64002	chr11:11991113-11996233	Con	Treat	OK	0.989431	1.24129	1.25455	0.327169	0.327173	1.01037	0.08215	0.345051	no
si:ch211-152f23.5	si:ch211-152f23.5	si:ch211-152f23.5	chr3:30023123-30027553	Con	Treat	OK	1.14968	1.44166	1.25397	0.326499	0.326509	0.776278	0.17785	0.513459	no
foxe3	foxe3	foxe3	chr8:19636568-19638216	Con	Treat	OK	0.913434	1.14505	1.25357	0.326038	0.326035	0.766569	0.18875	0.527793	no
pctp	pctp	pctp	chr3:10438109-10455387	Con	Treat	OK	9.37034	11.7454	1.25347	0.325923	0.325919	1.3448	0.0211	0.159083	no
ft2	ft2	ft2	chr19:5722251-5723573	Con	Treat	OK	1.18161	1.48092	1.25331	0.32574	0.325739	0.76199	0.1785	0.51451	no
paqr5a	paqr5a	paqr5a	chr18:20470821-20476995	Con	Treat	OK	3.92686	4.92013	1.25294	0.32532	0.32532	1.44099	0.01225	0.114501	no
zgc:153702	zgc:153702	zgc:153702	chr6:57654639-57725952	Con	Treat	OK	3.68259	4.61332	1.25274	0.325085	0.325085	0.995724	0.0897	0.36257	no
pgrmc1	pgrmc1	pgrmc1	chr21:37126394-37983370	Con	Treat	OK	74.6564	93.5242	1.25273	0.325074	0.325074	0.694274	0.2217	0.572347	no
nanp	nanp	nanp	chr13:41819005-41822029	Con	Treat	OK	3.99101	4.99936	1.25266	0.32499	0.324991	1.26439	0.0285	0.192917	no
pdcd2l	pdcd2l	pdcd2l	chr25:29999324-30011715	Con	Treat	OK	7.92592	9.92824	1.25263	0.32496	0.324961	1.61072	0.004	0.0539834	no
prr15la	prr15la	prr15la	chr3:24059658-24066720	Con	Treat	OK	5.86861	7.35024	1.25247	0.324773	0.324771	1.55235	0.0068	0.0781278	no
bloc1s1	bloc1s1	bloc1s1	chr22:10093077-10098327	Con	Treat	OK	9.55613	11.9653	1.25211	0.324358	0.324362	1.67815	0.0041	0.0548766	no
imp3	imp3	imp3	chr2:10175866-10192127	Con	Treat	OK	27.7226	34.6831	1.25108	0.32317	0.323168	1.37339	0.01635	0.136247	no
ptplad2	ptplad2	ptplad2	chr7:18741560-18751237	Con	Treat	OK	6.98883	8.74348	1.25106	0.323157	0.323157	1.3841	0.017	0.139338	no
ipcef1	ipcef1	ipcef1	chr20:4505900-4513710	Con	Treat	OK	2.11529	2.64624	1.25101	0.323088	0.323084	0.931429	0.09935	0.382975	no
cdc14aa	cdc14aa	cdc14aa	chr2:7203613-7233550	Con	Treat	OK	2.51799	3.14982	1.25093	0.322997	0.322996	1.3459	0.0216	0.162006	no
si:dkey-117n7.5	si:dkey-117n7.5	si:dkey-117n7.5	chr4:15969727-15976155	Con	Treat	OK	1.01048	1.26403	1.25092	0.32299	0.322982	0.59611	0.2842	0.638589	no
kif6	kif6	kif6	chr17:48663109-48722445	Con	Treat	OK	0.830764	1.03823	1.24973	0.321615	0.321619	0.909936	0.1136	0.409345	no
LOC100331689	LOC100331689	LOC100331689	chr2:36129813-36175458	Con	Treat	NOTEST	0.247351	0.30912	1.24972	0.321607	0.321608	0	1	1	no
smim8	smim8	smim8	chr20:197641-200088	Con	Treat	OK	10.8804	13.5932	1.24933	0.321154	0.321157	1.63789	0.00385	0.0530622	no
impa2	impa2	impa2	chr24:84284-665524	Con	Treat	OK	2.85467	3.56623	1.24926	0.321076	0.321078	0.303485	0.60395	0.84911	no
myl2b	myl2b	myl2b	chr8:4286351-4302769	Con	Treat	OK	4.1463	5.17913	1.2491	0.320885	0.320885	1.49781	0.00925	0.0957677	no
nrxn2b	nrxn2b	nrxn2b	chr7:427122-482462	Con	Treat	OK	5.12237	6.3944	1.24833	0.319998	0.319996	1.66362	0.0039	0.0534111	no
ggh	ggh	ggh	chr7:57877072-57884437	Con	Treat	OK	9.38953	11.7186	1.24805	0.319675	0.31967	1.68477	0.00365	0.0515086	no
cetp	cetp	cetp	chr18:17622557-17632755	Con	Treat	OK	2.42846	3.02983	1.24763	0.319195	0.319194	1.23122	0.0345	0.21555	no
slc24a5	slc24a5	slc24a5	chr18:5532056-5546139	Con	Treat	OK	4.07232	5.07993	1.24743	0.318958	0.318958	1.54546	0.0068	0.0781278	no
hoxa10b	hoxa10b	hoxa10b	chr16:21104340-21106741	Con	Treat	OK	1.58268	1.9742	1.24738	0.318899	0.318899	0.829408	0.14765	0.467812	no
zgc:112302	zgc:112302	zgc:112302	chr22:7457020-7462697	Con	Treat	OK	0.941808	1.17468	1.24726	0.318763	0.318762	0.682509	0.23775	0.591323	no
zgc:92749	zgc:92749	zgc:92749	chr12:48623142-48623748	Con	Treat	OK	2.26838	2.82908	1.24718	0.318671	0.318672	0.629607	0.25835	0.612184	no
twist3	twist3	twist3	chr23:2683-9338	Con	Treat	OK	3.75573	4.68362	1.24706	0.318531	0.31853	1.42873	0.01255	0.116052	no
LOC100007703	LOC100007703	LOC100007703	chr3:1286938-1293073	Con	Treat	NOTEST	0.0478613	0.059677	1.24687	0.318315	0.318317	0	1	1	no
LOC791704	LOC791704	LOC791704	chr8:21963478-22456104	Con	Treat	NOTEST	0.260823	0.325189	1.24678	0.318207	0.318207	0	1	1	no
chtopb	chtopb	chtopb	chr16:28946670-28952536	Con	Treat	OK	0.574679	0.71649	1.24677	0.31819	0.318191	0.578478	0.29695	0.649806	no
ccs	ccs	ccs	chr7:6757130-6777343	Con	Treat	OK	7.14629	8.90879	1.24663	0.318035	0.318034	1.32119	0.0233	0.170329	no
foxp3a	foxp3a	foxp3a	chr8:25697182-25710403	Con	Treat	NOTEST	0.119601	0.14907	1.24639	0.31776	0.317757	0	1	1	no
kazald2	kazald2	kazald2	chr14:5498093-5510190	Con	Treat	NOTEST	0.347126	0.432635	1.24633	0.317691	0.317688	0	1	1	no
plp1b	plp1b	plp1b	chr5:22764320-22774099	Con	Treat	OK	8.6823	10.8195	1.24616	0.317485	0.317489	1.64716	0.0042	0.0558123	no
car15	car15	car15	chr10:42198561-42210789	Con	Treat	OK	1.64615	2.05122	1.24607	0.317386	0.317393	0.752813	0.1914	0.532679	no
si:dkeyp-34c12.1	si:dkeyp-34c12.1	si:dkeyp-34c12.1	chr22:28790538-28828432	Con	Treat	OK	0.900346	1.12179	1.24595	0.317251	0.31725	0.647221	0.25015	0.604448	no
sh2d5	sh2d5	sh2d5	chr11:37371774-37383759	Con	Treat	OK	0.765082	0.953196	1.24587	0.317159	0.317158	0.756763	0.1863	0.524584	no
chtf8	chtf8	chtf8	chr18:17032293-17035637	Con	Treat	OK	9.73512	12.1274	1.24574	0.317	0.316999	1.6595	0.004	0.0539834	no
ptpmt1	ptpmt1	ptpmt1	chr7:38306649-38311356	Con	Treat	OK	8.66709	10.7953	1.24555	0.316784	0.316779	1.56176	0.0056	0.0677584	no
arg2	arg2	arg2	chr13:32894096-32903811	Con	Treat	OK	7.40891	9.22814	1.24555	0.316779	0.316779	1.66047	0.00405	0.0543194	no
zgc:113276	zgc:113276	zgc:113276	chr11:29689573-29699753	Con	Treat	OK	2.17311	2.70667	1.24553	0.316758	0.316761	1.18026	0.0422	0.242856	no
mrps18b	mrps18b	mrps18b	chr19:30835827-30860324	Con	Treat	OK	35.2391	43.8785	1.24517	0.316337	0.316337	0.885057	0.12605	0.433168	no
fam167ab	fam167ab	fam167ab	chr20:18841505-18857669	Con	Treat	OK	3.07767	3.83091	1.24474	0.315849	0.315847	1.54601	0.0065	0.0754151	no
nitr4a	nitr4a	nitr4a	chr7:17326089-17330319	Con	Treat	NOTEST	0.145408	0.180944	1.24439	0.315437	0.315435	0	1	1	no
hpda	hpda	hpda	chr5:2544819-2582078	Con	Treat	OK	6.7007	8.33511	1.24392	0.314889	0.314889	1.65188	0.0035	0.0500446	no
buc	buc	buc	chr2:28199471-28203559	Con	Treat	NOTEST	0.0827326	0.102904	1.24381	0.314771	0.314772	0	1	1	no
dkk1a	dkk1a	dkk1a	chr13:40896622-40899992	Con	Treat	OK	4.25082	5.28709	1.24378	0.314733	0.314732	1.00514	0.08755	0.357666	no
mate4	mate4	mate4	chr21:39997709-40016625	Con	Treat	NOTEST	0.419039	0.521084	1.24352	0.314431	0.314431	0	1	1	no
zp2l2	zp2l2	zp2l2	chr6:9709777-9716564	Con	Treat	OK	2.86475	3.5622	1.24346	0.314359	0.314356	1.09726	0.063	0.301485	no
adi1	adi1	adi1	chr17:51135426-51140700	Con	Treat	OK	12.996	16.1579	1.2433	0.314172	0.314171	1.04851	0.0713	0.322653	no
si:dkeyp-110e4.3	si:dkeyp-110e4.3	si:dkeyp-110e4.3	chr14:26097225-26102396	Con	Treat	NOTEST	0.039286	0.0488381	1.24314	0.313992	0.31399	0	1	1	no
si:dkeyp-53d3.3	si:dkeyp-53d3.3	si:dkeyp-53d3.3	chr22:1418877-1429719	Con	Treat	OK	5.20788	6.47218	1.24277	0.313556	0.313554	1.21459	0.0359	0.22121	no
zgc:112255	zgc:112255	zgc:112255	chr11:38845176-38850301	Con	Treat	OK	24.2589	30.1395	1.24241	0.313141	0.313138	1.65931	0.0039	0.0534111	no
dusp19a	dusp19a	dusp19a	chr9:44912083-44917676	Con	Treat	OK	2.08844	2.59444	1.24229	0.312997	0.312996	0.855341	0.1399	0.454324	no
tlx1	tlx1	tlx1	chr13:28137546-28141849	Con	Treat	OK	2.32257	2.88486	1.2421	0.312779	0.312782	1.26825	0.02965	0.197814	no
si:ch211-165b19.8	si:ch211-165b19.8	si:ch211-165b19.8	chr9:32856422-32858182	Con	Treat	OK	0.583528	0.724237	1.24113	0.31166	0.311659	0.352362	0.54745	0.822607	no
si:xx-by187g17.1	si:xx-by187g17.1	si:xx-by187g17.1	chr3:54850535-54851364	Con	Treat	NOTEST	0.00444227	0.00551313	1.24106	0.311575	0.311574	0	1	1	no
polr1d	polr1d	polr1d	chr14:8771322-8779335	Con	Treat	OK	18.7859	23.3142	1.24105	0.311559	0.311559	1.60344	0.0049	0.0621864	no
lyrm4	lyrm4	lyrm4	chr2:21321893-21323845	Con	Treat	OK	20.16	25.0082	1.24049	0.310906	0.310903	1.6355	0.004	0.0539834	no
LOC100002960	LOC100002960	LOC100002960	chr15:179111-187546	Con	Treat	OK	2.07935	2.57922	1.2404	0.310802	0.3108	0.963052	0.0875	0.357666	no
olfcj1	olfcj1	olfcj1	chr18:33032977-33036207	Con	Treat	OK	0.982461	1.21802	1.23976	0.310066	0.310066	0.961549	0.10115	0.386017	no
zgc:165409	zgc:165409	zgc:165409	chr16:10833503-10840715	Con	Treat	OK	5.79513	7.18308	1.2395	0.309762	0.309761	1.363	0.0184	0.146467	no
vip2	vip2	vip2	chr11:43109376-43121777	Con	Treat	OK	2.16303	2.68085	1.2394	0.309637	0.30964	0.656657	0.24565	0.598719	no
zgc:158828	zgc:158828	zgc:158828	chr23:2970967-2974334	Con	Treat	OK	1.71416	2.12433	1.23928	0.309506	0.309508	0.478623	0.40935	0.737728	no
bbox1	bbox1	bbox1	chr7:34025638-34041284	Con	Treat	OK	7.44606	9.22726	1.23921	0.309425	0.309426	1.63455	0.00435	0.057162	no
katnal2	katnal2	katnal2	chr10:14541087-14568898	Con	Treat	OK	0.841658	1.04258	1.23872	0.308852	0.308848	0.717561	0.2206	0.570869	no
ankrd9	ankrd9	ankrd9	chr17:29259595-29260768	Con	Treat	OK	8.34785	10.3367	1.23825	0.308299	0.308301	1.55353	0.00605	0.0721278	no
zgc:112496	zgc:112496	zgc:112496	chr24:37743895-37752758	Con	Treat	OK	7.4518	9.22542	1.23801	0.308026	0.308026	1.29335	0.0261	0.182475	no
fam83fb	fam83fb	fam83fb	chr6:392792-403347	Con	Treat	NOTEST	0.436178	0.539853	1.23769	0.30765	0.307648	0	1	1	no
thg1l	thg1l	thg1l	chr14:6228698-6233919	Con	Treat	OK	8.88037	10.9899	1.23755	0.307487	0.307481	1.6203	0.00395	0.053812	no
rars2	rars2	rars2	chr20:2665252-2696419	Con	Treat	OK	1.94475	2.40667	1.23752	0.307454	0.307454	1.12706	0.05175	0.272496	no
zgc:153293	zgc:153293	zgc:153293	chr25:3381684-3392853	Con	Treat	OK	7.94605	9.83058	1.23717	0.307039	0.307039	1.55876	0.00615	0.0727853	no
crfb16	crfb16	crfb16	chr2:5609789-5630398	Con	Treat	OK	2.40091	2.97028	1.23715	0.307018	0.307017	1.05214	0.06485	0.306163	no
zgc:112408	zgc:112408	zgc:112408	chr24:23919387-23925851	Con	Treat	NOTEST	0.469871	0.581293	1.23713	0.307001	0.306999	0	1	1	no
gpr182	gpr182	gpr182	chr23:36530919-36533179	Con	Treat	OK	6.97751	8.63125	1.23701	0.306857	0.306857	1.58467	0.0058	0.069659	no
olah	olah	olah	chr19:10730499-10737742	Con	Treat	OK	5.18274	6.40902	1.23661	0.306389	0.306389	1.38619	0.01485	0.127935	no
si:ch73-380l3.2	si:ch73-380l3.2	si:ch73-380l3.2	chr15:38113518-38118129	Con	Treat	OK	13.1376	16.2395	1.23611	0.305805	0.305804	1.50834	0.00735	0.0824763	no
ucp1	ucp1	ucp1	chr1:52739749-52754173	Con	Treat	OK	4.04875	5.00443	1.23604	0.305729	0.305731	1.5965	0.0047	0.0607165	no
malrd1	malrd1	malrd1	chr7:41355441-41412931	Con	Treat	NOTEST	0.341281	0.421766	1.23583	0.305483	0.305483	0	1	1	no
zgc:152857	zgc:152857	zgc:152857	chr15:31446713-31448222	Con	Treat	OK	1.4212	1.75612	1.23566	0.305282	0.305284	0.812798	0.1583	0.48392	no
sema7a	sema7a	sema7a	chr25:26400944-26411781	Con	Treat	OK	5.20018	6.42505	1.23554	0.305146	0.305147	1.37267	0.0165	0.136533	no
hsbp1l1	hsbp1l1	hsbp1l1	chr19:11484116-11486132	Con	Treat	OK	7.88088	9.73534	1.23531	0.304875	0.304874	1.09929	0.05645	0.285616	no
zgc:173624	zgc:173624	zgc:173624	chr4:72041933-72049362	Con	Treat	OK	2.63561	3.25569	1.23527	0.304826	0.304829	1.05494	0.0708	0.321397	no
fgl2a	fgl2a	fgl2a	chr4:20455244-20476339	Con	Treat	OK	7.602	9.38852	1.23501	0.304519	0.304518	1.57363	0.006	0.0716633	no
zgc:112185	zgc:112185	zgc:112185	chr24:37793184-37800311	Con	Treat	OK	12.816	15.8261	1.23487	0.30436	0.304363	1.61137	0.0046	0.0596621	no
zgc:193725	zgc:193725	zgc:193725	chr17:43031123-43031930	Con	Treat	OK	1.61362	1.99197	1.23447	0.303895	0.303889	0.4281	0.46945	0.778582	no
ints10	ints10	ints10	chr14:693788-711667	Con	Treat	OK	5.94661	7.33899	1.23415	0.303514	0.303516	1.59522	0.00485	0.0619759	no
zgc:64201	zgc:64201	zgc:64201	chr13:141432-143248	Con	Treat	OK	7.04836	8.69704	1.23391	0.303237	0.303237	1.4865	0.00865	0.0914519	no
slc25a44a	slc25a44a	slc25a44a	chr25:6138606-6147805	Con	Treat	OK	3.43875	4.24293	1.23386	0.303177	0.30318	1.1571	0.044	0.248695	no
ticam1	ticam1	ticam1	chr22:3989624-3992985	Con	Treat	OK	7.56303	9.32743	1.23329	0.302515	0.302516	1.62549	0.00485	0.0619759	no
si:dkey-16n15.3	si:dkey-16n15.3	si:dkey-16n15.3	chr8:23368149-23369003	Con	Treat	OK	6.11358	7.53826	1.23304	0.302214	0.302215	1.13526	0.0505	0.268816	no
zgc:175176	zgc:175176	zgc:175176	chr17:6174571-6191528	Con	Treat	OK	6.77852	8.35764	1.23296	0.302125	0.302125	1.59586	0.0054	0.0659532	no
zgc:194210	zgc:194210	zgc:194210	chr16:31470560-31476955	Con	Treat	OK	1.39021	1.71405	1.23294	0.302106	0.3021	0.707604	0.2222	0.572726	no
kcnj2a	kcnj2a	kcnj2a	chr12:35487000-35900607	Con	Treat	OK	9.78568	12.0647	1.23289	0.302048	0.302046	0.855799	0.135	0.446663	no
trpc6a	trpc6a	trpc6a	chr21:22764687-22775812	Con	Treat	OK	1.02912	1.26831	1.23242	0.301496	0.301503	0.95776	0.09995	0.383807	no
lgals2a	lgals2a	lgals2a	chr3:28822432-28829401	Con	Treat	OK	26.6813	32.8824	1.23241	0.301487	0.301485	1.66197	0.0037	0.051932	no
nfil3-3	nfil3-3	nfil3-3	chr6:7918273-7919327	Con	Treat	OK	0.888819	1.095	1.23197	0.300969	0.300969	0.524103	0.33595	0.684716	no
cyb5r2	cyb5r2	cyb5r2	chr25:15950214-15961140	Con	Treat	OK	3.60461	4.43974	1.23168	0.300632	0.300632	1.13074	0.051	0.270148	no
morn5	morn5	morn5	chr10:9563746-9576509	Con	Treat	OK	0.797201	0.981888	1.23167	0.300615	0.300615	0.641422	0.258	0.611913	no
zgc:162255	zgc:162255	zgc:162255	chr22:687058-695616	Con	Treat	OK	5.77351	7.11084	1.23163	0.300571	0.300572	1.56431	0.00645	0.0751709	no
ftr14	ftr14	ftr14	chr2:43281728-43286282	Con	Treat	OK	4.5945	5.65825	1.23153	0.300448	0.300448	1.56191	0.00705	0.079939	no
arl6ip6	arl6ip6	arl6ip6	chr6:13137701-13142525	Con	Treat	OK	2.38576	2.93806	1.2315	0.300415	0.300416	1.04884	0.068	0.314179	no
smyd3	smyd3	smyd3	chr17:11574716-11904105	Con	Treat	OK	3.22641	3.97314	1.23144	0.30035	0.300351	1.11498	0.05385	0.278207	no
zgc:56231	zgc:56231	zgc:56231	chr7:58449050-58455393	Con	Treat	NOTEST	0.167596	0.206368	1.23134	0.300232	0.300226	0	1	1	no
zgc:113324	zgc:113324	zgc:113324	chr22:6043780-6052599	Con	Treat	OK	2.12922	2.62161	1.23125	0.300128	0.300125	1.17039	0.0424	0.243145	no
cldnf	cldnf	cldnf	chr15:2512323-2883778	Con	Treat	OK	14.4627	17.7931	1.23028	0.298981	0.298988	0.473423	0.3994	0.733127	no
zgc:109986	zgc:109986	zgc:109986	chr17:9906010-9917902	Con	Treat	OK	6.03378	7.42214	1.2301	0.298773	0.298773	1.46889	0.0105	0.104062	no
chrna7	chrna7	chrna7	chr7:53371604-53400001	Con	Treat	OK	1.75356	2.15677	1.22994	0.298586	0.298582	0.975101	0.08745	0.357666	no
zgc:92907	zgc:92907	zgc:92907	chr14:30627127-30630928	Con	Treat	OK	16.5358	20.3371	1.22988	0.298521	0.298523	1.56415	0.0055	0.06686	no
polm	polm	polm	chr10:45168612-45182404	Con	Treat	OK	0.764686	0.940353	1.22972	0.298335	0.298335	0.656195	0.25255	0.605961	no
polr3gla	polr3gla	polr3gla	chr19:24961789-24971726	Con	Treat	OK	5.72294	7.03723	1.22965	0.298251	0.298251	1.12798	0.0519	0.272732	no
ebp	ebp	ebp	chr23:19221716-19226929	Con	Treat	OK	6.12592	7.53087	1.22935	0.29789	0.297891	1.42674	0.01335	0.12028	no
zgc:152808	zgc:152808	zgc:152808	chr24:42918-47781	Con	Treat	OK	7.54439	9.27311	1.22914	0.297649	0.29765	0.987568	0.0957	0.375308	no
zgc:194186	zgc:194186,zgc:194215	zgc:194186,zgc:194215	chr4:75729347-75730178	Con	Treat	OK	0.749298	0.920791	1.22887	0.297334	0.297333	0.099559	0.83195	0.948617	no
chrm5a	chrm5a	chrm5a	chr17:456404-457877	Con	Treat	OK	0.608662	0.747908	1.22877	0.29722	0.29722	0.522123	0.35305	0.698051	no
ca15a	ca15a	ca15a	chr12:4283518-4294458	Con	Treat	OK	6.45544	7.9317	1.22868	0.297115	0.297114	1.45265	0.0099	0.10073	no
hrh1	hrh1	hrh1	chr11:874193-875798	Con	Treat	OK	0.727025	0.893196	1.22856	0.296972	0.296971	0.606182	0.2888	0.644242	no
prlh	prlh	prlh	chr9:24214157-24214535	Con	Treat	OK	0.892731	1.09676	1.22854	0.29695	0.29695	0.200375	0.8311	0.948253	no
cabp1a	cabp1a	cabp1a	chr8:39856424-39869957	Con	Treat	OK	8.7321	10.7205	1.22771	0.295972	0.295967	1.35206	0.0185	0.146813	no
ugt5b1	ugt5b1	ugt5b1	chr1:8946884-8968614	Con	Treat	OK	3.41903	4.19658	1.22742	0.295627	0.295627	0.73917	0.19605	0.539491	no
hoxb1a	hoxb1a	hoxb1a	chr3:23638356-23640161	Con	Treat	OK	1.71939	2.11017	1.22728	0.295462	0.295459	0.739439	0.1997	0.544229	no
opn4b	opn4b	opn4b	chr12:25993521-26061741	Con	Treat	OK	3.01557	3.70054	1.22714	0.295305	0.295306	1.17534	0.04285	0.245076	no
nrgnb	nrgnb	nrgnb	chr15:22331744-22351921	Con	Treat	OK	44.5988	54.7271	1.2271	0.295251	0.295249	1.66471	0.00375	0.0520709	no
rbfa	rbfa	rbfa	chr16:25449280-25453016	Con	Treat	OK	12.8906	15.8171	1.22703	0.295166	0.295166	1.53861	0.00715	0.0807204	no
zgc:73349	zgc:73349	zgc:73349	chr7:14966639-15004154	Con	Treat	OK	3.283	4.02826	1.22701	0.295142	0.295142	0.896471	0.11675	0.41562	no
nkx2.7	nkx2.7	nkx2.7	chr8:50296212-50299296	Con	Treat	OK	3.40679	4.17969	1.22687	0.294983	0.294979	1.05059	0.07135	0.322653	no
mrpl9	mrpl9	mrpl9	chr19:7599941-7606478	Con	Treat	OK	24.2077	29.6963	1.22673	0.294817	0.294817	1.64529	0.0042	0.0558123	no
mlpha	mlpha	mlpha	chr6:15479050-15514746	Con	Treat	OK	4.3697	5.3604	1.22672	0.294806	0.294806	1.48793	0.0097	0.0991615	no
pimr140	pimr140	pimr140	chr2:19900897-19905270	Con	Treat	NOTEST	0.262786	0.322334	1.2266	0.294668	0.294669	0	1	1	no
tnni1d	tnni1d	tnni1d	chr4:26368192-26372301	Con	Treat	OK	17.867	21.9129	1.22645	0.294483	0.294481	1.62463	0.0046	0.0596621	no
ccdc127b	ccdc127b	ccdc127b	chr19:7373559-7377059	Con	Treat	OK	7.42333	9.10336	1.22632	0.294333	0.294332	1.3815	0.0159	0.133785	no
zgc:100870	zgc:100870	zgc:100870	chr7:65072872-65082491	Con	Treat	OK	10.566	12.9572	1.22631	0.294325	0.294317	1.43614	0.01085	0.106555	no
sfxn5a	sfxn5a	sfxn5a	chr13:14889829-14951032	Con	Treat	OK	0.530214	0.650177	1.22625	0.294258	0.294258	0.473764	0.40695	0.73665	no
gck	gck	gck	chr8:40437678-40450994	Con	Treat	OK	0.759586	0.931397	1.22619	0.294183	0.294183	0.706969	0.2293	0.580439	no
reep3a	reep3a	reep3a	chr17:19589865-19606463	Con	Treat	OK	12.1568	14.9047	1.22604	0.294004	0.294006	1.573	0.00725	0.0817072	no
or115-11	or115-11	or115-11	chr21:40209436-40210354	Con	Treat	OK	1.03067	1.26364	1.22604	0.294003	0.294007	0.519727	0.37615	0.714987	no
morn2	morn2	morn2	chr17:24662839-24666281	Con	Treat	OK	3.17608	3.89378	1.22597	0.293924	0.293925	0.948671	0.10135	0.38644	no
zbtb12.1	zbtb12.1	zbtb12.1	chr19:27353319-27359713	Con	Treat	OK	1.75538	2.15195	1.22592	0.293861	0.293858	0.885826	0.1285	0.436902	no
znf989	znf989	znf989	chr4:72009518-72016928	Con	Treat	OK	6.38427	7.82626	1.22587	0.293801	0.293801	1.44872	0.01075	0.106135	no
ovca2	ovca2	ovca2	chr10:35720269-35724719	Con	Treat	OK	4.19164	5.13838	1.22586	0.293799	0.293797	1.08186	0.0595	0.294169	no
dera	dera	dera	chr4:12756286-12767569	Con	Treat	OK	16.8942	20.706	1.22563	0.293521	0.293519	1.6655	0.00365	0.0515086	no
cx39.9	cx39.9	cx39.9	chr5:23130883-23131945	Con	Treat	OK	3.30124	4.04579	1.22554	0.293413	0.293412	1.01395	0.07765	0.336043	no
pbld2	pbld2	pbld2	chr13:22713430-22731683	Con	Treat	OK	3.34336	4.09462	1.2247	0.292431	0.29243	0.858148	0.13625	0.448513	no
spp1	spp1	spp1	chr10:15162590-15170630	Con	Treat	OK	7.09266	8.68232	1.22413	0.291754	0.291754	1.52518	0.0072	0.0812142	no
pard6ga	pard6ga	pard6ga	chr16:25473470-25478667	Con	Treat	OK	1.08358	1.32635	1.22404	0.291656	0.291653	0.738589	0.20165	0.547474	no
cyp2x12	cyp2x12	cyp2x12	chr7:51860720-51870037	Con	Treat	NOTEST	0.243648	0.298231	1.22402	0.291632	0.291635	0	1	1	no
si:ch211-261c8.5	si:ch211-261c8.5	si:ch211-261c8.5	chr5:65676047-65682229	Con	Treat	OK	5.48287	6.71093	1.22398	0.291581	0.291582	1.14218	0.0486	0.263176	no
htatip2	htatip2	htatip2	chr7:16844307-16851203	Con	Treat	OK	20.7181	25.3577	1.22394	0.291532	0.291533	1.64905	0.0048	0.0615187	no
faima	faima	faima	chr9:23937532-23944464	Con	Treat	OK	14.5332	17.787	1.22389	0.291471	0.291473	1.50602	0.00815	0.0876648	no
tfeb	tfeb	tfeb	chr11:22131711-22151565	Con	Treat	OK	4.59313	5.62105	1.2238	0.291362	0.29136	1.29601	0.0239	0.172577	no
ugt5a5	ugt5a5	ugt5a5	chr25:28930405-28932281	Con	Treat	OK	7.10637	8.69494	1.22354	0.291063	0.291063	1.48536	0.00825	0.0882288	no
aspn	aspn	aspn	chr22:10411321-10484287	Con	Treat	OK	45.6074	55.7938	1.22335	0.290837	0.290837	1.28237	0.0272	0.188039	no
arrdc1a	arrdc1a	arrdc1a	chr5:28916690-28931795	Con	Treat	OK	7.3064	8.93446	1.22283	0.29022	0.29022	1.5198	0.00885	0.0930361	no
asrgl1	asrgl1	asrgl1	chr13:27638485-27652313	Con	Treat	OK	0.926176	1.13234	1.2226	0.289949	0.289952	0.662445	0.25	0.60431	no
lgi2b	lgi2b	lgi2b	chr1:39305566-39310786	Con	Treat	OK	7.09065	8.66892	1.22258	0.289934	0.289934	1.51919	0.0076	0.0839037	no
rbp2b	rbp2b	rbp2b	chr2:39050931-39052193	Con	Treat	OK	50.8336	62.141	1.22244	0.289763	0.289764	1.6296	0.0039	0.0534111	no
mettl6	mettl6	mettl6	chr16:40390517-40394175	Con	Treat	OK	13.7012	16.7473	1.22232	0.289626	0.289632	1.52167	0.00765	0.0840982	no
six2b	six2b	six2b	chr12:25518863-25520647	Con	Treat	OK	3.83528	4.68644	1.22193	0.289161	0.28916	0.997605	0.08565	0.353913	no
msrb3	msrb3	msrb3	chr4:12893620-12915300	Con	Treat	OK	13.813	16.877	1.22182	0.289032	0.289035	1.67813	0.0035	0.0500446	no
LOC565422	LOC565422	LOC565422	chr7:56375605-56379043	Con	Treat	OK	8.40627	10.2695	1.22165	0.288828	0.288824	1.47408	0.01	0.101193	no
polr3k	polr3k	polr3k	chr3:48427776-48431813	Con	Treat	OK	21.6271	26.4052	1.22093	0.287982	0.287984	1.52288	0.00705	0.079939	no
si:dkey-191c17.2	si:dkey-191c17.2	si:dkey-191c17.2	chr8:32905405-33104970	Con	Treat	NOTEST	0.116382	0.142079	1.2208	0.287825	0.287826	0	1	1	no
brox	brox	brox	chr20:51888727-51915924	Con	Treat	OK	9.64517	11.7667	1.21996	0.286831	0.286826	1.56736	0.0065	0.0754151	no
flj13639	flj13639	flj13639	chr15:43285508-43315770	Con	Treat	OK	3.07484	3.75049	1.21974	0.286568	0.286569	1.14552	0.0462	0.255567	no
hnf1bb	hnf1bb	hnf1bb	chr21:38770214-38792767	Con	Treat	OK	1.10363	1.34592	1.21954	0.286336	0.286334	1.07811	0.06265	0.300919	no
acsf2	acsf2	acsf2	chr12:26405805-26446636	Con	Treat	OK	8.22194	10.0246	1.21925	0.285994	0.285987	1.19611	0.03935	0.233813	no
wu:fu71h07	wu:fu71h07	wu:fu71h07	chr22:26716233-26728934	Con	Treat	OK	10.0782	12.2815	1.21862	0.285249	0.285242	1.39067	0.0158	0.133375	no
fam46bb	fam46bb	fam46bb	chr19:14669647-14684050	Con	Treat	OK	5.75096	7.00715	1.21843	0.285025	0.285025	1.52421	0.0082	0.087984	no
prlh2r	prlh2r	prlh2r	chr17:31220902-31222023	Con	Treat	NOTEST	0.46719	0.569212	1.21837	0.284957	0.284957	0	1	1	no
trpm7	trpm7	trpm7	chr18:113844-150664	Con	Treat	OK	4.93649	6.01395	1.21826	0.284827	0.284828	1.67055	0.0035	0.0500446	no
si:ch211-241j12.3	si:ch211-241j12.3	si:ch211-241j12.3	chr20:170671-175665	Con	Treat	OK	1.74421	2.12461	1.21809	0.284624	0.284627	0.99857	0.086	0.354569	no
zgc:171929	zgc:171929	zgc:171929	chr10:344970-348276	Con	Treat	NOTEST	0.38992	0.474953	1.21808	0.284607	0.284606	0	1	1	no
coq10b	coq10b	coq10b	chr9:32367849-32376510	Con	Treat	OK	15.9503	19.4269	1.21796	0.284472	0.284475	1.50032	0.00775	0.0847668	no
si:dkey-3h3.3	si:dkey-3h3.3	si:dkey-3h3.3	chr5:40235447-40239708	Con	Treat	OK	2.92591	3.56347	1.2179	0.284397	0.284395	1.23267	0.03415	0.214915	no
uqcrc2a	uqcrc2a	uqcrc2a	chr3:58096744-58114506	Con	Treat	OK	15.5373	18.9121	1.21721	0.283574	0.283572	1.6068	0.0046	0.0596621	no
fabp7b	fabp7b	fabp7b	chr20:40472157-40473626	Con	Treat	OK	12.3615	15.0461	1.21717	0.283536	0.283539	1.2616	0.02805	0.190967	no
uckl1a	uckl1a	uckl1a	chr8:22988422-23007297	Con	Treat	OK	2.87734	3.50222	1.21717	0.283534	0.283532	1.20308	0.03755	0.226855	no
zgc:174637	zgc:174637	zgc:174637	chr16:24741923-24746497	Con	Treat	OK	4.75356	5.78553	1.21709	0.283441	0.283443	1.13718	0.05045	0.26866	no
crb3b	crb3b	crb3b	chr1:55511183-55515632	Con	Treat	OK	11.2452	13.6838	1.21686	0.28316	0.283169	1.48021	0.00955	0.098014	no
esr2b	esr2b	esr2b	chr13:36914898-36946668	Con	Treat	OK	0.770475	0.937411	1.21667	0.282934	0.282933	0.791571	0.1699	0.502234	no
grap2b	grap2b	grap2b	chr6:404609-419475	Con	Treat	OK	2.2425	2.72766	1.21635	0.282556	0.282558	1.08414	0.0607	0.29642	no
nip7	nip7	nip7	chr18:5229547-5236012	Con	Treat	OK	21.5536	26.2158	1.21631	0.282508	0.282512	1.4733	0.0101	0.101414	no
cpa1	cpa1	cpa1	chr25:18351794-18357586	Con	Treat	NOTEST	0.295062	0.358856	1.21621	0.282387	0.282385	0	1	1	no
timm10b	timm10b	timm10b	chr10:24792759-24796497	Con	Treat	OK	22.0775	26.8421	1.21581	0.281921	0.281925	1.535	0.0074	0.0827512	no
fam166b	fam166b	fam166b	chr10:17119470-17125216	Con	Treat	OK	1.19458	1.45233	1.21577	0.281866	0.281865	0.562965	0.31725	0.668856	no
si:ch211-287j19.6	si:ch211-287j19.6	si:ch211-287j19.6	chr1:46425561-46430909	Con	Treat	OK	3.42404	4.16268	1.21572	0.281813	0.281811	0.681803	0.22415	0.575468	no
pcdh2g9	pcdh2g9	pcdh2g9	chr14:1715093-2179368	Con	Treat	OK	4.21129	5.11972	1.21571	0.281803	0.281801	0.438009	0.4427	0.761392	no
cbwd	cbwd	cbwd	chr8:30416495-30440840	Con	Treat	OK	17.305	21.0276	1.21512	0.281095	0.281099	1.63285	0.00475	0.0611798	no
pqlc3	pqlc3	pqlc3	chr13:32676968-32682440	Con	Treat	OK	10.7527	13.0649	1.21503	0.280997	0.281006	1.4625	0.01095	0.10689	no
frs2b	frs2b	frs2b	chr25:34222969-34235669	Con	Treat	OK	5.99	7.27659	1.21479	0.280707	0.280706	1.45178	0.0117	0.111446	no
npr3	npr3	npr3	chr5:40660324-40707397	Con	Treat	OK	11.3901	13.8311	1.21431	0.280135	0.280141	1.71796	0.00355	0.0504815	no
akr1b1	akr1b1	akr1b1	chr4:14901286-14907624	Con	Treat	OK	31.0731	37.7243	1.21405	0.279828	0.279825	1.67949	0.0042	0.0558123	no
dgke	dgke	dgke	chr6:21896497-21909911	Con	Treat	OK	8.01038	9.72448	1.21398	0.27975	0.279749	1.49131	0.0093	0.0959793	no
ggps1	ggps1	ggps1	chr13:49436654-49478694	Con	Treat	OK	1.97956	2.40308	1.21395	0.279705	0.279709	1.37625	0.0164	0.136488	no
sdhaf4	sdhaf4	sdhaf4	chr13:28134383-28135443	Con	Treat	OK	15.3305	18.6094	1.21388	0.279627	0.279632	1.3503	0.01895	0.148747	no
vamp5	vamp5	vamp5	chr5:27697056-27707320	Con	Treat	OK	26.4743	32.1345	1.2138	0.27953	0.279529	1.69518	0.00385	0.0530622	no
odf3l2	odf3l2	odf3l2	chr22:21280703-21286562	Con	Treat	OK	0.730162	0.886054	1.2135	0.279178	0.279179	0.365429	0.52545	0.810204	no
lars2	lars2	lars2	chr16:2661944-2732969	Con	Treat	OK	4.39808	5.33579	1.21321	0.278828	0.278829	1.35218	0.0196	0.15183	no
zgc:110783	zgc:110783	zgc:110783	chr17:45489414-45499490	Con	Treat	OK	5.50516	6.6785	1.21313	0.27874	0.278741	1.36743	0.0165	0.136533	no
znf326	znf326	znf326	chr6:25057898-25065884	Con	Treat	OK	2.4947	3.02638	1.21312	0.278727	0.278729	1.12082	0.05085	0.269684	no
stxbp6l	stxbp6l	stxbp6l	chr20:9841726-9861053	Con	Treat	OK	3.44032	4.17342	1.21309	0.278687	0.278691	1.3821	0.01515	0.128979	no
si:ch211-157b11.14	si:ch211-157b11.14	si:ch211-157b11.14	chr6:40691820-40700049	Con	Treat	OK	4.34217	5.26709	1.21301	0.27859	0.278591	1.49525	0.0101	0.101414	no
dzip1l	dzip1l	dzip1l	chr6:26323902-26362618	Con	Treat	OK	0.855607	1.03783	1.21298	0.27855	0.278545	0.933351	0.10835	0.399633	no
hps5	hps5	hps5	chr25:3022690-3066700	Con	Treat	OK	3.81637	4.62845	1.21279	0.278328	0.278328	1.46994	0.0103	0.102707	no
gata4	gata4	gata4	chr20:53146770-53162461	Con	Treat	OK	1.84655	2.23938	1.21274	0.278267	0.278271	0.751325	0.20315	0.548907	no
eef1a1l2	eef1a1l2	eef1a1l2	chr19:43527014-43539280	Con	Treat	OK	17.3897	21.0864	1.21258	0.27808	0.278081	1.61543	0.00505	0.0634083	no
fance	fance	fance	chr8:23710362-23715990	Con	Treat	OK	4.21356	5.10897	1.21251	0.277993	0.277993	1.22319	0.03715	0.225593	no
nxt2	nxt2	nxt2	chr14:28132988-28157914	Con	Treat	OK	21.7503	26.3666	1.21224	0.277676	0.277673	0.473464	0.41415	0.741311	no
hopx	hopx	hopx	chr14:1152703-1160097	Con	Treat	OK	32.2623	39.1051	1.2121	0.277507	0.277507	1.67247	0.00375	0.0520709	no
fgfr1b	fgfr1b	fgfr1b	chr10:42761326-42833065	Con	Treat	OK	3.35104	4.06155	1.21203	0.277421	0.277423	1.34163	0.01805	0.145014	no
zgc:163073	zgc:163073	zgc:163073	chr12:4801899-4806061	Con	Treat	OK	16.5716	20.0796	1.21169	0.277018	0.277015	1.57318	0.00615	0.0727853	no
si:dkeyp-94h10.5	si:dkeyp-94h10.5	si:dkeyp-94h10.5	chr2:44692913-44704320	Con	Treat	OK	12.4659	15.1044	1.21166	0.276982	0.276979	1.46425	0.0109	0.106562	no
hfe2	hfe2	hfe2	chr16:42980044-42990772	Con	Treat	OK	2.01918	2.44654	1.21165	0.276973	0.276975	0.96436	0.09455	0.373113	no
zgc:112966	zgc:112966	zgc:112966	chr5:43270235-43273046	Con	Treat	OK	4.75417	5.75887	1.21133	0.276592	0.276592	1.11687	0.05415	0.279202	no
lrrc58a	lrrc58a	lrrc58a	chr1:46794871-46801729	Con	Treat	OK	6.60593	8.00114	1.21121	0.276444	0.276443	1.30208	0.0239	0.172577	no
evx1	evx1	evx1	chr19:20145019-20147793	Con	Treat	OK	2.91736	3.53352	1.2112	0.276443	0.276446	1.27412	0.02375	0.172164	no
neurl1b	neurl1b	neurl1b	chr14:15358890-15393965	Con	Treat	OK	2.46918	2.98964	1.21078	0.27594	0.275937	1.04189	0.0719	0.323675	no
zgc:101731	zgc:101731	zgc:101731	chr15:29190152-29205390	Con	Treat	OK	3.54694	4.29416	1.21067	0.275801	0.275801	1.05128	0.0696	0.318736	no
tagln	tagln	tagln	chr15:582940-590374	Con	Treat	OK	5.1477	6.23124	1.21049	0.275591	0.275592	0.95884	0.0947	0.373365	no
slc5a6b	slc5a6b	slc5a6b	chr17:6378964-6398913	Con	Treat	OK	1.98318	2.40056	1.21046	0.275555	0.275558	1.06937	0.0664	0.310321	no
dgat2	dgat2	dgat2	chr10:32558109-32580175	Con	Treat	OK	7.0101	8.4849	1.21038	0.275463	0.275463	1.42443	0.013	0.118691	no
zgc:77287	zgc:77287	zgc:77287	chr17:132576-133308	Con	Treat	OK	3.55656	4.3045	1.2103	0.275363	0.275361	0.772599	0.1759	0.511166	no
agxtb	agxtb	agxtb	chr2:23021363-23032974	Con	Treat	OK	24.6208	29.7967	1.21022	0.275275	0.275273	1.67919	0.0038	0.0526525	no
polr1c	polr1c	polr1c	chr13:28559942-28564472	Con	Treat	OK	19.8619	24.0368	1.2102	0.275241	0.275238	1.56672	0.0065	0.0754151	no
odf3b	odf3b	odf3b	chr18:7652572-7660115	Con	Treat	OK	0.666462	0.806493	1.21011	0.275139	0.275139	0.421678	0.4926	0.794068	no
poglut1	poglut1	poglut1	chr1:28071042-28085759	Con	Treat	OK	9.97243	12.0616	1.20949	0.274404	0.274408	1.39551	0.0162	0.135344	no
angptl2b	angptl2b	angptl2b	chr8:32905405-33104970	Con	Treat	OK	8.83158	10.6799	1.20929	0.274155	0.27416	1.03978	0.06645	0.310443	no
mrps17	mrps17	mrps17	chr21:37126394-37983370	Con	Treat	OK	37.4879	45.331	1.20922	0.274073	0.274072	0.279139	0.6239	0.859609	no
nsun3	nsun3	nsun3	chr1:32964601-32989912	Con	Treat	OK	5.3813	6.50696	1.20918	0.274029	0.274028	1.23948	0.03	0.199126	no
avpr1b	avpr1b	avpr1b	chr4:9209794-9212502	Con	Treat	OK	5.50469	6.65607	1.20916	0.274009	0.274009	1.23683	0.0334	0.212363	no
chst3b	chst3b	chst3b	chr12:48978783-49011657	Con	Treat	OK	2.00177	2.42034	1.2091	0.273934	0.273937	0.496214	0.3881	0.723837	no
rabep2	rabep2	rabep2	chr3:26026201-26040687	Con	Treat	OK	10.0463	12.1465	1.20905	0.273876	0.273874	1.60125	0.00525	0.0647301	no
si:dkeyp-2e4.3	si:dkeyp-2e4.3	si:dkeyp-2e4.3	chr13:44703791-44706915	Con	Treat	OK	2.08731	2.52366	1.20905	0.273873	0.27387	0.926924	0.114	0.41033	no
si:dkey-81h8.1	si:dkey-81h8.1	si:dkey-81h8.1	chr19:24810336-24815615	Con	Treat	OK	1.0395	1.25672	1.20897	0.273773	0.273772	0.444311	0.43665	0.756562	no
si:ch211-223m11.2	si:ch211-223m11.2	si:ch211-223m11.2	chr20:14202086-14218237	Con	Treat	NOTEST	0.338724	0.409476	1.20888	0.273669	0.273669	0	1	1	no
zgc:198329	zgc:198329	zgc:198329	chr16:11667970-11678816	Con	Treat	NOTEST	0.473275	0.572128	1.20887	0.273659	0.273659	0	1	1	no
si:dkey-167i21.2	si:dkey-167i21.2	si:dkey-167i21.2	chr1:18117953-18118550	Con	Treat	OK	2.14437	2.59194	1.20872	0.273478	0.273475	0.413139	0.50235	0.800247	no
tysnd1	tysnd1	tysnd1	chr13:30005395-30011637	Con	Treat	OK	4.5207	5.46403	1.20867	0.273419	0.27342	1.35848	0.0175	0.142179	no
si:dkey-69o16.5	si:dkey-69o16.5	si:dkey-69o16.5	chr9:11616456-11624533	Con	Treat	OK	9.1244	11.0244	1.20823	0.272899	0.272893	1.3899	0.01385	0.123414	no
agps	agps	agps	chr9:1587383-1637817	Con	Treat	OK	6.85757	8.28554	1.20823	0.272898	0.272899	1.4401	0.01255	0.116052	no
LOC797799	LOC797799	LOC797799	chr13:8717881-8952284	Con	Treat	NOTEST	0.241922	0.292292	1.20821	0.272868	0.272869	0	1	1	no
lpp	lpp	lpp	chr6:28303637-28695854	Con	Treat	OK	15.0171	18.1414	1.20805	0.27268	0.272678	1.61769	0.0057	0.0686485	no
cby1	cby1	cby1	chr12:19066713-19068285	Con	Treat	OK	22.9811	27.7582	1.20787	0.272466	0.272466	1.44246	0.0109	0.106562	no
ttc36	ttc36	ttc36	chr18:42782717-42786571	Con	Treat	OK	18.2671	22.0632	1.20781	0.272394	0.272394	1.3841	0.01505	0.128633	no
ngfrb	ngfrb	ngfrb	chr12:9912548-10001027	Con	Treat	OK	9.58163	11.5714	1.20767	0.27222	0.272221	1.41191	0.01485	0.127935	no
enosf1	enosf1	enosf1	chr7:56807802-56828567	Con	Treat	OK	20.3988	24.6341	1.20762	0.272172	0.272171	1.65707	0.00405	0.0543194	no
gcm2	gcm2	gcm2	chr24:8687244-8691444	Con	Treat	OK	16.3922	19.793	1.20746	0.271981	0.271985	1.63211	0.004	0.0539834	no
sytl1	sytl1	sytl1	chr19:43004286-43019073	Con	Treat	OK	3.84707	4.64479	1.20736	0.271853	0.271853	1.43881	0.01105	0.107624	no
mxc	mxc	mxc	chr9:32994943-33002431	Con	Treat	OK	1.06831	1.28971	1.20724	0.271716	0.271721	0.842829	0.14755	0.467812	no
gss	gss	gss	chr23:14987009-15013385	Con	Treat	OK	6.92662	8.36137	1.20714	0.271588	0.271587	1.42272	0.0122	0.11428	no
tcap	tcap	tcap	chr3:21110044-21111913	Con	Treat	OK	8.75122	10.5637	1.20711	0.271559	0.271561	1.39433	0.01515	0.128979	no
elnb	elnb	elnb	chr21:40816809-40857270	Con	Treat	OK	1.1552	1.39436	1.20703	0.27146	0.271464	1.26002	0.02635	0.183334	no
zfyve19	zfyve19	zfyve19	chr17:1933702-1949844	Con	Treat	OK	18.0093	21.7366	1.20697	0.271384	0.271385	1.53056	0.0092	0.0953261	no
lhx8a	lhx8a	lhx8a	chr2:11422195-11426569	Con	Treat	OK	9.84587	11.8833	1.20693	0.271345	0.271346	1.41172	0.01325	0.119711	no
fam212ab	fam212ab	fam212ab	chr6:53042850-53049962	Con	Treat	OK	19.2512	23.2314	1.20675	0.271128	0.271127	1.48315	0.00995	0.10108	no
cabp5b	cabp5b	cabp5b	chr3:15147025-15167592	Con	Treat	OK	22.5424	27.1977	1.20651	0.270844	0.270839	1.5428	0.0057	0.0686485	no
ogfod1	ogfod1	ogfod1	chr7:28825053-28838312	Con	Treat	OK	10.9229	13.1785	1.2065	0.27083	0.270839	1.49365	0.00775	0.0847668	no
hbbe3	hbbe3	hbbe3	chr12:20217594-20218669	Con	Treat	OK	4.40565	5.31474	1.20635	0.270644	0.270645	0.6184	0.27415	0.629517	no
acot9.2	acot9.2	acot9.2	chr24:21793575-21806992	Con	Treat	OK	1.42798	1.72216	1.20601	0.270243	0.270245	0.840322	0.1511	0.472521	no
endog	endog	endog	chr8:12080391-12084519	Con	Treat	OK	13.395	16.1535	1.20594	0.270152	0.270145	1.43753	0.012	0.112814	no
zgc:113057	zgc:113057	zgc:113057	chr7:8000199-8800341	Con	Treat	NOTEST	0.169185	0.204003	1.2058	0.269989	0.269983	0	1	1	no
zgc:173486	zgc:173486	zgc:173486	chr22:1484720-1494413	Con	Treat	OK	5.33305	6.43037	1.20576	0.269941	0.269941	1.3534	0.0174	0.141811	no
trpm2	trpm2	trpm2	chr9:53298832-53380798	Con	Treat	OK	1.93021	2.3273	1.20572	0.269899	0.269899	1.34814	0.0183	0.146338	no
tnfsf10l3	tnfsf10l3	tnfsf10l3	chr21:30665206-30677860	Con	Treat	OK	3.01842	3.6393	1.2057	0.269867	0.269868	0.787126	0.1767	0.512075	no
pllp	pllp	pllp	chr18:18874100-18881567	Con	Treat	OK	6.44275	7.76797	1.20569	0.269861	0.26986	1.20212	0.0377	0.22755	no
zgc:103697	zgc:103697	zgc:103697	chr5:35355289-35367292	Con	Treat	OK	33.7885	40.7307	1.20546	0.269584	0.269582	1.58665	0.0067	0.077321	no
rab22a	rab22a	rab22a	chr6:49552997-49577655	Con	Treat	OK	23.104	27.8484	1.20535	0.269452	0.269451	1.64091	0.0044	0.0577606	no
grhl2b	grhl2b	grhl2b	chr19:12318416-12370613	Con	Treat	OK	14.8035	17.8415	1.20522	0.269299	0.269294	1.55439	0.00715	0.0807204	no
nipa1	nipa1	nipa1	chr6:37767824-37771817	Con	Treat	OK	4.99996	6.02567	1.20514	0.269205	0.269203	1.17029	0.0418	0.241625	no
plekhj1	plekhj1	plekhj1	chr2:57734103-57756490	Con	Treat	OK	7.80802	9.40962	1.20512	0.26918	0.269181	1.6317	0.00525	0.0647301	no
ap1m3	ap1m3	ap1m3	chr6:34054272-34089740	Con	Treat	OK	10.5221	12.6794	1.20503	0.269064	0.269071	1.57484	0.0057	0.0686485	no
ptrh2	ptrh2	ptrh2	chr10:28420121-28422688	Con	Treat	OK	16.1342	19.4401	1.2049	0.268914	0.26891	1.41049	0.01335	0.12028	no
trpm4a	trpm4a	trpm4a	chr3:32360918-32386723	Con	Treat	OK	6.72672	8.10435	1.2048	0.268793	0.268793	1.56939	0.0065	0.0754151	no
si:busm1-57f23.1	si:busm1-57f23.1	si:busm1-57f23.1	chr10:13278054-13281253	Con	Treat	OK	34.2726	41.2899	1.20475	0.268733	0.268736	1.56694	0.00615	0.0727853	no
zgc:92335	zgc:92335	zgc:92335	chr22:12570409-12601279	Con	Treat	OK	22.1687	26.7066	1.2047	0.268672	0.268668	1.28009	0.02495	0.177105	no
pithd1	pithd1	pithd1	chr19:44282200-44285106	Con	Treat	OK	16.3142	19.6532	1.20467	0.268636	0.268638	1.14143	0.0467	0.256647	no
slc6a4a	slc6a4a	slc6a4a	chr15:28676148-28685626	Con	Treat	OK	13.8142	16.6388	1.20447	0.268399	0.268401	1.58473	0.0049	0.0621864	no
nmbb	nmbb	nmbb	chr7:29814123-29815892	Con	Treat	OK	2.25509	2.71553	1.20418	0.268049	0.26805	0.489918	0.3944	0.729612	no
tomm6	tomm6	tomm6	chr6:40574840-40579572	Con	Treat	OK	46.5379	56.038	1.20414	0.267999	0.267997	1.11376	0.0513	0.271007	no
lpar2b	lpar2b	lpar2b	chr1:58415316-58439198	Con	Treat	OK	3.96988	4.7801	1.20409	0.267945	0.267944	1.15782	0.0492	0.265267	no
pxylp1	pxylp1	pxylp1	chr15:41858306-41888310	Con	Treat	OK	10.8284	13.0363	1.2039	0.267714	0.267714	1.46446	0.0117	0.111446	no
alkbh2	alkbh2	alkbh2	chr5:41192916-41204236	Con	Treat	OK	7.4456	8.96302	1.2038	0.267597	0.267597	0.40907	0.4803	0.784747	no
zgc:162025	zgc:162025	zgc:162025	chr8:39768731-39789143	Con	Treat	OK	14.0117	16.8649	1.20363	0.267392	0.267388	0.923007	0.1105	0.403968	no
zgc:101803	zgc:101803	zgc:101803	chr6:40063220-40065910	Con	Treat	OK	4.51895	5.43905	1.20361	0.267367	0.267368	0.986379	0.08505	0.352781	no
zgc:103586	zgc:103586	zgc:103586	chr7:20266267-20269637	Con	Treat	OK	6.02384	7.2502	1.20358	0.267337	0.267337	1.37344	0.0155	0.131355	no
bsnd	bsnd	bsnd	chr20:7253999-7261894	Con	Treat	NOTEST	0.0759019	0.0913363	1.20335	0.267052	0.267053	0	1	1	no
si:dkey-165n16.1	si:dkey-165n16.1	si:dkey-165n16.1	chr16:32775188-32781005	Con	Treat	OK	9.163	11.0256	1.20327	0.266965	0.26696	1.34671	0.01925	0.150647	no
dhrs7cb	dhrs7cb	dhrs7cb	chr12:449610-458054	Con	Treat	OK	9.80793	11.8003	1.20314	0.266803	0.266806	1.38301	0.01535	0.130254	no
f9a	f9a	f9a	chr14:32090667-32097883	Con	Treat	NOTEST	0.113869	0.136989	1.20304	0.266685	0.266681	0	1	1	no
btr30	btr30	btr30	chrUn_KN150188v1:3021-8974	Con	Treat	OK	5.66883	6.81949	1.20298	0.266613	0.266611	1.38836	0.01425	0.125429	no
thbs3a	thbs3a	thbs3a	chr16:42996479-43029503	Con	Treat	OK	5.81914	6.99917	1.20278	0.266378	0.266378	1.45074	0.01165	0.111297	no
cyp2p8	cyp2p8	cyp2p8	chr20:25676305-25680592	Con	Treat	OK	1.50472	1.80983	1.20277	0.266359	0.266357	0.763043	0.18095	0.516778	no
cyp2aa1	cyp2aa1	cyp2aa1	chr23:42468851-42486356	Con	Treat	OK	5.97179	7.18264	1.20276	0.266351	0.26635	1.39206	0.015	0.128375	no
rasl12	rasl12	rasl12	chr7:13503563-13529471	Con	Treat	OK	1.79411	2.15765	1.20263	0.266193	0.266195	0.706152	0.21845	0.567795	no
fam175a	fam175a	fam175a	chr21:19283263-19292281	Con	Treat	OK	9.23017	11.0996	1.20253	0.266079	0.266085	1.39404	0.01475	0.127751	no
ckba	ckba	ckba	chr13:15551663-15569068	Con	Treat	OK	25.1899	30.2879	1.20238	0.265896	0.265892	1.6086	0.0051	0.0637893	no
trnau1apa	trnau1apa	trnau1apa	chr19:14062726-14070963	Con	Treat	OK	21.3765	25.7026	1.20238	0.265889	0.265884	1.48551	0.00965	0.0988839	no
c1d	c1d	c1d	chr13:4528753-4535741	Con	Treat	OK	39.9322	48.0116	1.20233	0.26583	0.26583	1.55394	0.00615	0.0727853	no
crabp1a	crabp1a	crabp1a	chr25:6179552-6209978	Con	Treat	OK	40.2405	48.3761	1.20217	0.265646	0.265648	1.51066	0.0082	0.087984	no
dffb	dffb	dffb	chr8:21963478-22456104	Con	Treat	OK	13.0282	15.6591	1.20194	0.265364	0.26537	0.554431	0.3378	0.68589	no
pop4	pop4	pop4	chr7:45691400-45699275	Con	Treat	OK	26.6759	32.0625	1.20193	0.26535	0.265348	1.53177	0.00755	0.0835649	no
fgf18a	fgf18a	fgf18a	chr14:2569320-2613874	Con	Treat	OK	2.07974	2.49935	1.20176	0.26515	0.265151	0.516236	0.3684	0.708269	no
grem2b	grem2b	grem2b	chr12:47545973-47560418	Con	Treat	OK	5.40144	6.49059	1.20164	0.265006	0.265007	1.00401	0.0801	0.340183	no
try	try	try	chr16:25165726-25170274	Con	Treat	OK	33.8855	40.714	1.20152	0.264857	0.264855	1.51829	0.00815	0.0876648	no
asah1a	asah1a	asah1a	chr14:29932580-29937655	Con	Treat	OK	15.0802	18.1185	1.20148	0.264808	0.264816	1.49212	0.00895	0.0937836	no
si:dkey-180p18.9	si:dkey-180p18.9	si:dkey-180p18.9	chr4:14907855-14916538	Con	Treat	OK	25.8036	30.9985	1.20132	0.264626	0.264627	1.63165	0.00375	0.0520709	no
hps1	hps1	hps1	chr13:40566913-40588518	Con	Treat	OK	8.96313	10.7656	1.2011	0.264354	0.264357	1.46975	0.01005	0.101414	no
shq1	shq1	shq1	chr6:44091652-44163707	Con	Treat	OK	4.64763	5.58221	1.20109	0.264341	0.26434	1.48856	0.0092	0.0953261	no
ednrab	ednrab	ednrab	chr23:45958859-45970334	Con	Treat	NOTEST	0.310981	0.373422	1.20079	0.26398	0.263978	0	1	1	no
pin4	pin4	pin4	chr14:28126778-28131468	Con	Treat	OK	52.5322	63.072	1.20064	0.263798	0.263799	1.59315	0.00565	0.0682362	no
srp19	srp19	srp19	chr8:456094-463090	Con	Treat	OK	22.0891	26.5176	1.20048	0.263616	0.263615	1.64153	0.00365	0.0515086	no
si:dkey-191g15.12	si:dkey-191g15.12	si:dkey-191g15.12	chr9:24233835-24235418	Con	Treat	OK	3.30211	3.96379	1.20038	0.263492	0.26349	1.06274	0.06705	0.31202	no
rragd	rragd	rragd	chr17:15780166-15812368	Con	Treat	OK	2.20054	2.64133	1.20031	0.263407	0.263406	1.12496	0.05045	0.26866	no
clul1	clul1	clul1	chr2:31325328-31393393	Con	Treat	OK	2.73657	3.28467	1.20029	0.26338	0.26338	0.345588	0.5437	0.821387	no
alox5b.3	alox5b.3	alox5b.3	chr15:631449-643537	Con	Treat	NOTEST	0.482883	0.579519	1.20012	0.263182	0.263182	0	1	1	no
gtf3c6	gtf3c6	gtf3c6	chr16:17344509-17345412	Con	Treat	OK	18.2174	21.863	1.20012	0.263174	0.263176	1.37144	0.0177	0.143356	no
mrpl57	mrpl57	mrpl57	chr17:26590120-26592367	Con	Treat	OK	85.4236	102.518	1.20011	0.263171	0.263168	1.55965	0.0062	0.0729779	no
nipal3	nipal3	nipal3	chr17:26909944-26916939	Con	Treat	OK	19.1526	22.9777	1.19972	0.262694	0.262691	1.67143	0.00375	0.0520709	no
trmt6	trmt6	trmt6	chr20:45850602-45868460	Con	Treat	OK	13.6889	16.4212	1.1996	0.262553	0.26255	1.45815	0.0108	0.106467	no
surf2	surf2	surf2	chr5:1153372-1164534	Con	Treat	OK	25.8296	30.9837	1.19954	0.262484	0.262483	1.41208	0.0145	0.1266	no
phlda2	phlda2	phlda2	chr25:23427248-23428532	Con	Treat	OK	45.7706	54.9005	1.19947	0.262398	0.262398	1.59555	0.0052	0.0645426	no
rnaseh1	rnaseh1	rnaseh1	chr20:30475978-30482691	Con	Treat	OK	20.6799	24.8031	1.19938	0.262291	0.26229	1.48408	0.0097	0.0991615	no
agrp2	agrp2	agrp2	chr2:7552443-7560177	Con	Treat	OK	24.086	28.8878	1.19936	0.262266	0.262265	1.35694	0.0165	0.136533	no
tacr3l	tacr3l	tacr3l	chr1:51883437-51901092	Con	Treat	OK	0.865015	1.03746	1.19935	0.262259	0.262256	0.488856	0.4029	0.73467	no
mtg1	mtg1	mtg1	chr13:21543994-21557646	Con	Treat	OK	10.5563	12.6602	1.1993	0.262196	0.262195	0.659437	0.2465	0.599871	no
si:ch211-222n4.2	si:ch211-222n4.2	si:ch211-222n4.2	chr21:18870523-18909905	Con	Treat	NOTEST	0.466254	0.559175	1.19929	0.262184	0.262184	0	1	1	no
pitx3	pitx3	pitx3	chr13:7224112-7241468	Con	Treat	OK	14.9878	17.9734	1.1992	0.262075	0.262071	1.52697	0.00825	0.0882288	no
hgh1	hgh1	hgh1	chr19:2803407-2814483	Con	Treat	OK	12.6908	15.2149	1.19889	0.261702	0.26171	1.38166	0.01655	0.136772	no
si:dkey-228a15.1	si:dkey-228a15.1	si:dkey-228a15.1	chr19:42989705-42997089	Con	Treat	OK	1.37295	1.64598	1.19886	0.261668	0.261671	0.719954	0.213	0.561666	no
scara5	scara5	scara5	chr20:1334839-1357688	Con	Treat	OK	7.55918	9.06222	1.19884	0.261635	0.261634	1.396	0.0135	0.120876	no
zgc:91940	zgc:91940	zgc:91940	chr12:33351931-33358511	Con	Treat	OK	9.90675	11.8747	1.19865	0.261407	0.261411	1.36241	0.01715	0.140301	no
cyp46a1.1	cyp46a1.1	cyp46a1.1	chr20:5063654-5078024	Con	Treat	OK	0.758619	0.909313	1.19864	0.261401	0.261402	0.62953	0.2627	0.615638	no
rnu11	rnu11	rnu11	chr19:16157463-16157600	Con	Treat	OK	1642.56	1968.72	1.19857	0.261312	0.261319	1.36916	0.01495	0.128285	no
tmem128	tmem128	tmem128	chr14:212140-215222	Con	Treat	OK	10.2613	12.2984	1.19852	0.261257	0.261256	1.35826	0.0169	0.138869	no
lgalslb	lgalslb	lgalslb	chr13:24421803-24423578	Con	Treat	OK	22.6681	27.1681	1.19852	0.26125	0.261254	1.1581	0.045	0.251997	no
desi1b	desi1b	desi1b	chr12:18773782-18776601	Con	Treat	OK	26.024	31.1899	1.19851	0.261236	0.261237	1.56792	0.0062	0.0729779	no
cx28.9	cx28.9	cx28.9	chr20:40847644-40853830	Con	Treat	OK	1.82652	2.18877	1.19833	0.261023	0.261021	1.00213	0.08195	0.344644	no
zgc:103510	zgc:103510	zgc:103510	chr8:3249015-3354488	Con	Treat	OK	1.81943	2.18026	1.19832	0.261014	0.261012	0.402806	0.48035	0.784747	no
reln	reln	reln	chr18:50795736-50946004	Con	Treat	OK	3.30748	3.96319	1.19825	0.26093	0.260929	0.538141	0.34195	0.689048	no
vipr1b	vipr1b	vipr1b	chr24:20563769-20663792	Con	Treat	OK	2.76377	3.31155	1.1982	0.260869	0.260874	1.01232	0.0767	0.334602	no
zgc:103755	zgc:103755	zgc:103755	chr17:47007035-47047395	Con	Treat	OK	4.14896	4.9711	1.19816	0.260815	0.260814	1.00227	0.08165	0.343953	no
epdl1	epdl1	epdl1	chr7:890758-902359	Con	Treat	OK	16.8154	20.1419	1.19782	0.260417	0.26042	1.56413	0.00585	0.0701298	no
dbnla	dbnla	dbnla	chr10:42530106-42544429	Con	Treat	OK	11.4321	13.6935	1.19781	0.260401	0.260402	1.41148	0.0148	0.127843	no
msxb	msxb	msxb	chr1:48708514-48710887	Con	Treat	OK	22.5049	26.9532	1.19766	0.260217	0.26022	1.52893	0.0087	0.0919057	no
mterf2	mterf2	mterf2	chr18:15179416-15187450	Con	Treat	OK	6.59556	7.89922	1.19766	0.260215	0.260215	1.38626	0.01585	0.133711	no
ltb4r2b	ltb4r2b	ltb4r2b	chr2:37824748-37829186	Con	Treat	OK	2.00263	2.39836	1.19761	0.260152	0.260152	0.678091	0.23675	0.59008	no
zgc:92791	zgc:92791	zgc:92791	chr4:75630955-75639856	Con	Treat	OK	5.47316	6.55445	1.19756	0.260101	0.260101	1.026	0.07875	0.337746	no
[truncated: 12,749 more rows]

## Sheet: gene_exp.diff_FCsortbyUPinCON
test_id	gene_id	gene	locus	sample_1	sample_2	status	value_1	value_2	fold_change_ConBYTreat	log2(fold_change_ConBYTreat)	test_stat	p_value	q_value	significant
si:dkey-61p9.3	si:dkey-61p9.3	si:dkey-61p9.3	chr4:76194374-76200149	Con	Treat	NOTEST	0.275879	1.19288e-05	23127.1	14.4973	0	1	1	no
npsnl	npsnl	npsnl	chr7:38382223-38387153	Con	Treat	NOTEST	0.524492	7.37752e-05	7109.33	12.7955	0	1	1	no
serpina7	serpina7	serpina7	chr5:28230251-28232801	Con	Treat	NOTEST	0.145358	2.35458e-05	6173.42	12.5919	0	1	1	no
LOC795524	LOC795524	LOC795524	chr7:17181862-17186446	Con	Treat	NOTEST	0.0221518	1.37409e-05	1612.11	10.6547	0	1	1	no
zgc:174259	zgc:174259	zgc:174259	chr5:28248755-28251248	Con	Treat	NOTEST	0.223979	0.0002195	1020.41	9.99493	0	1	1	no
trim35-35	trim35-35	trim35-35	chr22:36982501-36985647	Con	Treat	NOTEST	0.026555	3.32111e-05	799.582	9.6431	0	1	1	no
taar12f	taar12f,zgc:194718	taar12f,zgc:194718	chr20:46169861-46171049	Con	Treat	NOTEST	0.314526	0.000666433	471.954	8.8825	0	1	1	no
rab33ba	rab33ba	rab33ba	chr14:47190228-47196805	Con	Treat	OK	1.37998	0.0131156	105.217	6.71722	-1.45448	0.31185	0.663698	no
LOC797125	LOC797125,zgc:110848	LOC797125,zgc:110848	chr16:2399817-2412689	Con	Treat	OK	2.0414	0.042819	47.6751	5.57516	-1.41935	0.30385	0.656167	no
lhbeta1	lhbeta1	lhbeta1	chr13:2392132-2395109	Con	Treat	NOTEST	0.112828	0.0100071	11.2748	3.49503	0	1	1	no
wu:fa10h04	wu:fa10h04	wu:fa10h04	chr4:41549089-41549376	Con	Treat	OK	1.37439	0.168697	8.14709	3.02629	-1.14163	0.15305	0.475257	no
admp	admp	admp	chr2:53756680-53772703	Con	Treat	NOTEST	0.136338	0.0167982	8.11623	3.02081	0	1	1	no
grnaas	grnaas	grnaas	chr3:29783584-29810515	Con	Treat	NOTEST	0.196964	0.0250028	7.87768	2.97777	0	1	1	no
hormad1	hormad1	hormad1	chr16:29616404-29643085	Con	Treat	NOTEST	0.0969971	0.0127912	7.58311	2.92279	0	1	1	no
ctsbb	ctsbb	ctsbb	chr20:53081320-53097276	Con	Treat	NOTEST	0.0705494	0.00979333	7.20382	2.84876	0	1	1	no
or137-2	or137-2	or137-2	chr6:52925938-52926883	Con	Treat	NOTEST	0.182081	0.0253894	7.17154	2.84228	0	1	1	no
or103-2	or103-2	or103-2	chr15:31555215-31557370	Con	Treat	NOTEST	0.133422	0.0187379	7.12044	2.83197	0	1	1	no
zgc:101699	zgc:101699	zgc:101699	chr5:1461687-2382010	Con	Treat	NOTEST	0.268262	0.0401984	6.67345	2.73843	0	1	1	no
pigrl2.1	pigrl2.1	pigrl2.1	chr2:51999328-52001046	Con	Treat	NOTEST	0.13768	0.0206675	6.66167	2.73588	0	1	1	no
stc1l	stc1l	stc1l	chr10:42849624-42856582	Con	Treat	NOTEST	0.107526	0.016344	6.57893	2.71785	0	1	1	no
mov10b.2	mov10b.2	mov10b.2	chr8:27611552-27637626	Con	Treat	NOTEST	0.080216	0.0129015	6.21757	2.63635	0	1	1	no
zgc:112368	zgc:112368	zgc:112368	chr22:7433167-7440502	Con	Treat	NOTEST	0.136213	0.0221696	6.14413	2.61921	0	1	1	no
crygm2a	crygm2a	crygm2a	chr9:22264658-22265499	Con	Treat	NOTEST	0.25326	0.0419109	6.04282	2.59522	0	1	1	no
ctslb	ctslb	ctslb	chr12:16495263-16497575	Con	Treat	NOTEST	0.36509	0.0617407	5.91328	2.56396	0	1	1	no
gsdf	gsdf	gsdf	chr21:13608-17354	Con	Treat	NOTEST	0.181968	0.0317124	5.73807	2.52057	0	1	1	no
org	org	org	chr22:20664979-20670259	Con	Treat	NOTEST	0.145574	0.0257293	5.65791	2.50027	0	1	1	no
il12a	il12a	il12a	chr15:1432931-1608221	Con	Treat	NOTEST	0.270186	0.047758	5.6574	2.50014	0	1	1	no
zgc:195050	zgc:195050	zgc:195050	chr17:435899-438558	Con	Treat	NOTEST	0.542876	0.102461	5.29837	2.40555	0	1	1	no
sult3st4	sult3st4	sult3st4	chr22:15304927-15310009	Con	Treat	NOTEST	0.0535669	0.0102987	5.20133	2.37888	0	1	1	no
slco1f3	slco1f3	slco1f3	chr4:75937280-75947502	Con	Treat	NOTEST	0.0532475	0.0103916	5.12409	2.3573	0	1	1	no
morc3b	morc3b	morc3b	chr1:46487296-46496636	Con	Treat	NOTEST	0.13897	0.0278446	4.99091	2.3193	0	1	1	no
hoxc10a	hoxc10a	hoxc10a	chr23:35984725-35988092	Con	Treat	NOTEST	0.627209	0.126719	4.94961	2.30731	0	1	1	no
si:dkeyp-59a8.1	si:dkeyp-59a8.1	si:dkeyp-59a8.1	chr20:38373810-38374701	Con	Treat	OK	0.899189	0.189135	4.75422	2.24921	-1.2146	0.05475	0.280956	no
gpr34l	gpr34l	gpr34l	chr21:36350009-36351125	Con	Treat	NOTEST	0.141718	0.0300644	4.71381	2.23689	0	1	1	no
socs1b	socs1b	socs1b	chr1:8278741-8279373	Con	Treat	NOTEST	0.352983	0.0805481	4.38226	2.13168	0	1	1	no
fshr	fshr	fshr	chr12:24617746-24648956	Con	Treat	NOTEST	0.0346504	0.00796104	4.3525	2.12184	0	1	1	no
zgc:194686	zgc:194686	zgc:194686	chr7:8000199-8800341	Con	Treat	NOTEST	0.494606	0.114404	4.32333	2.11214	0	1	1	no
hoxc12b	hoxc12b	hoxc12b	chr11:2062907-2227366	Con	Treat	NOTEST	0.124593	0.0288711	4.31549	2.10953	0	1	1	no
cyp2k22	cyp2k22	cyp2k22	chr3:8351730-8368573	Con	Treat	NOTEST	0.0766257	0.0177998	4.30486	2.10597	0	1	1	no
sat2a	sat2a	sat2a	chr7:20393213-20399765	Con	Treat	NOTEST	0.302918	0.0732358	4.1362	2.04831	0	1	1	no
tssk6	tssk6	tssk6	chr22:18361274-18362081	Con	Treat	NOTEST	0.127427	0.030923	4.12078	2.04292	0	1	1	no
hoxc11a	hoxc11a	hoxc11a	chr23:35976076-35978956	Con	Treat	NOTEST	0.465599	0.113963	4.08553	2.03052	0	1	1	no
tspan34	tspan34	tspan34	chr1:56278122-56833288	Con	Treat	NOTEST	0.107637	0.0266326	4.04155	2.01491	0	1	1	no
si:dkey-83f18.7	si:dkey-83f18.7	si:dkey-83f18.7	chr7:4434731-4437274	Con	Treat	NOTEST	0.0769892	0.0191361	4.02324	2.00836	0	1	1	no
cnr2	cnr2	cnr2	chr16:33157916-33161053	Con	Treat	NOTEST	0.0707259	0.0175802	4.02304	2.00829	0	1	1	no
insb	insb	insb	chr14:28257147-28260280	Con	Treat	NOTEST	0.223485	0.0567369	3.93897	1.97782	0	1	1	no
zgc:123107	zgc:123107	zgc:123107	chr4:74796163-74802199	Con	Treat	NOTEST	0.0622943	0.0158225	3.93707	1.97712	0	1	1	no
si:ch211-205a14.3	si:ch211-205a14.3	si:ch211-205a14.3	chr4:69240061-69241809	Con	Treat	OK	0.94403	0.240302	3.92851	1.97398	-1.07049	0.02895	0.195352	no
zgc:56382	zgc:56382	zgc:56382	chr1:44472117-44476085	Con	Treat	NOTEST	0.247352	0.0650974	3.79972	1.92589	0	1	1	no
sc:d0284	sc:d0284	sc:d0284	chr1:56278122-56833288	Con	Treat	NOTEST	0.107002	0.0281651	3.7991	1.92566	0	1	1	no
scpp6	scpp6	scpp6	chr1:43224988-43232107	Con	Treat	NOTEST	0.177196	0.0473317	3.74371	1.90447	0	1	1	no
si:dkey-261j4.3	si:dkey-261j4.3	si:dkey-261j4.3	chr5:60945974-60953404	Con	Treat	NOTEST	0.0852684	0.0229783	3.71082	1.89174	0	1	1	no
zgc:101772	zgc:101772	zgc:101772	chr17:22082954-22086705	Con	Treat	OK	2.79799	0.760904	3.67719	1.8786	-1.12642	0.1244	0.429773	no
nitr13	nitr13	nitr13	chr14:41209594-41214061	Con	Treat	NOTEST	0.0735917	0.0200165	3.67655	1.87835	0	1	1	no
olfcd2	olfcd2	olfcd2	chr18:33078345-33081460	Con	Treat	NOTEST	0.0878203	0.0243244	3.61038	1.85215	0	1	1	no
il17a/f3	il17a/f3	il17a/f3	chr20:34867400-34898239	Con	Treat	NOTEST	0.131241	0.0363949	3.60603	1.85041	0	1	1	no
si:ch211-226h8.4	si:ch211-226h8.4	si:ch211-226h8.4	chr22:25113297-25262949	Con	Treat	NOTEST	0.178391	0.0509492	3.50135	1.80791	0	1	1	no
MGC174152	MGC174152	MGC174152	chr20:12559245-12561749	Con	Treat	NOTEST	0.379106	0.109001	3.478	1.79826	0	1	1	no
cplx4b	cplx4b	cplx4b	chr5:65667778-65672661	Con	Treat	NOTEST	0.16721	0.0480841	3.47745	1.79803	0	1	1	no
selp	selp	selp	chr20:34045760-34058818	Con	Treat	NOTEST	0.0505169	0.0145764	3.46566	1.79313	0	1	1	no
gdf2	gdf2	gdf2	chr12:2613309-2616543	Con	Treat	NOTEST	0.359293	0.106001	3.38952	1.76108	0	1	1	no
si:ch211-165b19.4	si:ch211-165b19.4	si:ch211-165b19.4	chr9:32843807-32845910	Con	Treat	NOTEST	0.104876	0.0311691	3.36474	1.7505	0	1	1	no
cpdb	cpdb	cpdb	chr21:39152339-39181276	Con	Treat	NOTEST	0.058889	0.0179483	3.28103	1.71415	0	1	1	no
si:dkey-261j4.4	si:dkey-261j4.4	si:dkey-261j4.4	chr5:60930941-60939972	Con	Treat	NOTEST	0.219324	0.0678534	3.23232	1.69257	0	1	1	no
zgc:174855	zgc:174855	zgc:174855	chr12:16816936-16819445	Con	Treat	NOTEST	0.495496	0.153899	3.21962	1.68689	0	1	1	no
g6fl	g6fl	g6fl	chr16:10631693-10656879	Con	Treat	NOTEST	0.124821	0.039084	3.19366	1.67521	0	1	1	no
pnx	pnx	pnx	chr10:2772113-2774685	Con	Treat	NOTEST	0.0890057	0.0279323	3.18648	1.67196	0	1	1	no
LOC100003286	LOC100003286	LOC100003286	chr7:4287321-4323078	Con	Treat	NOTEST	0.120354	0.0381522	3.15458	1.65745	0	1	1	no
batf	batf	batf	chr20:46668829-46742753	Con	Treat	NOTEST	0.436223	0.140762	3.09901	1.63181	0	1	1	no
thpo	thpo	thpo	chr2:17383899-17401390	Con	Treat	NOTEST	0.217503	0.070313	3.09335	1.62917	0	1	1	no
LOC100330584	LOC100330584	LOC100330584	chr13:38100270-38152091	Con	Treat	NOTEST	0.133416	0.0432056	3.08793	1.62664	0	1	1	no
zgc:174696	zgc:174696	zgc:174696	chr4:41523879-41533091	Con	Treat	OK	0.803195	0.26021	3.08672	1.62607	-2.44688	0.00215	0.0360639	yes
eif4e1b	eif4e1b	eif4e1b	chr5:67110245-67121937	Con	Treat	NOTEST	0.191275	0.0638472	2.99582	1.58295	0	1	1	no
zgc:172109	zgc:172109	zgc:172109	chr7:8000199-8800341	Con	Treat	NOTEST	0.15771	0.0532639	2.96092	1.56604	0	1	1	no
si:rp71-15k1.1	si:rp71-15k1.1	si:rp71-15k1.1	chr19:9358420-9372802	Con	Treat	NOTEST	0.162139	0.0548191	2.95771	1.56448	0	1	1	no
cxcl8b.3	cxcl8b.3	cxcl8b.3	chr7:7587382-7590172	Con	Treat	OK	0.917611	0.311455	2.94621	1.55886	-0.898592	0.10355	0.391227	no
or102-2	or102-2	or102-2	chr15:31586252-31587236	Con	Treat	NOTEST	0.0708471	0.0241672	2.93154	1.55166	0	1	1	no
mei4	mei4	mei4	chr20:791347-802400	Con	Treat	NOTEST	0.192325	0.0659829	2.91477	1.54338	0	1	1	no
LOC100000034	LOC100000034,ccl35.1	LOC100000034,ccl35.1	chr25:12951998-12954428	Con	Treat	OK	1.33609	0.460456	2.90167	1.53688	-1.09194	0.1337	0.445427	no
fosab	fosab	fosab	chr20:46648592-46650704	Con	Treat	OK	23.7774	8.23385	2.88776	1.52995	-8.64406	5e-05	0.00174035	yes
cyp11a1	cyp11a1	cyp11a1	chr25:22222393-22237735	Con	Treat	NOTEST	0.107852	0.0374238	2.88191	1.52702	0	1	1	no
si:ch211-272h9.3	si:ch211-272h9.3	si:ch211-272h9.3	chr7:4869283-4874613	Con	Treat	NOTEST	0.0561976	0.0196943	2.8535	1.51273	0	1	1	no
opn1lw1	opn1lw1	opn1lw1	chr11:25240030-25242388	Con	Treat	OK	1.23638	0.434877	2.84306	1.50744	-2.75513	0.0001	0.00319778	yes
si:busm1-228j01.6	si:busm1-228j01.6	si:busm1-228j01.6	chr8:44380344-44384991	Con	Treat	NOTEST	0.0577535	0.0203496	2.83807	1.50491	0	1	1	no
he1b	he1b	he1b	chr22:14059258-14090539	Con	Treat	OK	0.663603	0.235136	2.82221	1.49682	-0.707543	0.2931	0.648265	no
zgc:152936	zgc:152936	zgc:152936	chr22:25332705-25333841	Con	Treat	NOTEST	0.000616782	0.000220281	2.79998	1.48542	0	1	1	no
egr2a	egr2a	egr2a	chr17:43672968-43674828	Con	Treat	NOTEST	0.0322846	0.0116118	2.78033	1.47525	0	1	1	no
si:dkey-216e24.3	si:dkey-216e24.3	si:dkey-216e24.3	chr9:33426097-33427501	Con	Treat	NOTEST	0.0912673	0.0329527	2.76965	1.4697	0	1	1	no
fosl1a	fosl1a	fosl1a	chr14:30401239-30407372	Con	Treat	OK	3.87708	1.40843	2.75277	1.46088	-4.85577	5e-05	0.00174035	yes
zgc:174228	zgc:174228	zgc:174228	chr22:25332705-25333841	Con	Treat	NOTEST	0.246694	0.0902645	2.73301	1.45049	0	1	1	no
itga2b	itga2b	itga2b	chr3:21219966-21251851	Con	Treat	NOTEST	0.364276	0.133953	2.71943	1.44331	0	1	1	no
hoxc12a	hoxc12a	hoxc12a	chr23:35964769-35966454	Con	Treat	OK	0.707408	0.260575	2.7148	1.44084	-1.35583	0.0195	0.151598	no
zgc:136272	zgc:136272	zgc:136272	chr2:37957149-37978360	Con	Treat	OK	1.42559	0.541045	2.63488	1.39774	-0.541911	0.39245	0.728068	no
cplx4c	cplx4c	cplx4c	chr2:55769779-55779560	Con	Treat	OK	6.59086	2.50332	2.63285	1.39662	-2.79	0.00025	0.00689119	yes
cyp2x10.2	cyp2x10.2	cyp2x10.2	chr7:51675543-51678754	Con	Treat	NOTEST	0.357691	0.135861	2.63277	1.39658	0	1	1	no
mxtx2	mxtx2	mxtx2	chr12:29121376-29122913	Con	Treat	NOTEST	0.221168	0.0843565	2.62183	1.39057	0	1	1	no
zgc:171474	zgc:171474	zgc:171474	chr24:9871274-9872671	Con	Treat	NOTEST	0.124464	0.0480215	2.59184	1.37398	0	1	1	no
il17c	il17c	il17c	chr18:17087128-17088376	Con	Treat	OK	0.81831	0.317247	2.57941	1.36704	-0.912635	0.19475	0.537832	no
tas1r2.2	tas1r2.2	tas1r2.2	chr8:46619789-46629389	Con	Treat	NOTEST	0.125831	0.0489128	2.57256	1.3632	0	1	1	no
cx34.5	cx34.5	cx34.5	chr20:40860030-40863107	Con	Treat	NOTEST	0.190394	0.0745377	2.55433	1.35295	0	1	1	no
hoxb13a	hoxb13a	hoxb13a	chr3:23523684-23525284	Con	Treat	NOTEST	0.169473	0.0668256	2.53605	1.34258	0	1	1	no
tlr1	tlr1	tlr1	chr14:714223-718193	Con	Treat	NOTEST	0.223998	0.0884418	2.53272	1.34069	0	1	1	no
eve1	eve1	eve1	chr3:23511451-23513260	Con	Treat	NOTEST	0.24996	0.0989935	2.52501	1.33629	0	1	1	no
pax4	pax4	pax4	chr4:19711283-19715650	Con	Treat	NOTEST	0.128798	0.0513521	2.50814	1.32662	0	1	1	no
taar13c	taar13c	taar13c	chr20:46260617-46345465	Con	Treat	NOTEST	0.139929	0.0560798	2.49518	1.31914	0	1	1	no
hcar1-2	hcar1-2	hcar1-2	chr10:44649434-44650367	Con	Treat	NOTEST	0.0602669	0.0243799	2.47199	1.30567	0	1	1	no
nitr1k	nitr1k	nitr1k	chr7:17282511-17284192	Con	Treat	NOTEST	0.0562819	0.0227679	2.47198	1.30567	0	1	1	no
zp3a.1	zp3a.1	zp3a.1	chr20:34088921-34090891	Con	Treat	NOTEST	0.0359463	0.0145418	2.47193	1.30564	0	1	1	no
wfikkn1	wfikkn1	wfikkn1	chr1:58863070-58865313	Con	Treat	NOTEST	0.0777671	0.0316412	2.45778	1.29736	0	1	1	no
zgc:171965	zgc:171965	zgc:171965	chr21:7367583-7390775	Con	Treat	NOTEST	0.0677092	0.0276847	2.44573	1.29026	0	1	1	no
si:dkey-190g11.3	si:dkey-190g11.3	si:dkey-190g11.3	chr8:17033864-17039686	Con	Treat	NOTEST	0.488099	0.200156	2.43859	1.28605	0	1	1	no
slco1f4	slco1f4	slco1f4	chr4:70644209-70663751	Con	Treat	NOTEST	0.0229224	0.00946248	2.42245	1.27647	0	1	1	no
pou5f3	pou5f3	pou5f3	chr21:13589195-13593965	Con	Treat	NOTEST	0.094189	0.0389076	2.42084	1.27551	0	1	1	no
LOC100000851	LOC100000851	LOC100000851	chr7:4519980-4522204	Con	Treat	NOTEST	0.0491218	0.0203071	2.41895	1.27438	0	1	1	no
adob	adob	adob	chr17:43669401-43671207	Con	Treat	NOTEST	0.168077	0.0700877	2.3981	1.26189	0	1	1	no
dmrt1	dmrt1	dmrt1	chr5:44344757-44390033	Con	Treat	NOTEST	0.271199	0.113756	2.38404	1.25341	0	1	1	no
or124-3	or124-3	or124-3	chr21:21690837-21691774	Con	Treat	NOTEST	0.088455	0.0371051	2.3839	1.25333	0	1	1	no
crybb2	crybb2	crybb2	chr8:42622945-42629488	Con	Treat	OK	1.44276	0.607048	2.37668	1.24895	-1.78331	0.0078	0.0851702	no
ugt2b1	ugt2b1	ugt2b1	chr5:8872335-8918174	Con	Treat	NOTEST	0.0888478	0.0375867	2.36381	1.24111	0	1	1	no
LOC798119	LOC798119	LOC798119	chr3:50435450-50445302	Con	Treat	NOTEST	0.427438	0.181198	2.35896	1.23815	0	1	1	no
LOC100149406	LOC100149406	LOC100149406	chr18:32824752-32827955	Con	Treat	NOTEST	0.440801	0.187006	2.35715	1.23704	0	1	1	no
cd8a	cd8a	cd8a	chr21:11467553-11470778	Con	Treat	NOTEST	0.0407236	0.0174014	2.34025	1.22666	0	1	1	no
si:dkey-24p1.1	si:dkey-24p1.1	si:dkey-24p1.1	chr15:38199549-38228260	Con	Treat	NOTEST	0.0822612	0.0351955	2.33726	1.22482	0	1	1	no
or115-9	or115-9	or115-9	chr21:40216050-40216995	Con	Treat	NOTEST	0.0854995	0.0367207	2.32837	1.21932	0	1	1	no
si:rp71-1f1.4	si:rp71-1f1.4	si:rp71-1f1.4	chr24:21845789-21846596	Con	Treat	OK	0.723466	0.311073	2.32571	1.21767	-1.07197	0.04305	0.245355	no
zgc:172143	zgc:172143	zgc:172143	chr7:8000199-8800341	Con	Treat	NOTEST	0.200469	0.0863095	2.32268	1.21579	0	1	1	no
pimr110	pimr110	pimr110	chr20:42984025-42988750	Con	Treat	NOTEST	0.0568573	0.0245415	2.31678	1.21212	0	1	1	no
ugt2b2p	ugt2b2p	ugt2b2p	chr5:8872335-8918174	Con	Treat	NOTEST	0.444632	0.192647	2.30801	1.20665	0	1	1	no
fut7	fut7	fut7	chr21:13580160-13584709	Con	Treat	OK	0.659811	0.286249	2.30502	1.20478	-1.45273	0.0403	0.236749	no
zgc:113983	zgc:113983	zgc:113983	chr25:34557394-34558700	Con	Treat	OK	84.2	36.6713	2.29607	1.19917	-7.67838	5e-05	0.00174035	yes
zgc:152968	zgc:152968	zgc:152968	chr1:35253883-35266369	Con	Treat	NOTEST	0.0942973	0.0412032	2.28859	1.19446	0	1	1	no
ifit14	ifit14	ifit14	chr17:23592584-23596582	Con	Treat	NOTEST	0.223616	0.0979755	2.28237	1.19053	0	1	1	no
or108-3	or108-3	or108-3	chr10:36234979-36236333	Con	Treat	NOTEST	0.130273	0.0572963	2.27367	1.18502	0	1	1	no
zgc:174165	zgc:174165	zgc:174165	chr22:25113297-25262949	Con	Treat	NOTEST	0.00627509	0.00276735	2.26754	1.18113	0	1	1	no
rad21l1	rad21l1	rad21l1	chr8:49128748-49151876	Con	Treat	NOTEST	0.288392	0.127751	2.25745	1.1747	0	1	1	no
mep1b	mep1b	mep1b	chr20:6503700-6542515	Con	Treat	NOTEST	0.158258	0.0701376	2.25639	1.17402	0	1	1	no
il4	il4	il4	chr14:23702321-23704580	Con	Treat	NOTEST	0.300736	0.133548	2.25189	1.17114	0	1	1	no
taar12i	taar12i	taar12i	chr20:46209724-46210747	Con	Treat	NOTEST	0.199181	0.0897279	2.21983	1.15045	0	1	1	no
hoxa9a	hoxa9a	hoxa9a	chr19:20177149-20179188	Con	Treat	NOTEST	0.254594	0.116351	2.18815	1.12971	0	1	1	no
or103-4	or103-4	or103-4	chr15:31563724-31565015	Con	Treat	NOTEST	0.0404475	0.018563	2.17893	1.12362	0	1	1	no
slco1f2	slco1f2	slco1f2	chr4:75905269-75919167	Con	Treat	NOTEST	0.0534538	0.0247773	2.15737	1.10927	0	1	1	no
fosb	fosb	fosb	chr18:36788776-36792714	Con	Treat	OK	1.55783	0.723524	2.15311	1.10643	-2.76303	5e-05	0.00174035	yes
he1a	he1a	he1a	chr22:14059258-14090539	Con	Treat	OK	4.47018	2.09913	2.12954	1.09054	-1.23392	0.0402	0.236482	no
kcns3b	kcns3b	kcns3b	chr20:14218277-14222316	Con	Treat	NOTEST	0.196934	0.0932783	2.11125	1.0781	0	1	1	no
mc5rb	mc5rb	mc5rb	chr16:30625184-30626171	Con	Treat	OK	0.708937	0.33609	2.10937	1.07681	-1.1239	0.059	0.292589	no
lta	lta	lta	chr15:34817690-34823303	Con	Treat	NOTEST	0.161837	0.0767414	2.10886	1.07646	0	1	1	no
slc5a8l	slc5a8l	slc5a8l	chr6:49064635-49079605	Con	Treat	OK	0.670089	0.319642	2.09637	1.0679	-1.87977	0.0023	0.0374666	yes
si:dkey-83f18.9	si:dkey-83f18.9	si:dkey-83f18.9	chr7:4400331-4402397	Con	Treat	NOTEST	0.0391949	0.0187125	2.09458	1.06666	0	1	1	no
pth1b	pth1b	pth1b	chr7:65912764-65913419	Con	Treat	NOTEST	0.382814	0.184311	2.077	1.0545	0	1	1	no
nitr5	nitr5	nitr5	chr7:17316073-17319081	Con	Treat	NOTEST	0.129236	0.0622777	2.07516	1.05322	0	1	1	no
npm2a	npm2a	npm2a	chr8:37716833-37722476	Con	Treat	NOTEST	0.598941	0.289929	2.06582	1.04671	0	1	1	no
dicp1.1	dicp1.1	dicp1.1	chr3:695481-952885	Con	Treat	NOTEST	0.230035	0.111358	2.06572	1.04665	0	1	1	no
pimr49	pimr49	pimr49	chr2:19863932-19866098	Con	Treat	NOTEST	0.0336476	0.0163139	2.06251	1.0444	0	1	1	no
or106-2	or106-2	or106-2	chr10:36385289-36386252	Con	Treat	NOTEST	0.569212	0.278575	2.0433	1.0309	0	1	1	no
asb11	asb11	asb11	chr9:30553921-30560469	Con	Treat	NOTEST	0.347685	0.170447	2.03984	1.02846	0	1	1	no
gig2i	gig2i	gig2i	chr21:22636188-22637153	Con	Treat	NOTEST	0.207088	0.101598	2.03831	1.02737	0	1	1	no
cyp2x8	cyp2x8	cyp2x8	chr25:17292260-17298915	Con	Treat	NOTEST	0.13752	0.0675118	2.03698	1.02643	0	1	1	no
zgc:171506	zgc:171506	zgc:171506	chr3:24487463-24497253	Con	Treat	NOTEST	0.205192	0.101149	2.02861	1.02049	0	1	1	no
hsd3b2	hsd3b2	hsd3b2	chr20:1251699-1255348	Con	Treat	NOTEST	0.127479	0.0629716	2.02439	1.01749	0	1	1	no
hoxb10a	hoxb10a	hoxb10a	chr3:23538275-23541589	Con	Treat	NOTEST	0.147162	0.0728336	2.02052	1.01473	0	1	1	no
si:ch211-282j17.10	si:ch211-282j17.10	si:ch211-282j17.10	chr7:3608932-3612690	Con	Treat	NOTEST	0.117348	0.0581429	2.01827	1.01312	0	1	1	no
rom1a	rom1a	rom1a	chr5:66448400-66467146	Con	Treat	OK	14.9222	7.41667	2.01198	1.00862	-6.3125	5e-05	0.00174035	yes
si:dkey-9i23.5	si:dkey-9i23.5	si:dkey-9i23.5	chr1:44079545-44082255	Con	Treat	NOTEST	0.058804	0.0292505	2.01036	1.00745	0	1	1	no
taar12b	taar12b	taar12b	chr20:46196913-46197928	Con	Treat	NOTEST	0.0442522	0.0220132	2.01026	1.00738	0	1	1	no
grem1a	grem1a	grem1a	chr20:29566873-29568698	Con	Treat	NOTEST	0.0331751	0.0165036	2.01017	1.00732	0	1	1	no
zgc:162969	zgc:162969	zgc:162969	chr11:6436395-6442628	Con	Treat	NOTEST	0.0253974	0.0126348	2.01011	1.00728	0	1	1	no
prop1	prop1	prop1	chr13:8345142-8351529	Con	Treat	NOTEST	0.283593	0.141167	2.00892	1.00642	0	1	1	no
inha	inha	inha	chr6:19008560-19031726	Con	Treat	NOTEST	0.419056	0.208932	2.00571	1.00411	0	1	1	no
zgc:171310	zgc:171310	zgc:171310	chr21:29439631-29670776	Con	Treat	NOTEST	0.0393137	0.019834	1.98214	0.987056	0	1	1	no
alox5b.2	alox5b.2	alox5b.2	chr15:1002515-1015550	Con	Treat	NOTEST	0.0699242	0.035357	1.97766	0.983796	0	1	1	no
slbp2	slbp2	slbp2	chr21:30251874-30256497	Con	Treat	NOTEST	0.170447	0.0864854	1.97082	0.978795	0	1	1	no
or134-1	or134-1	or134-1	chr6:52861181-52862129	Con	Treat	NOTEST	0.451834	0.229284	1.97063	0.978657	0	1	1	no
lgi3	lgi3	lgi3	chr8:51388778-51418277	Con	Treat	OK	1.26862	0.645425	1.96556	0.974939	-2.1532	0.0005	0.012066	yes
nog5	nog5	nog5	chr3:13407374-13408007	Con	Treat	NOTEST	0.330369	0.16811	1.9652	0.974673	0	1	1	no
or115-14	or115-14	or115-14	chr21:40191819-40194005	Con	Treat	NOTEST	0.0415801	0.0212446	1.95721	0.968797	0	1	1	no
si:dkey-32m20.1	si:dkey-32m20.1	si:dkey-32m20.1	chr2:31471343-31474642	Con	Treat	NOTEST	0.486865	0.248881	1.95622	0.968066	0	1	1	no
crygm2b	crygm2b	crygm2b	chr9:22257542-22258482	Con	Treat	OK	1.51726	0.775699	1.95599	0.967899	-1.14399	0.03595	0.221413	no
vent	vent	vent	chr13:50294806-50299809	Con	Treat	NOTEST	0.182292	0.0936795	1.94591	0.960446	0	1	1	no
taar13b	taar13b	taar13b	chr20:46260617-46345465	Con	Treat	OK	0.995269	0.512355	1.94254	0.957943	-1.1908	0.04135	0.2402	no
th2	th2	th2	chr4:17391603-17402115	Con	Treat	OK	1.10972	0.572046	1.93991	0.955993	-1.92704	0.00345	0.0497129	yes
zgc:172253	zgc:172253	zgc:172253	chr3:1261829-1267895	Con	Treat	OK	1.18113	0.608961	1.93958	0.955746	-2.18379	0.00075	0.0164759	yes
zgc:174703	zgc:174703	zgc:174703	chr4:55285490-55928526	Con	Treat	NOTEST	0.199082	0.103046	1.93197	0.950074	0	1	1	no
tas2r201.1	tas2r201.1	tas2r201.1	chr9:38904007-38904949	Con	Treat	NOTEST	0.188856	0.0978235	1.93058	0.949034	0	1	1	no
si:ch211-155m12.1	si:ch211-155m12.1	si:ch211-155m12.1	chr5:8533011-8540255	Con	Treat	NOTEST	0.40857	0.212191	1.92548	0.94522	0	1	1	no
bfb	bfb	bfb	chr21:27401244-27407257	Con	Treat	OK	1.81848	0.947504	1.91923	0.940529	-2.34843	0.0004	0.0102028	yes
si:dkey-88n24.8	si:dkey-88n24.8	si:dkey-88n24.8	chr7:3695613-3700623	Con	Treat	NOTEST	0.0570199	0.0297179	1.91871	0.940133	0	1	1	no
zgc:66449	zgc:66449	zgc:66449	chr25:17485303-17491228	Con	Treat	NOTEST	0.0579281	0.0301925	1.91863	0.940073	0	1	1	no
il22	il22	il22	chr4:13545745-13549957	Con	Treat	NOTEST	0.430513	0.225311	1.91075	0.934139	0	1	1	no
zgc:112416	zgc:112416	zgc:112416	chr6:11133707-11161001	Con	Treat	NOTEST	0.431702	0.225942	1.91068	0.934083	0	1	1	no
il22ra2	il22ra2	il22ra2	chr13:23492895-23500531	Con	Treat	NOTEST	0.111108	0.0583194	1.90516	0.929915	0	1	1	no
crygmx	crygmx	crygmx	chr12:30723265-30726741	Con	Treat	OK	381.808	200.871	1.90076	0.926578	-6.373	5e-05	0.00174035	yes
kcnk13b	kcnk13b	kcnk13b	chr20:16803466-16809555	Con	Treat	OK	1.62267	0.855845	1.89599	0.922948	-1.90342	0.00215	0.0360639	yes
si:ch211-197g15.6	si:ch211-197g15.6	si:ch211-197g15.6	chr22:17459872-17464062	Con	Treat	NOTEST	0.632249	0.333708	1.89462	0.921907	0	1	1	no
zgc:153846	zgc:153846	zgc:153846	chr9:22206510-22207434	Con	Treat	NOTEST	0.0840678	0.0443807	1.89424	0.921621	0	1	1	no
ccna1	ccna1	ccna1	chr10:34964489-34972004	Con	Treat	NOTEST	0.175226	0.0925414	1.89349	0.921046	0	1	1	no
zgc:174972	zgc:174972	zgc:174972	chr20:20965-28217	Con	Treat	OK	0.719112	0.379814	1.89333	0.920923	-2.03955	0.00065	0.0150159	yes
tas2r202	tas2r202	tas2r202	chr8:6584948-6585923	Con	Treat	NOTEST	0.288523	0.153547	1.87905	0.910006	0	1	1	no
nkd3	nkd3	nkd3	chr19:44414057-44441219	Con	Treat	NOTEST	0.0785342	0.0418192	1.87795	0.909156	0	1	1	no
junbb	junbb	junbb	chr3:7768568-7770219	Con	Treat	OK	25.9587	13.8278	1.87728	0.908646	-5.26442	5e-05	0.00174035	yes
rhol	rhol	rhol	chr11:18933088-18935404	Con	Treat	OK	7.38738	3.94182	1.8741	0.906201	-4.55512	5e-05	0.00174035	yes
si:ch211-71m22.3	si:ch211-71m22.3	si:ch211-71m22.3	chr2:8846418-8850435	Con	Treat	NOTEST	0.5813	0.310358	1.873	0.90535	0	1	1	no
fkbp6	fkbp6	fkbp6	chr5:55306060-55319164	Con	Treat	NOTEST	0.322865	0.173463	1.86129	0.896303	0	1	1	no
taar14a	taar14a	taar14a	chr20:46260617-46345465	Con	Treat	NOTEST	0.337784	0.18181	1.8579	0.893669	0	1	1	no
zgc:77752	zgc:77752	zgc:77752	chr18:7635105-7650238	Con	Treat	OK	2.06646	1.11427	1.85454	0.891063	-2.87395	5e-05	0.00174035	yes
rorcb	rorcb	rorcb	chr2:49683669-49712996	Con	Treat	OK	32.3349	17.4401	1.85405	0.890684	-5.55022	5e-05	0.00174035	yes
c1qc	c1qc	c1qc	chr21:22681220-22683754	Con	Treat	OK	0.911038	0.492067	1.85145	0.888656	-1.05299	0.0875	0.357666	no
fgf18b	fgf18b	fgf18b	chr10:21517063-21526684	Con	Treat	OK	1.43184	0.775779	1.84568	0.884153	-1.06127	0.08895	0.361452	no
ccbl2	ccbl2	ccbl2	chr6:25271826-25276113	Con	Treat	OK	8.04295	4.36418	1.84295	0.882014	-4.22166	5e-05	0.00174035	yes
sid1	sid1	sid1	chr11:13558439-13560685	Con	Treat	NOTEST	0.282539	0.15438	1.83015	0.871964	0	1	1	no
sagb	sagb	sagb	chr15:45625522-45647701	Con	Treat	OK	90.2663	49.3748	1.82819	0.870413	-5.42082	5e-05	0.00174035	yes
or124-1	or124-1	or124-1	chr21:21688738-21689665	Con	Treat	NOTEST	0.182234	0.0997159	1.82753	0.869897	0	1	1	no
si:ch211-132b12.8	si:ch211-132b12.8	si:ch211-132b12.8	chr18:40708357-40718345	Con	Treat	NOTEST	0.276619	0.151406	1.827	0.869478	0	1	1	no
oxt	oxt	oxt	chr5:71303112-71308749	Con	Treat	OK	5.45898	2.988	1.82697	0.869451	-2.37834	0.00035	0.00916139	yes
si:dkey-39a18.1	si:dkey-39a18.1	si:dkey-39a18.1	chr4:13430143-13435177	Con	Treat	NOTEST	0.385895	0.211387	1.82554	0.868322	0	1	1	no
zgc:123244	zgc:123244	zgc:123244	chr3:24089859-24095480	Con	Treat	NOTEST	0.441818	0.242812	1.81959	0.863612	0	1	1	no
guca1e	guca1e	guca1e	chr22:1076102-1090867	Con	Treat	OK	2.6522	1.45827	1.81873	0.862932	-3.53617	5e-05	0.00174035	yes
cyp2aa8	cyp2aa8	cyp2aa8	chr23:42370587-42447181	Con	Treat	OK	3.69215	2.03948	1.81034	0.85626	-1.77449	0.00285	0.0434801	yes
hoxc9a	hoxc9a	hoxc9a	chr23:35988493-36178216	Con	Treat	NOTEST	0.528062	0.292052	1.80811	0.854482	0	1	1	no
bcl2l16	bcl2l16	bcl2l16	chr8:52717214-52725046	Con	Treat	OK	1.81005	1.00228	1.80593	0.852744	-1.11006	0.068	0.314179	no
gnat1	gnat1	gnat1	chr6:42921480-42932766	Con	Treat	OK	88.0221	48.9445	1.79841	0.846719	-5.69758	5e-05	0.00174035	yes
tmem232	tmem232	tmem232	chr5:56294959-56327578	Con	Treat	NOTEST	0.274607	0.153161	1.79293	0.842319	0	1	1	no
tmigd1	tmigd1	tmigd1	chr21:39902429-39907732	Con	Treat	NOTEST	0.395643	0.220859	1.79138	0.841074	0	1	1	no
olfcw1	olfcw1	olfcw1	chr18:32164913-32169438	Con	Treat	NOTEST	0.186986	0.104442	1.79033	0.840228	0	1	1	no
zgc:55621	zgc:55621	zgc:55621	chr15:35089279-35102945	Con	Treat	NOTEST	0.484701	0.271342	1.78631	0.836983	0	1	1	no
si:ch211-15p9.2	si:ch211-15p9.2	si:ch211-15p9.2	chr11:24108080-24110028	Con	Treat	NOTEST	0.214524	0.120617	1.77856	0.830706	0	1	1	no
cry2b	cry2b	cry2b	chr22:748832-792006	Con	Treat	OK	18.1619	10.2495	1.77198	0.825362	-3.04299	5e-05	0.00174035	yes
grnas	grnas	grnas	chr19:40599264-40618350	Con	Treat	NOTEST	0.168045	0.0949339	1.77013	0.823852	0	1	1	no
cryba4	cryba4	cryba4	chr10:44195429-44204669	Con	Treat	OK	2204.88	1250.51	1.76318	0.818184	-5.83064	5e-05	0.00174035	yes
cyp2aa3	cyp2aa3	cyp2aa3	chr23:42516680-42528442	Con	Treat	OK	1.93467	1.09733	1.76307	0.81809	-2.27142	0.00015	0.00451845	yes
si:dkey-211g8.1	si:dkey-211g8.1	si:dkey-211g8.1	chr19:10617167-10619057	Con	Treat	NOTEST	0.132932	0.0756338	1.75757	0.813585	0	1	1	no
ripply2	ripply2	ripply2	chr4:899114-901289	Con	Treat	OK	1.04631	0.595709	1.75641	0.812631	-0.712461	0.21565	0.564586	no
zgc:174917	zgc:174917	zgc:174917	chr14:11198895-11201331	Con	Treat	OK	3.7686	2.14844	1.75411	0.810739	-2.79059	5e-05	0.00174035	yes
zgc:174689	zgc:174689	zgc:174689	chr7:8000199-8800341	Con	Treat	NOTEST	0.548974	0.313274	1.75238	0.809313	0	1	1	no
defbl2	defbl2	defbl2	chr21:21789892-21791625	Con	Treat	NOTEST	0.199939	0.114138	1.75173	0.808781	0	1	1	no
rom1b	rom1b	rom1b	chr14:46688017-46712463	Con	Treat	OK	20.5361	11.7319	1.75045	0.807726	-4.47025	5e-05	0.00174035	yes
LOC794656	LOC794656	LOC794656	chr4:31673368-31681537	Con	Treat	NOTEST	0.269688	0.154246	1.74843	0.806058	0	1	1	no
zgc:158580	zgc:158580	zgc:158580	chr19:42978261-42981901	Con	Treat	OK	4.32729	2.47536	1.74815	0.805825	-0.886538	0.1337	0.445426	no
desmb	desmb	desmb	chr6:13742203-13762270	Con	Treat	NOTEST	0.523177	0.29943	1.74724	0.80508	0	1	1	no
LOC100001444	LOC100001444	LOC100001444	chr3:45403693-45410552	Con	Treat	NOTEST	0.110698	0.0633626	1.74706	0.804926	0	1	1	no
nitr2b	nitr2b	nitr2b	chr7:17191593-17194730	Con	Treat	NOTEST	0.305936	0.175634	1.7419	0.800658	0	1	1	no
tmtops3b	tmtops3b	tmtops3b	chr10:26727548-26730999	Con	Treat	OK	0.768061	0.441219	1.74077	0.799726	-1.03364	0.09185	0.366131	no
nrl	nrl	nrl	chr23:45694664-45707209	Con	Treat	OK	2.91499	1.67611	1.73914	0.798374	-2.54911	5e-05	0.00174035	yes
zgc:77778	zgc:77778	zgc:77778	chr20:1377903-1385482	Con	Treat	OK	0.999584	0.575214	1.73776	0.797229	-1.30606	0.02475	0.176555	no
guca1b	guca1b	guca1b	chr23:19300966-19304244	Con	Treat	OK	8.24131	4.74739	1.73597	0.795739	-3.50231	5e-05	0.00174035	yes
mnx2a	mnx2a	mnx2a	chr9:7745760-7749832	Con	Treat	OK	0.698662	0.402474	1.73592	0.795699	-0.915562	0.1052	0.394207	no
mhc1zfa	mhc1zfa	mhc1zfa	chr3:13130-21924	Con	Treat	NOTEST	0.140057	0.080887	1.73151	0.792034	0	1	1	no
clrn1	clrn1	clrn1	chr15:3745663-3754877	Con	Treat	OK	1.64752	0.954171	1.72665	0.787976	-1.85257	0.0028	0.0429697	yes
zgc:122991	zgc:122991	zgc:122991	chr24:9889146-9890418	Con	Treat	NOTEST	0.0890814	0.0515965	1.7265	0.787851	0	1	1	no
saga	saga	saga	chr2:5568242-5593085	Con	Treat	OK	23.3178	13.5191	1.7248	0.786433	-4.99492	5e-05	0.00174035	yes
jdp2b	jdp2b	jdp2b	chr20:46668829-46742753	Con	Treat	OK	8.7944	5.1187	1.71809	0.780808	-3.30195	5e-05	0.00174035	yes
aire	aire	aire	chr2:23153294-23170502	Con	Treat	NOTEST	0.142748	0.0832215	1.71528	0.778442	0	1	1	no
aanat2	aanat2	aanat2	chr3:54633222-54639104	Con	Treat	OK	4.13837	2.41527	1.71342	0.776878	-2.80272	5e-05	0.00174035	yes
tnfrsf18	tnfrsf18	tnfrsf18	chr6:42978379-42986307	Con	Treat	NOTEST	0.154618	0.0904541	1.70935	0.77345	0	1	1	no
kiss1	kiss1	kiss1	chr11:23059168-23069170	Con	Treat	OK	1.4783	0.86494	1.70914	0.773267	-0.96915	0.095	0.374207	no
krt15	krt15	krt15	chr11:11532160-11534822	Con	Treat	OK	287.891	168.497	1.70858	0.7728	-5.40649	5e-05	0.00174035	yes
zgc:111976	zgc:111976	zgc:111976	chr24:1027794-1040340	Con	Treat	NOTEST	0.119567	0.0700879	1.70596	0.770582	0	1	1	no
gucy2f	gucy2f	gucy2f	chr15:29429873-29445472	Con	Treat	OK	6.72413	3.95722	1.69921	0.76486	-4.04933	5e-05	0.00174035	yes
si:dkeyp-85e10.2	si:dkeyp-85e10.2	si:dkeyp-85e10.2	chr19:7959196-7967536	Con	Treat	NOTEST	0.527261	0.310828	1.69631	0.762401	0	1	1	no
s100a1	s100a1	s100a1	chr16:29450938-29452592	Con	Treat	OK	2.98031	1.75697	1.69628	0.762373	-1.45828	0.01655	0.136772	no
si:dkey-266f7.5	si:dkey-266f7.5	si:dkey-266f7.5	chr19:8019195-8031789	Con	Treat	NOTEST	0.131982	0.0778976	1.6943	0.76069	0	1	1	no
rho	rho	rho	chr8:53668767-53670315	Con	Treat	OK	532.691	314.402	1.6943	0.760689	-5.38445	5e-05	0.00174035	yes
zgc:64065	zgc:64065	zgc:64065	chr6:8919772-8925854	Con	Treat	OK	0.75304	0.444706	1.69334	0.759875	-1.77199	0.003	0.044769	yes
irf4a	irf4a	irf4a	chr2:984035-1009392	Con	Treat	NOTEST	0.285429	0.168788	1.69105	0.75792	0	1	1	no
si:dkey-88n24.9	si:dkey-88n24.9	si:dkey-88n24.9	chr7:3679077-3690627	Con	Treat	NOTEST	0.12857	0.0760691	1.69017	0.757172	0	1	1	no
kcnmb2	kcnmb2	kcnmb2	chr2:8020362-8031392	Con	Treat	NOTEST	0.540631	0.320729	1.68563	0.753289	0	1	1	no
gcgb	gcgb	gcgb	chr9:51733859-51740173	Con	Treat	OK	4.38613	2.60512	1.68366	0.751599	-1.69449	0.00605	0.0721278	no
zgc:113397	zgc:113397	zgc:113397	chr22:2143789-2642779	Con	Treat	NOTEST	0.43693	0.261183	1.67289	0.742341	0	1	1	no
si:dkey-86e18.2	si:dkey-86e18.2	si:dkey-86e18.2	chr20:15660637-15664986	Con	Treat	NOTEST	0.194303	0.11627	1.67114	0.740829	0	1	1	no
crp2	crp2	crp2	chr24:38194122-38197978	Con	Treat	NOTEST	0.299179	0.179054	1.67089	0.740614	0	1	1	no
slc25a24l	slc25a24l	slc25a24l	chr2:9731517-9746156	Con	Treat	NOTEST	0.225275	0.135187	1.6664	0.736731	0	1	1	no
slc26a4	slc26a4	slc26a4	chr4:18793562-18807927	Con	Treat	NOTEST	0.603323	0.362515	1.66427	0.73489	0	1	1	no
pbld1	pbld1	pbld1	chr13:22713430-22731683	Con	Treat	OK	3.81148	2.29135	1.66342	0.734153	-1.79497	0.00365	0.0515086	no
zgc:153893	zgc:153893	zgc:153893	chr15:29221670-29229175	Con	Treat	OK	0.90174	0.542466	1.6623	0.733179	-1.09304	0.0723	0.324687	no
hbl3	hbl3	hbl3	chr2:37904825-37906670	Con	Treat	OK	1.90243	1.14505	1.66144	0.732433	-1.52017	0.0077	0.0844334	no
il23r	il23r	il23r	chr6:34886990-34911486	Con	Treat	NOTEST	0.315087	0.18966	1.66133	0.732335	0	1	1	no
zgc:114037	zgc:114037	zgc:114037	chr25:35778804-35779286	Con	Treat	OK	123.66	74.4474	1.66104	0.732086	-4.25153	5e-05	0.00174035	yes
wnt4b	wnt4b	wnt4b	chr16:31846614-31857429	Con	Treat	OK	1.79806	1.08477	1.65755	0.729052	-2.30216	0.0002	0.00574469	yes
si:ch211-281g13.4	si:ch211-281g13.4	si:ch211-281g13.4	chr1:48902624-48913803	Con	Treat	NOTEST	0.188993	0.114252	1.65418	0.726113	0	1	1	no
cryaa	cryaa	cryaa	chr1:28293074-28297086	Con	Treat	OK	31.2759	18.9417	1.65117	0.723486	-4.2395	5e-05	0.00174035	yes
lgals3bpb	lgals3bpb	lgals3bpb	chr3:57671408-57673765	Con	Treat	OK	9.84037	5.9647	1.64977	0.722263	-3.84136	5e-05	0.00174035	yes
si:ch211-226h8.14	si:ch211-226h8.14	si:ch211-226h8.14	chr22:25307715-25308922	Con	Treat	NOTEST	0.432315	0.262883	1.64451	0.717662	0	1	1	no
or128-8	or128-8	or128-8	chr15:5211087-5212020	Con	Treat	NOTEST	0.186053	0.113262	1.64268	0.71605	0	1	1	no
il17d	il17d	il17d	chr9:21552753-21554481	Con	Treat	OK	2.73686	1.67089	1.63797	0.711905	-1.32371	0.02225	0.164599	no
grk1a	grk1a	grk1a	chr1:249957-261054	Con	Treat	OK	7.94005	4.8551	1.6354	0.709647	-3.63026	5e-05	0.00174035	yes
si:ch211-89o9.4	si:ch211-89o9.4	si:ch211-89o9.4	chr1:40759061-40760888	Con	Treat	NOTEST	0.491715	0.301403	1.63142	0.706129	0	1	1	no
cx55.5	cx55.5	cx55.5	chr16:33204022-33205519	Con	Treat	OK	1.86224	1.1428	1.62954	0.704466	-1.84184	0.00305	0.0453068	yes
or108-1	or108-1	or108-1	chr10:36251014-36251980	Con	Treat	NOTEST	0.273212	0.167668	1.62948	0.704413	0	1	1	no
neu3.4	neu3.4	neu3.4	chr21:21775674-21777003	Con	Treat	NOTEST	0.218686	0.134209	1.62944	0.704379	0	1	1	no
akr1a1a	akr1a1a	akr1a1a	chr5:40920893-40931472	Con	Treat	OK	2.19069	1.34672	1.62669	0.701935	-1.65058	0.0054	0.0659532	no
zgc:153759	zgc:153759	zgc:153759	chr8:21963478-22456104	Con	Treat	OK	2.20115	1.35409	1.62556	0.700934	-0.470766	0.4	0.733284	no
trim35-31	trim35-31	trim35-31	chr3:5628580-5645579	Con	Treat	NOTEST	0.568437	0.350466	1.62195	0.697726	0	1	1	no
retsatl	retsatl	retsatl	chr9:45193300-45197770	Con	Treat	NOTEST	0.0491147	0.0303498	1.61829	0.694468	0	1	1	no
or125-5	or125-5	or125-5	chr21:21642630-21643557	Con	Treat	NOTEST	0.427447	0.264499	1.61606	0.692483	0	1	1	no
nitr1j	nitr1j	nitr1j	chr7:17274384-17276219	Con	Treat	NOTEST	0.117816	0.0729854	1.61424	0.690856	0	1	1	no
pabpc1l	pabpc1l	pabpc1l	chr8:45326435-45344093	Con	Treat	NOTEST	0.148973	0.0922876	1.61423	0.690842	0	1	1	no
or111-10	or111-10	or111-10	chr15:31531862-31533243	Con	Treat	NOTEST	0.139613	0.0866269	1.61166	0.688546	0	1	1	no
xgb	xgb	xgb	chr17:1694989-1907629	Con	Treat	OK	1.50368	0.933013	1.61164	0.688528	-0.960734	0.1049	0.394067	no
si:ch211-119o8.7	si:ch211-119o8.7	si:ch211-119o8.7	chr2:39055621-39062695	Con	Treat	OK	26.6244	16.549	1.60882	0.686005	-3.30499	5e-05	0.00174035	yes
hsd17b1	hsd17b1	hsd17b1	chr3:17889239-17897410	Con	Treat	NOTEST	0.0781009	0.0486558	1.60517	0.682727	0	1	1	no
hoxd12a	hoxd12a	hoxd12a	chr9:1981084-1983807	Con	Treat	OK	1.24846	0.779107	1.60242	0.680256	-1.35397	0.02435	0.174757	no
hoxa11a	hoxa11a	hoxa11a	chr19:20164348-20165916	Con	Treat	NOTEST	0.392729	0.246097	1.59583	0.674307	0	1	1	no
ddx4	ddx4	ddx4	chr10:6925451-6946874	Con	Treat	NOTEST	0.0958577	0.0600878	1.59529	0.673822	0	1	1	no
rxfp2b	rxfp2b	rxfp2b	chr10:33790781-33923566	Con	Treat	OK	2.54067	1.59382	1.59408	0.67272	-2.52352	0.00015	0.00451845	yes
taar10d	taar10d	taar10d	chr20:46241997-46243009	Con	Treat	NOTEST	0.0703609	0.0441834	1.59247	0.671269	0	1	1	no
or109-4	or109-4	or109-4	chr10:36286940-36287957	Con	Treat	NOTEST	0.193283	0.121434	1.59167	0.670542	0	1	1	no
aadacl4	aadacl4	aadacl4	chr11:28370389-28372625	Con	Treat	NOTEST	0.258006	0.162213	1.59054	0.669515	0	1	1	no
si:dkey-12e7.4	si:dkey-12e7.4	si:dkey-12e7.4	chr18:21182398-21188608	Con	Treat	OK	1.98464	1.24969	1.58811	0.667307	-1.64069	0.00705	0.079939	no
si:ch211-193k19.2	si:ch211-193k19.2	si:ch211-193k19.2	chr19:44059230-44064182	Con	Treat	OK	1.82683	1.15056	1.58777	0.667006	-1.17558	0.03985	0.235464	no
hnf4g	hnf4g	hnf4g	chr24:23502611-23526210	Con	Treat	NOTEST	0.639876	0.403071	1.5875	0.666758	0	1	1	no
hoxa9b	hoxa9b	hoxa9b	chr16:21109621-21111154	Con	Treat	OK	1.54186	0.972283	1.58581	0.665224	-1.04757	0.06315	0.301869	no
zgc:193681	zgc:193681	zgc:193681	chr16:52885455-52891063	Con	Treat	OK	5.7436	3.62234	1.5856	0.665033	-1.85939	0.0028	0.0429697	yes
cbln14	cbln14	cbln14	chr2:37957149-37978360	Con	Treat	OK	1.41436	0.892162	1.58532	0.664772	-0.934875	0.1122	0.406511	no
pdca	pdca	pdca	chr2:21224895-21232367	Con	Treat	OK	14.6067	9.22606	1.5832	0.662844	-3.94156	5e-05	0.00174035	yes
slc38a8	slc38a8	slc38a8	chr18:21633347-21651169	Con	Treat	OK	0.735358	0.466263	1.57713	0.657303	-0.941883	0.09635	0.376554	no
nphs2	nphs2	nphs2	chr22:17225128-17230300	Con	Treat	OK	1.67375	1.06267	1.57504	0.65539	-1.56125	0.01005	0.101414	no
si:dkey-22i16.2	si:dkey-22i16.2	si:dkey-22i16.2	chr1:43193360-43198258	Con	Treat	OK	2.75356	1.7523	1.5714	0.652048	-2.57284	5e-05	0.00174035	yes
rnasel3	rnasel3	rnasel3	chr14:38313990-38315732	Con	Treat	OK	4.23473	2.69843	1.56933	0.65015	-2.19369	0.0001	0.00319778	yes
LOC557756	LOC557756	LOC557756	chr12:32298621-32306116	Con	Treat	NOTEST	0.176676	0.1136	1.55525	0.637143	0	1	1	no
uts2d	uts2d	uts2d	chr22:24284628-24286737	Con	Treat	NOTEST	0.274867	0.177014	1.5528	0.63487	0	1	1	no
cbln11	cbln11	cbln11	chr7:4153686-4158674	Con	Treat	NOTEST	0.391566	0.252455	1.55103	0.633229	0	1	1	no
asb15b	asb15b	asb15b	chr4:4111656-4120274	Con	Treat	NOTEST	0.233976	0.150887	1.55067	0.632892	0	1	1	no
si:ch211-119o8.6	si:ch211-119o8.6	si:ch211-119o8.6	chr2:39019468-39026668	Con	Treat	NOTEST	0.248815	0.160657	1.54873	0.63109	0	1	1	no
ccr7	ccr7	ccr7	chr6:10687680-10692341	Con	Treat	NOTEST	0.116925	0.075526	1.54814	0.630538	0	1	1	no
zgc:171731	zgc:171731	zgc:171731	chr7:19348293-19352932	Con	Treat	NOTEST	0.317713	0.205354	1.54715	0.629611	0	1	1	no
prg4a	prg4a	prg4a	chr2:21135919-21153996	Con	Treat	OK	0.906447	0.586175	1.54638	0.628891	-1.33989	0.02	0.153736	no
cx52.7	cx52.7	cx52.7	chr17:15737549-15738944	Con	Treat	OK	2.23614	1.4495	1.5427	0.625455	-1.76015	0.00395	0.053812	no
hmgcll1	hmgcll1	hmgcll1	chr13:1797069-1850436	Con	Treat	OK	2.67341	1.73519	1.5407	0.623587	-1.73489	0.00385	0.0530622	no
gja3	gja3	gja3	chr9:21597117-21598422	Con	Treat	OK	2.6294	1.70941	1.53819	0.621235	-1.81676	0.00165	0.0302143	yes
havcr1	havcr1	havcr1	chr21:29065696-29073476	Con	Treat	OK	5.10996	3.33148	1.53384	0.617149	-2.11958	0.0005	0.012066	yes
ribc1	ribc1	ribc1	chr23:28758724-28766037	Con	Treat	OK	1.63217	1.06598	1.53115	0.614611	-1.53179	0.0101	0.101414	no
ankar	ankar	ankar	chr9:41244086-41276111	Con	Treat	NOTEST	0.284845	0.186174	1.52999	0.613525	0	1	1	no
pgr	pgr	pgr	chr18:41829600-41849528	Con	Treat	NOTEST	0.326649	0.213551	1.52961	0.613161	0	1	1	no
zgc:158464	zgc:158464	zgc:158464	chr18:50767509-50770364	Con	Treat	OK	0.95506	0.625146	1.52774	0.611398	-1.07391	0.0763	0.333536	no
ifit8	ifit8	ifit8	chr13:17564330-17566164	Con	Treat	NOTEST	0.166149	0.108813	1.52692	0.610627	0	1	1	no
chrnb3b	chrnb3b	chrnb3b	chr14:41151160-41161954	Con	Treat	OK	4.20783	2.75679	1.52635	0.610087	-2.27299	0.0001	0.00319778	yes
lyz	lyz	lyz	chr24:23890688-23893609	Con	Treat	OK	15.2767	10.043	1.52113	0.605143	-2.44828	0.00015	0.00451845	yes
gngt2a	gngt2a	gngt2a	chr3:22962211-22965586	Con	Treat	OK	146.619	96.4274	1.52051	0.604557	-3.85614	5e-05	0.00174035	yes
has1	has1	has1	chr16:25025344-25030305	Con	Treat	NOTEST	0.196519	0.12931	1.51975	0.603835	0	1	1	no
crygs2	crygs2	crygs2	chr9:27922853-27927364	Con	Treat	NOTEST	0.156601	0.103128	1.51851	0.602657	0	1	1	no
zgc:153405	zgc:153405	zgc:153405	chr25:34648324-34649029	Con	Treat	OK	582.855	384.091	1.51749	0.601689	-4.19076	5e-05	0.00174035	yes
hbae1	hbae1	hbae1	chr3:54865765-54866464	Con	Treat	OK	30.6128	20.182	1.51684	0.601066	-2.98052	5e-05	0.00174035	yes
cebpb	cebpb	cebpb	chr8:28414256-28415774	Con	Treat	OK	26.1588	17.2676	1.51491	0.599229	-3.49668	5e-05	0.00174035	yes
nr1d4b	nr1d4b	nr1d4b	chr11:1948461-1959610	Con	Treat	OK	5.85488	3.86624	1.51436	0.598708	-2.74419	5e-05	0.00174035	yes
dmrt2b	dmrt2b	dmrt2b	chr6:34230683-34237014	Con	Treat	OK	3.94476	2.60665	1.51334	0.597741	-1.95093	0.0016	0.0297179	yes
hnf1a	hnf1a	hnf1a	chr8:39768731-39789143	Con	Treat	OK	0.819366	0.541941	1.51191	0.596372	-0.838733	0.14865	0.469111	no
gngt1	gngt1	gngt1	chr19:41269608-41272341	Con	Treat	OK	216.606	143.476	1.5097	0.594264	-3.94635	5e-05	0.00174035	yes
tac3b	tac3b	tac3b	chr6:39186836-39189696	Con	Treat	OK	3.8162	2.52794	1.50961	0.594175	-0.8314	0.1795	0.51513	no
zgc:162297	zgc:162297	zgc:162297	chr7:45737495-45747382	Con	Treat	OK	0.896533	0.594257	1.50866	0.59327	-0.989549	0.09855	0.382047	no
allc	allc	allc	chr20:30452560-30468005	Con	Treat	OK	1.1357	0.752831	1.50857	0.593184	-1.35187	0.0203	0.154941	no
cnga5	cnga5	cnga5	chr14:13446868-13538102	Con	Treat	NOTEST	0.556726	0.369091	1.50837	0.592991	0	1	1	no
zgc:136461	zgc:136461	zgc:136461	chr7:34796558-34798319	Con	Treat	NOTEST	0.473314	0.313938	1.50767	0.592318	0	1	1	no
si:ch211-243o19.4	si:ch211-243o19.4	si:ch211-243o19.4	chr13:9076077-9096648	Con	Treat	OK	1.45276	0.96443	1.50634	0.591048	-1.46853	0.01235	0.11527	no
park2	park2	park2	chr13:3221544-3383202	Con	Treat	OK	1.90448	1.26433	1.50632	0.591024	-1.56596	0.00765	0.0840982	no
or105-1	or105-1	or105-1	chr10:36401452-36402430	Con	Treat	NOTEST	0.0733283	0.0486949	1.50587	0.590599	0	1	1	no
bmf1	bmf1	bmf1	chr23:39339697-39348017	Con	Treat	OK	4.71225	3.1325	1.50431	0.589102	-0.845231	0.12305	0.427155	no
nr6a1a	nr6a1a	nr6a1a	chr8:52902001-53165510	Con	Treat	OK	3.65597	2.43116	1.5038	0.588609	-1.29069	0.02635	0.183334	no
zgc:171424	zgc:171424	zgc:171424	chr7:1844748-2195997	Con	Treat	NOTEST	0.00303486	0.00202344	1.49985	0.58482	0	1	1	no
irf10	irf10	irf10	chr23:629210-640540	Con	Treat	NOTEST	0.525159	0.350541	1.49814	0.583171	0	1	1	no
cga	cga	cga	chr17:49356243-49360272	Con	Treat	OK	1.51267	1.01137	1.49566	0.580786	-1.52831	0.0082	0.087984	no
vav3b	vav3b	vav3b	chr2:16325417-16490613	Con	Treat	OK	1.84942	1.23654	1.49564	0.580764	-1.99521	0.00065	0.0150159	yes
dhx32a	dhx32a	dhx32a	chr12:44772204-44825605	Con	Treat	OK	2.88366	1.92887	1.495	0.580145	-0.814534	0.15495	0.478752	no
elovl4b	elovl4b	elovl4b	chr23:40517863-40545677	Con	Treat	OK	90.762	60.7301	1.49451	0.579677	-3.98144	5e-05	0.00174035	yes
c1r	c1r	c1r	chr16:31705240-31718741	Con	Treat	NOTEST	0.0631839	0.0422877	1.49414	0.579319	0	1	1	no
actr3b	actr3b	actr3b	chr24:7276701-7292609	Con	Treat	OK	1.49281	0.999209	1.49399	0.579172	-1.29464	0.026	0.18207	no
hoxc13b	hoxc13b	hoxc13b	chr11:2062907-2227366	Con	Treat	NOTEST	0.115329	0.0772208	1.4935	0.578694	0	1	1	no
zgc:174719	zgc:174719	zgc:174719	chr24:30386569-30837075	Con	Treat	NOTEST	0.627459	0.420155	1.4934	0.5786	0	1	1	no
tp53bp2b	tp53bp2b	tp53bp2b	chr22:28854611-28900152	Con	Treat	OK	2.22855	1.49272	1.49295	0.578162	-0.372043	0.3888	0.724321	no
blnk	blnk	blnk	chr13:50205643-50250501	Con	Treat	NOTEST	0.573507	0.384402	1.49195	0.577195	0	1	1	no
rnf182	rnf182	rnf182	chr2:31821363-31822388	Con	Treat	OK	9.80436	6.57369	1.49145	0.57672	-2.58086	5e-05	0.00174035	yes
clrn2	clrn2	clrn2	chr1:18822538-18824854	Con	Treat	OK	1.55858	1.0458	1.49032	0.575625	-0.839051	0.1617	0.488676	no
zgc:194209	zgc:194209	zgc:194209	chr4:4518744-4526276	Con	Treat	OK	5.27966	3.54937	1.48749	0.572882	-2.28825	5e-05	0.00174035	yes
drd4a	drd4a	drd4a	chr25:4580659-4606694	Con	Treat	OK	4.71563	3.17085	1.48718	0.572581	-2.85491	5e-05	0.00174035	yes
LOC101886520	LOC101886520	LOC101886520	chr7:40683254-40734665	Con	Treat	NOTEST	0.320734	0.215765	1.4865	0.571916	0	1	1	no
arl15a	arl15a	arl15a	chr5:39699647-39869057	Con	Treat	OK	3.51584	2.36531	1.48642	0.57184	-1.23012	0.0369	0.224811	no
LOC561143	LOC561143,kifc1	LOC561143,kifc1	chr19:7072046-7081678	Con	Treat	OK	10.8396	7.29493	1.48591	0.571345	-1.09632	0.0632	0.301997	no
c3a.3	c3a.3	c3a.3	chr1:55605372-55651269	Con	Treat	OK	7.18793	4.83859	1.48554	0.57099	-3.34898	5e-05	0.00174035	yes
si:dkey-208k4.2	si:dkey-208k4.2	si:dkey-208k4.2	chr19:18847536-18850450	Con	Treat	NOTEST	0.208356	0.140283	1.48525	0.57071	0	1	1	no
cbln9	cbln9	cbln9	chr2:37980937-37985040	Con	Treat	NOTEST	0.614191	0.414044	1.4834	0.568903	0	1	1	no
reep6	reep6	reep6	chr11:7252164-7264530	Con	Treat	OK	6.18482	4.1701	1.48313	0.56865	-2.46109	5e-05	0.00174035	yes
slc13a2	slc13a2	slc13a2	chr21:39055310-39073444	Con	Treat	OK	6.70374	4.52698	1.48084	0.566417	-2.97392	5e-05	0.00174035	yes
asb16	asb16	asb16	chr3:19849951-19862067	Con	Treat	NOTEST	0.550726	0.371901	1.48084	0.566416	0	1	1	no
taar12j	taar12j	taar12j	chr20:46142014-46143038	Con	Treat	NOTEST	0.399741	0.270151	1.47969	0.5653	0	1	1	no
insl3	insl3	insl3	chr2:24831638-24833001	Con	Treat	NOTEST	0.589549	0.399116	1.47714	0.562804	0	1	1	no
zgc:172014	zgc:172014	zgc:172014	chr4:30846341-30851590	Con	Treat	OK	3.15524	2.13657	1.47678	0.562453	-1.6376	0.0061	0.0725241	no
kcnh2a	kcnh2a	kcnh2a	chr2:24425398-24512605	Con	Treat	OK	1.39635	0.945738	1.47647	0.562148	-2.05976	0.00075	0.0164759	yes
ttll2	ttll2	ttll2	chr20:42851174-42853151	Con	Treat	OK	0.920764	0.62363	1.47646	0.562141	-1.24625	0.03345	0.212363	no
nfil3-2	nfil3-2	nfil3-2	chr3:13933517-13935143	Con	Treat	OK	17.6564	11.9587	1.47645	0.562131	-3.09745	5e-05	0.00174035	yes
si:dkey-72l14.3	si:dkey-72l14.3	si:dkey-72l14.3	chr8:25954011-25961555	Con	Treat	OK	3.21296	2.17805	1.47515	0.560866	-2.336	5e-05	0.00174035	yes
zgc:152670	zgc:152670	zgc:152670	chr2:44495472-44509945	Con	Treat	OK	0.933331	0.633285	1.47379	0.559534	-1.55049	0.009	0.094004	no
pde6g	pde6g	pde6g	chr12:36286272-36294320	Con	Treat	OK	108.927	73.9922	1.47214	0.557917	-3.79933	5e-05	0.00174035	yes
snx19a	snx19a	snx19a	chr5:29750933-29780698	Con	Treat	OK	5.89036	4.00572	1.47049	0.556294	-2.98929	5e-05	0.00174035	yes
morn3	morn3	morn3	chr10:42098320-42111427	Con	Treat	OK	2.87742	1.95867	1.46907	0.554901	-1.55974	0.01015	0.10168	no
btr22	btr22	btr22	chr19:3788110-3849423	Con	Treat	OK	1.84445	1.25557	1.46901	0.554848	-1.25888	0.0369	0.224811	no
nitr3c	nitr3c	nitr3c	chr7:17148680-17152521	Con	Treat	NOTEST	0.0919721	0.0626415	1.46823	0.554078	0	1	1	no
lgsn	lgsn	lgsn	chr11:11279829-11283257	Con	Treat	OK	38.1416	25.9855	1.4678	0.553659	-3.59386	5e-05	0.00174035	yes
zgc:173816	zgc:173816	zgc:173816	chr17:49959315-49971384	Con	Treat	NOTEST	0.0164143	0.0111901	1.46686	0.55273	0	1	1	no
tmprss4b	tmprss4b	tmprss4b	chr5:37303636-37311906	Con	Treat	NOTEST	0.0164738	0.0112307	1.46685	0.552726	0	1	1	no
nitr1b	nitr1b	nitr1b	chr7:17215577-17217498	Con	Treat	NOTEST	0.0329135	0.0224382	1.46685	0.552723	0	1	1	no
or109-5	or109-5	or109-5	chr10:36280943-36281933	Con	Treat	NOTEST	0.0332749	0.0226846	1.46685	0.552721	0	1	1	no
hdr	hdr	hdr	chr5:26804792-26814902	Con	Treat	OK	4.43414	3.02662	1.46505	0.550947	-2.13622	0.0003	0.00803072	yes
nipsnap1	nipsnap1	nipsnap1	chr5:11532585-11563160	Con	Treat	OK	1.38588	0.946171	1.46472	0.550629	-1.26449	0.02755	0.18935	no
grna	grna	grna	chr3:29783584-29810515	Con	Treat	OK	1.11499	0.761693	1.46383	0.549749	-1.81039	0.00225	0.0368835	yes
LOC100535586	LOC100535586	LOC100535586	chr22:38028964-38042730	Con	Treat	OK	33.1092	22.6182	1.46383	0.549748	-2.95793	5e-05	0.00174035	yes
pde6a	pde6a	pde6a	chr14:24708155-24736924	Con	Treat	OK	18.7911	12.8429	1.46315	0.549079	-3.41833	5e-05	0.00174035	yes
zgc:110286	zgc:110286	zgc:110286	chr11:42187621-42191225	Con	Treat	NOTEST	0.492372	0.336623	1.46268	0.548615	0	1	1	no
zgc:92594	zgc:92594	zgc:92594	chr7:73606237-73613574	Con	Treat	OK	8.75644	5.9977	1.45997	0.545935	-2.74703	5e-05	0.00174035	yes
im:7138239	im:7138239	im:7138239	chr2:53773524-53797673	Con	Treat	NOTEST	0.348823	0.239239	1.45805	0.544043	0	1	1	no
btg2	btg2	btg2	chr22:748832-792006	Con	Treat	OK	50.2677	34.4763	1.45804	0.544027	-2.91587	5e-05	0.00174035	yes
snai1b	snai1b	snai1b	chr23:2567180-2573868	Con	Treat	OK	2.9029	1.99305	1.45651	0.542517	-1.27964	0.0261	0.182475	no
pcolceb	pcolceb	pcolceb	chr7:50574175-50597691	Con	Treat	OK	13.8155	9.50001	1.45426	0.540287	-2.8971	5e-05	0.00174035	yes
il21	il21	il21	chr14:1291268-1300808	Con	Treat	NOTEST	0.120862	0.0831459	1.45361	0.539644	0	1	1	no
ptgfr	ptgfr	ptgfr	chr11:12974823-12980574	Con	Treat	NOTEST	0.120877	0.0832372	1.4522	0.538239	0	1	1	no
si:dkey-281i8.1	si:dkey-281i8.1	si:dkey-281i8.1	chr9:19359794-19595682	Con	Treat	OK	2.99736	2.06454	1.45183	0.537872	-0.385993	0.51045	0.803275	no
ahr1b	ahr1b	ahr1b	chr22:12954435-13018215	Con	Treat	OK	15.0712	10.3849	1.45126	0.537307	-3.3704	5e-05	0.00174035	yes
hrh2a	hrh2a	hrh2a	chr14:1460423-1682859	Con	Treat	NOTEST	0.53348	0.367755	1.45064	0.536689	0	1	1	no
cyp2k6	cyp2k6	cyp2k6	chr3:12664912-12674938	Con	Treat	NOTEST	0.306024	0.211078	1.44981	0.535869	0	1	1	no
or115-15	or115-15	or115-15	chr21:40172204-40173155	Con	Treat	OK	1.17671	0.812262	1.44868	0.534742	-0.88054	0.129	0.437286	no
zgc:112320	zgc:112320	zgc:112320	chr3:19311250-19316280	Con	Treat	OK	3.81846	2.63675	1.44817	0.53423	-1.84257	0.002	0.0345293	yes
kif2c	kif2c	kif2c	chr2:33943741-33966754	Con	Treat	OK	11.7898	8.14663	1.4472	0.533264	-2.96224	5e-05	0.00174035	yes
zgc:136538	zgc:136538	zgc:136538	chr5:60960434-60967532	Con	Treat	NOTEST	0.00126881	0.000876868	1.44698	0.533044	0	1	1	no
amh	amh	amh	chr22:20723645-20736630	Con	Treat	NOTEST	0.308935	0.213968	1.44384	0.529908	0	1	1	no
si:dkey-21e2.16	si:dkey-21e2.16	si:dkey-21e2.16	chr22:19286432-19288760	Con	Treat	OK	1.44493	1.00181	1.44232	0.528391	-0.907003	0.11105	0.403968	no
ankrd1b	ankrd1b	ankrd1b	chr12:16391933-16403345	Con	Treat	OK	1.88039	1.30433	1.44165	0.527723	-1.00649	0.08235	0.345319	no
nkx1.2la	nkx1.2la	nkx1.2la	chr13:40644737-40647704	Con	Treat	OK	0.739848	0.513398	1.44108	0.527151	-0.863079	0.14585	0.465479	no
zgc:110340	zgc:110340	zgc:110340	chr5:27266496-27267504	Con	Treat	OK	93.5147	64.9606	1.43956	0.525628	-3.40035	5e-05	0.00174035	yes
sox9b	sox9b	sox9b	chr3:62343296-62348422	Con	Treat	OK	15.0751	10.476	1.43901	0.52508	-2.91189	5e-05	0.00174035	yes
LOC100006053	LOC100006053	LOC100006053	chr19:7997864-8004645	Con	Treat	NOTEST	0.450869	0.313344	1.43889	0.524961	0	1	1	no
has2	has2	has2	chr16:15481298-15497339	Con	Treat	OK	3.76295	2.61852	1.43705	0.523112	-2.52026	5e-05	0.00174035	yes
gyg2	gyg2	gyg2	chr1:32604894-32621210	Con	Treat	OK	1.55639	1.08513	1.43429	0.520336	-1.38022	0.02245	0.165607	no
ggact.1	ggact.1	ggact.1	chr1:2306345-2309732	Con	Treat	OK	0.692275	0.48299	1.43331	0.519352	-0.931555	0.11795	0.417715	no
shc2	shc2	shc2	chr22:21292618-21326491	Con	Treat	OK	2.89692	2.02208	1.43264	0.51868	-1.83381	0.0023	0.0374666	yes
eno4	eno4	eno4	chr17:21275295-21348876	Con	Treat	OK	2.27325	1.58688	1.43253	0.518563	-1.0929	0.0596	0.294439	no
zgc:172120	zgc:172120	zgc:172120	chr13:33212004-33231741	Con	Treat	OK	4.64773	3.24462	1.43244	0.518477	-2.04359	0.0004	0.0102028	yes
cyp17a1	cyp17a1	cyp17a1	chr13:28470744-28480515	Con	Treat	OK	8.23931	5.75726	1.43112	0.517141	-2.77415	5e-05	0.00174035	yes
ch25hl2	ch25hl2	ch25hl2	chr21:7294885-7296205	Con	Treat	NOTEST	0.187681	0.131214	1.43034	0.516361	0	1	1	no
cracr2b	cracr2b	cracr2b	chr25:3718952-3742314	Con	Treat	OK	3.21771	2.25074	1.42962	0.515635	-2.00479	0.0007	0.0157234	yes
zp2l1	zp2l1	zp2l1	chr9:35822270-35824474	Con	Treat	NOTEST	0.0492916	0.0345502	1.42667	0.512648	0	1	1	no
dnase1	dnase1	dnase1	chr3:27648133-27653544	Con	Treat	NOTEST	0.318355	0.223332	1.42548	0.511446	0	1	1	no
zar1	zar1	zar1	chr20:23524713-23527240	Con	Treat	NOTEST	0.223774	0.15699	1.4254	0.51137	0	1	1	no
dopey2	dopey2	dopey2	chr4:75536652-75557012	Con	Treat	NOTEST	0.0269071	0.018878	1.42532	0.511281	0	1	1	no
kcne4	kcne4	kcne4	chr15:43136611-43141030	Con	Treat	OK	1.47795	1.03751	1.42452	0.510472	-0.613978	0.2838	0.637911	no
ckmt2a	ckmt2a	ckmt2a	chr10:3061647-3079528	Con	Treat	OK	124.056	87.1947	1.42275	0.508679	-3.46638	5e-05	0.00174035	yes
cldng	cldng	cldng	chr1:32912639-32914542	Con	Treat	NOTEST	0.376109	0.264745	1.42065	0.506547	0	1	1	no
kcnj1a.2	kcnj1a.2	kcnj1a.2	chr18:48496331-48535521	Con	Treat	OK	9.57195	6.75907	1.41616	0.501988	-1.5433	0.00765	0.0840982	no
kpna7	kpna7	kpna7	chr10:25243707-25246787	Con	Treat	NOTEST	0.121165	0.0855985	1.4155	0.501316	0	1	1	no
zgc:158445	zgc:158445	zgc:158445	chr19:3302028-3303457	Con	Treat	OK	1.17135	0.828384	1.41402	0.499801	-0.92828	0.1123	0.406579	no
c3a.2	c3a.2	c3a.2	chr1:55560377-55597430	Con	Treat	OK	3.43418	2.42892	1.41387	0.499651	-2.57771	5e-05	0.00174035	yes
gc2	gc2	gc2	chr7:50994740-51019251	Con	Treat	OK	1.16465	0.824559	1.41245	0.498202	-1.65495	0.0053	0.0650992	no
ebi3	ebi3	ebi3	chr2:42087203-42093227	Con	Treat	OK	2.40813	1.70667	1.41101	0.496729	-1.2281	0.0372	0.225686	no
ctxn2	ctxn2	ctxn2	chr18:5575021-5575267	Con	Treat	NOTEST	1.02696	0.727835	1.41098	0.496697	0	1	1	no
apnl	apnl	apnl	chr3:31123368-31128282	Con	Treat	NOTEST	0.539318	0.382265	1.41085	0.496563	0	1	1	no
zgc:109965	zgc:109965	zgc:109965	chr21:12969719-12988251	Con	Treat	OK	36.0235	25.5401	1.41047	0.496174	-3.15744	5e-05	0.00174035	yes
matn1	matn1	matn1	chr19:43719113-43742685	Con	Treat	OK	532.989	378.257	1.40907	0.494739	-3.52442	5e-05	0.00174035	yes
si:dkey-61p9.11	si:dkey-61p9.11	si:dkey-61p9.11	chr4:76278851-76291150	Con	Treat	NOTEST	0.462326	0.328158	1.40885	0.49452	0	1	1	no
hsf4	hsf4	hsf4	chr18:22757467-22764570	Con	Treat	OK	6.49427	4.61137	1.40832	0.493972	-2.33849	0.0001	0.00319778	yes
LOC553308	LOC553308	LOC553308	chr5:9727549-9734441	Con	Treat	NOTEST	0.4805	0.341513	1.40697	0.492596	0	1	1	no
itln3	itln3	itln3	chr14:16039349-16046556	Con	Treat	OK	2.13315	1.51628	1.40683	0.492449	-1.2412	0.03195	0.207403	no
cyp2aa4	cyp2aa4	cyp2aa4	chr23:42370587-42447181	Con	Treat	OK	1.33838	0.952343	1.40536	0.490935	-0.717389	0.2066	0.553297	no
zgc:194312	zgc:194312	zgc:194312	chr7:20085086-20086080	Con	Treat	OK	0.667878	0.476464	1.40174	0.487217	-0.571255	0.29525	0.64893	no
zgc:194355	zgc:194355	zgc:194355	chr1:9434343-9439786	Con	Treat	OK	8.21881	5.8708	1.39995	0.485372	-1.86539	0.0015	0.0284715	yes
scn4aa	scn4aa	scn4aa	chr12:4834290-4858466	Con	Treat	NOTEST	0.25604	0.183074	1.39856	0.483942	0	1	1	no
kitlgb	kitlgb	kitlgb	chr4:9507773-9513626	Con	Treat	OK	3.67259	2.62604	1.39853	0.483909	-1.28744	0.0285	0.192917	no
samd7	samd7	samd7	chr2:37244660-37259850	Con	Treat	OK	15.1689	10.8514	1.39787	0.483235	-2.68058	5e-05	0.00174035	yes
mfap4	mfap4	mfap4	chr1:58313622-58314908	Con	Treat	OK	3.59926	2.57608	1.39718	0.482523	-1.42389	0.01525	0.12949	no
c3a.1	c3a.1	c3a.1	chr1:55460925-55507674	Con	Treat	OK	39.6548	28.3886	1.39686	0.482184	-3.3109	5e-05	0.00174035	yes
nudt6	nudt6	nudt6	chr14:533607-542491	Con	Treat	OK	1.10589	0.792002	1.39632	0.481632	-0.871756	0.1168	0.415684	no
dao.2	dao.2	dao.2	chr5:19666908-19681865	Con	Treat	OK	6.59488	4.72725	1.39508	0.480345	-2.24671	0.00045	0.0111708	yes
ugt2b6	ugt2b6,zgc:172315	ugt2b6,zgc:172315	chr5:8924223-8933732	Con	Treat	OK	1.07598	0.771605	1.39447	0.479717	-0.405879	0.3533	0.698051	no
hoxa11b	hoxa11b	hoxa11b	chr16:21099064-21100663	Con	Treat	OK	2.32622	1.66901	1.39377	0.478995	-1.05386	0.07375	0.327571	no
ugt2b4p	ugt2b4p	ugt2b4p	chr5:8872335-8918174	Con	Treat	OK	0.68752	0.493394	1.39345	0.478662	-0.530536	0.3374	0.68589	no
slc5a11	slc5a11	slc5a11	chr3:18505932-18525924	Con	Treat	OK	1.77146	1.27142	1.39329	0.478498	-1.64171	0.00525	0.0647301	no
acer1	acer1	acer1	chr8:20200335-20213807	Con	Treat	OK	5.30202	3.80637	1.39293	0.478126	-2.06768	0.0003	0.00803072	yes
zgc:174653	zgc:174653	zgc:174653	chr4:33467749-33477228	Con	Treat	OK	4.12748	2.96864	1.39036	0.475459	-2.14412	0.0003	0.00803072	yes
si:dkey-19b23.11	si:dkey-19b23.11	si:dkey-19b23.11	chr7:20325725-20330883	Con	Treat	NOTEST	0.124271	0.0894309	1.38958	0.474644	0	1	1	no
crybb1l2	crybb1l2	crybb1l2	chr1:43738357-43745614	Con	Treat	OK	775.435	558.107	1.3894	0.474464	-3.3726	5e-05	0.00174035	yes
zgc:173545	zgc:173545	zgc:173545	chr11:17918701-17920498	Con	Treat	NOTEST	0.0236305	0.0170092	1.38928	0.474335	0	1	1	no
nostrin	nostrin	nostrin	chr9:49137869-49167460	Con	Treat	NOTEST	0.242631	0.174703	1.38882	0.47386	0	1	1	no
mep1a.1	mep1a.1	mep1a.1	chr20:35570408-35578704	Con	Treat	NOTEST	0.387385	0.27903	1.38833	0.473348	0	1	1	no
klf11a	klf11a	klf11a	chr20:29599256-29602984	Con	Treat	OK	41.3711	29.8056	1.38803	0.47304	-3.05929	5e-05	0.00174035	yes
si:dkey-83f18.11	si:dkey-83f18.11	si:dkey-83f18.11	chr7:4361259-4362980	Con	Treat	NOTEST	0.0280122	0.0201815	1.38801	0.473022	0	1	1	no
si:ch211-217k17.10	si:ch211-217k17.10	si:ch211-217k17.10	chr1:51811925-51812624	Con	Treat	OK	0.937908	0.677803	1.38375	0.46858	-0.435864	0.41785	0.743207	no
rorca	rorca	rorca	chr8:18855005-18862800	Con	Treat	OK	57.8122	41.7816	1.38368	0.468506	-3.0218	5e-05	0.00174035	yes
theg	theg	theg	chr2:52529900-52546927	Con	Treat	NOTEST	0.598463	0.43258	1.38347	0.468295	0	1	1	no
lingo4a	lingo4a	lingo4a	chr19:295039-296896	Con	Treat	OK	1.10213	0.797273	1.38237	0.467149	-1.1242	0.0584	0.29039	no
deaf1	deaf1	deaf1	chr25:4534501-4562973	Con	Treat	OK	8.6374	6.25004	1.38198	0.466732	-2.40719	5e-05	0.00174035	yes
il12rb2	il12rb2	il12rb2	chr6:34925213-34942307	Con	Treat	NOTEST	0.533484	0.386169	1.38148	0.466213	0	1	1	no
cx52.6	cx52.6	cx52.6	chr20:24061665-24063066	Con	Treat	OK	3.5789	2.59339	1.38001	0.464677	-1.68308	0.004	0.0539834	no
cryba1l1	cryba1l1	cryba1l1	chr14:47326103-47333034	Con	Treat	OK	1439.37	1043.35	1.37957	0.464214	-3.30812	5e-05	0.00174035	yes
LOC792189	LOC792189	LOC792189	chr22:36982501-36985647	Con	Treat	OK	0.813378	0.589698	1.37931	0.46395	-0.893121	0.13225	0.442184	no
tsga10	tsga10	tsga10	chr1:49008546-49029468	Con	Treat	OK	2.46768	1.78945	1.37902	0.463639	-1.7374	0.00365	0.0515086	no
gtf2a1l	gtf2a1l	gtf2a1l	chr13:70242-75621	Con	Treat	OK	0.8166	0.592285	1.37873	0.463338	-0.87644	0.14545	0.464774	no
zgc:123297	zgc:123297	zgc:123297	chr3:19297260-19308035	Con	Treat	NOTEST	0.0500204	0.0362949	1.37817	0.46275	0	1	1	no
mipb	mipb	mipb	chr23:6703639-6707246	Con	Treat	OK	54.9984	39.9098	1.37807	0.462647	-3.07469	5e-05	0.00174035	yes
oxtrl	oxtrl	oxtrl	chr6:46666951-46684931	Con	Treat	OK	0.729185	0.529222	1.37784	0.462412	-0.655637	0.2143	0.563438	no
pklr	pklr	pklr	chr16:54546168-54744716	Con	Treat	OK	5.91382	4.29388	1.37727	0.461808	-0.986734	0.08475	0.352212	no
nfil3-5	nfil3-5	nfil3-5	chr6:7940946-7944397	Con	Treat	OK	56.2144	40.8375	1.37654	0.461045	-3.15865	5e-05	0.00174035	yes
itih3a	itih3a	itih3a	chr11:3594939-3609816	Con	Treat	OK	1.78533	1.29729	1.3762	0.46069	-1.7478	0.00275	0.0426053	yes
capn3a	capn3a	capn3a	chr17:45191879-45363385	Con	Treat	OK	74.4706	54.1169	1.37611	0.460592	-3.18259	5e-05	0.00174035	yes
slc39a4	slc39a4	slc39a4	chr19:1404825-1412035	Con	Treat	OK	0.81327	0.591047	1.37598	0.460462	-0.382028	0.5225	0.809018	no
zp3b	zp3b	zp3b	chr2:6341408-6346912	Con	Treat	OK	0.673957	0.489818	1.37593	0.460411	-0.828643	0.1592	0.485302	no
f7i	f7i	f7i	chr1:127257-134079	Con	Treat	NOTEST	0.238781	0.173555	1.37582	0.460295	0	1	1	no
naif1	naif1	naif1	chr8:2583840-2591383	Con	Treat	OK	3.75481	2.72968	1.37555	0.460008	-1.3834	0.0187	0.147678	no
faah2b	faah2b	faah2b	chr7:24236970-24249677	Con	Treat	NOTEST	0.229421	0.166834	1.37515	0.459584	0	1	1	no
crygmxl2	crygmxl2	crygmxl2	chr12:30727775-30731153	Con	Treat	OK	687.379	499.888	1.37507	0.459501	-3.2315	5e-05	0.00174035	yes
si:ch211-137i24.10	si:ch211-137i24.10	si:ch211-137i24.10	chr5:23661340-23671156	Con	Treat	OK	4.02238	2.92525	1.37506	0.459489	-1.4412	0.01445	0.126333	no
f13a1a.1	f13a1a.1	f13a1a.1	chr24:2499152-2519576	Con	Treat	NOTEST	0.0426759	0.0310716	1.37347	0.457825	0	1	1	no
tmem136b	tmem136b	tmem136b	chr5:58166644-58171184	Con	Treat	OK	9.53997	6.95434	1.3718	0.456071	-2.08921	0.0006	0.014061	yes
her5	her5	her5	chr14:30202730-30204246	Con	Treat	NOTEST	0.610817	0.445578	1.37084	0.455062	0	1	1	no
nkd2b	nkd2b	nkd2b	chr16:53112095-53167064	Con	Treat	OK	4.49617	3.28011	1.37074	0.454952	-0.280893	0.64705	0.871616	no
or110-1	or110-1	or110-1	chr10:36315289-36316249	Con	Treat	NOTEST	0.0493351	0.0360212	1.36961	0.453768	0	1	1	no
tgm1l4	tgm1l4	tgm1l4	chr23:46240652-46250912	Con	Treat	OK	1.2872	0.93998	1.36939	0.453534	-1.32414	0.02355	0.171192	no
nkx2.5	nkx2.5	nkx2.5	chr14:23943995-23946789	Con	Treat	OK	2.28309	1.66755	1.36913	0.453258	-1.47444	0.01195	0.112588	no
adad1	adad1	adad1	chr14:1226795-1251685	Con	Treat	NOTEST	0.176889	0.129237	1.36872	0.452825	0	1	1	no
tdh2	tdh2	tdh2	chr17:25395715-25406927	Con	Treat	OK	21.6971	15.8944	1.36508	0.448984	-2.77855	5e-05	0.00174035	yes
zgc:153345	zgc:153345	zgc:153345	chr10:33449968-33459662	Con	Treat	OK	1.35223	0.99094	1.36459	0.448471	-1.60168	0.0071	0.0804357	no
il2rgb	il2rgb	il2rgb	chr14:30621940-30626970	Con	Treat	OK	1.77066	1.29918	1.36291	0.446686	-1.04114	0.07695	0.33501	no
glra4b	glra4b	glra4b	chr5:22011551-22040338	Con	Treat	OK	5.44095	3.99307	1.3626	0.44636	-2.13314	0.00025	0.00689119	yes
irf1a	irf1a	irf1a	chr13:181178-188626	Con	Treat	OK	1.71486	1.25867	1.36244	0.446191	-1.16493	0.04845	0.262913	no
lrit3b	lrit3b	lrit3b	chr13:12459032-12470445	Con	Treat	OK	0.760118	0.558282	1.36153	0.445229	-0.731996	0.21475	0.563708	no
c3a.6	c3a.6	c3a.6	chr1:55360637-55410849	Con	Treat	OK	3.1309	2.30279	1.35961	0.443195	-2.33278	5e-05	0.00174035	yes
zgc:123103	zgc:123103,zgc:158580	zgc:123103,zgc:158580	chr19:42978261-42981901	Con	Treat	OK	60.9882	44.905	1.35816	0.441654	-2.65446	5e-05	0.00174035	yes
cryba1b	cryba1b	cryba1b	chr21:39140708-39149623	Con	Treat	OK	542.05	399.176	1.35792	0.441401	-3.10981	5e-05	0.00174035	yes
ano9a	ano9a	ano9a	chr25:34650688-34651914	Con	Treat	OK	364.464	268.414	1.35784	0.441316	-3.09067	5e-05	0.00174035	yes
si:ch211-165i18.2	si:ch211-165i18.2	si:ch211-165i18.2	chr4:71965090-71970920	Con	Treat	NOTEST	0.120783	0.0890102	1.35696	0.440375	0	1	1	no
opn4.1	opn4.1	opn4.1	chr2:32859914-32863106	Con	Treat	OK	9.97857	7.35882	1.356	0.439359	-2.52609	5e-05	0.00174035	yes
tlr9	tlr9	tlr9	chr8:53900647-53903939	Con	Treat	NOTEST	0.0875664	0.0646367	1.35475	0.438024	0	1	1	no
slc25a3a	slc25a3a	slc25a3a	chr4:16855996-16864475	Con	Treat	OK	39.4901	29.1523	1.35461	0.437881	-2.69271	5e-05	0.00174035	yes
rab36	rab36	rab36	chr10:17265721-17274408	Con	Treat	OK	3.61443	2.66824	1.35461	0.43788	-1.45471	0.0119	0.11228	no
cx52.9	cx52.9	cx52.9	chr17:53320342-53322523	Con	Treat	OK	1.33661	0.986835	1.35444	0.437698	-1.27241	0.03035	0.200526	no
c9	c9	c9	chr5:31745034-31754992	Con	Treat	OK	16.7464	12.3647	1.35437	0.437624	-2.28068	0.0002	0.00574469	yes
slc1a7a	slc1a7a	slc1a7a	chr2:6036651-6087754	Con	Treat	OK	6.20778	4.5837	1.35432	0.437565	-2.23275	0.00025	0.00689119	yes
pimr128	pimr128	pimr128	chr20:39554717-39593244	Con	Treat	NOTEST	0.16735	0.123588	1.3541	0.43733	0	1	1	no
zswim7	zswim7	zswim7	chr5:62041625-62086525	Con	Treat	OK	4.77358	3.52636	1.35368	0.436892	-1.23577	0.031	0.203578	no
cldn15a	cldn15a	cldn15a	chr7:20559125-20565196	Con	Treat	OK	1.42586	1.05487	1.35169	0.434767	-0.934023	0.1002	0.384199	no
zgc:152945	zgc:152945	zgc:152945	chr16:2883516-2903388	Con	Treat	OK	1.56221	1.15599	1.3514	0.434459	-1.05344	0.0646	0.305316	no
zgc:85843	zgc:85843	zgc:85843	chr2:57136674-57155828	Con	Treat	OK	1.77566	1.314	1.35134	0.43439	-1.32919	0.02235	0.165151	no
cfhl2	cfhl2	cfhl2	chr22:23707436-23721720	Con	Treat	OK	2.13603	1.58128	1.35082	0.433839	-1.60167	0.0049	0.0621864	no
dicp3.1	dicp3.1	dicp3.1	chr16:22077441-22083795	Con	Treat	OK	0.986112	0.730808	1.34934	0.432259	-0.980712	0.0855	0.353743	no
smad9	smad9	smad9	chr10:35017750-35036861	Con	Treat	OK	2.46734	1.82936	1.34874	0.431618	-1.54819	0.00735	0.0824763	no
mcm6l	mcm6l	mcm6l	chr2:50465507-50491283	Con	Treat	NOTEST	0.258016	0.191622	1.34648	0.429197	0	1	1	no
zgc:173619	zgc:173619	zgc:173619	chr4:48337864-48753881	Con	Treat	OK	2.10111	1.56065	1.3463	0.429005	-1.09209	0.05675	0.28613	no
aqp8b	aqp8b	aqp8b	chr3:18422538-18426129	Con	Treat	OK	5.67634	4.21685	1.34611	0.428795	-1.58178	0.00525	0.0647301	no
npy8ar	npy8ar	npy8ar	chr10:42634278-42635400	Con	Treat	OK	1.86728	1.3872	1.34608	0.428762	-1.00847	0.08125	0.343047	no
cd4-2	cd4-2	cd4-2	chr16:12060148-12064032	Con	Treat	NOTEST	0.174926	0.129976	1.34583	0.428499	0	1	1	no
pstpip1b	pstpip1b	pstpip1b	chr7:29780337-29794526	Con	Treat	NOTEST	0.579438	0.430606	1.34563	0.428286	0	1	1	no
zgc:56622	zgc:56622	zgc:56622	chr18:13214015-13225852	Con	Treat	OK	1.20963	0.899083	1.3454	0.42804	-0.962383	0.09815	0.381179	no
cyr61l1	cyr61l1	cyr61l1	chr5:32314174-32319993	Con	Treat	OK	1.66403	1.23744	1.34474	0.427323	-1.25375	0.0311	0.204131	no
es1	es1	es1	chr8:4781924-4794539	Con	Treat	NOTEST	0.080951	0.0602371	1.34387	0.426397	0	1	1	no
lft1	lft1	lft1	chr20:35171101-35173498	Con	Treat	NOTEST	0.191985	0.142864	1.34383	0.426351	0	1	1	no
swap70a	swap70a	swap70a	chr7:66958737-66991332	Con	Treat	OK	2.95233	2.19804	1.34316	0.425636	-1.66834	0.0045	0.0588353	no
si:ch211-147m20.3	si:ch211-147m20.3	si:ch211-147m20.3	chr18:24401486-24490353	Con	Treat	NOTEST	0.0771214	0.0574493	1.34243	0.424842	0	1	1	no
styxl1	styxl1	styxl1	chr10:35313841-35318508	Con	Treat	NOTEST	0.54546	0.406374	1.34226	0.424665	0	1	1	no
zgc:174688	zgc:174688	zgc:174688	chr7:8000199-8800341	Con	Treat	OK	5.40876	4.02993	1.34215	0.424543	-0.430511	0.45755	0.771878	no
bmp1b	bmp1b	bmp1b	chr10:40938075-41018117	Con	Treat	OK	2.6094	1.95044	1.33785	0.419918	-2.00734	0.00075	0.0164759	yes
ccnb1	ccnb1	ccnb1	chr5:54088556-54091913	Con	Treat	OK	46.5399	34.7914	1.33768	0.419737	-2.66707	5e-05	0.00174035	yes
nr4a2a	nr4a2a	nr4a2a	chr9:5137536-5140353	Con	Treat	OK	2.83298	2.11783	1.33768	0.419734	-1.54866	0.007	0.0796503	no
hsd11b1la	hsd11b1la	hsd11b1la	chr22:19528416-19537473	Con	Treat	OK	6.36788	4.76371	1.33675	0.418728	-0.740398	0.1718	0.505663	no
arl13a	arl13a	arl13a	chr14:40925855-40941230	Con	Treat	OK	12.8739	9.6334	1.33638	0.418332	-2.27638	5e-05	0.00174035	yes
pcdh2g4	pcdh2g4	pcdh2g4	chr14:1715093-2179368	Con	Treat	OK	0.846547	0.634437	1.33433	0.416113	-0.222677	0.72735	0.907663	no
pou4f3	pou4f3	pou4f3	chr9:54688265-55090060	Con	Treat	OK	6.17614	4.63215	1.33332	0.415023	-0.666786	0.24505	0.598248	no
irg1l	irg1l	irg1l	chr14:11121037-11124541	Con	Treat	OK	37.3567	28.0282	1.33283	0.414488	-2.65556	5e-05	0.00174035	yes
nansb	nansb	nansb	chr25:5162051-5172508	Con	Treat	OK	11.3429	8.51212	1.33256	0.414199	-2.19718	0.0002	0.00574469	yes
si:ch1073-155h21.1	si:ch1073-155h21.1	si:ch1073-155h21.1	chr20:109669-116697	Con	Treat	OK	0.745477	0.559584	1.3322	0.413809	-1.00769	0.0898	0.362612	no
si:dkey-9i23.4	si:dkey-9i23.4	si:dkey-9i23.4	chr1:44066353-44068751	Con	Treat	NOTEST	0.191196	0.143543	1.33198	0.413569	0	1	1	no
tcf21	tcf21	tcf21	chr23:31627737-31629165	Con	Treat	OK	3.19728	2.4028	1.33065	0.412129	-1.23245	0.038	0.227982	no
npy4r	npy4r	npy4r	chr17:20619439-20620573	Con	Treat	NOTEST	0.487444	0.366333	1.3306	0.412081	0	1	1	no
atoh7	atoh7	atoh7	chr13:25319248-25320274	Con	Treat	OK	15.4233	11.5923	1.33048	0.411945	-2.12948	0.0002	0.00574469	yes
ier2	ier2	ier2	chr3:33629940-33631106	Con	Treat	OK	37.5486	28.2453	1.32938	0.410748	-2.4469	5e-05	0.00174035	yes
c3b.1	c3b.1	c3b.1	chr22:26160286-26216378	Con	Treat	OK	1.90245	1.43194	1.32858	0.409887	-1.07496	0.0653	0.306726	no
chadlb	chadlb	chadlb	chr12:18867610-18885960	Con	Treat	OK	11.7188	8.82203	1.32836	0.409642	-2.34984	5e-05	0.00174035	yes
dbh	dbh	dbh	chr10:10606208-10648880	Con	Treat	OK	2.33512	1.76057	1.32634	0.407454	-1.44113	0.0162	0.135344	no
neurod1	neurod1	neurod1	chr9:44489978-44493150	Con	Treat	OK	317.239	239.342	1.32546	0.406497	-2.88222	5e-05	0.00174035	yes
zgc:174356	zgc:174356	zgc:174356	chr17:39294969-39368617	Con	Treat	NOTEST	0.491692	0.371127	1.32486	0.405842	0	1	1	no
si:ch211-59c24.1	si:ch211-59c24.1	si:ch211-59c24.1	chr18:10998742-11026692	Con	Treat	OK	2.09572	1.58206	1.32468	0.405642	-0.768856	0.17615	0.511166	no
cx44.1	cx44.1	cx44.1	chr1:46754901-46757617	Con	Treat	OK	9.32622	7.04102	1.32456	0.405508	-2.16796	0.00015	0.00451845	yes
sox32	sox32	sox32	chr7:58522095-58523748	Con	Treat	NOTEST	0.341901	0.258226	1.32404	0.404944	0	1	1	no
si:ch211-132b12.1	si:ch211-132b12.1	si:ch211-132b12.1	chr18:40562427-40575584	Con	Treat	OK	1.33735	1.01016	1.3239	0.404793	-1.10704	0.061	0.296615	no
opn4xa	opn4xa	opn4xa	chr10:1299773-1325425	Con	Treat	NOTEST	0.369241	0.278963	1.32362	0.404489	0	1	1	no
zgc:92040	zgc:92040	zgc:92040	chr12:3889739-3903982	Con	Treat	OK	4.10606	3.10277	1.32335	0.404198	-1.93454	0.00115	0.0231122	yes
ndufs8b	ndufs8b	ndufs8b	chr14:21373861-21381671	Con	Treat	OK	2.72484	2.06005	1.32271	0.403492	-1.06786	0.06585	0.308974	no
si:ch73-208g10.1	si:ch73-208g10.1	si:ch73-208g10.1	chr3:54247760-54269592	Con	Treat	NOTEST	0.448721	0.33937	1.32222	0.40296	0	1	1	no
piwil2	piwil2	piwil2	chr5:15927848-15968721	Con	Treat	NOTEST	0.199929	0.151334	1.32111	0.401752	0	1	1	no
chrng	chrng	chrng	chr2:45228490-45244745	Con	Treat	OK	1.86479	1.41179	1.32087	0.401488	-0.695612	0.21625	0.565587	no
zgc:158417	zgc:158417	zgc:158417	chr6:786182-1478017	Con	Treat	NOTEST	0.192551	0.145845	1.32024	0.400805	0	1	1	no
vox	vox	vox	chr13:50307020-50309245	Con	Treat	NOTEST	0.326378	0.247326	1.31963	0.40013	0	1	1	no
dynlt1	dynlt1	dynlt1	chr4:373694-376983	Con	Treat	OK	1.73794	1.31745	1.31917	0.39963	-0.378188	0.58945	0.844848	no
ft1	ft1	ft1	chr19:5735504-5736680	Con	Treat	OK	3.22254	2.44301	1.31909	0.399538	-1.27715	0.0276	0.189493	no
si:dkey-211g8.6	si:dkey-211g8.6	si:dkey-211g8.6	chr19:10692862-10693849	Con	Treat	NOTEST	0.105916	0.0803628	1.31797	0.398321	0	1	1	no
tmem244	tmem244	tmem244	chr20:2091649-2151151	Con	Treat	OK	7.13942	5.42178	1.3168	0.39704	-1.30254	0.02495	0.177105	no
valopb	valopb	valopb	chr12:28881039-28897990	Con	Treat	OK	2.08824	1.58622	1.31649	0.396695	-1.0863	0.06765	0.313455	no
zgc:195633	zgc:195633	zgc:195633	chr7:5782373-5782951	Con	Treat	OK	262.503	199.489	1.31588	0.396025	-2.6373	5e-05	0.00174035	yes
rbp2a	rbp2a	rbp2a	chr15:5815658-5827065	Con	Treat	OK	71.6309	54.4556	1.3154	0.395502	-2.21014	0.0002	0.00574469	yes
tbc1d13	tbc1d13	tbc1d13	chr21:136922-140007	Con	Treat	OK	6.67478	5.0761	1.31494	0.395	-1.42901	0.0147	0.127403	no
zgc:77118	zgc:77118	zgc:77118	chr15:35257362-35268363	Con	Treat	NOTEST	0.0376918	0.0286666	1.31483	0.39488	0	1	1	no
si:ch211-130m23.2	si:ch211-130m23.2	si:ch211-130m23.2	chr5:45693696-45707756	Con	Treat	OK	2.53812	1.93073	1.31459	0.394614	-1.34128	0.02175	0.162661	no
slc43a3a	slc43a3a	slc43a3a	chr1:43440454-43455970	Con	Treat	OK	9.49353	7.22251	1.31444	0.394444	-2.10323	0.0002	0.00574469	yes
edn2	edn2	edn2	chr19:15372350-15377618	Con	Treat	OK	2.66518	2.02881	1.31367	0.393599	-1.39856	0.01625	0.135587	no
apoa1a	apoa1a	apoa1a	chr5:37378358-37381359	Con	Treat	OK	703.342	535.739	1.31284	0.392696	-2.77658	5e-05	0.00174035	yes
zgc:194275	zgc:194275	zgc:194275	chr17:5828702-5835831	Con	Treat	NOTEST	0.0734886	0.0560111	1.31204	0.391808	0	1	1	no
npy8br	npy8br	npy8br	chr8:51648273-51649401	Con	Treat	OK	1.84748	1.40845	1.31171	0.39145	-0.930333	0.1109	0.403968	no
hgfa	hgfa	hgfa	chr4:19722981-19753327	Con	Treat	OK	2.16875	1.65391	1.31129	0.390983	-1.43245	0.01605	0.134698	no
pglyrp2	pglyrp2	pglyrp2	chr6:8255120-8263095	Con	Treat	NOTEST	0.46447	0.354233	1.3112	0.390887	0	1	1	no
zgc:158320	zgc:158320	zgc:158320	chr9:355234-356868	Con	Treat	OK	6.39171	4.87595	1.31086	0.390519	-1.64598	0.00525	0.0647301	no
LOC796447	LOC796447	LOC796447	chr20:1391531-1400179	Con	Treat	OK	10.4538	7.97963	1.31006	0.389634	-1.97253	0.00065	0.0150159	yes
iqcc	iqcc	iqcc	chr13:33167945-33170464	Con	Treat	OK	8.6318	6.58928	1.30998	0.389541	-1.55105	0.00775	0.0847668	no
grm6b	grm6b	grm6b	chr11:25396424-25441517	Con	Treat	OK	10.3242	7.8818	1.30988	0.389433	-2.32693	0.0002	0.00574469	yes
hyal6	hyal6	hyal6	chr25:27152873-27178069	Con	Treat	OK	2.4596	1.8784	1.30941	0.388919	-1.37175	0.02005	0.153756	no
zgc:165604	zgc:165604	zgc:165604	chr21:27521685-27533521	Con	Treat	OK	5.96242	4.55531	1.30889	0.388349	-1.72456	0.0024	0.0385157	yes
tnni3k	tnni3k	tnni3k	chr8:17922706-17944605	Con	Treat	OK	0.699113	0.534171	1.30878	0.388224	-0.879992	0.12475	0.430638	no
or111-5	or111-5	or111-5	chr15:31501273-31502847	Con	Treat	NOTEST	0.527126	0.402939	1.3082	0.387586	0	1	1	no
angptl6	angptl6	angptl6	chr3:54270137-54290010	Con	Treat	OK	0.913436	0.698356	1.30798	0.387341	-0.737786	0.1886	0.527487	no
faap24	faap24	faap24	chr25:35738025-35742599	Con	Treat	OK	5.51371	4.21635	1.3077	0.387029	-1.39398	0.0177	0.143356	no
mab21l3	mab21l3	mab21l3	chr9:36067741-36076261	Con	Treat	OK	2.26483	1.73218	1.3075	0.386814	-1.19101	0.04205	0.24253	no
zgc:194330	zgc:194330	zgc:194330	chr22:26500754-26504591	Con	Treat	OK	2.48773	1.90273	1.30745	0.386759	-1.10524	0.0575	0.287899	no
si:ch211-170d8.5	si:ch211-170d8.5	si:ch211-170d8.5	chr8:39699814-39705853	Con	Treat	OK	2.31335	1.76959	1.30728	0.386568	-0.973007	0.08675	0.356303	no
si:dkey-58f10.10	si:dkey-58f10.10	si:dkey-58f10.10	chr5:38084497-38086895	Con	Treat	NOTEST	0.110501	0.0846462	1.30545	0.384542	0	1	1	no
si:ch211-199o1.2	si:ch211-199o1.2	si:ch211-199o1.2	chr8:24948958-24951651	Con	Treat	OK	3.37745	2.58859	1.30475	0.383768	-1.57121	0.0062	0.0729779	no
zgc:171579	zgc:171579	zgc:171579	chr13:38087803-38096818	Con	Treat	NOTEST	0.193673	0.148444	1.30469	0.383704	0	1	1	no
serpina1l	serpina1l	serpina1l	chr20:10550791-10553960	Con	Treat	OK	34.2137	26.2468	1.30354	0.382433	-2.3801	5e-05	0.00174035	yes
cttnbp2nlb	cttnbp2nlb	cttnbp2nlb	chr8:27803875-27839319	Con	Treat	OK	20.4338	15.6805	1.30313	0.381986	-2.3164	5e-05	0.00174035	yes
zgc:158340	zgc:158340	zgc:158340	chr11:44605028-44618837	Con	Treat	OK	5.83045	4.47613	1.30256	0.381355	-1.99454	0.0007	0.0157234	yes
fam117ab	fam117ab	fam117ab	chr12:9811632-9838229	Con	Treat	OK	1.41715	1.08838	1.30207	0.38081	-1.13083	0.05065	0.269283	no
pmt	pmt	pmt	chr14:1422192-1432756	Con	Treat	OK	10.1152	7.76895	1.302	0.380733	-1.88082	0.00065	0.0150159	yes
agt	agt	agt	chr13:23858002-23865424	Con	Treat	OK	13.4714	10.3533	1.30117	0.379809	-2.0287	0.0005	0.012066	yes
fgf6b	fgf6b	fgf6b	chr4:5172160-5174757	Con	Treat	OK	2.61898	2.01359	1.30065	0.379235	-0.73606	0.20225	0.548072	no
optc	optc	optc	chr11:22952887-22966303	Con	Treat	OK	4.82764	3.71356	1.3	0.378515	-1.51619	0.009	0.094004	no
glis3	glis3	glis3	chr10:572969-732706	Con	Treat	NOTEST	0.268152	0.206379	1.29932	0.377755	0	1	1	no
dtwd1	dtwd1	dtwd1	chr18:5390233-5393088	Con	Treat	OK	6.86474	5.28418	1.29911	0.377525	-1.48466	0.0117	0.111446	no
ms4a17a.17	ms4a17a.17	ms4a17a.17	chr4:74912167-74923618	Con	Treat	NOTEST	0.589939	0.45414	1.29902	0.377429	0	1	1	no
nelfb	nelfb	nelfb	chr5:28948830-28959774	Con	Treat	OK	16.7867	12.9253	1.29875	0.377121	-2.2358	5e-05	0.00174035	yes
si:dkey-30c15.13	si:dkey-30c15.13	si:dkey-30c15.13	chr18:7436229-7441151	Con	Treat	OK	0.746166	0.574544	1.29871	0.377079	-0.615239	0.30855	0.660931	no
cry2a	cry2a	cry2a	chr8:21197632-21218230	Con	Treat	OK	194.846	150.077	1.29831	0.376631	-2.63856	5e-05	0.00174035	yes
kifc1	kifc1	kifc1	chr19:7072046-7081678	Con	Treat	OK	40.2168	30.9852	1.29794	0.376219	-1.81337	0.0015	0.0284715	yes
tamm41	tamm41	tamm41	chr11:753267-763806	Con	Treat	OK	11.138	8.58786	1.29695	0.37512	-1.88685	0.00155	0.0290385	yes
klc3	klc3	klc3	chr15:23721785-23742176	Con	Treat	OK	5.90606	4.55611	1.29629	0.374393	-1.88411	0.00105	0.021468	yes
si:ch211-284e13.9	si:ch211-284e13.9	si:ch211-284e13.9	chr5:37593299-37596927	Con	Treat	NOTEST	0.14124	0.108957	1.29629	0.37439	0	1	1	no
zgc:109949	zgc:109949	zgc:109949	chr3:7727363-7753264	Con	Treat	OK	13.3617	10.3137	1.29553	0.373542	-1.97481	0.0005	0.012066	yes
tmtopsa	tmtopsa	tmtopsa	chr2:4725570-4801742	Con	Treat	OK	2.35316	1.8164	1.29551	0.373517	-0.982594	0.09	0.362992	no
tha1	tha1	tha1	chr12:34277708-34296071	Con	Treat	OK	3.75096	2.8962	1.29513	0.373099	-1.40213	0.015	0.128375	no
vax2	vax2	vax2	chr7:8000199-8800341	Con	Treat	OK	11.1509	8.61121	1.29493	0.372872	-0.447184	0.4362	0.756085	no
spns3	spns3	spns3	chr5:30359593-30383857	Con	Treat	OK	4.50481	3.47943	1.2947	0.372615	-1.7343	0.0024	0.0385157	yes
c8g	c8g	c8g	chr24:16886711-16895198	Con	Treat	OK	3.08481	2.38366	1.29415	0.372003	-1.25856	0.03065	0.2022	no
cfb	cfb	cfb	chr21:27379595-27394702	Con	Treat	OK	16.2908	12.5887	1.29408	0.371928	-2.21725	0.0002	0.00574469	yes
ces3	ces3	ces3	chr18:17429203-17437245	Con	Treat	OK	6.69468	5.17415	1.29387	0.371693	-1.86188	0.0009	0.0190926	yes
cyp7a1a	cyp7a1a	cyp7a1a	chr2:22492072-22494729	Con	Treat	OK	2.38794	1.84559	1.29386	0.371684	-1.36854	0.01835	0.146338	no
ntf7	ntf7	ntf7	chr23:4955130-5566736	Con	Treat	OK	3.02727	2.33994	1.29374	0.371546	-0.371469	0.5136	0.804586	no
cacng7a	cacng7a	cacng7a	chr19:9923095-9948076	Con	Treat	OK	1.61375	1.24762	1.29346	0.371239	-0.685161	0.21585	0.564996	no
junba	junba	junba	chr1:51098614-51100144	Con	Treat	OK	6.02733	4.65987	1.29345	0.371229	-1.69729	0.0029	0.0439845	yes
si:ch211-262h13.5	si:ch211-262h13.5	si:ch211-262h13.5	chr22:38825803-38832821	Con	Treat	NOTEST	0.331846	0.256622	1.29313	0.370869	0	1	1	no
vwc2	vwc2	vwc2	chr13:16019661-16055687	Con	Treat	OK	4.00957	3.10108	1.29296	0.370677	-1.14812	0.0471	0.25769	no
drd4-rs	drd4-rs	drd4-rs	chr4:19961503-20038595	Con	Treat	OK	4.91621	3.80308	1.29269	0.370378	-1.64422	0.00505	0.0634083	no
drd7	drd7	drd7	chr5:26837327-26838659	Con	Treat	OK	1.25799	0.973189	1.29265	0.370329	-0.799295	0.1679	0.499278	no
prom1b	prom1b	prom1b	chr1:22022191-22066405	Con	Treat	OK	54.7422	42.3639	1.29219	0.369818	-2.54821	5e-05	0.00174035	yes
caprin2	caprin2	caprin2	chr4:16626049-16639825	Con	Treat	NOTEST	0.403235	0.31207	1.29213	0.369751	0	1	1	no
zgc:110216	zgc:110216	zgc:110216	chr25:35777314-35778187	Con	Treat	OK	342.609	265.17	1.29204	0.369645	-2.56102	5e-05	0.00174035	yes
si:dkey-72l14.7	si:dkey-72l14.7	si:dkey-72l14.7	chr8:25839084-25855287	Con	Treat	OK	2.35103	1.82009	1.29171	0.369283	-1.15733	0.04815	0.26189	no
dclre1b	dclre1b	dclre1b	chr8:24087219-24092253	Con	Treat	OK	16.2954	12.6257	1.29065	0.368101	-2.16811	0.0001	0.00319778	yes
fgb	fgb	fgb	chr1:9367694-9375319	Con	Treat	OK	39.2034	30.4059	1.28934	0.366627	-2.33231	5e-05	0.00174035	yes
sept4a	sept4a	sept4a	chr21:39467378-39501651	Con	Treat	OK	14.6215	11.3414	1.28921	0.366493	-2.034	0.00035	0.00916139	yes
dusp1	dusp1	dusp1	chr14:15454689-15458061	Con	Treat	OK	48.7452	37.8244	1.28872	0.365943	-2.43664	5e-05	0.00174035	yes
bmp16	bmp16	bmp16	chr18:48799226-48813920	Con	Treat	OK	5.14041	3.9905	1.28816	0.365314	-1.74065	0.00285	0.0434801	yes
tuba4l	tuba4l	tuba4l	chr13:6118793-6124053	Con	Treat	OK	1.64736	1.27895	1.28806	0.365196	-0.976751	0.0897	0.36257	no
zgc:173915	zgc:173915	zgc:173915	chr1:58311120-58312450	Con	Treat	OK	2.82542	2.195	1.28721	0.364244	-1.00202	0.08065	0.341624	no
c8b	c8b	c8b	chr2:2387407-2401583	Con	Treat	OK	5.22116	4.05624	1.28719	0.364227	-1.85743	0.0013	0.0253422	yes
pmchl	pmchl	pmchl	chr5:54042494-54043030	Con	Treat	OK	11.6714	9.0686	1.28701	0.364026	-1.32768	0.0229	0.168162	no
hcrtr2	hcrtr2	hcrtr2	chr13:1888923-1929380	Con	Treat	OK	2.56611	1.99404	1.28689	0.363889	-1.08191	0.05725	0.287423	no
ifnphi1	ifnphi1	ifnphi1	chr3:22232221-22235514	Con	Treat	NOTEST	0.24176	0.187897	1.28666	0.363634	0	1	1	no
lppr5b	lppr5b	lppr5b	chr24:30114550-30192806	Con	Treat	OK	16.463	12.8032	1.28585	0.362723	-1.91034	0.00105	0.021468	yes
zgc:110425	zgc:110425	zgc:110425	chr7:6333315-6334611	Con	Treat	OK	287.191	223.358	1.28579	0.362653	-2.53581	5e-05	0.00174035	yes
cyp2x7	cyp2x7	cyp2x7	chr25:17275751-17282433	Con	Treat	OK	3.42559	2.66535	1.28523	0.362027	-1.43656	0.0142	0.125244	no
histh1l	histh1l	histh1l	chr5:26832825-26834198	Con	Treat	OK	649.942	505.849	1.28485	0.361604	-2.57018	5e-05	0.00174035	yes
nr0b2a	nr0b2a	nr0b2a	chr16:55167506-55172525	Con	Treat	OK	2.56371	1.99565	1.28465	0.361374	-1.5915	0.0063	0.073621	no
wisp3	wisp3	wisp3	chr20:274359-296230	Con	Treat	OK	15.7094	12.2331	1.28417	0.360838	-1.54364	0.0074	0.0827513	no
ssuh2.2	ssuh2.2	ssuh2.2	chr22:31010567-31024579	Con	Treat	OK	1.07157	0.834736	1.28372	0.360334	-0.70477	0.2256	0.576583	no
hspb3	hspb3	hspb3	chr5:39696233-39696913	Con	Treat	OK	2.64484	2.0607	1.28347	0.360046	-0.744831	0.1924	0.533974	no
serpina1	serpina1	serpina1	chr20:10556876-10559942	Con	Treat	OK	49.2854	38.4216	1.28275	0.359243	-2.28486	0.0001	0.00319778	yes
serping1	serping1	serping1	chr8:13922949-13934921	Con	Treat	OK	1.6771	1.30745	1.28273	0.359213	-1.14236	0.0485	0.262913	no
tead1a	tead1a	tead1a	chr25:16259715-16335199	Con	Treat	OK	15.5746	12.1418	1.28273	0.359213	-1.96964	0.0007	0.0157234	yes
zgc:113090	zgc:113090	zgc:113090	chr3:32738470-32741927	Con	Treat	OK	6.29303	4.90729	1.28238	0.358828	-1.79088	0.00165	0.0302143	yes
npb	npb	npb	chr22:11505448-11507972	Con	Treat	OK	6.85584	5.34667	1.28226	0.358693	-1.63612	0.0041	0.0548766	no
exorh	exorh	exorh	chr8:54189896-54191541	Con	Treat	OK	6.7079	5.23269	1.28192	0.358308	-1.53858	0.00885	0.0930361	no
zgc:193690	zgc:193690	zgc:193690	chr23:36993552-37010734	Con	Treat	OK	2.39584	1.86957	1.28149	0.357825	-1.18386	0.03775	0.22764	no
ca7	ca7	ca7	chr7:44463231-44474536	Con	Treat	OK	4.11385	3.21084	1.28124	0.357538	-1.50011	0.00975	0.0995159	no
cbln8	cbln8	cbln8	chr7:73231383-73233805	Con	Treat	NOTEST	0.572665	0.446971	1.28121	0.35751	0	1	1	no
si:dkey-1h24.2	si:dkey-1h24.2	si:dkey-1h24.2	chr1:28804196-28849544	Con	Treat	OK	13.1731	10.2819	1.28119	0.357488	-1.93083	0.0005	0.012066	yes
zgc:113921	zgc:113921	zgc:113921	chr4:76581405-76612252	Con	Treat	OK	2.96772	2.31652	1.28111	0.357396	-0.290544	0.62145	0.858832	no
si:ch73-15n24.1	si:ch73-15n24.1	si:ch73-15n24.1	chr19:9376391-9382743	Con	Treat	NOTEST	0.465244	0.363202	1.28095	0.357215	0	1	1	no
piwil1	piwil1	piwil1	chr8:44231289-44245207	Con	Treat	NOTEST	0.307281	0.240053	1.28005	0.356206	0	1	1	no
opn1sw1	opn1sw1	opn1sw1	chr4:13578815-13581469	Con	Treat	OK	2716.81	2123.16	1.27961	0.355701	-2.54545	5e-05	0.00174035	yes
cep68	cep68	cep68	chr13:24291064-24298645	Con	Treat	OK	9.95298	7.77853	1.27955	0.355631	-1.95464	0.0009	0.0190926	yes
slc2a2	slc2a2	slc2a2	chr2:26161268-26182323	Con	Treat	OK	3.25634	2.54501	1.2795	0.35558	-1.63887	0.00395	0.053812	no
spata6	spata6	spata6	chr8:15249741-15267823	Con	Treat	OK	3.08726	2.41423	1.27878	0.354764	-1.36914	0.0171	0.140069	no
zgc:162144	zgc:162144	zgc:162144	chr14:8313011-8319688	Con	Treat	OK	2.88875	2.25978	1.27833	0.354263	-1.12549	0.05135	0.271007	no
ncf4	ncf4	ncf4	chr22:29219500-29302854	Con	Treat	OK	0.88975	0.696083	1.27822	0.354141	-0.252686	0.6557	0.87683	no
fgfbp2b	fgfbp2b	fgfbp2b	chr1:21995221-22000443	Con	Treat	OK	63.0328	49.3129	1.27822	0.354138	-2.28207	5e-05	0.00174035	yes
rrh	rrh	rrh	chr13:12395642-12408052	Con	Treat	OK	5.84351	4.57214	1.27807	0.353966	-1.47602	0.0109	0.106562	no
slc19a3b	slc19a3b	slc19a3b	chr18:46372450-46382453	Con	Treat	NOTEST	0.0378775	0.0296399	1.27792	0.353801	0	1	1	no
nr5a1b	nr5a1b	nr5a1b	chr21:8184449-8225049	Con	Treat	OK	0.949202	0.742957	1.2776	0.353436	-0.946589	0.0986	0.382127	no
mif4gdb	mif4gdb	mif4gdb	chr3:11112860-11122482	Con	Treat	OK	11.1034	8.69112	1.27756	0.353388	-1.83032	0.0015	0.0284715	yes
zgc:171446	zgc:171446	zgc:171446	chr3:3619972-3631416	Con	Treat	NOTEST	0.0486046	0.0380475	1.27747	0.353291	0	1	1	no
fga	fga	fga	chr1:9381988-9387411	Con	Treat	OK	24.6726	19.3139	1.27745	0.35327	-2.21776	0.0001	0.00319778	yes
rgs9a	rgs9a	rgs9a	chr3:36237026-36260149	Con	Treat	OK	37.801	29.5938	1.27733	0.353129	-2.1108	0.00015	0.00451845	yes
cp	cp	cp	chr22:38220826-38246610	Con	Treat	OK	13.3528	10.4614	1.27639	0.352066	-2.14216	0.00025	0.00689119	yes
klhl6	klhl6	klhl6	chr2:36664041-36676699	Con	Treat	NOTEST	0.625103	0.489929	1.27591	0.351521	0	1	1	no
si:ch211-147k9.8	si:ch211-147k9.8	si:ch211-147k9.8	chr25:21797633-21811096	Con	Treat	OK	1.56806	1.22907	1.27581	0.351414	-0.375076	0.5249	0.81001	no
npy1r	npy1r	npy1r	chr1:20549898-20594445	Con	Treat	OK	3.76852	2.95424	1.27563	0.351211	-1.19522	0.0406	0.237437	no
zgc:136220	zgc:136220	zgc:136220	chr7:33951283-33953859	Con	Treat	OK	458.831	359.816	1.27518	0.350704	-2.43699	5e-05	0.00174035	yes
ptger4c	ptger4c	ptger4c	chr2:17510425-17514906	Con	Treat	NOTEST	0.544397	0.426921	1.27517	0.35069	0	1	1	no
tmem107	tmem107	tmem107	chr14:40036-43671	Con	Treat	OK	14.3586	11.2612	1.27505	0.350555	-1.82955	0.00125	0.0247013	yes
hoxb8a	hoxb8a	hoxb8a	chr3:23557360-23559929	Con	Treat	OK	6.91728	5.42582	1.27488	0.350364	-1.81357	0.0014	0.0269677	yes
zgc:162351	zgc:162351	zgc:162351	chr1:46425561-46430909	Con	Treat	OK	4.77143	3.74742	1.27326	0.348524	-1.05942	0.0661	0.309476	no
anks4b	anks4b	anks4b	chr3:60354300-60365162	Con	Treat	OK	1.51956	1.19355	1.27314	0.348395	-1.27034	0.02685	0.186215	no
tubb6	tubb6	tubb6	chr24:2942145-2948650	Con	Treat	OK	17.0091	13.3623	1.27292	0.348138	-1.82879	0.00125	0.0247013	yes
serpinb1	serpinb1	serpinb1	chr20:26981785-26987759	Con	Treat	OK	24.4716	19.2256	1.27287	0.34808	-1.96771	0.0007	0.0157234	yes
zgc:173585	zgc:173585	zgc:173585	chr25:34630717-34631309	Con	Treat	OK	1246.73	979.746	1.2725	0.347669	-2.44879	5e-05	0.00174035	yes
il-15ra	il-15ra	il-15ra	chr4:25569650-25587499	Con	Treat	NOTEST	0.361355	0.284006	1.27235	0.347495	0	1	1	no
atp2b1b	atp2b1b	atp2b1b	chr25:19511761-19557869	Con	Treat	OK	27.4996	21.6195	1.27198	0.347077	-2.33728	5e-05	0.00174035	yes
si:ch211-39a7.1	si:ch211-39a7.1	si:ch211-39a7.1	chr19:8761658-8813112	Con	Treat	OK	1.88093	1.47979	1.27108	0.346054	-1.19231	0.04105	0.238778	no
hoxb4a	hoxb4a	hoxb4a	chr3:23567485-23617534	Con	Treat	OK	11.2214	8.83206	1.27053	0.345431	-0.516388	0.37575	0.714778	no
tnfb	tnfb	tnfb	chr15:34841623-34844677	Con	Treat	OK	1.87255	1.47406	1.27033	0.345209	-0.874228	0.13755	0.45028	no
zgc:194551	zgc:194551	zgc:194551	chr22:26653721-26664364	Con	Treat	OK	2.65409	2.08961	1.27014	0.344984	-1.05631	0.06925	0.317694	no
fbxo43	fbxo43	fbxo43	chr16:54833171-54850016	Con	Treat	NOTEST	0.316367	0.249133	1.26987	0.344683	0	1	1	no
zgc:153118	zgc:153118	zgc:153118	chr1:7928460-7940802	Con	Treat	OK	4.3974	3.46368	1.26957	0.344345	-1.30444	0.0234	0.170484	no
wnt16	wnt16	wnt16	chr4:10707979-10713991	Con	Treat	OK	1.99093	1.5682	1.26956	0.344333	-0.878375	0.1272	0.435161	no
racgap1	racgap1	racgap1	chr23:33834387-33848698	Con	Treat	OK	22.6367	17.8311	1.26951	0.344268	-2.11918	0.0004	0.0102028	yes
foxg1b	foxg1b	foxg1b	chr11:42822026-42824169	Con	Treat	OK	61.7198	48.6224	1.26937	0.344112	-2.31531	5e-05	0.00174035	yes
cx50.5	cx50.5	cx50.5	chr9:30619441-30621571	Con	Treat	OK	5.50245	4.33805	1.26842	0.343027	-1.74695	0.00225	0.0368835	yes
crybb1	crybb1	crybb1	chr10:44174427-44180594	Con	Treat	OK	308.142	242.994	1.26811	0.342675	-2.3731	5e-05	0.00174035	yes
wt1b	wt1b	wt1b	chr18:45596311-45620192	Con	Treat	OK	1.25422	0.98916	1.26796	0.342515	-0.975158	0.08945	0.36257	no
bbs1	bbs1	bbs1	chr21:27427840-27444687	Con	Treat	OK	9.11499	7.18965	1.26779	0.34232	-1.8888	0.00125	0.0247013	yes
cerkl	cerkl	cerkl	chr9:44292570-44487894	Con	Treat	OK	6.08382	4.80022	1.2674	0.341877	-1.77315	0.00215	0.0360639	yes
cebpd	cebpd	cebpd	chr24:35676564-35677776	Con	Treat	OK	89.6277	70.755	1.26673	0.341113	-2.25369	5e-05	0.00174035	yes
sult1st3	sult1st3	sult1st3	chr8:46551454-46564419	Con	Treat	NOTEST	0.632322	0.499309	1.26639	0.340727	0	1	1	no
crygn1	crygn1	crygn1	chr2:52203678-52222567	Con	Treat	OK	9.64459	7.61801	1.26602	0.340306	-1.43167	0.01315	0.119139	no
cish	cish	cish	chr6:41506580-41509212	Con	Treat	OK	28.3511	22.3956	1.26592	0.340189	-2.02217	0.0006	0.014061	yes
si:dkey-94e7.2	si:dkey-94e7.2	si:dkey-94e7.2	chr2:30737536-30742888	Con	Treat	OK	3.86722	3.0574	1.26487	0.338992	-1.69045	0.00325	0.0475166	yes
si:dkey-11p23.7	si:dkey-11p23.7	si:dkey-11p23.7	chr16:41567155-41571257	Con	Treat	NOTEST	0.082136	0.0649425	1.26475	0.338852	0	1	1	no
prox2	prox2	prox2	chr17:52407202-52435846	Con	Treat	OK	2.31926	1.8341	1.26452	0.338592	-1.30836	0.0237	0.171994	no
hmga1a	hmga1a	hmga1a	chr23:3808547-3816608	Con	Treat	OK	912.712	721.825	1.26445	0.338511	-2.4122	5e-05	0.00174035	yes
klf4	klf4	klf4	chr21:470253-485915	Con	Treat	OK	8.04246	6.36047	1.26444	0.338503	-1.54203	0.00795	0.0863	no
si:ch211-287c22.1	si:ch211-287c22.1	si:ch211-287c22.1	chr5:23264579-23291888	Con	Treat	OK	1.46007	1.15477	1.26438	0.338432	-0.357865	0.53995	0.819807	no
pdha1b	pdha1b	pdha1b	chr24:24128274-24136632	Con	Treat	OK	5.96452	4.71846	1.26408	0.33809	-1.62294	0.00515	0.0641059	no
zgc:153441	zgc:153441	zgc:153441	chr19:42848789-42855134	Con	Treat	OK	12.4262	9.83521	1.26344	0.337357	-1.79131	0.002	0.0345293	yes
arr3a	arr3a	arr3a	chr10:26838501-26849682	Con	Treat	OK	478.623	378.994	1.26288	0.336715	-2.39221	0.0001	0.00319778	yes
gnsb	gnsb	gnsb	chr10:45184785-45200623	Con	Treat	OK	7.83009	6.20297	1.26231	0.33607	-1.74244	0.0024	0.0385157	yes
fgg	fgg	fgg	chr1:24978974-24988506	Con	Treat	OK	40.8685	32.3927	1.26166	0.335321	-2.12132	0.0001	0.00319778	yes
zp2.2	zp2.2	zp2.2	chr20:54420768-54445249	Con	Treat	NOTEST	0.198026	0.156988	1.26141	0.335036	0	1	1	no
cpa2	cpa2	cpa2	chr25:16494235-16504391	Con	Treat	NOTEST	0.239332	0.189859	1.26058	0.334085	0	1	1	no
abhd2b	abhd2b	abhd2b	chr25:19022577-19038418	Con	Treat	OK	12.2754	9.73841	1.26051	0.334012	-1.82281	0.0017	0.0306969	yes
dpydb	dpydb	dpydb	chr2:20167149-20462201	Con	Treat	OK	6.05227	4.80329	1.26003	0.333453	-1.79148	0.00165	0.0302143	yes
serpine1	serpine1	serpine1	chr7:25994394-25998813	Con	Treat	OK	4.53046	3.59555	1.26002	0.333445	-1.4661	0.01	0.101193	no
pcdh1gb9	pcdh1gb9	pcdh1gb9	chr10:21693446-21862679	Con	Treat	OK	5.98744	4.75401	1.25945	0.332794	-0.23414	0.6907	0.894232	no
si:dkeyp-73d8.9	si:dkeyp-73d8.9	si:dkeyp-73d8.9	chr2:32659115-32660522	Con	Treat	NOTEST	0.069862	0.0554851	1.25911	0.332408	0	1	1	no
LOC564060	LOC564060	LOC564060	chr5:28230251-28232801	Con	Treat	OK	1.38226	1.09833	1.25851	0.331717	-0.70856	0.21075	0.558515	no
asmt	asmt	asmt	chr9:56380374-56395051	Con	Treat	OK	3.1459	2.50013	1.25829	0.33147	-1.10704	0.0582	0.289728	no
cxcl32b.1	cxcl32b.1	cxcl32b.1	chr24:27432623-27433457	Con	Treat	NOTEST	0.277062	0.220254	1.25792	0.331041	0	1	1	no
kmo	kmo	kmo	chr13:42146468-42180182	Con	Treat	OK	3.41756	2.71754	1.25759	0.330665	-1.36559	0.01735	0.141581	no
ttll6	ttll6	ttll6	chr12:27008591-27023476	Con	Treat	OK	1.62071	1.28886	1.25748	0.33053	-1.11453	0.0538	0.278207	no
prmt8b	prmt8b	prmt8b	chr4:11149792-11164263	Con	Treat	OK	9.38224	7.4612	1.25747	0.330525	-1.49407	0.01015	0.10168	no
cyp3c3	cyp3c3	cyp3c3	chr3:40806102-40813924	Con	Treat	OK	0.878416	0.698621	1.25736	0.330394	-0.79483	0.1556	0.479733	no
zgc:56628	zgc:56628	zgc:56628	chr2:22753952-22757287	Con	Treat	OK	2.92926	2.3299	1.25725	0.330268	-1.03184	0.07795	0.336444	no
alox12	alox12	alox12	chr7:25758539-25776753	Con	Treat	OK	12.4731	9.92625	1.25658	0.329499	-2.00575	0.00055	0.0130304	yes
hes2.2	hes2.2	hes2.2	chr8:46905980-46907268	Con	Treat	OK	11.6404	9.26401	1.25652	0.329432	-1.67404	0.0032	0.0471573	yes
grinaa	grinaa	grinaa	chr19:46667376-46711367	Con	Treat	OK	16.8593	13.4229	1.25601	0.328848	-1.86515	0.00135	0.0261598	yes
cldnc	cldnc	cldnc	chr21:25717670-25719514	Con	Treat	OK	4.85375	3.86539	1.25569	0.328486	-1.50707	0.0101	0.101414	no
lrrc3	lrrc3	lrrc3	chr9:42355790-42362957	Con	Treat	OK	8.24333	6.56505	1.25564	0.328421	-1.53239	0.0063	0.073621	no
zgc:173587	zgc:173587	zgc:173587	chr7:73604640-73606079	Con	Treat	OK	151.716	120.834	1.25557	0.328347	-2.259	5e-05	0.00174035	yes
ndrg1a	ndrg1a	ndrg1a	chr19:35372846-35392717	Con	Treat	OK	105.578	84.0957	1.25545	0.328205	-2.27006	5e-05	0.00174035	yes
irx4b	irx4b	irx4b	chr19:28671875-28677746	Con	Treat	OK	10.774	8.59143	1.25404	0.326584	-1.70847	0.00325	0.0475166	yes
si:dkey-7e14.3	si:dkey-7e14.3	si:dkey-7e14.3	chr12:18236207-18240548	Con	Treat	OK	1.60647	1.28111	1.25397	0.3265	-0.690935	0.2288	0.580065	no
kbtbd12	kbtbd12	kbtbd12	chr6:40720293-40724592	Con	Treat	OK	3.681	2.93711	1.25327	0.3257	-1.48992	0.0101	0.101414	no
scpp5	scpp5	scpp5	chr1:43208768-43214402	Con	Treat	OK	31.5019	25.14	1.25306	0.325454	-1.80148	0.00235	0.0380899	yes
or116-2	or116-2	or116-2	chr15:31422741-31423680	Con	Treat	OK	0.93574	0.746915	1.25281	0.325164	-0.483906	0.40765	0.737005	no
wnt2bb	wnt2bb	wnt2bb	chr8:27724410-27749646	Con	Treat	OK	2.35748	1.88285	1.25208	0.324327	-0.995201	0.08505	0.352781	no
mllt3	mllt3	mllt3	chr7:18527287-18629091	Con	Treat	OK	15.552	12.4241	1.25176	0.323959	-1.93562	0.001	0.0206407	yes
fgf23	fgf23	fgf23	chr4:5184686-5186402	Con	Treat	NOTEST	0.422535	0.337782	1.25091	0.322978	0	1	1	no
or106-11	or106-11	or106-11	chr10:36328745-36329693	Con	Treat	OK	1.04802	0.838027	1.25058	0.322598	-0.514447	0.34925	0.695233	no
zgc:153184	zgc:153184	zgc:153184	chr15:3069315-3090585	Con	Treat	OK	7.72257	6.17562	1.25049	0.322497	-1.46952	0.0091	0.0947436	no
sema6d	sema6d	sema6d	chr19:390101-417173	Con	Treat	OK	7.2178	5.77351	1.25016	0.32211	-1.77451	0.00215	0.0360639	yes
prph2l	prph2l	prph2l	chr20:27485047-27491168	Con	Treat	OK	12.0188	9.61457	1.25006	0.321999	-1.75203	0.00265	0.0416021	yes
zgc:73075	zgc:73075	zgc:73075	chr19:10420612-10433651	Con	Treat	OK	221.347	177.117	1.24972	0.321607	-2.28538	5e-05	0.00174035	yes
sv2ba	sv2ba	sv2ba	chr7:15017817-15055568	Con	Treat	OK	52.3632	41.9191	1.24915	0.320946	-2.15893	5e-05	0.00174035	yes
svopl	svopl	svopl	chr4:9768129-9780216	Con	Treat	OK	12.4637	9.97914	1.24898	0.320745	-1.78131	0.0014	0.0269677	yes
slc13a4	slc13a4	slc13a4	chr4:4795461-4823579	Con	Treat	OK	9.04341	7.24121	1.24888	0.320636	-1.73018	0.00315	0.0465261	yes
znf45l	znf45l	znf45l	chr22:1335293-1344227	Con	Treat	OK	4.60145	3.68556	1.24851	0.320205	-1.55513	0.007	0.0796503	no
stk33	stk33	stk33	chr7:28103753-28132677	Con	Treat	OK	1.14625	0.918236	1.24832	0.319985	-0.910985	0.11595	0.414884	no
slc5a9	slc5a9	slc5a9	chr8:15216858-15231225	Con	Treat	OK	1.60178	1.28329	1.24818	0.319829	-1.029	0.0728	0.325693	no
anxa1c	anxa1c	anxa1c	chr5:64320766-64332153	Con	Treat	OK	94.5837	75.7773	1.24818	0.319826	-2.11789	0.0001	0.00319778	yes
cenpe	cenpe	cenpe	chr1:264859-300878	Con	Treat	OK	20.3597	16.3128	1.24808	0.319712	-1.81407	0.0015	0.0284715	yes
egr1	egr1	egr1	chr14:21036474-21038716	Con	Treat	OK	4.46626	3.57881	1.24797	0.319587	-1.31072	0.02335	0.170484	no
slc10a2	slc10a2	slc10a2	chr9:27528760-27533937	Con	Treat	NOTEST	0.366937	0.294113	1.24761	0.319162	0	1	1	no
crybb1l3	crybb1l3	crybb1l3	chr15:28163275-28171527	Con	Treat	OK	6.99823	5.61111	1.24721	0.318704	-1.44795	0.0121	0.113425	no
hic1	hic1	hic1	chr15:25745778-25755002	Con	Treat	OK	8.78703	7.04623	1.24705	0.318524	-1.71844	0.0031	0.0459444	yes
col9a3	col9a3	col9a3	chr23:482720-511987	Con	Treat	OK	155.658	124.942	1.24584	0.317121	-2.23546	0.0002	0.00574469	yes
gtpbp3	gtpbp3	gtpbp3	chr11:6012921-6040503	Con	Treat	OK	1.29347	1.03838	1.24566	0.316912	-0.793339	0.16655	0.496742	no
zgc:174237	zgc:174237	zgc:174237	chr10:8086663-8094672	Con	Treat	OK	0.741811	0.595797	1.24507	0.316231	-0.252077	0.62135	0.858832	no
ppp2r1a	ppp2r1a	ppp2r1a	chr5:57103007-57127872	Con	Treat	OK	139.133	111.801	1.24447	0.315532	-2.20798	5e-05	0.00174035	yes
kitb	kitb	kitb	chr1:18780090-18809441	Con	Treat	OK	8.17546	6.57576	1.24327	0.314142	-1.72593	0.0033	0.0481392	yes
ccl20a.3	ccl20a.3	ccl20a.3	chr2:45338050-45340014	Con	Treat	OK	5.71801	4.59992	1.24307	0.313904	-0.923908	0.1177	0.417513	no
hdhd3	hdhd3	hdhd3	chr6:41021028-41023902	Con	Treat	OK	8.21693	6.61149	1.24283	0.313624	-1.49875	0.00825	0.0882288	no
zgc:172121	zgc:172121	zgc:172121	chr6:29236934-29302326	Con	Treat	OK	2.19768	1.76915	1.24222	0.312925	-0.535954	0.34295	0.689458	no
osr1	osr1	osr1	chr13:32013919-32019993	Con	Treat	OK	17.4475	14.051	1.24173	0.312348	-1.7816	0.00185	0.0327228	yes
ccl34b.1	ccl34b.1	ccl34b.1	chr24:27318196-27320858	Con	Treat	OK	22.8413	18.4043	1.24108	0.311602	-1.40251	0.01525	0.12949	no
rtn4r	rtn4r	rtn4r	chr5:10266190-10445865	Con	Treat	OK	15.1596	12.2187	1.24069	0.311141	-1.80565	0.00225	0.0368835	yes
nr2e3	nr2e3	nr2e3	chr25:22177105-22181105	Con	Treat	OK	15.4648	12.4665	1.24051	0.310932	-1.79272	0.002	0.0345293	yes
mipa	mipa	mipa	chr23:27141683-27146231	Con	Treat	OK	77.8238	62.7371	1.24047	0.310893	-2.14519	0.0002	0.00574469	yes
rgs19	rgs19	rgs19	chr23:8744251-8764707	Con	Treat	OK	16.0982	12.9798	1.24025	0.310631	-1.40548	0.01345	0.120678	no
depdc1a	depdc1a	depdc1a	chr8:16677555-16689861	Con	Treat	OK	10.2144	8.24188	1.23933	0.309559	-1.77661	0.0017	0.0306969	yes
lrit3a	lrit3a	lrit3a	chr14:35988418-36004852	Con	Treat	OK	11.0891	8.95008	1.23899	0.30917	-1.70248	0.00315	0.0465261	yes
slc27a2a	slc27a2a	slc27a2a	chr18:62992-81280	Con	Treat	OK	10.0534	8.1149	1.23888	0.309038	-1.63254	0.00405	0.0543194	no
hamp	hamp	hamp	chr16:50489745-50960048	Con	Treat	OK	1.32612	1.07068	1.23858	0.308684	-0.193991	0.76945	0.923927	no
zgc:113413	zgc:113413,zgc:174689	zgc:113413,zgc:174689	chr7:8000199-8800341	Con	Treat	OK	124.957	100.903	1.23839	0.308463	-1.747	0.0022	0.0365251	yes
pm20d1.1	pm20d1.1	pm20d1.1	chr23:18094585-18104056	Con	Treat	OK	1.07395	0.867219	1.23838	0.308459	-0.701784	0.23045	0.581436	no
tor1l3	tor1l3	tor1l3	chr23:37463430-37472368	Con	Treat	NOTEST	0.194434	0.157018	1.23829	0.308351	0	1	1	no
colec10	colec10	colec10	chr16:9790005-9803920	Con	Treat	OK	3.05005	2.46355	1.23807	0.308094	-1.05635	0.06775	0.313694	no
zgc:172282	zgc:172282	zgc:172282	chr15:13158108-13304487	Con	Treat	OK	9.41862	7.60774	1.23803	0.308048	-1.73027	0.00175	0.031425	yes
nfr	nfr	nfr	chr5:27897780-27903024	Con	Treat	NOTEST	0.296991	0.24	1.23746	0.307385	0	1	1	no
rxrgb	rxrgb	rxrgb	chr20:33972375-34017141	Con	Treat	OK	4.33716	3.50509	1.23739	0.307299	-1.34876	0.0201	0.153958	no
acrc	acrc	acrc	chr14:14361710-14381441	Con	Treat	OK	6.79521	5.49287	1.2371	0.306958	-1.64105	0.00405	0.0543194	no
hoxb6b	hoxb6b	hoxb6b	chr12:27035697-27037120	Con	Treat	OK	10.1113	8.17389	1.23702	0.306874	-1.42077	0.0139	0.123521	no
apoa2	apoa2	apoa2	chr16:24063945-24065236	Con	Treat	OK	1239.24	1002.07	1.23668	0.306472	-2.17168	5e-05	0.00174035	yes
ptgs2b	ptgs2b	ptgs2b	chr20:34218943-34224518	Con	Treat	OK	5.81273	4.70412	1.23567	0.305291	-1.58795	0.0062	0.0729779	no
pafah1b2	pafah1b2	pafah1b2	chr5:37366351-37370855	Con	Treat	OK	14.9469	12.0988	1.2354	0.304982	-1.43254	0.01305	0.118852	no
si:ch211-67f13.7	si:ch211-67f13.7	si:ch211-67f13.7	chr13:35829729-35835603	Con	Treat	OK	1.35159	1.09442	1.23498	0.304491	-0.620195	0.2715	0.625978	no
fam120b	fam120b	fam120b	chr13:5958272-5981551	Con	Treat	OK	6.08122	4.92414	1.23498	0.304489	-1.58666	0.005	0.0631469	no
rad54l	rad54l	rad54l	chr6:3313540-3331241	Con	Treat	OK	6.10274	4.94287	1.23466	0.304108	-1.59261	0.00535	0.0655274	no
znf668	znf668	znf668	chr12:28841471-28845729	Con	Treat	OK	6.52976	5.28994	1.23437	0.303779	-1.60235	0.00505	0.0634083	no
serpinf2b	serpinf2b	serpinf2b	chr15:26608101-26619392	Con	Treat	OK	16.9997	13.7732	1.23426	0.303645	-1.71457	0.0026	0.0411155	yes
rln1	rln1	rln1	chr21:250504-253925	Con	Treat	OK	0.815846	0.661078	1.23411	0.303476	-0.262925	0.63145	0.863505	no
dhh	dhh	dhh	chr23:27814246-27822521	Con	Treat	OK	1.54124	1.24887	1.23411	0.303468	-0.876994	0.1343	0.445648	no
il1fma	il1fma	il1fma	chr11:29718747-29724407	Con	Treat	NOTEST	0.639331	0.518242	1.23365	0.302937	0	1	1	no
zgc:123238	zgc:123238	zgc:123238	chr16:22430122-22445825	Con	Treat	OK	15.4251	12.5045	1.23356	0.302832	-1.58032	0.0066	0.0763706	no
zgc:136858	zgc:136858	zgc:136858	chr25:19929520-19951798	Con	Treat	OK	2.50161	2.02826	1.23338	0.302614	-1.26465	0.02995	0.198896	no
nkx2.4a	nkx2.4a	nkx2.4a	chr17:42106385-42108393	Con	Treat	OK	11.3534	9.20663	1.23318	0.302379	-1.56938	0.0063	0.073621	no
fads2	fads2	fads2	chr25:4007829-4023060	Con	Treat	OK	4.93276	4.00012	1.23315	0.302352	-1.3393	0.02185	0.16294	no
cell	cell	cell	chr21:11292401-11301291	Con	Treat	OK	1.28458	1.04183	1.233	0.302177	-0.788283	0.1742	0.508005	no
cstf1	cstf1	cstf1	chr11:27570905-27580284	Con	Treat	OK	17.5503	14.2339	1.23299	0.302165	-1.75737	0.00245	0.0390766	yes
cd74a	cd74a	cd74a	chr14:2787478-2801243	Con	Treat	OK	1.52281	1.23521	1.23283	0.30198	-0.66387	0.24825	0.60221	no
si:ch73-226l13.2	si:ch73-226l13.2	si:ch73-226l13.2	chr11:29728645-29749160	Con	Treat	NOTEST	0.169519	0.137518	1.2327	0.301827	0	1	1	no
mpg	mpg	mpg	chr3:54777082-54788548	Con	Treat	OK	2.92869	2.3765	1.23235	0.301417	-0.960618	0.0954	0.374646	no
zgc:152986	zgc:152986	zgc:152986	chr13:2317440-2338917	Con	Treat	NOTEST	0.266109	0.215981	1.23209	0.301113	0	1	1	no
anln	anln	anln	chr19:35846034-35863541	Con	Treat	OK	18.3822	14.9205	1.23201	0.301014	-1.99077	0.0007	0.0157234	yes
unga	unga	unga	chr5:66672849-66687381	Con	Treat	OK	13.6789	11.1098	1.23125	0.300119	-1.59284	0.0051	0.0637893	no
wnt11	wnt11	wnt11	chr5:35913451-35919964	Con	Treat	OK	1.79512	1.45809	1.23114	0.300001	-1.0219	0.07755	0.336043	no
slc1a7b	slc1a7b	slc1a7b	chr23:42054149-42201708	Con	Treat	OK	6.14377	4.99205	1.23071	0.299492	-1.48776	0.0092	0.0953261	no
lrit2	lrit2	lrit2	chr13:29339991-29343845	Con	Treat	OK	10.6633	8.66502	1.23061	0.299379	-1.61743	0.0048	0.0615187	no
arrdc3b	arrdc3b	arrdc3b	chr10:43914683-43924650	Con	Treat	OK	105.525	85.781	1.23017	0.298855	-2.08295	0.0003	0.00803072	yes
fam46ab	fam46ab	fam46ab	chr23:40382464-40390140	Con	Treat	OK	14.6766	11.9372	1.22948	0.298053	-1.71686	0.0028	0.0429697	yes
tbx6l	tbx6l	tbx6l	chr5:41680451-41697180	Con	Treat	NOTEST	0.239706	0.194974	1.22943	0.297984	0	1	1	no
gpr183b	gpr183b	gpr183b	chr1:29736045-29764294	Con	Treat	NOTEST	0.301516	0.245256	1.22939	0.297946	0	1	1	no
cdh12a	cdh12a	cdh12a	chr2:29012242-29133359	Con	Treat	OK	9.9126	8.064	1.22924	0.297768	-1.69931	0.00275	0.0426053	yes
crygm2d17	crygm2d17	crygm2d17	chr9:22317640-22318919	Con	Treat	OK	1081.26	879.743	1.22906	0.297559	-2.09708	0.00035	0.00916139	yes
tacc3	tacc3	tacc3	chr13:35754742-35766411	Con	Treat	OK	21.9551	17.8711	1.22853	0.296928	-1.91059	0.0007	0.0157234	yes
slc22a21	slc22a21	slc22a21	chr21:45866696-45880814	Con	Treat	OK	3.63412	2.95878	1.22825	0.296604	-1.17039	0.04225	0.243036	no
slc28a1	slc28a1	slc28a1	chr18:26846707-26867694	Con	Treat	OK	0.803311	0.654031	1.22825	0.2966	-0.664492	0.23855	0.591668	no
tubb2	tubb2	tubb2	chr2:1667470-1677191	Con	Treat	OK	50.6717	41.2578	1.22817	0.296513	-1.9215	0.0006	0.014061	yes
zgc:152830	zgc:152830	zgc:152830	chr8:41195220-41248212	Con	Treat	OK	36.2699	29.5546	1.22722	0.29539	-1.89452	0.001	0.0206407	yes
lctlb	lctlb	lctlb	chr18:19467572-19494377	Con	Treat	OK	9.74651	7.94288	1.22708	0.295224	-1.00677	0.0784	0.337575	no
xpnpep1	xpnpep1	xpnpep1	chr22:27230016-27252767	Con	Treat	OK	25.5209	20.7985	1.22705	0.2952	-1.84207	0.00125	0.0247013	yes
rd3	rd3	rd3	chr20:14073475-14102023	Con	Treat	OK	20.9539	17.0796	1.22684	0.294945	-1.69723	0.0037	0.051932	no
mboat1	mboat1	mboat1	chr16:6455268-6484138	Con	Treat	OK	5.72526	4.66692	1.22677	0.29487	-1.36693	0.0177	0.143356	no
or115-1	or115-1	or115-1	chr21:40179063-40180882	Con	Treat	NOTEST	0.256377	0.209062	1.22632	0.294336	0	1	1	no
si:dkey-102f14.5	si:dkey-102f14.5	si:dkey-102f14.5	chr18:17504792-17517944	Con	Treat	OK	18.6706	15.2304	1.22588	0.293814	-1.59736	0.00535	0.0655274	no
fam151a	fam151a	fam151a	chr2:11285455-11299315	Con	Treat	OK	0.890783	0.726659	1.22586	0.293796	-0.725035	0.21215	0.560852	no
LOC100001804	LOC100001804	LOC100001804	chr7:4833911-4835896	Con	Treat	NOTEST	0.0599345	0.0488981	1.2257	0.293608	0	1	1	no
kcnc4	kcnc4	kcnc4	chr8:24909492-24946169	Con	Treat	OK	4.80987	3.92421	1.22569	0.293596	-1.33665	0.02005	0.153756	no
slc6a3	slc6a3	slc6a3	chr16:361268-376736	Con	Treat	OK	2.70106	2.20382	1.22563	0.293519	-1.05941	0.0671	0.31202	no
dkk2	dkk2	dkk2	chr1:49748889-49794421	Con	Treat	OK	6.55498	5.34856	1.22556	0.293441	-1.3335	0.0197	0.152332	no
abcg1	abcg1	abcg1	chr15:5037577-5083830	Con	Treat	OK	11.1751	9.11888	1.22549	0.293359	-1.74194	0.003	0.044769	yes
egr2b	egr2b	egr2b	chr12:8445994-8448481	Con	Treat	OK	1.66676	1.36012	1.22545	0.293312	-0.938988	0.108	0.39898	no
pcdh2g1	pcdh2g1	pcdh2g1	chr14:1715093-2179368	Con	Treat	OK	1.93923	1.58349	1.22466	0.292376	-0.263669	0.651	0.874489	no
aqp12	aqp12	aqp12	chr22:2858564-2870680	Con	Treat	OK	5.34296	4.36322	1.22455	0.292246	-1.0727	0.0633	0.302252	no
lrrc48	lrrc48	lrrc48	chr3:61890350-61902327	Con	Treat	OK	3.68586	3.01026	1.22443	0.292113	-1.17176	0.0403	0.236749	no
snx10b	snx10b	snx10b	chr16:21227814-21232196	Con	Treat	OK	0.718345	0.586725	1.22433	0.291992	-0.643623	0.2655	0.619516	no
kcna6a	kcna6a	kcna6a	chr25:19849346-19850814	Con	Treat	OK	0.720297	0.588373	1.22422	0.291861	-0.511171	0.38015	0.718476	no
pigc	pigc	pigc	chr20:14914933-14919514	Con	Treat	OK	7.02996	5.74412	1.22385	0.291431	-1.4435	0.0118	0.111906	no
samsn1a	samsn1a	samsn1a	chr15:29631850-29653713	Con	Treat	OK	59.0721	48.2688	1.22382	0.291386	-1.95381	0.0006	0.014061	yes
hoga1	hoga1	hoga1	chr22:34735565-34758031	Con	Treat	OK	4.85839	3.97058	1.2236	0.291129	-1.15203	0.044	0.248695	no
cdk2ap2	cdk2ap2	cdk2ap2	chr1:39291800-39297678	Con	Treat	OK	45.9198	37.5307	1.22353	0.291045	-1.70625	0.00305	0.0453068	yes
slc1a4	slc1a4	slc1a4	chr13:24301538-24316882	Con	Treat	OK	24.9459	20.3933	1.22324	0.290707	-1.77807	0.00215	0.0360639	yes
vsx1	vsx1	vsx1	chr17:21043566-21046237	Con	Treat	OK	149.059	121.867	1.22313	0.290576	-2.00587	0.00045	0.0111708	yes
nck2a	nck2a	nck2a	chr9:6417151-6524026	Con	Treat	OK	7.336	5.99792	1.22309	0.290531	-1.53757	0.00805	0.0870943	no
vax1	vax1	vax1	chr17:21412858-21421628	Con	Treat	OK	7.25547	5.93266	1.22297	0.29039	-1.51101	0.0073	0.0821282	no
smarca1	smarca1	smarca1	chr5:21349516-21384439	Con	Treat	OK	9.83178	8.04012	1.22284	0.290236	-1.67163	0.00355	0.0504815	no
gpat2	gpat2	gpat2	chr8:41001257-41139397	Con	Treat	NOTEST	0.260033	0.212683	1.22263	0.28999	0	1	1	no
si:dkey-193b15.5	si:dkey-193b15.5	si:dkey-193b15.5	chr2:36922940-36931824	Con	Treat	OK	1.49662	1.22434	1.22239	0.289704	-1.0684	0.0651	0.306452	no
zgc:153256	zgc:153256	zgc:153256	chr1:29150758-29235400	Con	Treat	OK	6.82455	5.58312	1.22235	0.289662	-1.4281	0.011	0.107298	no
si:dkey-202l22.3	si:dkey-202l22.3	si:dkey-202l22.3	chr15:12022933-12024068	Con	Treat	OK	1.31962	1.07963	1.22229	0.289586	-0.588538	0.29795	0.650788	no
pomk	pomk	pomk	chr13:9216874-9223446	Con	Treat	OK	5.703	4.66584	1.22229	0.289584	-1.33502	0.0187	0.147678	no
spice1	spice1	spice1	chr24:21185623-21199022	Con	Treat	OK	4.77958	3.91205	1.22176	0.288959	-1.49895	0.00815	0.0876648	no
cyp39a1	cyp39a1	cyp39a1	chr20:39287974-39316663	Con	Treat	OK	1.32941	1.08829	1.22156	0.288723	-0.876975	0.1301	0.439404	no
mcoln2	mcoln2	mcoln2	chr22:24596311-24612639	Con	Treat	NOTEST	0.638775	0.522927	1.22154	0.288698	0	1	1	no
cfhl3	cfhl3	cfhl3	chr22:23741761-23754554	Con	Treat	NOTEST	0.181277	0.148435	1.22126	0.288365	0	1	1	no
foxg1c	foxg1c	foxg1c	chr18:40910375-40911515	Con	Treat	OK	0.948066	0.776596	1.2208	0.287823	-0.496377	0.39005	0.7254	no
dpep1	dpep1	dpep1	chr7:56314146-56335995	Con	Treat	OK	0.767227	0.628499	1.22073	0.287743	-0.559046	0.32345	0.673513	no
crygm2d15	crygm2d15	crygm2d15	chr9:22305731-22306561	Con	Treat	OK	714.97	585.876	1.22034	0.287287	-1.99757	0.0006	0.014061	yes
casp8l1	casp8l1	casp8l1	chr6:12862944-12867126	Con	Treat	OK	2.54109	2.08265	1.22012	0.287027	-0.75427	0.19195	0.533523	no
bhlhe23	bhlhe23	bhlhe23	chr23:17729446-17731005	Con	Treat	OK	40.0264	32.8349	1.21902	0.285722	-1.80545	0.0016	0.0297179	yes
cecr5	cecr5	cecr5	chr25:3414092-3423587	Con	Treat	OK	1.6732	1.37265	1.21896	0.285646	-1.06403	0.065	0.306425	no
pcdh1g18	pcdh1g18	pcdh1g18	chr10:21693446-21862679	Con	Treat	OK	5.78185	4.74626	1.21819	0.28474	-0.261382	0.6383	0.867095	no
pth2r	pth2r	pth2r	chr9:29311296-29510895	Con	Treat	OK	1.54618	1.26933	1.21811	0.284641	-0.96199	0.09445	0.372832	no
sult1st4	sult1st4	sult1st4	chr8:53292437-53301026	Con	Treat	OK	2.26375	1.85845	1.21808	0.284615	-0.794556	0.162	0.489241	no
lepa	lepa	lepa	chr18:10721053-10721647	Con	Treat	NOTEST	0.493128	0.404851	1.21805	0.284571	0	1	1	no
sult3st2	sult3st2	sult3st2	chr22:15310368-15315782	Con	Treat	OK	1.09214	0.896634	1.21804	0.284567	-0.566576	0.3288	0.678343	no
ubl7a	ubl7a	ubl7a	chr25:31332690-31352894	Con	Treat	OK	16.6274	13.6569	1.21751	0.283933	-1.61014	0.00475	0.0611798	no
vdac1	vdac1	vdac1	chr21:45149736-45169247	Con	Treat	OK	209.95	172.468	1.21733	0.283717	-1.97919	0.0007	0.0157234	yes
scn12aa	scn12aa	scn12aa	chr2:52295270-52427287	Con	Treat	OK	1.94224	1.596	1.21694	0.283261	-1.46058	0.01125	0.108999	no
ptgs2a	ptgs2a	ptgs2a	chr2:21258434-21265802	Con	Treat	OK	17.0975	14.0512	1.2168	0.283092	-1.67379	0.00435	0.057162	no
wt1a	wt1a	wt1a	chr25:15081824-15117649	Con	Treat	OK	1.90402	1.56486	1.21674	0.283015	-0.896519	0.1208	0.423252	no
zgc:112285	zgc:112285	zgc:112285	chr12:34950601-34953294	Con	Treat	OK	23.587	19.3925	1.21629	0.282493	-1.71639	0.003	0.044769	yes
zgc:77748	zgc:77748	zgc:77748	chr3:13319591-13323086	Con	Treat	OK	3.86102	3.17546	1.21589	0.282016	-1.11206	0.0554	0.282283	no
lect1	lect1	lect1	chr9:54185532-54204653	Con	Treat	OK	122.766	100.987	1.21566	0.281741	-1.93907	0.0009	0.0190926	yes
arhgap11a	arhgap11a	arhgap11a	chr17:92793-114123	Con	Treat	OK	12.0916	9.94862	1.2154	0.281437	-1.68846	0.0038	0.0526525	no
zk13a21.14	zk13a21.14	zk13a21.14	chr11:25358419-25380967	Con	Treat	OK	2.52363	2.0771	1.21498	0.28093	-0.523917	0.36085	0.703392	no
zgc:103625	zgc:103625	zgc:103625	chr3:49034341-49082872	Con	Treat	OK	12.75	10.4959	1.21476	0.280671	-0.556107	0.32875	0.678343	no
alg9	alg9	alg9	chr5:57073597-57092966	Con	Treat	OK	31.7275	26.1187	1.21474	0.280651	-1.82769	0.00105	0.021468	yes
zgc:194621	zgc:194621	zgc:194621	chr24:26250234-26254466	Con	Treat	OK	8.02128	6.60424	1.21457	0.28044	-1.09198	0.0608	0.29642	no
jazf1a	jazf1a	jazf1a	chr19:19939563-19971760	Con	Treat	OK	18.6309	15.3444	1.21418	0.279985	-1.38619	0.0175	0.142179	no
oprm1	oprm1	oprm1	chr13:23713268-23752527	Con	Treat	OK	6.01648	4.95526	1.21416	0.279959	-1.23663	0.03345	0.212363	no
bmpr1ba	bmpr1ba	bmpr1ba	chr5:6996908-7206866	Con	Treat	OK	11.0693	9.11879	1.2139	0.27965	-1.55088	0.00785	0.0855005	no
arl3l2	arl3l2	arl3l2	chr14:891504-898801	Con	Treat	OK	19.4022	15.9834	1.2139	0.279646	-1.46947	0.01035	0.103048	no
si:dkey-14d8.7	si:dkey-14d8.7	si:dkey-14d8.7	chr4:5528530-5531272	Con	Treat	OK	1.0052	0.828284	1.21359	0.279285	-0.307165	0.62955	0.862793	no
fermt3b	fermt3b	fermt3b	chr14:46982891-47010338	Con	Treat	OK	0.882682	0.727374	1.21352	0.279196	-0.704182	0.20855	0.555976	no
gna11a	gna11a	gna11a	chr22:21827134-21872225	Con	Treat	OK	14.8506	12.2392	1.21336	0.279012	-1.43742	0.01225	0.114501	no
zgc:136870	zgc:136870	zgc:136870	chr2:39618431-39710190	Con	Treat	OK	0.994338	0.819502	1.21334	0.278989	-0.27938	0.63515	0.865624	no
eif4ebp3	eif4ebp3	eif4ebp3	chr21:26364636-26369550	Con	Treat	OK	20.956	17.2715	1.21333	0.27897	-1.50349	0.00905	0.0943744	no
mus81	mus81	mus81	chr7:19598956-19628295	Con	Treat	OK	9.10608	7.50841	1.21278	0.278323	-1.43529	0.0115	0.110432	no
oraov1	oraov1	oraov1	chr7:54381515-54385849	Con	Treat	OK	18.467	15.2283	1.21268	0.278195	-1.44193	0.01185	0.112135	no
pms1	pms1	pms1	chr9:41164435-41222651	Con	Treat	OK	4.45407	3.67373	1.21241	0.277879	-1.4452	0.01145	0.110197	no
zgc:173948	zgc:173948	zgc:173948	chr1:28374214-28376003	Con	Treat	OK	3.07597	2.53732	1.21229	0.277736	-0.802987	0.1575	0.482953	no
rdh14a	rdh14a	rdh14a	chr13:32323851-32326392	Con	Treat	OK	13.629	11.2428	1.21224	0.277678	-1.48235	0.00915	0.0951116	no
pla2g12b	pla2g12b	pla2g12b	chr13:4543153-4554500	Con	Treat	OK	29.0797	23.9888	1.21222	0.277651	-1.71233	0.00345	0.0497129	yes
kng1	kng1	kng1	chr22:36898337-36915609	Con	Treat	OK	11.7683	9.7103	1.21194	0.277318	-1.45326	0.00985	0.100379	no
polr2d	polr2d	polr2d	chr2:1254083-1259309	Con	Treat	OK	104.167	85.9577	1.21184	0.2772	-1.71745	0.0023	0.0374666	yes
wbp4	wbp4	wbp4	chr6:60025409-60027775	Con	Treat	OK	12.1098	9.99499	1.21159	0.276898	-0.843261	0.1439	0.461753	no
zgc:136971	zgc:136971	zgc:136971	chr8:26413537-26430685	Con	Treat	OK	5.63973	4.65535	1.21145	0.276736	-1.4783	0.00855	0.090616	no
si:dkey-189g17.2	si:dkey-189g17.2	si:dkey-189g17.2	chr9:22846453-22861532	Con	Treat	NOTEST	0.166925	0.137794	1.21141	0.276687	0	1	1	no
kif20a	kif20a	kif20a	chr21:34814932-34892129	Con	Treat	OK	22.4582	18.5525	1.21052	0.275629	-1.45944	0.01045	0.103725	no
zgc:113858	zgc:113858	zgc:113858	chr5:38487210-38495470	Con	Treat	OK	11.3636	9.38843	1.21038	0.275464	-0.665728	0.2373	0.590906	no
hnf1ba	hnf1ba	hnf1ba	chr15:16061126-16076941	Con	Treat	OK	1.95361	1.61423	1.21024	0.275296	-1.25504	0.0281	0.191207	no
tmtops3a	tmtops3a	tmtops3a	chr14:31425829-31439555	Con	Treat	NOTEST	0.346273	0.286248	1.2097	0.274644	0	1	1	no
her4.3	her4.3	her4.3	chr23:21532711-21534589	Con	Treat	OK	1.72455	1.42563	1.20968	0.27462	-0.828967	0.1508	0.472393	no
tmx3	tmx3	tmx3	chr2:27662771-27673500	Con	Treat	OK	57.688	47.6938	1.20955	0.27447	-1.78954	0.0018	0.0320568	yes
vps33a	vps33a	vps33a	chr5:68849452-68866495	Con	Treat	OK	17.5528	14.5122	1.20952	0.274435	-1.6719	0.0035	0.0500446	no
zgc:123278	zgc:123278	zgc:123278	chr25:25286469-25288962	Con	Treat	NOTEST	0.212868	0.175994	1.20952	0.274433	0	1	1	no
LOC799537	LOC799537	LOC799537	chr13:8717881-8952284	Con	Treat	NOTEST	0.0328296	0.027144	1.20946	0.274364	0	1	1	no
pik3ip1	pik3ip1	pik3ip1	chr5:20362773-20375704	Con	Treat	OK	27.913	23.0798	1.20941	0.274306	-1.72475	0.00195	0.0339823	yes
zgc:112210	zgc:112210	zgc:112210	chr13:22709382-22713095	Con	Treat	OK	2.98442	2.46775	1.20937	0.274254	-0.7999	0.172	0.505793	no
vps11	vps11	vps11	chr10:29864688-29882178	Con	Treat	OK	17.9445	14.8392	1.20926	0.274128	-1.73276	0.00195	0.0339823	yes
lhcgr	lhcgr	lhcgr	chr13:47283647-47329022	Con	Treat	NOTEST	0.274537	0.227203	1.20833	0.273019	0	1	1	no
epyc	epyc	epyc	chr4:16331771-16341392	Con	Treat	OK	90.4618	74.8665	1.20831	0.272988	-1.87661	0.0013	0.0253422	yes
xk	xk	xk	chr11:29571214-29586524	Con	Treat	OK	12.849	10.6344	1.20825	0.272917	-1.45507	0.01065	0.105388	no
crb2b	crb2b	crb2b	chr8:2767881-2848408	Con	Treat	OK	6.72642	5.56733	1.20819	0.272853	-1.63799	0.0049	0.0621864	no
cry4	cry4	cry4	chr22:803081-814671	Con	Treat	OK	17.283	14.3063	1.20807	0.272703	-1.54544	0.0069	0.078858	no
syt5b	syt5b	syt5b	chr24:7657260-7670024	Con	Treat	OK	167.88	138.973	1.208	0.272626	-1.90334	0.00055	0.0130304	yes
si:ch211-255a21.1	si:ch211-255a21.1	si:ch211-255a21.1	chr5:13049390-13060851	Con	Treat	OK	22.3671	18.517	1.20792	0.272528	-1.75536	0.00165	0.0302143	yes
msi1	msi1	msi1	chr8:39573128-39613411	Con	Treat	OK	52.3242	43.3183	1.2079	0.272502	-1.8237	0.0016	0.0297179	yes
odam	odam	odam	chr1:43257033-43262215	Con	Treat	OK	9.36571	7.75407	1.20784	0.272435	-1.07259	0.0636	0.302905	no
isl1	isl1	isl1	chr5:40128459-40133874	Con	Treat	OK	78.7897	65.2422	1.20765	0.272202	-1.86268	0.0007	0.0157234	yes
cdh17	cdh17	cdh17	chr16:26900739-26929355	Con	Treat	OK	7.87447	6.52208	1.20736	0.271851	-1.52716	0.00755	0.0835649	no
tcn2	tcn2	tcn2	chr5:26195348-26205948	Con	Treat	OK	13.3517	11.0597	1.20724	0.271711	-1.51605	0.00815	0.0876648	no
fam222ba	fam222ba	fam222ba	chr5:41563925-41580052	Con	Treat	OK	15.6413	12.9567	1.2072	0.271662	-1.5389	0.00825	0.0882288	no
dsc2l	dsc2l	dsc2l	chr20:7273976-7303957	Con	Treat	OK	21.1208	17.4981	1.20703	0.271466	-1.7534	0.00165	0.0302143	yes
bhlha15	bhlha15	bhlha15	chr12:17632984-17635031	Con	Treat	OK	0.808255	0.669856	1.20661	0.27096	-0.406587	0.46325	0.775848	no
pmelb	pmelb	pmelb	chr23:35573742-35591533	Con	Treat	OK	46.5131	38.5491	1.20659	0.27094	-1.79535	0.00215	0.0360639	yes
lrrc30a	lrrc30a	lrrc30a	chr24:41778184-41779303	Con	Treat	OK	1.34426	1.11414	1.20654	0.270882	-0.55551	0.3394	0.68677	no
or122-2	or122-2	or122-2	chr15:5308265-5309668	Con	Treat	NOTEST	0.0758417	0.0628716	1.2063	0.270583	0	1	1	no
zmp:0000000758	zmp:0000000758	zmp:0000000758	chr14:47170062-47185973	Con	Treat	OK	1.93462	1.60378	1.20629	0.270574	-0.951112	0.10325	0.390587	no
zgc:153372	zgc:153372	zgc:153372	chr15:29795500-29876686	Con	Treat	OK	3.65546	3.03047	1.20624	0.270511	-1.02546	0.07585	0.332465	no
hmp19	hmp19	hmp19	chr21:41396197-41445321	Con	Treat	OK	137.668	114.132	1.20622	0.27049	-1.86991	0.0011	0.0223495	yes
ppm1db	ppm1db	ppm1db	chr5:56244673-56254530	Con	Treat	OK	14.1275	11.7124	1.2062	0.270469	-1.51405	0.00835	0.0890781	no
prkacba	prkacba	prkacba	chr11:8119937-8141055	Con	Treat	OK	0.780658	0.647224	1.20616	0.270426	-0.647644	0.26345	0.616523	no
mastl	mastl	mastl	chr24:5863804-5878918	Con	Treat	OK	11.1419	9.24021	1.20581	0.269998	-1.61383	0.0062	0.0729779	no
zgc:123275	zgc:123275	zgc:123275	chr10:3519951-3532694	Con	Treat	NOTEST	0.239944	0.199003	1.20573	0.269908	0	1	1	no
lenep	lenep	lenep	chr16:22863834-22866056	Con	Treat	OK	5.23557	4.34338	1.20541	0.269528	-0.834644	0.15095	0.472393	no
si:dkey-151g22.1	si:dkey-151g22.1	si:dkey-151g22.1	chr4:36273854-36298801	Con	Treat	NOTEST	0.295557	0.245215	1.2053	0.269389	0	1	1	no
kctd12b	kctd12b	kctd12b	chr14:11803520-11805920	Con	Treat	OK	4.91104	4.07459	1.20528	0.269374	-1.35347	0.01855	0.14712	no
pomgnt2	pomgnt2	pomgnt2	chr16:8225785-8248123	Con	Treat	OK	17.5224	14.5427	1.20489	0.268905	-1.59038	0.00535	0.0655274	no
six3a	six3a	six3a	chr13:10125533-10128908	Con	Treat	OK	36.5197	30.31	1.20487	0.268881	-1.72173	0.003	0.044769	yes
zgc:66024	zgc:66024	zgc:66024	chr15:35081701-35086098	Con	Treat	NOTEST	0.244882	0.203261	1.20477	0.268753	0	1	1	no
pdzd3b	pdzd3b	pdzd3b	chr5:30080650-30097459	Con	Treat	NOTEST	0.350274	0.290789	1.20456	0.268511	0	1	1	no
slc17a7a	slc17a7a	slc17a7a	chr3:16462773-16504272	Con	Treat	OK	37.226	30.9072	1.20444	0.268368	-1.71252	0.00275	0.0426053	yes
si:dkeyp-117h8.4	si:dkeyp-117h8.4	si:dkeyp-117h8.4	chr20:25740379-25746060	Con	Treat	OK	9.30518	7.72755	1.20416	0.268023	-1.4515	0.0109	0.106562	no
hmmr	hmmr	hmmr	chr14:28239236-28257013	Con	Treat	OK	20.5493	17.0674	1.20401	0.267846	-1.71925	0.0028	0.0429697	yes
cep55l	cep55l	cep55l	chr12:5067744-5078431	Con	Treat	OK	9.84892	8.18024	1.20399	0.267822	-1.437	0.0131	0.118852	no
nusap1	nusap1	nusap1	chr13:33115752-33126231	Con	Treat	OK	75.0127	62.3248	1.20358	0.267329	-1.59408	0.00515	0.0641059	no
arntl2	arntl2	arntl2	chr18:15602477-15641762	Con	Treat	OK	17.1356	14.2375	1.20355	0.267301	-1.63046	0.0046	0.0596621	no
or109-1	or109-1	or109-1	chr10:36299983-36300973	Con	Treat	NOTEST	0.263281	0.218825	1.20316	0.266826	0	1	1	no
ttk	ttk	ttk	chr16:5210924-5243498	Con	Treat	OK	17.2804	14.3635	1.20308	0.266729	-1.67269	0.0042	0.0558123	no
adora1	adora1	adora1	chr8:24101258-24113932	Con	Treat	OK	10.4978	8.72652	1.20298	0.266609	-1.28444	0.02525	0.178552	no
stxbp1b	stxbp1b	stxbp1b	chr5:28373110-28399746	Con	Treat	OK	60.4109	50.2212	1.2029	0.266512	-1.8041	0.0017	0.0306969	yes
bbs2	bbs2	bbs2	chr18:17527519-17542417	Con	Treat	OK	25.6741	21.3475	1.20267	0.266247	-1.70034	0.003	0.044769	yes
or129-1	or129-1	or129-1	chr15:14843607-14844555	Con	Treat	NOTEST	0.368697	0.306586	1.20259	0.266144	0	1	1	no
zgc:163061	zgc:163061	zgc:163061	chr7:73624527-73625294	Con	Treat	OK	125.572	104.423	1.20253	0.266075	-1.71284	0.0024	0.0385157	yes
b3glctb	b3glctb	b3glctb	chr10:33682483-33766367	Con	Treat	OK	1.29654	1.0782	1.2025	0.266042	-0.717187	0.21455	0.563639	no
col9a1a	col9a1a	col9a1a	chr11:11291868-11317662	Con	Treat	OK	159.344	132.528	1.20234	0.265847	-1.86014	0.0017	0.0306969	yes
mst1	mst1	mst1	chr6:53393745-53426394	Con	Treat	OK	4.48325	3.72906	1.20225	0.265733	-1.33478	0.01925	0.150647	no
pcdh1gc5	pcdh1gc5	pcdh1gc5	chr10:21693446-21862679	Con	Treat	OK	42.1196	35.0375	1.20213	0.265592	-0.651256	0.26195	0.61499	no
spi1a	spi1a	spi1a	chr25:35048602-35067305	Con	Treat	OK	1.98802	1.65379	1.2021	0.265556	-0.947333	0.1073	0.397824	no
nr3c2	nr3c2	nr3c2	chr1:36203196-36356009	Con	Treat	OK	13.0717	10.876	1.20188	0.265299	-1.6327	0.004	0.0539834	no
cox6a2	cox6a2	cox6a2	chr3:30909092-30911261	Con	Treat	OK	4.08268	3.39695	1.20187	0.265277	-0.573109	0.3232	0.673513	no
ttyh2l	ttyh2l	ttyh2l	chr3:51309031-51403049	Con	Treat	OK	15.9691	13.2898	1.20161	0.264964	-1.61749	0.00495	0.0625763	no
zgc:101679	zgc:101679	zgc:101679	chr1:44640833-44649998	Con	Treat	OK	17.5512	14.6093	1.20137	0.264683	-1.41648	0.01435	0.125968	no
taar14i	taar14i	taar14i	chr20:46351335-46352296	Con	Treat	NOTEST	0.0581327	0.0483899	1.20134	0.264644	0	1	1	no
serpinb1l4	serpinb1l4	serpinb1l4	chr16:51428479-51434932	Con	Treat	OK	3.22314	2.68304	1.2013	0.264598	-0.964832	0.0958	0.375308	no
f2rl1.1	f2rl1.1	f2rl1.1	chr21:7329354-7334744	Con	Treat	OK	4.79629	3.99268	1.20127	0.264561	-1.13399	0.04895	0.264469	no
tor4aa	tor4aa	tor4aa	chr10:3030375-3038993	Con	Treat	OK	0.922962	0.768325	1.20127	0.264555	-0.582339	0.299	0.651546	no
hist2h3c	hist2h3c	hist2h3c	chr25:34546697-34547197	Con	Treat	OK	743.91	619.335	1.20114	0.264408	-1.83237	0.00125	0.0247013	yes
zfpm1	zfpm1	zfpm1	chr18:17282119-17410236	Con	Treat	OK	2.85996	2.38179	1.20076	0.263949	-1.3914	0.0145	0.1266	no
crygm2f	crygm2f	crygm2f	chr9:22533725-22534631	Con	Treat	OK	21.7513	18.1166	1.20063	0.263789	-1.27291	0.02535	0.178578	no
grm8b	grm8b	grm8b	chr25:26479990-26793613	Con	Treat	OK	9.58995	7.98865	1.20045	0.263572	-1.47938	0.0096	0.0984493	no
six3b	six3b	six3b	chr12:25509389-25511981	Con	Treat	OK	35.6146	29.6688	1.20041	0.263522	-1.66229	0.0037	0.051932	no
aspdh	aspdh	aspdh	chr3:16597519-16611123	Con	Treat	OK	0.967958	0.806579	1.20008	0.263129	-0.417558	0.44705	0.764294	no
isl2b	isl2b	isl2b	chr7:29721738-29725744	Con	Treat	OK	35.0807	29.2348	1.19996	0.262991	-1.64813	0.00355	0.0504815	no
c8a	c8a	c8a	chr2:2374699-2387109	Con	Treat	OK	5.626	4.68862	1.19993	0.262946	-1.31839	0.0219	0.163125	no
dhrs3a	dhrs3a	dhrs3a	chr23:21737190-21748128	Con	Treat	OK	14.6905	12.2484	1.19938	0.26229	-1.42954	0.0125	0.116052	no
zgc:153935	zgc:153935	zgc:153935	chr25:27271729-27292088	Con	Treat	OK	18.2549	15.2205	1.19936	0.262268	-1.58281	0.00695	0.0792899	no
ccnb2	ccnb2	ccnb2	chr7:30355347-30359966	Con	Treat	OK	9.26056	7.72132	1.19935	0.262252	-1.40442	0.01365	0.122051	no
zgc:162611	zgc:162611	zgc:162611	chr25:34592207-34596677	Con	Treat	OK	4.10271	3.42081	1.19934	0.262239	-1.16916	0.04325	0.24617	no
klhl38a	klhl38a	klhl38a	chr19:33496945-33500126	Con	Treat	OK	0.911926	0.760462	1.19917	0.262041	-0.573482	0.32615	0.675443	no
syt9b	syt9b	syt9b	chr25:15745318-15809503	Con	Treat	OK	17.3007	14.4317	1.1988	0.261589	-1.56288	0.00855	0.090616	no
spc24	spc24	spc24	chr3:19206174-19214236	Con	Treat	OK	22.3035	18.6071	1.19866	0.261417	-1.42793	0.0131	0.118852	no
zgc:158263	zgc:158263	zgc:158263	chr23:26806688-26824512	Con	Treat	OK	16.4111	13.6924	1.19856	0.261297	-1.57481	0.0063	0.073621	no
card9	card9	card9	chr5:50510214-50519432	Con	Treat	OK	1.6486	1.37559	1.19847	0.261191	-0.810698	0.1612	0.488074	no
crhb	crhb	crhb	chr24:24702508-24703946	Con	Treat	OK	11.6856	9.75271	1.19819	0.260857	-1.33297	0.01945	0.151481	no
cyp8b3	cyp8b3	cyp8b3	chr2:3636921-3638836	Con	Treat	NOTEST	0.477659	0.398674	1.19812	0.260772	0	1	1	no
cep290	cep290	cep290	chr25:17829056-17906098	Con	Treat	OK	19.2087	16.0326	1.1981	0.260751	-1.64151	0.0046	0.0596621	no
mtmr1a	mtmr1a	mtmr1a	chr7:25587217-25605709	Con	Treat	OK	38.3429	32.0048	1.19804	0.260671	-1.70937	0.0027	0.0421323	yes
necab2	necab2	necab2	chr18:21419745-21601945	Con	Treat	OK	79.6154	66.4848	1.1975	0.260023	-1.67473	0.00345	0.0497129	yes
plg	plg	plg	chr20:42791377-42805709	Con	Treat	OK	12.7467	10.6469	1.19722	0.25969	-1.56861	0.00675	0.0776908	no
lipca	lipca	lipca	chr7:30121554-30135329	Con	Treat	OK	1.13638	0.949405	1.19694	0.25935	-0.618905	0.28105	0.634918	no
ppp1r27b	ppp1r27b	ppp1r27b	chr6:21726493-21727741	Con	Treat	OK	1.06852	0.89274	1.1969	0.259302	-0.415446	0.46415	0.776554	no
kdm4c	kdm4c	kdm4c	chr1:21244275-21278976	Con	Treat	OK	13.5228	11.2992	1.19679	0.259173	-1.6658	0.0037	0.051932	no
ctssa	ctssa	ctssa	chr19:310340-317318	Con	Treat	OK	0.865772	0.723451	1.19673	0.259092	-0.533169	0.35205	0.697279	no
six4b	six4b	six4b	chr20:20585153-20592593	Con	Treat	OK	7.4442	6.22074	1.19667	0.259031	-1.3532	0.0166	0.137011	no
si:dkey-91m11.5	si:dkey-91m11.5	si:dkey-91m11.5	chr8:30491937-30584289	Con	Treat	OK	9.76025	8.15642	1.19663	0.258982	-1.54928	0.0067	0.077321	no
stambpb	stambpb	stambpb	chr8:52544607-52561366	Con	Treat	OK	10.4926	8.77013	1.1964	0.258702	-1.39347	0.01425	0.125429	no
crip2	crip2	crip2	chr17:37497939-37527048	Con	Treat	OK	40.8051	34.1112	1.19624	0.258504	-1.68395	0.00405	0.0543194	no
hoxb8b	hoxb8b	hoxb8b	chr12:27026248-27028759	Con	Treat	OK	3.7722	3.15369	1.19612	0.258365	-0.840331	0.14535	0.464569	no
otx5	otx5	otx5	chr15:47316364-47321752	Con	Treat	OK	30.9185	25.8516	1.196	0.258217	-1.60427	0.00455	0.0593099	no
strada	strada	strada	chr3:31765314-31785676	Con	Treat	OK	15.964	13.3479	1.19599	0.258209	-1.53233	0.00755	0.0835649	no
slc12a10.3	slc12a10.3	slc12a10.3	chr7:4246836-4282174	Con	Treat	NOTEST	0.361735	0.30248	1.1959	0.258093	0	1	1	no
smc2	smc2	smc2	chr1:18845361-18868861	Con	Treat	OK	46.084	38.5351	1.1959	0.258093	-1.77281	0.0017	0.0306969	yes
mmrn2a	mmrn2a	mmrn2a	chr13:22425340-22515684	Con	Treat	OK	24.8565	20.7882	1.1957	0.257858	-1.09686	0.0544	0.279935	no
a2ml	a2ml	a2ml	chr15:21178232-21196748	Con	Treat	OK	18.0235	15.0756	1.19554	0.257664	-1.68458	0.00385	0.0530622	no
dscr3	dscr3	dscr3	chr10:76875-81705	Con	Treat	OK	21.7957	18.2313	1.19551	0.257626	-1.44315	0.01115	0.108516	no
zgc:153913	zgc:153913	zgc:153913	chr2:50629-53989	Con	Treat	OK	4.56618	3.81963	1.19545	0.257555	-1.27034	0.0273	0.188329	no
zgc:110410	zgc:110410	zgc:110410	chr16:25684397-25691857	Con	Treat	NOTEST	0.578831	0.484209	1.19542	0.257512	0	1	1	no
cdc42ep2	cdc42ep2	cdc42ep2	chr5:37120623-37130036	Con	Treat	OK	14.3949	12.0421	1.19538	0.257471	-1.36981	0.01735	0.141581	no
zgc:114081	zgc:114081	zgc:114081	chr23:16881441-16885384	Con	Treat	OK	0.747589	0.625435	1.19531	0.257385	-0.470039	0.4269	0.749593	no
prox1a	prox1a	prox1a	chr17:32870080-32910739	Con	Treat	OK	66.8424	55.9364	1.19497	0.256976	-1.76342	0.00215	0.0360639	yes
p4ha1b	p4ha1b	p4ha1b	chr17:20127566-20147291	Con	Treat	OK	32.1794	26.9291	1.19497	0.256971	-1.65882	0.00355	0.0504815	no
zgc:153119	zgc:153119	zgc:153119	chr18:35433092-35438750	Con	Treat	OK	3.05237	2.55569	1.19434	0.256217	-0.881528	0.1188	0.41896	no
lrtomt	lrtomt	lrtomt	chr15:44029800-44039387	Con	Treat	OK	2.14318	1.79492	1.19403	0.255833	-0.636666	0.26555	0.619521	no
lctla	lctla	lctla	chr7:33955924-33964941	Con	Treat	OK	24.8723	20.8308	1.19402	0.255822	-1.60895	0.0051	0.0637893	no
ndufb3	ndufb3	ndufb3	chr9:708255-715608	Con	Treat	OK	80.1368	67.1183	1.19396	0.255759	-1.37354	0.0182	0.145768	no
fam213ab	fam213ab	fam213ab	chr12:47907977-47911909	Con	Treat	OK	2.11216	1.76942	1.1937	0.255443	-0.590361	0.30015	0.652408	no
sumf1	sumf1	sumf1	chr6:39916316-39922569	Con	Treat	OK	10.0828	8.44808	1.1935	0.255201	-1.3004	0.0222	0.164599	no
znf750	znf750	znf750	chr3:44109467-44113096	Con	Treat	OK	2.51205	2.10503	1.19336	0.255024	-1.03718	0.0699	0.319105	no
gpr55a	gpr55a	gpr55a	chr15:40204168-40218211	Con	Treat	OK	0.663936	0.556479	1.1931	0.254717	-0.445907	0.45	0.766713	no
zgc:112492	zgc:112492	zgc:112492	chr3:57647842-57667389	Con	Treat	NOTEST	0.540117	0.452705	1.19309	0.254701	0	1	1	no
ercc6l	ercc6l	ercc6l	chr5:23409859-23422453	Con	Treat	OK	11.9688	10.0324	1.19301	0.254612	-1.58235	0.00515	0.0641059	no
hoxb5b	hoxb5b	hoxb5b	chr12:27038298-27040375	Con	Treat	OK	36.938	30.9746	1.19253	0.25402	-1.60174	0.0043	0.0567924	no
gem	gem	gem	chr16:26892980-26895886	Con	Treat	OK	16.9223	14.191	1.19247	0.253949	-1.40798	0.01465	0.127225	no
wu:fc66h01	wu:fc66h01	wu:fc66h01	chr5:199185-248562	Con	Treat	OK	6.13274	5.14303	1.19244	0.253913	-1.17438	0.04035	0.236935	no
bfsp2	bfsp2	bfsp2	chr2:32777912-32785666	Con	Treat	OK	134.035	112.417	1.1923	0.25375	-1.75057	0.002	0.0345293	yes
hoxc5a	hoxc5a	hoxc5a	chr23:35988493-36178216	Con	Treat	OK	26.332	22.0912	1.19197	0.253345	-0.701343	0.22585	0.576583	no
saa	saa	saa	chr7:12697786-12703714	Con	Treat	NOTEST	0.265059	0.2224	1.19181	0.253157	0	1	1	no
aspscr1	aspscr1	aspscr1	chr11:44176017-44186244	Con	Treat	OK	9.04185	7.58682	1.19178	0.253123	-1.07608	0.06105	0.296747	no
slain1a	slain1a	slain1a	chr9:17341032-17378744	Con	Treat	OK	6.32457	5.30708	1.19172	0.253049	-1.33167	0.02015	0.154159	no
ggctb	ggctb	ggctb	chr16:53568810-54259816	Con	Treat	OK	70.2325	58.9394	1.19161	0.252906	-0.734104	0.1995	0.544229	no
tfr2	tfr2	tfr2	chr23:45228643-45249642	Con	Treat	OK	0.769797	0.646059	1.19153	0.252812	-0.51165	0.363	0.704764	no
mapkapk2b	mapkapk2b	mapkapk2b	chr8:37432945-37445411	Con	Treat	OK	10.3048	8.64883	1.19147	0.25274	-1.32223	0.0213	0.160312	no
zgc:109982	zgc:109982	zgc:109982	chr6:23977144-23987472	Con	Treat	OK	5.99561	5.03268	1.19134	0.25258	-1.06977	0.06135	0.29776	no
zgc:114045	zgc:114045	zgc:114045	chr7:19858000-19890111	Con	Treat	OK	7.51547	6.30892	1.19125	0.25247	-1.27733	0.02485	0.176782	no
trim55b	trim55b	trim55b	chr24:24686552-24701429	Con	Treat	OK	3.06977	2.57778	1.19086	0.252001	-0.962942	0.0958	0.375308	no
rnd2	rnd2	rnd2	chr3:19701196-19750014	Con	Treat	OK	5.25758	4.41537	1.19075	0.251865	-0.936633	0.10365	0.391302	no
vtnb	vtnb	vtnb	chr21:39022451-39035957	Con	Treat	OK	17.8604	14.9996	1.19073	0.25184	-1.44016	0.01265	0.116727	no
si:ch211-204d2.4	si:ch211-204d2.4	si:ch211-204d2.4	chr8:11114099-11132409	Con	Treat	OK	2.01654	1.69354	1.19072	0.25184	-0.708983	0.226	0.576583	no
rdh8a	rdh8a	rdh8a	chr3:53432989-53467519	Con	Treat	OK	29.4068	24.6971	1.1907	0.251808	-1.5379	0.00665	0.0768806	no
abcg4b	abcg4b	abcg4b	chr15:23552464-23572877	Con	Treat	OK	2.4585	2.065	1.19056	0.251637	-1.061	0.0641	0.303616	no
hbl4	hbl4	hbl4	chr2:37897354-37900763	Con	Treat	OK	1.61235	1.35432	1.19052	0.251596	-0.551493	0.3215	0.672144	no
fhl5	fhl5	fhl5	chr17:15597668-15603742	Con	Treat	OK	15.3721	12.9135	1.19039	0.251434	-1.28606	0.0241	0.173731	no
epor	epor	epor	chr3:14394226-14411245	Con	Treat	OK	2.03524	1.71032	1.18998	0.250933	-0.761208	0.1846	0.522149	no
LOC791840	LOC791840,bsk146	LOC791840,bsk146	chr12:543746-552260	Con	Treat	OK	11.594	9.74457	1.18979	0.250708	-0.566773	0.3123	0.663698	no
glra2	glra2	glra2	chr9:55334455-55361109	Con	Treat	OK	5.3903	4.53075	1.18971	0.250616	-0.978258	0.0892	0.362014	no
xylt1	xylt1	xylt1	chr3:26287579-26393955	Con	Treat	OK	23.8305	20.0322	1.18961	0.250488	-1.5996	0.00455	0.0593099	no
tbcela	tbcela	tbcela	chr15:21012660-21018820	Con	Treat	OK	7.64102	6.42417	1.18942	0.250255	-1.3258	0.01895	0.148747	no
zgc:77439	zgc:77439	zgc:77439	chr7:26028660-26036965	Con	Treat	OK	14.5117	12.2016	1.18933	0.250146	-1.40654	0.0134	0.120479	no
galnt18a	galnt18a	galnt18a	chr25:17593347-17728659	Con	Treat	OK	5.97829	5.02711	1.18921	0.250004	-1.28436	0.02465	0.176132	no
p2rx1	p2rx1	p2rx1	chr5:30842153-30869765	Con	Treat	OK	6.87162	5.77918	1.18903	0.249785	-1.09595	0.0574	0.287509	no
pcdh8	pcdh8	pcdh8	chr9:54118153-54126120	Con	Treat	OK	22.8224	19.2	1.18867	0.249344	-1.60765	0.0053	0.0650992	no
rnf121	rnf121	rnf121	chr21:44749097-44759932	Con	Treat	OK	16.8009	14.1358	1.18854	0.249185	-1.30284	0.02185	0.16294	no
c19h1orf109	c19h1orf109	c19h1orf109	chr19:48140595-48144734	Con	Treat	OK	4.80797	4.04625	1.18825	0.248842	-0.828036	0.15135	0.472847	no
aldh9a1b	aldh9a1b	aldh9a1b	chr2:6155488-6180180	Con	Treat	OK	9.6895	8.15467	1.18821	0.248796	-1.30352	0.02355	0.171192	no
six6b	six6b	six6b	chr20:20631328-20634192	Con	Treat	OK	62.7276	52.8029	1.18796	0.248483	-1.64366	0.00395	0.053812	no
aldh2.1	aldh2.1	aldh2.1	chr5:68802120-68822935	Con	Treat	OK	19.7773	16.654	1.18754	0.247977	-1.47348	0.01135	0.109722	no
aurkb	aurkb	aurkb	chr14:34042-38978	Con	Treat	OK	38.136	32.1154	1.18747	0.247888	-1.50018	0.008	0.0866978	no
irf8	irf8	irf8	chr18:30589735-30595588	Con	Treat	OK	2.84443	2.39558	1.18737	0.247765	-0.922905	0.10965	0.403054	no
rbpms2a	rbpms2a	rbpms2a	chr25:5995548-6022475	Con	Treat	OK	52.2635	44.0186	1.1873	0.24769	-1.59575	0.00545	0.0664388	no
LOC792509	LOC792509	LOC792509	chr22:26160286-26216378	Con	Treat	OK	1.75366	1.47716	1.18718	0.247543	-0.688707	0.22805	0.579081	no
rint1	rint1	rint1	chr4:18511170-18523575	Con	Treat	OK	7.85448	6.61648	1.18711	0.247452	-1.30474	0.0238	0.172238	no
sgol1	sgol1	sgol1	chr19:48692253-48704029	Con	Treat	OK	9.47752	7.98453	1.18699	0.247302	-1.3355	0.0178	0.143807	no
smarcd1	smarcd1	smarcd1	chr22:6979215-6995517	Con	Treat	OK	93.1037	78.4452	1.18686	0.247153	-1.7138	0.00245	0.0390766	yes
slc2a9l1	slc2a9l1	slc2a9l1	chr11:19327992-19339098	Con	Treat	NOTEST	0.0395323	0.0333097	1.18681	0.24709	0	1	1	no
fggy	fggy	fggy	chr2:121533-126318	Con	Treat	OK	6.07333	5.11763	1.18675	0.247012	-1.23852	0.0275	0.189106	no
ccr12a	ccr12a	ccr12a	chr2:50249928-50251121	Con	Treat	OK	1.49577	1.26046	1.18669	0.246938	-0.536397	0.35265	0.697616	no
zgc:162730	zgc:162730	zgc:162730	chr15:14048921-14050806	Con	Treat	OK	44.2165	37.2614	1.18666	0.246903	-1.60105	0.00515	0.0641059	no
dmtf1	dmtf1	dmtf1	chr4:9652506-9666464	Con	Treat	OK	14.6995	12.3894	1.18646	0.246661	-1.48506	0.0103	0.102707	no
slc22a23	slc22a23	slc22a23	chr2:1681803-1752599	Con	Treat	OK	5.84363	4.92535	1.18644	0.246639	-1.32138	0.02255	0.165967	no
ambp	ambp	ambp	chr10:10843325-10865213	Con	Treat	OK	26.1713	22.0599	1.18637	0.246559	-1.43048	0.01255	0.116052	no
f2	f2	f2	chr7:38479662-38488493	Con	Treat	OK	21.949	18.5049	1.18612	0.246248	-1.45639	0.01255	0.116052	no
si:ch211-138a11.5	si:ch211-138a11.5	si:ch211-138a11.5	chr7:25901487-25910006	Con	Treat	OK	1.24083	1.04619	1.18605	0.246161	-0.756231	0.19865	0.543007	no
melk	melk	melk	chr1:21168449-21188881	Con	Treat	OK	11.5728	9.7579	1.18599	0.246095	-1.41301	0.01565	0.132454	no
zgc:112271	zgc:112271	zgc:112271	chr7:59257935-59258445	Con	Treat	OK	23.031	19.4194	1.18598	0.246078	-0.82589	0.14515	0.464273	no
ids	ids	ids	chr14:20572395-20594501	Con	Treat	OK	6.29563	5.30891	1.18586	0.245935	-1.28714	0.0251	0.177878	no
cyp4v8	cyp4v8	cyp4v8	chr1:17207392-17219708	Con	Treat	OK	4.07227	3.43439	1.18573	0.245779	-1.20279	0.0342	0.215025	no
grifin	grifin	grifin	chr3:41644002-41649320	Con	Treat	OK	42.8103	36.1096	1.18557	0.245576	-1.33899	0.02035	0.155049	no
znrf2b	znrf2b	znrf2b	chr16:53568810-54259816	Con	Treat	OK	3.6752	3.10005	1.18553	0.245531	-0.184047	0.75195	0.917104	no
gnrhr1	gnrhr1	gnrhr1	chr19:43617929-43630527	Con	Treat	OK	2.5726	2.17062	1.18519	0.24512	-0.705901	0.21755	0.566363	no
efnb2a	efnb2a	efnb2a	chr9:26292944-26312837	Con	Treat	OK	40.1392	33.8678	1.18517	0.245098	-1.44882	0.0134	0.120479	no
LOC569077	LOC569077	LOC569077	chr20:27000654-27003334	Con	Treat	OK	0.975167	0.822993	1.1849	0.244769	-0.468748	0.41125	0.738654	no
nab1a	nab1a	nab1a	chr22:12845497-12866144	Con	Treat	OK	4.30078	3.63048	1.18463	0.244438	-1.15252	0.0457	0.253991	no
cox6a1	cox6a1	cox6a1	chr8:39726529-39732218	Con	Treat	OK	415.967	351.144	1.18461	0.244406	-1.67434	0.00295	0.0444314	yes
mki67	mki67	mki67	chr12:10330443-10343218	Con	Treat	OK	113.441	95.7631	1.1846	0.2444	-1.73513	0.0026	0.0411155	yes
zgc:113176	zgc:113176	zgc:113176	chr17:49198621-49223711	Con	Treat	OK	2.53864	2.14318	1.18452	0.244303	-1.10123	0.05495	0.281649	no
fscn2b	fscn2b	fscn2b	chr12:34338190-34357599	Con	Treat	OK	15.2862	12.9065	1.18438	0.244132	-1.31409	0.02085	0.15784	no
rpl4	rpl4	rpl4	chr18:19462099-19467135	Con	Treat	OK	1691.85	1428.59	1.18428	0.24401	-1.747	0.00365	0.0515086	no
asb1	asb1	asb1	chr9:45880322-45897160	Con	Treat	OK	1.30475	1.10206	1.18392	0.243571	-0.534977	0.344	0.690387	no
crx	crx	crx	chr5:36332587-36336289	Con	Treat	OK	28.4702	24.0511	1.18374	0.24335	-1.55519	0.00695	0.0792899	no
hsdl1	hsdl1	hsdl1	chr20:40864615-40869277	Con	Treat	OK	5.14538	4.34702	1.18366	0.243251	-1.07696	0.06195	0.298995	no
supt7l	supt7l	supt7l	chr17:40904716-40923793	Con	Treat	OK	7.2224	6.10421	1.18318	0.242674	-1.17732	0.0395	0.234168	no
qdprb1	qdprb1	qdprb1	chr1:22154572-22160715	Con	Treat	OK	7.49203	6.33254	1.1831	0.242572	-0.975475	0.08805	0.359256	no
arntl1a	arntl1a	arntl1a	chr25:17797383-17822136	Con	Treat	OK	31.369	26.522	1.18275	0.24215	-1.56324	0.00585	0.0701298	no
top2a	top2a	top2a	chr12:10668468-10701933	Con	Treat	OK	78.0298	65.9733	1.18275	0.242143	-1.70528	0.00295	0.0444314	yes
si:dkey-205h13.1	si:dkey-205h13.1	si:dkey-205h13.1	chr23:26577565-26596224	Con	Treat	OK	7.09683	6.00061	1.18268	0.242066	-1.04782	0.0638	0.30319	no
chrna10a	chrna10a	chrna10a	chr15:38278453-38284952	Con	Treat	OK	4.88569	4.13198	1.18241	0.241729	-1.05344	0.0711	0.322083	no
zfpm2b	zfpm2b	zfpm2b	chr19:13275679-13368272	Con	Treat	OK	14.8345	12.5471	1.18231	0.241602	-1.51855	0.0076	0.0839037	no
sesn3	sesn3	sesn3	chr15:35185039-35234766	Con	Treat	OK	24.902	21.0625	1.18229	0.241585	-1.59474	0.0054	0.0659532	no
farsb	farsb	farsb	chr15:42308542-42327447	Con	Treat	OK	45.0595	38.1134	1.18225	0.241533	-1.58704	0.00525	0.0647301	no
lyve1a	lyve1a	lyve1a	chr7:66598793-66609938	Con	Treat	OK	3.26677	2.76321	1.18224	0.24152	-0.826107	0.15095	0.472393	no
sypb	sypb	sypb	chr8:49415306-49443241	Con	Treat	OK	147.108	124.438	1.18218	0.241449	-1.68543	0.00375	0.0520709	no
opn4a	opn4a	opn4a	chr13:22290700-22333672	Con	Treat	OK	1.27716	1.08038	1.18214	0.2414	-0.661585	0.25325	0.606968	no
sik1	sik1	sik1	chr9:9134612-9143725	Con	Treat	OK	7.21271	6.10141	1.18214	0.241399	-1.43299	0.0132	0.119426	no
nme4	nme4	nme4	chr3:14918497-14932074	Con	Treat	OK	2.56345	2.16859	1.18208	0.241329	-0.725581	0.2005	0.545264	no
crygm5	crygm5	crygm5	chr9:22540067-22541402	Con	Treat	OK	29.9083	25.3045	1.18194	0.241152	-1.37397	0.01485	0.127935	no
zgc:194246	zgc:194246	zgc:194246	chr14:34171696-34172789	Con	Treat	OK	7.21953	6.10996	1.1816	0.240742	-0.876388	0.12685	0.434422	no
plk4	plk4	plk4	chr17:43420212-43437859	Con	Treat	OK	9.67928	8.19236	1.1815	0.240621	-1.40151	0.01295	0.118485	no
traf3	traf3	traf3	chr17:29210539-29232201	Con	Treat	OK	8.0384	6.80544	1.18117	0.24022	-1.26211	0.02535	0.178578	no
pdia3	pdia3	pdia3	chr25:29900007-29914343	Con	Treat	OK	336.241	284.673	1.18115	0.24019	-1.70368	0.0022	0.0365251	yes
si:dkey-31g6.6	si:dkey-31g6.6	si:dkey-31g6.6	chr6:21892725-21894980	Con	Treat	OK	20.5293	17.3809	1.18114	0.240182	-1.14943	0.0448	0.251574	no
praf2	praf2	praf2	chr8:44899721-44910789	Con	Treat	OK	23.3373	19.7595	1.18107	0.240091	-1.41656	0.01245	0.11587	no
esm1	esm1	esm1	chr21:9894594-9898769	Con	Treat	OK	1.30792	1.10742	1.18105	0.240072	-0.554689	0.34375	0.690098	no
pnpla4	pnpla4	pnpla4	chr1:31368515-31379356	Con	Treat	OK	1.59786	1.35292	1.18105	0.240064	-0.401521	0.5111	0.803758	no
nos1	nos1	nos1	chr5:11600229-11719355	Con	Treat	OK	7.76577	6.57559	1.181	0.240009	-1.42505	0.0127	0.117022	no
tspan13a	tspan13a	tspan13a	chr15:34734245-34741803	Con	Treat	OK	2.89915	2.45571	1.18058	0.23949	-1.243	0.0297	0.198046	no
ska3	ska3	ska3	chr9:21448950-21454742	Con	Treat	OK	10.6882	9.05562	1.18028	0.239134	-1.24858	0.0293	0.196692	no
ttc5	ttc5	ttc5	chr7:19276347-19286438	Con	Treat	OK	23.9061	20.258	1.18008	0.238887	-1.41979	0.0133	0.120079	no
foxm1	foxm1	foxm1	chr4:5799393-5822947	Con	Treat	OK	4.63844	3.9312	1.1799	0.23867	-1.24971	0.02985	0.19874	no
mknk2a	mknk2a	mknk2a	chr2:23351140-23369301	Con	Treat	OK	7.32687	6.21029	1.1798	0.238536	-1.33833	0.0196	0.15183	no
pmepa1	pmepa1	pmepa1	chr6:60081533-60109705	Con	Treat	OK	8.31518	7.04825	1.17975	0.238482	-0.940848	0.0999	0.383728	no
wnt2ba	wnt2ba	wnt2ba	chr6:48254700-48272928	Con	Treat	OK	0.841169	0.713085	1.17962	0.238322	-0.505487	0.3855	0.72186	no
zgc:194906	zgc:194906	zgc:194906	chr1:57707011-57715290	Con	Treat	NOTEST	0.25344	0.214856	1.17958	0.238274	0	1	1	no
cyp2k8	cyp2k8,zgc:194733	cyp2k8,zgc:194733	chr3:12633010-12650858	Con	Treat	OK	2.77994	2.35723	1.17932	0.237961	-0.335445	0.5558	0.827402	no
hacd2	hacd2	hacd2	chr9:38219680-38233094	Con	Treat	OK	66.2024	56.1472	1.17909	0.237669	-1.60557	0.0042	0.0558123	no
eps8	eps8	eps8	chr4:90902-117908	Con	Treat	OK	8.76456	7.43359	1.17905	0.237623	-1.35283	0.0178	0.143807	no
znf1124	znf1124	znf1124	chr3:62063803-62088170	Con	Treat	OK	19.1023	16.2017	1.17903	0.237601	-1.41846	0.0142	0.125244	no
rgrb	rgrb	rgrb	chr12:48943504-48948929	Con	Treat	OK	20.3904	17.2945	1.17901	0.237577	-1.23683	0.0289	0.195319	no
si:dkey-206d17.12	si:dkey-206d17.12	si:dkey-206d17.12	chr19:3862538-3880780	Con	Treat	OK	5.6549	4.79648	1.17897	0.237525	-1.25486	0.028	0.190826	no
cenpo	cenpo	cenpo	chr17:6370836-6378711	Con	Treat	OK	5.80012	4.92001	1.17888	0.237422	-0.994866	0.08435	0.350886	no
smarcb1b	smarcb1b	smarcb1b	chr21:15505279-15522800	Con	Treat	OK	48.3949	41.054	1.17881	0.237332	-1.52824	0.0076	0.0839037	no
cwc25	cwc25	cwc25	chr2:5797541-5811906	Con	Treat	OK	24.5042	20.7877	1.17878	0.237299	-1.45779	0.01125	0.108999	no
naa35	naa35	naa35	chr8:49947815-49980408	Con	Treat	OK	28.4849	24.1683	1.17861	0.237081	-1.52135	0.0069	0.078858	no
cadm2b	cadm2b	cadm2b	chr15:7735885-8175300	Con	Treat	OK	15.5263	13.1744	1.17852	0.236977	-1.23703	0.0289	0.195319	no
sprn2	sprn2	sprn2	chr10:20678592-20681703	Con	Treat	OK	16.1358	13.6916	1.17852	0.236974	-1.22488	0.03245	0.208977	no
cdk15	cdk15	cdk15	chr6:9511584-9556421	Con	Treat	OK	6.19147	5.25517	1.17817	0.236545	-1.24716	0.02805	0.190967	no
gfap	gfap	gfap	chr3:31660841-31672767	Con	Treat	OK	21.6054	18.3407	1.178	0.236343	-1.48291	0.0093	0.0959793	no
pard6gb	pard6gb	pard6gb	chr19:26115105-26188620	Con	Treat	OK	11.9185	10.1182	1.17793	0.23625	-1.40808	0.01515	0.128979	no
ypel3	ypel3	ypel3	chr3:26055283-26060766	Con	Treat	OK	29.8849	25.3708	1.17793	0.236248	-1.41265	0.0162	0.135344	no
fam222a	fam222a	fam222a	chr5:19208210-19249095	Con	Treat	OK	11.9032	10.1087	1.17752	0.235752	-1.24121	0.02895	0.195352	no
chek1	chek1	chek1	chr21:22521548-22528570	Con	Treat	OK	8.93485	7.58874	1.17738	0.235583	-1.20437	0.03485	0.216798	no
syt10	syt10	syt10	chr4:10890086-10907099	Con	Treat	OK	5.15026	4.37441	1.17736	0.235557	-1.07438	0.06125	0.297385	no
ddost	ddost	ddost	chr23:24300744-24307736	Con	Treat	OK	139.474	118.466	1.17733	0.235523	-1.63221	0.00475	0.0611798	no
[truncated: 13,565 more rows]
