# Supplementary material for: Diesel exhaust exposure alters the expression of networks implicated in neurodegeneration in zebrafish brains
Source: Cell Biol Toxicol. 2021 May 31;39(3):641–55. doi: 10.1007/s10565-021-09618-9 (PMC10406705; doi:10.1007/s10565-021-09618-9)
Supplement: Supplementary file 5 — Supplementary file5 (XLSX 2356 KB) [file 10565_2021_9618_MOESM5_ESM.xlsx]

## Sheet: gene_exp.diff_FCsortbyUPinTreat
test_id	gene_id	gene	locus	sample_1	sample_2	status	value_1	value_2	fold_change_TreatBYCon	log2(fold_change_TreatBYCon)	log2(fold_change)	test_stat	p_value	q_value	significant
cyp1a	cyp1a	cyp1a	chr18:5705191-5771988	Con	Treat	OK	4.80631	163.481	34.0138	5.08805	5.08805	25.4807	5e-05	0.00174035	yes
ccl27a	ccl27a	ccl27a	chr8:1104291-1118203	Con	Treat	OK	0.687048	5.46136	7.94902	2.99078	2.99078	2.96023	0.00165	0.0302143	yes
ahrra	ahrra	ahrra	chr24:42133332-42215693	Con	Treat	OK	0.362899	2.60284	7.17235	2.84245	2.84245	2.52168	0.003	0.044769	yes
zgc:85789	zgc:85789	zgc:85789	chr5:61645939-61654555	Con	Treat	OK	0.4891	2.99866	6.13098	2.61612	2.61612	4.9143	5e-05	0.00174035	yes
cyp1b1	cyp1b1	cyp1b1	chr13:41885314-41892968	Con	Treat	OK	5.37204	26.1464	4.86713	2.28307	2.28307	12.7093	5e-05	0.00174035	yes
zgc:172122	zgc:172122	zgc:172122	chr1:34030974-34074856	Con	Treat	OK	0.14706	0.713766	4.85357	2.27905	2.27904	2.59256	0.0012	0.0240426	yes
rhcgl1	rhcgl1	rhcgl1	chr6:36403814-36413785	Con	Treat	OK	0.522113	1.90357	3.6459	1.86627	1.86628	2.29505	0.00055	0.0130304	yes
foxq1a	foxq1a	foxq1a	chr2:848412-849804	Con	Treat	OK	8.39832	30.0218	3.57474	1.83784	1.83783	10.3048	5e-05	0.00174035	yes
zgc:154040	zgc:154040	zgc:154040	chr14:46571988-46577638	Con	Treat	OK	0.343306	1.15732	3.3711	1.75322	1.75322	2.42933	0.00105	0.021468	yes
si:dkey-30c15.2	si:dkey-30c15.2	si:dkey-30c15.2	chr18:7563143-7580277	Con	Treat	OK	0.84369	2.71536	3.21843	1.68636	1.68636	4.08025	5e-05	0.00174035	yes
ugt2a4	ugt2a4	ugt2a4	chr5:69154214-69175567	Con	Treat	OK	0.918259	2.91829	3.17807	1.66815	1.66815	2.59572	0.0001	0.00319778	yes
sult6b1	sult6b1	sult6b1	chr11:43083168-43095486	Con	Treat	OK	51.5616	163.26	3.16631	1.6628	1.6628	10.9087	5e-05	0.00174035	yes
si:ch211-132b12.7	si:ch211-132b12.7	si:ch211-132b12.7	chr18:40679505-40694600	Con	Treat	OK	3.62017	10.4425	2.88453	1.52834	1.52834	7.89126	5e-05	0.00174035	yes
gstp2	gstp2	gstp2	chr14:3388235-3396243	Con	Treat	OK	15.6477	43.9591	2.8093	1.49021	1.49021	7.81048	5e-05	0.00174035	yes
dhrs13l1	dhrs13l1	dhrs13l1	chr14:4044399-4054787	Con	Treat	OK	37.4367	103.85	2.77402	1.47198	1.47198	9.65443	5e-05	0.00174035	yes
ugt5a2	ugt5a2	ugt5a2	chr25:28938808-28972062	Con	Treat	OK	0.3318	0.918924	2.76951	1.46963	1.46963	2.05784	0.0015	0.0284715	yes
zgc:110183	zgc:110183	zgc:110183	chr2:42077542-42084601	Con	Treat	OK	0.620356	1.67289	2.69666	1.43117	1.43117	2.09485	0.00245	0.0390766	yes
cyp3a65	cyp3a65	cyp3a65	chr1:58631728-58641660	Con	Treat	OK	5.46871	14.5512	2.66081	1.41187	1.41186	7.71348	5e-05	0.00174035	yes
si:dkey-7c18.24	si:dkey-7c18.24	si:dkey-7c18.24	chr20:46136945-46139685	Con	Treat	OK	8.37611	22.268	2.65851	1.41062	1.41062	6.34978	5e-05	0.00174035	yes
ghrh	ghrh	ghrh	chr11:15211022-15300860	Con	Treat	OK	0.657265	1.71677	2.61199	1.38515	1.38515	2.15114	0.00195	0.0339823	yes
cyp1c2	cyp1c2	cyp1c2	chr17:794441-796630	Con	Treat	OK	7.78772	20.2893	2.60529	1.38145	1.38144	7.77177	5e-05	0.00174035	yes
cry5	cry5	cry5	chr10:39347696-39359955	Con	Treat	OK	7.05737	18.3793	2.60427	1.38088	1.38088	7.48364	5e-05	0.00174035	yes
ugt1a7	ugt1a7	ugt1a7	chr9:9998613-10032409	Con	Treat	OK	5.86263	15.1678	2.5872	1.37139	1.37139	5.30279	5e-05	0.00174035	yes
acp5b	acp5b	acp5b	chr24:31356807-31369513	Con	Treat	OK	0.864622	2.18692	2.52934	1.33876	1.33876	2.99953	5e-05	0.00174035	yes
zgc:195077	zgc:195077	zgc:195077	chr7:3666236-3671728	Con	Treat	OK	0.500346	1.2647	2.52765	1.3378	1.3378	2.75212	0.0001	0.00319778	yes
tat	tat	tat	chr18:13194009-13210998	Con	Treat	OK	3.52158	8.82403	2.5057	1.32521	1.32521	6.33533	5e-05	0.00174035	yes
rhcgb	rhcgb	rhcgb	chr25:8503872-8525350	Con	Treat	OK	6.74194	16.7475	2.48408	1.31271	1.31271	7.18773	5e-05	0.00174035	yes
zgc:165423	zgc:165423	zgc:165423	chr3:39398158-39408109	Con	Treat	OK	111.543	273.124	2.4486	1.29196	1.29196	9.04351	5e-05	0.00174035	yes
LOC792137	LOC792137,cbr1l	LOC792137,cbr1l	chr21:21596577-21604558	Con	Treat	OK	30.0851	73.2357	2.43428	1.2835	1.2835	7.80107	5e-05	0.00174035	yes
per1a	per1a	per1a	chr10:22843071-22858850	Con	Treat	OK	3.97898	9.6625	2.42839	1.28	1.28	7.02083	5e-05	0.00174035	yes
oxgr1a.1	oxgr1a.1	oxgr1a.1	chr1:1900255-1903805	Con	Treat	OK	0.781282	1.87456	2.39934	1.26264	1.26264	2.66893	0.0001	0.00319778	yes
si:dkey-226m8.7	si:dkey-226m8.7	si:dkey-226m8.7	chr5:32658135-32658926	Con	Treat	OK	18.2784	43.5717	2.38378	1.25325	1.25325	6.71903	5e-05	0.00174035	yes
ugt1a1	ugt1a1	ugt1a1	chr9:9998613-10032409	Con	Treat	OK	1.26073	2.94626	2.33695	1.22463	1.22463	1.92957	0.001	0.0206407	yes
ahrrb	ahrrb	ahrrb	chr2:50399363-50464098	Con	Treat	OK	0.835273	1.9252	2.30488	1.20469	1.20469	3.16485	5e-05	0.00174035	yes
zgc:153968	zgc:153968	zgc:153968	chr3:21095201-21100120	Con	Treat	OK	1.89849	4.27177	2.25009	1.16998	1.16998	3.68463	5e-05	0.00174035	yes
ctsl.1	ctsl.1	ctsl.1	chr17:27440009-27444267	Con	Treat	OK	9.70487	21.7379	2.2399	1.16343	1.16343	6.36274	5e-05	0.00174035	yes
nfe2l2b	nfe2l2b	nfe2l2b	chr6:10654653-10667426	Con	Treat	OK	5.02535	11.0422	2.1973	1.13573	1.13573	5.59806	5e-05	0.00174035	yes
cyp2k18	cyp2k18	cyp2k18	chr3:12558899-12563980	Con	Treat	OK	1.12489	2.46408	2.19051	1.13127	1.13127	3.86422	5e-05	0.00174035	yes
nr1d1	nr1d1	nr1d1	chr3:23358072-23365672	Con	Treat	OK	11.8189	25.873	2.18912	1.13035	1.13034	7.05707	5e-05	0.00174035	yes
zgc:92137	zgc:92137	zgc:92137	chr17:42707476-42711766	Con	Treat	OK	1.07458	2.34479	2.18205	1.12569	1.12568	3.11049	5e-05	0.00174035	yes
myf6	myf6	myf6	chr4:21996817-21999968	Con	Treat	OK	1.71559	3.64025	2.12186	1.08533	1.08534	2.35213	0.0004	0.0102028	yes
zgc:172053	zgc:172053	zgc:172053	chr9:33269691-33271176	Con	Treat	OK	9.07585	19.0732	2.10153	1.07144	1.07144	4.50914	5e-05	0.00174035	yes
gstp1	gstp1	gstp1	chr14:3399998-3406739	Con	Treat	OK	418.93	880.125	2.10089	1.071	1.071	7.55464	5e-05	0.00174035	yes
si:dkey-88n24.5	si:dkey-88n24.5	si:dkey-88n24.5	chr7:3734418-3738887	Con	Treat	OK	1.21299	2.53497	2.08985	1.0634	1.0634	2.81714	5e-05	0.00174035	yes
c6ast4	c6ast4	c6ast4	chr7:38364282-38367548	Con	Treat	OK	3.21003	6.65602	2.07351	1.05207	1.05207	3.59106	5e-05	0.00174035	yes
slc25a34	slc25a34	slc25a34	chr22:207110-216659	Con	Treat	OK	1.03945	2.12384	2.04323	1.03085	1.03085	2.05744	0.00205	0.0350661	yes
ccr9a	ccr9a	ccr9a	chr2:32813677-32815862	Con	Treat	OK	1.03902	2.11207	2.03275	1.02343	1.02344	2.96591	5e-05	0.00174035	yes
trim108	trim108	trim108	chr16:21996626-22001701	Con	Treat	OK	3.78109	7.58638	2.0064	1.00461	1.00461	4.89966	5e-05	0.00174035	yes
ddb2	ddb2	ddb2	chr18:20479090-20490265	Con	Treat	OK	20.6047	41.3044	2.00461	1.00332	1.00332	6.25938	5e-05	0.00174035	yes
arf4b	arf4b	arf4b	chr11:42178666-42181939	Con	Treat	OK	2.78074	5.54435	1.99384	0.995549	0.995552	2.21093	0.0011	0.0223495	yes
dbpb	dbpb	dbpb	chr16:13713059-13722530	Con	Treat	OK	8.23481	16.3985	1.99136	0.993757	0.993755	4.91268	5e-05	0.00174035	yes
abrab	abrab	abrab	chr19:47180421-47186367	Con	Treat	OK	0.611808	1.21595	1.98747	0.990933	0.990928	2.32584	0.00015	0.00451845	yes
bhlhe41	bhlhe41	bhlhe41	chr18:16136858-16139522	Con	Treat	OK	9.38462	18.2632	1.94608	0.960569	0.960568	5.28802	5e-05	0.00174035	yes
prdx1	prdx1	prdx1	chr2:6194608-6203807	Con	Treat	OK	43.1829	83.935	1.94371	0.958812	0.958811	6.16396	5e-05	0.00174035	yes
elna	elna	elna	chr15:357447-413393	Con	Treat	OK	0.776922	1.50424	1.93615	0.953193	0.953198	3.30042	5e-05	0.00174035	yes
zgc:171226	zgc:171226	zgc:171226	chr11:11520392-11530360	Con	Treat	OK	0.84842	1.63894	1.93176	0.949913	0.949912	2.18397	0.0008	0.0172819	yes
mmp13a	mmp13a	mmp13a	chr10:38649899-38676124	Con	Treat	OK	1.33609	2.57778	1.92935	0.948112	0.948112	2.95347	5e-05	0.00174035	yes
ca15c	ca15c	ca15c	chr12:4301639-4309427	Con	Treat	OK	1.28317	2.46794	1.92331	0.943595	0.943589	2.90171	5e-05	0.00174035	yes
fgf11a	fgf11a	fgf11a	chr7:22128606-22254317	Con	Treat	OK	3.64008	6.99927	1.92283	0.943234	0.943236	2.97635	5e-05	0.00174035	yes
cry-dash	cry-dash	cry-dash	chr24:20049601-20063928	Con	Treat	OK	14.342	27.3428	1.90648	0.930915	0.930916	5.5767	5e-05	0.00174035	yes
lgals1l1	lgals1l1	lgals1l1	chr3:28808916-28815916	Con	Treat	OK	182.292	346.619	1.90145	0.927099	0.9271	6.37356	5e-05	0.00174035	yes
cdkn1a	cdkn1a	cdkn1a	chr22:564663-570094	Con	Treat	OK	11.1702	21.2302	1.90061	0.926463	0.926466	5.44651	5e-05	0.00174035	yes
ela2	ela2	ela2	chr8:21344203-21349647	Con	Treat	OK	5.90251	11.1977	1.89711	0.923802	0.923801	3.82696	5e-05	0.00174035	yes
si:dkey-111e8.5	si:dkey-111e8.5	si:dkey-111e8.5	chr5:37460959-37463432	Con	Treat	OK	3.51838	6.67342	1.89673	0.923515	0.923514	2.33087	0.00025	0.00689119	yes
ugt1b1	ugt1b1	ugt1b1	chr11:30049147-30082099	Con	Treat	OK	19.7743	37.4855	1.89567	0.922706	0.922711	4.63755	5e-05	0.00174035	yes
meox2b	meox2b	meox2b	chr19:31596181-31610467	Con	Treat	OK	1.29977	2.46371	1.8955	0.922576	0.922578	1.89576	0.0028	0.0429697	yes
bco1l	bco1l	bco1l	chr7:65016198-65028910	Con	Treat	OK	0.951699	1.79795	1.8892	0.917776	0.917775	2.73026	5e-05	0.00174035	yes
bet1l	bet1l	bet1l	chr25:7487181-7490120	Con	Treat	OK	5.72836	10.7167	1.87081	0.903667	0.903668	3.65551	5e-05	0.00174035	yes
cyb5a	cyb5a	cyb5a	chr24:2837562-2844282	Con	Treat	OK	34.4756	63.7659	1.8496	0.887209	0.887209	5.62504	5e-05	0.00174035	yes
zgc:195282	zgc:195282	zgc:195282	chr1:18148699-18156048	Con	Treat	OK	2.425	4.47953	1.84723	0.885363	0.885364	2.31652	0.0002	0.00574469	yes
pon1	pon1	pon1	chr16:24731567-24741233	Con	Treat	OK	4.75479	8.75874	1.84209	0.881342	0.881341	4.94515	5e-05	0.00174035	yes
pkhd1l1	pkhd1l1	pkhd1l1	chr19:23266352-23335247	Con	Treat	OK	19.0206	34.9638	1.83821	0.878299	0.878304	6.15828	5e-05	0.00174035	yes
zgc:101788	zgc:101788	zgc:101788	chr6:39100915-39107943	Con	Treat	OK	14.5032	26.6552	1.83788	0.878046	0.878045	5.05257	5e-05	0.00174035	yes
per1b	per1b	per1b	chr7:50547394-50571221	Con	Treat	OK	12.428	22.8179	1.83601	0.876572	0.87657	5.89307	5e-05	0.00174035	yes
rhcga	rhcga	rhcga	chr7:14045885-14057252	Con	Treat	OK	22.9709	42.1351	1.83428	0.875215	0.875216	5.62286	5e-05	0.00174035	yes
apela	apela	apela	chr1:18975009-18980959	Con	Treat	OK	1.59947	2.93157	1.83284	0.87408	0.874078	1.98804	0.0014	0.0269677	yes
snx10a	snx10a	snx10a	chr19:18655506-18664778	Con	Treat	OK	1.58935	2.90688	1.82897	0.871035	0.871035	2.5802	5e-05	0.00174035	yes
krt95	krt95	krt95	chr11:12206949-12215293	Con	Treat	OK	1.55285	2.82395	1.81856	0.862796	0.862793	2.73177	0.00015	0.00451845	yes
opn1mw2	opn1mw2	opn1mw2	chr6:41188801-41191928	Con	Treat	OK	12.0425	21.8853	1.81734	0.861827	0.861827	4.8564	5e-05	0.00174035	yes
cda	cda	cda	chr11:3566663-3573731	Con	Treat	OK	2.52657	4.58146	1.81331	0.858627	0.858625	3.0942	5e-05	0.00174035	yes
tefa	tefa	tefa	chr12:19022958-19029813	Con	Treat	OK	76.1629	138.045	1.8125	0.857978	0.857983	5.98098	5e-05	0.00174035	yes
ugt5a1	ugt5a1	ugt5a1	chr25:28938808-28972062	Con	Treat	OK	1.33718	2.42105	1.81056	0.856439	0.856439	2.41749	5e-05	0.00174035	yes
cart2	cart2	cart2	chr25:19343969-19345470	Con	Treat	OK	5.8927	10.6535	1.80791	0.854327	0.854329	3.13665	5e-05	0.00174035	yes
amy2a	amy2a	amy2a	chr2:15944172-15958380	Con	Treat	OK	1.51022	2.72074	1.80155	0.84924	0.849236	2.70043	5e-05	0.00174035	yes
LOC562139	LOC562139,zgc:136461	LOC562139,zgc:136461	chr7:34796558-34798319	Con	Treat	OK	3.98569	7.15646	1.79554	0.844417	0.844417	2.78904	5e-05	0.00174035	yes
ela2l	ela2l	ela2l	chr8:21336972-21340358	Con	Treat	OK	5.9768	10.6565	1.78298	0.834289	0.834291	3.46868	5e-05	0.00174035	yes
hebp2	hebp2	hebp2	chr20:30991344-30998068	Con	Treat	OK	29.0465	51.5748	1.77559	0.828302	0.828303	5.20809	5e-05	0.00174035	yes
scpp9	scpp9	scpp9	chr1:43268635-43271904	Con	Treat	OK	4.27627	7.55166	1.76595	0.820441	0.82044	3.04867	5e-05	0.00174035	yes
angpt2a	angpt2a	angpt2a	chr13:6166714-6178426	Con	Treat	OK	0.857575	1.48569	1.73243	0.792798	0.792803	1.90265	0.00275	0.0426053	yes
per2	per2	per2	chr2:48455435-48502623	Con	Treat	OK	18.4744	31.9272	1.72819	0.789259	0.789258	5.34265	5e-05	0.00174035	yes
gyg1b	gyg1b	gyg1b	chr24:3225585-3310878	Con	Treat	OK	33.7067	57.9986	1.72068	0.782983	0.782983	4.15912	5e-05	0.00174035	yes
per3	per3	per3	chr11:39694917-39750673	Con	Treat	OK	26.4235	45.2682	1.71318	0.776676	0.776678	5.31742	5e-05	0.00174035	yes
acss2l	acss2l	acss2l	chr2:54855919-54909308	Con	Treat	OK	2.21041	3.77477	1.70772	0.772075	0.772072	3.1448	5e-05	0.00174035	yes
exosc1	exosc1	exosc1	chr1:54023005-54028388	Con	Treat	OK	3.90132	6.65305	1.70533	0.770054	0.770054	2.17872	0.0003	0.00803072	yes
mylipb	mylipb	mylipb	chr16:25621086-25633706	Con	Treat	OK	16.1622	27.3378	1.69147	0.758274	0.758277	4.58802	5e-05	0.00174035	yes
zgc:136930	zgc:136930	zgc:136930	chr2:32796919-32807669	Con	Treat	OK	70.5184	119.218	1.69059	0.75753	0.757525	5.11616	5e-05	0.00174035	yes
gsto2	gsto2	gsto2	chr13:25266501-25272311	Con	Treat	OK	50.7359	85.3713	1.68266	0.750744	0.750744	4.7495	5e-05	0.00174035	yes
zgc:153665	zgc:153665	zgc:153665	chr11:30383720-30387064	Con	Treat	OK	80.0849	134.541	1.67998	0.748444	0.748441	4.78948	5e-05	0.00174035	yes
guca1d	guca1d	guca1d	chr21:22869975-22873831	Con	Treat	OK	7.03996	11.817	1.67856	0.747225	0.74722	2.56618	0.00015	0.00451845	yes
gng13a	gng13a	gng13a	chr1:8514926-8543896	Con	Treat	OK	25.7061	43.0961	1.67649	0.745447	0.745446	2.04259	0.001	0.0206407	yes
syt7b	syt7b	syt7b	chr7:12787918-13074021	Con	Treat	OK	1.57264	2.63096	1.67296	0.742401	0.742401	2.27511	0.00025	0.00689119	yes
mat2ab	mat2ab	mat2ab	chr5:67653105-68439816	Con	Treat	OK	11.4738	19.0388	1.65933	0.730599	0.730602	1.93389	0.00145	0.027807	yes
aifm4	aifm4	aifm4	chr15:25503518-25513147	Con	Treat	OK	12.2619	20.2857	1.65437	0.726281	0.726279	4.13069	5e-05	0.00174035	yes
mt2	mt2	mt2	chr18:17545569-17546880	Con	Treat	OK	33.4276	55.1638	1.65025	0.722682	0.722683	3.84831	5e-05	0.00174035	yes
tmem14cb	tmem14cb	tmem14cb	chr24:36241140-36248329	Con	Treat	OK	8.53889	14.0295	1.64301	0.716343	0.716339	2.53029	5e-05	0.00174035	yes
sepw2b	sepw2b	sepw2b	chr3:19954006-19956471	Con	Treat	OK	60.2325	98.8224	1.64068	0.714296	0.714296	4.65931	5e-05	0.00174035	yes
tpmt.1	tpmt.1	tpmt.1	chr19:47698682-47707058	Con	Treat	OK	10.179	16.5993	1.63074	0.705527	0.705523	3.48653	5e-05	0.00174035	yes
zgc:153733	zgc:153733	zgc:153733	chr3:32693600-32700257	Con	Treat	OK	2.29417	3.71802	1.62064	0.696562	0.696563	2.33259	0.0001	0.00319778	yes
si:ch211-107o10.3	si:ch211-107o10.3	si:ch211-107o10.3	chr7:29907102-29917716	Con	Treat	OK	8.32539	13.4857	1.61983	0.695841	0.695844	3.85217	5e-05	0.00174035	yes
srd5a2a	srd5a2a	srd5a2a	chr1:50422983-50429310	Con	Treat	OK	1.9112	3.094	1.61888	0.694994	0.69499	1.8903	0.0015	0.0284715	yes
sdr42e1	sdr42e1	sdr42e1	chr18:611897-616880	Con	Treat	OK	1.82416	2.95304	1.61885	0.694969	0.694974	2.38826	0.0001	0.00319778	yes
asip1	asip1	asip1	chr6:49977475-49984640	Con	Treat	OK	8.08744	13.0495	1.61355	0.69024	0.690241	2.27819	0.0003	0.00803072	yes
aqp8a.1	aqp8a.1	aqp8a.1	chr12:20244235-20251184	Con	Treat	OK	5.97471	9.63848	1.61321	0.689937	0.689936	3.00737	5e-05	0.00174035	yes
zgc:110712	zgc:110712	zgc:110712	chr11:11582377-11591449	Con	Treat	OK	9.22277	14.8663	1.61191	0.688774	0.688777	3.69955	5e-05	0.00174035	yes
arl11	arl11	arl11	chr1:45961404-45963290	Con	Treat	OK	3.12907	5.02218	1.60501	0.68258	0.682579	3.0336	5e-05	0.00174035	yes
slc6a11a	slc6a11a	slc6a11a	chr6:40631529-40648667	Con	Treat	OK	3.02065	4.83642	1.60112	0.679081	0.679081	3.35969	5e-05	0.00174035	yes
arpp19b	arpp19b	arpp19b	chr25:7529809-7539442	Con	Treat	OK	10.8012	17.2532	1.59734	0.675672	0.675669	3.46942	5e-05	0.00174035	yes
oaz2b	oaz2b	oaz2b	chr7:48015985-48023451	Con	Treat	OK	15.5529	24.7966	1.59434	0.672959	0.672958	3.64737	5e-05	0.00174035	yes
sult2st3	sult2st3	sult2st3	chr16:45016903-45035046	Con	Treat	OK	5.94717	9.47204	1.5927	0.671472	0.671473	3.62699	5e-05	0.00174035	yes
si:ch211-195b11.3	si:ch211-195b11.3	si:ch211-195b11.3	chr14:38445972-38451569	Con	Treat	OK	212.533	338.281	1.59166	0.670535	0.670534	4.65132	5e-05	0.00174035	yes
kcnf1a	kcnf1a	kcnf1a	chr20:33631190-33632675	Con	Treat	OK	2.23304	3.55407	1.59158	0.670463	0.670463	2.37829	0.00015	0.00451845	yes
si:ch73-234b20.5	si:ch73-234b20.5	si:ch73-234b20.5	chr10:4987461-4995752	Con	Treat	OK	5.13429	8.16908	1.59108	0.670009	0.670009	2.56063	5e-05	0.00174035	yes
krt97	krt97	krt97	chr22:11726374-11729423	Con	Treat	OK	180.832	286.856	1.58631	0.665677	0.665677	4.65953	5e-05	0.00174035	yes
lonrf1l	lonrf1l	lonrf1l	chr8:13731808-13750606	Con	Treat	OK	15.8635	25.1633	1.58624	0.66561	0.665614	4.33249	5e-05	0.00174035	yes
si:ch211-225b11.1	si:ch211-225b11.1	si:ch211-225b11.1	chr5:20282970-20310776	Con	Treat	OK	6.35552	10.0777	1.58566	0.665084	0.665089	3.92276	5e-05	0.00174035	yes
zgc:65997	zgc:65997	zgc:65997	chr17:23529172-23532043	Con	Treat	OK	6.97488	11.0402	1.58285	0.662526	0.662532	3.1864	5e-05	0.00174035	yes
zgc:158387	zgc:158387	zgc:158387	chr13:45339356-45345099	Con	Treat	OK	136.926	216.515	1.58126	0.661071	0.661072	4.52578	5e-05	0.00174035	yes
zgc:172271	zgc:172271	zgc:172271	chr6:40887078-40902082	Con	Treat	OK	1.28276	2.02648	1.57978	0.659725	0.659729	2.32995	0.00025	0.00689119	yes
btr02	btr02	btr02	chr3:49092998-49104578	Con	Treat	OK	7.4626	11.7789	1.57839	0.658455	0.658449	3.4425	5e-05	0.00174035	yes
si:ch211-214p16.1	si:ch211-214p16.1	si:ch211-214p16.1	chr17:25567095-25568466	Con	Treat	OK	7.03444	11.085	1.57582	0.656101	0.656103	2.45629	5e-05	0.00174035	yes
LOC100537295	LOC100537295	LOC100537295	chr2:329763-331721	Con	Treat	OK	416.989	653.381	1.5669	0.647915	0.647916	4.55882	5e-05	0.00174035	yes
LOC101887113	LOC101887113	LOC101887113	chr13:5352400-5358919	Con	Treat	OK	3.14486	4.91687	1.56346	0.644744	0.644745	2.18817	0.00045	0.0111708	yes
zgc:110788	zgc:110788	zgc:110788	chr6:36861735-36865987	Con	Treat	OK	3.95838	6.18236	1.56184	0.643248	0.643247	2.26827	0.00015	0.00451845	yes
cry3	cry3	cry3	chr25:13751061-13774718	Con	Treat	OK	26.0074	40.588	1.56063	0.642131	0.642134	4.13057	5e-05	0.00174035	yes
zgc:162150	zgc:162150	zgc:162150	chr16:28863079-28901900	Con	Treat	OK	5.09943	7.95051	1.5591	0.640711	0.640711	3.37909	5e-05	0.00174035	yes
ela3l	ela3l	ela3l	chr5:25511445-25518629	Con	Treat	OK	5.02293	7.82611	1.55808	0.639766	0.639767	2.49699	5e-05	0.00174035	yes
slc35d1b	slc35d1b	slc35d1b	chr2:5882004-5898444	Con	Treat	OK	6.14993	9.57666	1.5572	0.638953	0.638951	3.23483	5e-05	0.00174035	yes
crfb12	crfb12	crfb12	chr5:57002922-57016268	Con	Treat	OK	4.8547	7.5492	1.55503	0.636942	0.636941	3.4804	5e-05	0.00174035	yes
edn1	edn1	edn1	chr19:3435531-3440504	Con	Treat	OK	8.05296	12.5092	1.55337	0.635398	0.635403	3.20861	5e-05	0.00174035	yes
hsp70l	hsp70l	hsp70l	chr8:4741890-4744644	Con	Treat	OK	4.17305	6.4653	1.5493	0.631615	0.631617	3.21634	5e-05	0.00174035	yes
txn	txn	txn	chr7:24086073-24093347	Con	Treat	OK	51.588	79.7133	1.54519	0.627785	0.627786	3.69045	5e-05	0.00174035	yes
csf1b	csf1b	csf1b	chr8:37136162-37169981	Con	Treat	OK	7.14178	11.033	1.54485	0.62747	0.627476	3.14483	5e-05	0.00174035	yes
dusp23b	dusp23b	dusp23b	chr17:6119328-6125378	Con	Treat	OK	12.6832	19.5403	1.54064	0.623534	0.623536	3.17382	5e-05	0.00174035	yes
zgc:153154	zgc:153154	zgc:153154	chr24:16877093-16878973	Con	Treat	OK	49.7906	76.6126	1.5387	0.621708	0.621708	4.02416	5e-05	0.00174035	yes
s100z	s100z	s100z	chr21:7258021-7277684	Con	Treat	OK	6.99033	10.7441	1.53699	0.620112	0.620111	2.95929	5e-05	0.00174035	yes
higd1a	higd1a	higd1a	chr2:1825740-1830942	Con	Treat	OK	28.9743	44.5302	1.53689	0.62001	0.620009	3.79364	5e-05	0.00174035	yes
slc15a1b	slc15a1b	slc15a1b	chr6:12321571-12353184	Con	Treat	OK	1.66575	2.55812	1.53572	0.618912	0.618913	2.49571	5e-05	0.00174035	yes
dnph1	dnph1	dnph1	chr13:4089832-4095459	Con	Treat	OK	7.64883	11.7416	1.53508	0.618318	0.618311	2.39932	0.0001	0.00319778	yes
ucp2	ucp2	ucp2	chr10:36718936-36729621	Con	Treat	OK	136.737	209.164	1.52968	0.613231	0.613234	4.25288	5e-05	0.00174035	yes
upp1	upp1	upp1	chr16:16302230-16304638	Con	Treat	OK	11.0551	16.9076	1.52939	0.61296	0.612966	3.10588	5e-05	0.00174035	yes
zgc:112038	zgc:112038	zgc:112038	chr3:21070221-21087584	Con	Treat	OK	3.21294	4.91026	1.52828	0.611905	0.611905	2.20475	0.00025	0.00689119	yes
zgc:163083	zgc:163083	zgc:163083	chr3:44875667-44879166	Con	Treat	OK	4.57442	6.98668	1.52734	0.611018	0.611017	2.13114	0.00045	0.0111708	yes
zgc:123295	zgc:123295	zgc:123295	chr3:21059233-21068188	Con	Treat	OK	6.10805	9.31399	1.52487	0.608687	0.608687	3.06845	5e-05	0.00174035	yes
zgc:113142	zgc:113142	zgc:113142	chr17:51538173-51549171	Con	Treat	OK	1.88693	2.87532	1.52381	0.607682	0.607683	2.32135	0.0001	0.00319778	yes
gsr	gsr	gsr	chr14:38512654-38532781	Con	Treat	OK	13.3731	20.3621	1.52262	0.606552	0.606548	3.56448	5e-05	0.00174035	yes
porb	porb	porb	chr15:1891460-1921667	Con	Treat	OK	8.31708	12.6531	1.52134	0.605342	0.60534	3.30266	5e-05	0.00174035	yes
zgc:113279	zgc:113279	zgc:113279	chr15:17912567-17920856	Con	Treat	OK	10.9328	16.6142	1.51967	0.603754	0.603758	3.57676	5e-05	0.00174035	yes
ptgdsb	ptgdsb	ptgdsb	chr24:16882893-16884916	Con	Treat	OK	152.941	232.125	1.51774	0.601927	0.601927	4.12052	5e-05	0.00174035	yes
otop1	otop1	otop1	chr14:195916-204846	Con	Treat	OK	2.73003	4.14102	1.51684	0.601069	0.601069	2.36416	5e-05	0.00174035	yes
casp6	casp6	casp6	chr3:32829774-32834128	Con	Treat	OK	3.88737	5.89474	1.51638	0.600634	0.600633	2.65716	5e-05	0.00174035	yes
zgc:153253	zgc:153253	zgc:153253	chr21:19332165-19342654	Con	Treat	OK	5.61647	8.51587	1.51623	0.60049	0.60049	2.33642	5e-05	0.00174035	yes
pck1	pck1	pck1	chr6:60060317-60067174	Con	Treat	OK	14.4011	21.8248	1.5155	0.599789	0.599788	3.70859	5e-05	0.00174035	yes
si:ch211-229n2.7	si:ch211-229n2.7	si:ch211-229n2.7	chr8:14048188-14054181	Con	Treat	OK	7.24761	10.9773	1.51461	0.598946	0.598948	2.45974	5e-05	0.00174035	yes
sqrdl	sqrdl	sqrdl	chr25:32062480-32084406	Con	Treat	OK	19.3858	29.3328	1.51311	0.597515	0.597516	3.5844	5e-05	0.00174035	yes
stat1b	stat1b	stat1b	chr9:41417179-41445410	Con	Treat	OK	0.48023	0.725302	1.51032	0.594856	0.594854	1.71712	0.00325	0.0475166	yes
casp3b	casp3b	casp3b	chr14:4022952-4036126	Con	Treat	OK	11.3279	17.0976	1.50934	0.593913	0.593907	2.91037	5e-05	0.00174035	yes
zgc:162184	zgc:162184	zgc:162184	chr17:45671101-45695973	Con	Treat	OK	6.11394	9.20945	1.5063	0.591013	0.591011	3.2609	5e-05	0.00174035	yes
entpd8	entpd8	entpd8	chr6:41041614-41059834	Con	Treat	OK	1.89145	2.84644	1.5049	0.589666	0.589669	2.24867	0.00025	0.00689119	yes
si:dkey-228d14.5	si:dkey-228d14.5	si:dkey-228d14.5	chr13:18201695-18214862	Con	Treat	OK	2.53128	3.80065	1.50147	0.586379	0.586383	2.27541	0.00015	0.00451845	yes
scinla	scinla	scinla	chr6:23991140-24003722	Con	Treat	OK	298.172	447.081	1.49941	0.584391	0.584391	4.16605	5e-05	0.00174035	yes
chia.2	chia.2	chia.2	chr11:23764660-23770133	Con	Treat	OK	10.5348	15.7879	1.49864	0.583656	0.583654	3.20271	5e-05	0.00174035	yes
zgc:92041	zgc:92041	zgc:92041	chr22:7409676-7414406	Con	Treat	OK	17.5785	26.3416	1.49851	0.583531	0.583534	3.09873	5e-05	0.00174035	yes
mrpl34	mrpl34	mrpl34	chr2:24661813-24664532	Con	Treat	OK	34.0898	51.0491	1.49749	0.582545	0.582546	3.47466	5e-05	0.00174035	yes
zgc:92161	zgc:92161	zgc:92161	chr3:44898567-44912922	Con	Treat	OK	5.68236	8.49837	1.49557	0.580696	0.580697	2.93867	5e-05	0.00174035	yes
si:dkey-91f15.1	si:dkey-91f15.1	si:dkey-91f15.1	chr6:19002193-19005213	Con	Treat	OK	2.26701	3.3857	1.49346	0.578663	0.57866	2.24037	5e-05	0.00174035	yes
zgc:114120	zgc:114120	zgc:114120	chr24:36564854-36636429	Con	Treat	OK	5.56422	8.28331	1.48867	0.574028	0.574027	2.66274	5e-05	0.00174035	yes
pir	pir	pir	chr11:29670440-29689389	Con	Treat	OK	15.0708	22.4214	1.48774	0.57312	0.573114	3.34109	5e-05	0.00174035	yes
fstl3	fstl3	fstl3	chr22:18859893-18868412	Con	Treat	OK	28.0322	41.6993	1.48755	0.572938	0.572938	3.54489	5e-05	0.00174035	yes
ms4a17a.8	ms4a17a.8	ms4a17a.8	chr4:75060809-75078635	Con	Treat	OK	4.66192	6.92529	1.4855	0.57095	0.570949	2.27018	0.00025	0.00689119	yes
tspo	tspo	tspo	chr6:40580682-40585711	Con	Treat	OK	42.59	63.1912	1.48371	0.569209	0.569209	3.48205	5e-05	0.00174035	yes
fam169aa	fam169aa	fam169aa	chr5:50432910-50449988	Con	Treat	OK	14.2831	21.1811	1.48295	0.568468	0.568468	3.32819	5e-05	0.00174035	yes
mc1r	mc1r	mc1r	chr18:31248138-31249110	Con	Treat	OK	4.09006	6.05706	1.48092	0.566496	0.566496	2.07642	0.0004	0.0102028	yes
si:dkey-208k22.3	si:dkey-208k22.3	si:dkey-208k22.3	chr2:24709810-24713436	Con	Treat	OK	2.23664	3.30758	1.47882	0.564443	0.564438	2.3967	5e-05	0.00174035	yes
dusp22b	dusp22b	dusp22b	chr2:1011545-1028549	Con	Treat	OK	2.82713	4.16626	1.47367	0.559415	0.559414	2.04543	0.00055	0.0130304	yes
zgc:66484	zgc:66484	zgc:66484	chr9:45098466-45104915	Con	Treat	OK	8.03843	11.8309	1.47179	0.557574	0.557573	3.01159	5e-05	0.00174035	yes
prkchb	prkchb	prkchb	chr20:20463878-20510356	Con	Treat	OK	4.26042	6.26635	1.47083	0.55663	0.556631	2.82866	5e-05	0.00174035	yes
zgc:174704	zgc:174704	zgc:174704	chr4:48337864-48753881	Con	Treat	OK	2.3435	3.43875	1.46736	0.553219	0.553223	1.76651	0.0018	0.0320568	yes
lysmd4	lysmd4	lysmd4	chr18:24575663-24586140	Con	Treat	OK	7.96697	11.6756	1.4655	0.551394	0.55139	2.88597	5e-05	0.00174035	yes
ucp3	ucp3	ucp3	chr10:36706476-36712938	Con	Treat	OK	2.67508	3.91931	1.46512	0.551018	0.551017	2.15639	0.0004	0.0102028	yes
cyp2aa12	cyp2aa12	cyp2aa12	chr23:42327251-42340836	Con	Treat	OK	1.28161	1.87663	1.46428	0.550187	0.550192	1.90573	0.00125	0.0247013	yes
ccdc37	ccdc37	ccdc37	chr6:19982904-20003936	Con	Treat	OK	1.47989	2.16592	1.46357	0.54949	0.549491	1.85792	0.0018	0.0320568	yes
tfb1m	tfb1m	tfb1m	chr17:49137160-49197333	Con	Treat	OK	3.02943	4.42644	1.46115	0.5471	0.547102	2.27703	5e-05	0.00174035	yes
cyp2y3	cyp2y3	cyp2y3	chr15:98231-104342	Con	Treat	OK	32.2479	47.1032	1.46066	0.54662	0.54662	3.61106	5e-05	0.00174035	yes
hspb15	hspb15	hspb15	chr5:31721155-31722981	Con	Treat	OK	3.05029	4.45157	1.45939	0.545368	0.545368	2.08957	0.00035	0.00916139	yes
zgc:198419	zgc:198419	zgc:198419	chr3:31973460-31974961	Con	Treat	OK	9.05419	13.2105	1.45905	0.545028	0.545026	2.57252	5e-05	0.00174035	yes
zgc:194398	zgc:194398	zgc:194398	chr5:50455416-50458078	Con	Treat	OK	14.2066	20.726	1.4589	0.54488	0.544878	3.3604	5e-05	0.00174035	yes
zgc:174178	zgc:174178	zgc:174178	chr4:73944980-73966701	Con	Treat	OK	0.739024	1.07747	1.45796	0.543955	0.543954	1.91605	0.00135	0.0261598	yes
zgc:175088	zgc:175088	zgc:175088	chr11:41744839-41751001	Con	Treat	OK	139.751	203.649	1.45723	0.543226	0.54322	3.71211	5e-05	0.00174035	yes
crp3	crp3	crp3	chr24:38204714-38209408	Con	Treat	OK	7.29367	10.6194	1.45597	0.541985	0.541991	2.17342	0.0002	0.00574469	yes
mybpc2a	mybpc2a	mybpc2a	chr3:30126881-30186812	Con	Treat	OK	7.76438	11.2881	1.45383	0.53986	0.539863	3.23263	5e-05	0.00174035	yes
fabp10a	fabp10a	fabp10a	chr16:52626281-52631180	Con	Treat	OK	181.513	263.62	1.45235	0.538387	0.538386	3.455	5e-05	0.00174035	yes
slc25a15a	slc25a15a	slc25a15a	chr15:3267574-3294714	Con	Treat	OK	2.41809	3.50985	1.4515	0.537541	0.537541	1.96383	0.00115	0.0231122	yes
cbx7a	cbx7a	cbx7a	chr3:24855596-24864068	Con	Treat	OK	17.3242	25.1417	1.45125	0.537293	0.537291	3.29166	5e-05	0.00174035	yes
oprd1b	oprd1b	oprd1b	chr16:34206804-34220230	Con	Treat	OK	1.70295	2.44974	1.43853	0.524593	0.52459	1.99797	0.00075	0.0164759	yes
zgc:112160	zgc:112160	zgc:112160	chr7:34790654-34794980	Con	Treat	OK	7.21588	10.3742	1.43769	0.523753	0.523751	2.71437	5e-05	0.00174035	yes
pvalb3	pvalb3	pvalb3	chr12:17583346-17585643	Con	Treat	OK	13.6267	19.5782	1.43675	0.522812	0.52281	2.52415	5e-05	0.00174035	yes
zgc:162509	zgc:162509	zgc:162509	chr16:14075835-14086815	Con	Treat	OK	8.05749	11.5634	1.43511	0.521163	0.521167	2.94573	5e-05	0.00174035	yes
ccnd2b	ccnd2b	ccnd2b	chr4:5124443-5140190	Con	Treat	OK	25.4963	36.5402	1.43316	0.519197	0.519193	2.89031	5e-05	0.00174035	yes
calca	calca	calca	chr7:27409362-27414828	Con	Treat	OK	6.07391	8.70058	1.43245	0.518486	0.518485	2.26862	5e-05	0.00174035	yes
slc25a43	slc25a43	slc25a43	chr14:32544416-32553442	Con	Treat	OK	13.4766	19.2971	1.4319	0.517927	0.517926	2.99338	5e-05	0.00174035	yes
ctrl	ctrl	ctrl	chr15:37919281-37927576	Con	Treat	OK	9.08026	13.0015	1.43184	0.517873	0.517869	2.38524	0.00015	0.00451845	yes
nceh1b	nceh1b	nceh1b	chr24:26816661-26823520	Con	Treat	OK	2.83464	4.05206	1.42948	0.51549	0.51549	2.13326	0.00045	0.0111708	yes
adprm	adprm	adprm	chr12:90490-93167	Con	Treat	OK	3.35055	4.78944	1.42945	0.515459	0.51546	2.15251	0.0003	0.00803072	yes
cry1b	cry1b	cry1b	chr18:15138005-15161184	Con	Treat	OK	16.6002	23.6692	1.42584	0.51181	0.511816	3.26481	5e-05	0.00174035	yes
vip	vip	vip	chr13:46698119-46701707	Con	Treat	OK	15.1336	21.5759	1.4257	0.511666	0.511664	2.68312	5e-05	0.00174035	yes
fkbp5	fkbp5	fkbp5	chr6:41098521-41118517	Con	Treat	OK	63.2397	90.1449	1.42545	0.511415	0.511414	3.52719	5e-05	0.00174035	yes
ahr2	ahr2	ahr2	chr22:13021492-13139953	Con	Treat	OK	29.1739	41.4917	1.42222	0.508145	0.508145	3.53431	5e-05	0.00174035	yes
LOC553228	LOC553228	LOC553228	chr8:52492496-52504185	Con	Treat	OK	4.0009	5.68801	1.42168	0.507599	0.507599	2.13451	0.0004	0.0102028	yes
msxd	msxd	msxd	chr21:41284106-41312499	Con	Treat	OK	9.84738	13.969	1.41855	0.504417	0.504417	2.65666	5e-05	0.00174035	yes
nqo1	nqo1	nqo1	chr7:56401842-56420909	Con	Treat	OK	48.4221	68.6016	1.41674	0.502577	0.502577	3.30849	5e-05	0.00174035	yes
zgc:193593	zgc:193593	zgc:193593	chr17:24899363-24900804	Con	Treat	OK	56.1803	79.5042	1.41516	0.500967	0.500965	3.0618	5e-05	0.00174035	yes
znrd1	znrd1	znrd1	chr19:27750303-27755621	Con	Treat	OK	7.31033	10.3375	1.41409	0.499879	0.499879	1.86507	0.00155	0.0290385	yes
pparg	pparg	pparg	chr11:578964-642772	Con	Treat	OK	3.55211	5.02034	1.41334	0.499109	0.49911	2.05923	0.0004	0.0102028	yes
zgc:173594	zgc:173594	zgc:173594	chr3:32007823-32009369	Con	Treat	OK	10.6994	15.1051	1.41177	0.497506	0.497504	2.38846	0.0001	0.00319778	yes
ftr86	ftr86	ftr86	chr15:545649-555949	Con	Treat	OK	2.85941	4.02839	1.40882	0.494486	0.494488	2.23082	0.0002	0.00574469	yes
gstt1b	gstt1b	gstt1b	chr21:15617206-15624557	Con	Treat	OK	27.3453	38.4632	1.40657	0.492186	0.492183	2.96397	5e-05	0.00174035	yes
tmprss13b	tmprss13b	tmprss13b	chr5:37287941-37300242	Con	Treat	OK	3.20388	4.50526	1.40619	0.49179	0.491787	2.1241	0.0007	0.0157234	yes
hspb11	hspb11	hspb11	chr21:20347318-20348242	Con	Treat	OK	12.7249	17.8809	1.40519	0.490765	0.490761	2.53078	5e-05	0.00174035	yes
cox17	cox17	cox17	chr9:21424819-21427393	Con	Treat	OK	82.7176	116.105	1.40363	0.489164	0.489159	2.93165	5e-05	0.00174035	yes
zgc:66350	zgc:66350	zgc:66350	chr5:9542059-9577588	Con	Treat	OK	8.83271	12.3968	1.40351	0.48904	0.489046	1.95864	0.0012	0.0240426	yes
nfe2l2a	nfe2l2a	nfe2l2a	chr9:1652250-1678793	Con	Treat	OK	90.8461	127.27	1.40094	0.486396	0.486397	3.37402	5e-05	0.00174035	yes
ghdc	ghdc	ghdc	chr12:13489382-13511206	Con	Treat	OK	2.20947	3.09468	1.40064	0.48609	0.486091	1.98984	0.001	0.0206407	yes
foxq1b	foxq1b	foxq1b	chr20:26784849-26786306	Con	Treat	OK	18.8274	26.3677	1.4005	0.485938	0.48594	2.84093	5e-05	0.00174035	yes
zgc:112163	zgc:112163	zgc:112163	chr6:40876669-40877714	Con	Treat	OK	4.86964	6.81401	1.39928	0.484689	0.484689	1.91923	0.0013	0.0253422	yes
cxl34b.11	cxl34b.11	cxl34b.11	chr24:27391119-27394546	Con	Treat	OK	64.9895	90.8798	1.39838	0.483753	0.483752	2.60983	5e-05	0.00174035	yes
nppc	nppc	nppc	chr22:38628600-38635152	Con	Treat	OK	4.84992	6.77955	1.39787	0.483229	0.483229	1.84993	0.00215	0.0360639	yes
ctrb1	ctrb1	ctrb1	chr7:34804543-34807090	Con	Treat	OK	23.5203	32.8564	1.39694	0.482268	0.482267	2.60804	5e-05	0.00174035	yes
trpv1	trpv1	trpv1	chr5:41541775-41555901	Con	Treat	OK	1.65796	2.3157	1.39672	0.482039	0.48204	1.83146	0.00205	0.0350661	yes
sele	sele	sele	chr20:34066550-34074086	Con	Treat	OK	1.07778	1.50215	1.39374	0.478966	0.478965	1.9929	0.0005	0.012066	yes
slc9a2	slc9a2	slc9a2	chr9:6984101-7012982	Con	Treat	OK	4.32275	6.0193	1.39247	0.477646	0.477646	2.52407	5e-05	0.00174035	yes
hpdb	hpdb	hpdb	chr8:34797181-34807435	Con	Treat	OK	26.6489	37.1029	1.39229	0.477456	0.477454	2.97911	5e-05	0.00174035	yes
ctssb.2	ctssb.2	ctssb.2	chr16:29579872-29585332	Con	Treat	OK	6.53785	9.09818	1.39162	0.476762	0.476762	2.27519	0.0002	0.00574469	yes
kcnj11l	kcnj11l	kcnj11l	chr25:7490270-7496423	Con	Treat	OK	9.94445	13.8299	1.39072	0.475827	0.47583	2.56808	5e-05	0.00174035	yes
rdh12l	rdh12l	rdh12l	chr24:32659259-32667708	Con	Treat	OK	4.90391	6.81668	1.39005	0.475137	0.475137	2.00929	0.00055	0.0130304	yes
zgc:101562	zgc:101562	zgc:101562	chr20:2625691-2630385	Con	Treat	OK	3.67975	5.11317	1.38954	0.47461	0.474612	1.87772	0.00165	0.0302143	yes
slc25a48	slc25a48	slc25a48	chr14:25293357-25301737	Con	Treat	OK	5.26467	7.31419	1.3893	0.474355	0.474356	2.30338	0.0002	0.00574469	yes
blvra	blvra	blvra	chr2:50110399-50126474	Con	Treat	OK	7.48832	10.382	1.38643	0.47137	0.471369	2.25363	0.0002	0.00574469	yes
pacrg	pacrg	pacrg	chr17:27528250-27689783	Con	Treat	OK	4.25099	5.89122	1.38585	0.470768	0.470767	1.71289	0.00235	0.0380899	yes
zgc:110782	zgc:110782	zgc:110782	chr21:27156074-27158606	Con	Treat	OK	4.53559	6.28357	1.38539	0.470294	0.470295	1.89106	0.00115	0.0231122	yes
uevld	uevld	uevld	chr25:24083523-24105107	Con	Treat	OK	4.91592	6.80408	1.38409	0.468939	0.468938	2.38854	5e-05	0.00174035	yes
urp2	urp2	urp2	chr1:1452286-1466804	Con	Treat	OK	4.20843	5.82423	1.38394	0.468785	0.468785	1.77514	0.00205	0.0350661	yes
zgc:109934	zgc:109934	zgc:109934	chr3:31986955-31988641	Con	Treat	OK	16.9746	23.4888	1.38376	0.468595	0.468598	2.52836	5e-05	0.00174035	yes
ace2	ace2	ace2	chr11:29728645-29749160	Con	Treat	OK	2.83454	3.91853	1.38242	0.467198	0.467195	2.30944	0.0001	0.00319778	yes
zgc:172145	zgc:172145	zgc:172145	chr25:30847373-30856036	Con	Treat	OK	1.37103	1.89388	1.38136	0.466085	0.466084	1.78629	0.0021	0.0357799	yes
notum1a	notum1a	notum1a	chr3:57878595-57908666	Con	Treat	OK	7.69855	10.6314	1.38096	0.465673	0.465678	2.40281	5e-05	0.00174035	yes
mgst1.2	mgst1.2	mgst1.2	chr4:12720115-12726664	Con	Treat	OK	16.4043	22.604	1.37793	0.462504	0.462503	2.82176	5e-05	0.00174035	yes
si:ch211-117m20.5	si:ch211-117m20.5	si:ch211-117m20.5	chr5:30014379-30015583	Con	Treat	OK	1063.68	1465.67	1.37792	0.462496	0.462505	3.28059	5e-05	0.00174035	yes
fech	fech	fech	chr21:1622194-1644440	Con	Treat	OK	16.4484	22.6616	1.37774	0.462302	0.462303	2.61456	5e-05	0.00174035	yes
sebox	sebox	sebox	chr5:66693280-66703814	Con	Treat	OK	1.24412	1.71327	1.37709	0.461627	0.461621	1.92421	0.00135	0.0261598	yes
tatdn1	tatdn1	tatdn1	chr19:167005-169874	Con	Treat	OK	6.17261	8.49373	1.37604	0.460518	0.460517	1.8349	0.0016	0.0297179	yes
zgc:174935	zgc:174935	zgc:174935	chr16:17804514-17807141	Con	Treat	OK	13.6084	18.7216	1.37574	0.460206	0.460202	2.61016	5e-05	0.00174035	yes
c1qtnf1	c1qtnf1	c1qtnf1	chr12:33196584-33213911	Con	Treat	OK	5.58266	7.68012	1.37571	0.460176	0.460176	2.26171	5e-05	0.00174035	yes
anxa4	anxa4	anxa4	chr23:41839885-41841779	Con	Treat	OK	20.4679	28.1453	1.37509	0.459531	0.459532	2.82725	5e-05	0.00174035	yes
si:dkeyp-89c11.3	si:dkeyp-89c11.3	si:dkeyp-89c11.3	chr4:25637948-25658789	Con	Treat	OK	5.76582	7.92763	1.37494	0.459364	0.459363	2.40925	5e-05	0.00174035	yes
zgc:86586	zgc:86586	zgc:86586	chr8:13496759-13503782	Con	Treat	OK	10.6523	14.6215	1.37261	0.456926	0.456936	2.38357	5e-05	0.00174035	yes
si:ch211-68a17.7	si:ch211-68a17.7	si:ch211-68a17.7	chr25:18853602-18855367	Con	Treat	OK	19.719	27.042	1.37137	0.455615	0.455619	2.31749	0.0001	0.00319778	yes
cyp2n13	cyp2n13	cyp2n13	chr20:25616168-25623691	Con	Treat	OK	5.30138	7.26585	1.37056	0.454764	0.454763	2.29698	0.00015	0.00451845	yes
fbp2	fbp2	fbp2	chr5:44213919-44229465	Con	Treat	OK	5.87295	8.04368	1.36961	0.45377	0.453771	2.04796	0.00035	0.00916139	yes
pdk2b	pdk2b	pdk2b	chr19:5756659-5769491	Con	Treat	OK	21.8572	29.8923	1.36762	0.451665	0.451664	2.87217	5e-05	0.00174035	yes
guca1c	guca1c	guca1c	chr15:2925135-2940343	Con	Treat	OK	27.7958	37.9638	1.36581	0.449758	0.449758	2.85678	5e-05	0.00174035	yes
zgc:64189	zgc:64189	zgc:64189	chr14:27715520-27754446	Con	Treat	OK	1.48917	2.03172	1.36433	0.448193	0.448195	1.76642	0.0022	0.0365251	yes
imp4	imp4	imp4	chr5:26247029-26251851	Con	Treat	OK	26.0842	35.5432	1.36263	0.446397	0.446394	2.61177	5e-05	0.00174035	yes
mmp9	mmp9	mmp9	chr8:24260285-24274708	Con	Treat	OK	4.2797	5.83058	1.36238	0.44613	0.446131	2.34914	5e-05	0.00174035	yes
cyp46a1.3	cyp46a1.3	cyp46a1.3	chr20:5227891-5246623	Con	Treat	OK	11.8737	16.1729	1.36208	0.445809	0.445811	2.51347	5e-05	0.00174035	yes
il20ra	il20ra	il20ra	chr20:2572242-2592112	Con	Treat	OK	3.01874	4.10704	1.36051	0.444152	0.444154	2.17462	0.00025	0.00689119	yes
tlcd1	tlcd1	tlcd1	chr21:26043519-26053204	Con	Treat	OK	13.4642	18.3065	1.35964	0.443227	0.443227	2.28163	5e-05	0.00174035	yes
ccdc125	ccdc125	ccdc125	chr5:25571410-25581710	Con	Treat	OK	4.83813	6.57309	1.3586	0.442122	0.442122	2.00745	0.0004	0.0102028	yes
sqlea	sqlea	sqlea	chr16:43497262-43509555	Con	Treat	OK	3.23021	4.38705	1.35813	0.441623	0.441624	2.02114	0.0004	0.0102028	yes
faub	faub	faub	chr10:27028379-27030120	Con	Treat	OK	23.6617	32.1189	1.35742	0.440869	0.44087	2.31655	5e-05	0.00174035	yes
slc25a33	slc25a33	slc25a33	chr23:29934701-29952102	Con	Treat	OK	29.966	40.6761	1.35741	0.440855	0.440855	2.80099	5e-05	0.00174035	yes
vwf	vwf	vwf	chr18:7191181-7269043	Con	Treat	OK	0.689157	0.935175	1.35698	0.440404	0.440403	1.97489	0.00045	0.0111708	yes
keap1a	keap1a	keap1a	chr2:41985606-42011622	Con	Treat	OK	8.52166	11.55	1.35537	0.438686	0.438684	2.53548	5e-05	0.00174035	yes
pappaa	pappaa	pappaa	chr5:69637823-69746669	Con	Treat	OK	1.75451	2.3766	1.35457	0.437831	0.437828	1.81669	0.0019	0.0334251	yes
fam210a	fam210a	fam210a	chr16:30646500-30654803	Con	Treat	OK	10.5617	14.3039	1.35432	0.437566	0.437559	2.3378	0.0001	0.00319778	yes
abhd2a	abhd2a	abhd2a	chr7:13573175-13611473	Con	Treat	OK	34.5941	46.8289	1.35367	0.436873	0.436873	2.80596	5e-05	0.00174035	yes
tmprss13a	tmprss13a	tmprss13a	chr15:12394603-12428998	Con	Treat	OK	11.9306	16.1351	1.35241	0.435536	0.435536	2.48086	5e-05	0.00174035	yes
wu:fj16a03	wu:fj16a03	wu:fj16a03	chr13:2774412-2779549	Con	Treat	OK	267.729	361.995	1.35209	0.435196	0.435198	2.84218	5e-05	0.00174035	yes
si:dkeyp-98a7.1	si:dkeyp-98a7.1	si:dkeyp-98a7.1	chr22:25652257-25657693	Con	Treat	OK	6.24229	8.4373	1.35164	0.434706	0.434706	2.35727	5e-05	0.00174035	yes
osgn1	osgn1	osgn1	chr6:50696161-50705470	Con	Treat	OK	18.2375	24.6403	1.35108	0.434112	0.434116	2.61498	5e-05	0.00174035	yes
slc51a	slc51a	slc51a	chr24:24816725-24837773	Con	Treat	OK	7.97891	10.7786	1.35089	0.433906	0.433901	2.3056	5e-05	0.00174035	yes
rag1	rag1	rag1	chr25:8927550-8931660	Con	Treat	OK	2.20491	2.9748	1.34917	0.432073	0.432075	2.02184	0.0007	0.0157234	yes
slc16a12b	slc16a12b	slc16a12b	chr12:16845841-16865093	Con	Treat	OK	13.8955	18.722	1.34734	0.430117	0.43012	2.58684	5e-05	0.00174035	yes
psme1	psme1	psme1	chr24:12801449-12810062	Con	Treat	OK	8.67251	11.6818	1.34699	0.429741	0.429745	2.14294	0.0003	0.00803072	yes
avil	avil	avil	chr11:206956-220893	Con	Treat	OK	1.91669	2.58146	1.34683	0.42957	0.42957	1.76157	0.00265	0.0416021	yes
zgc:113314	zgc:113314	zgc:113314	chr9:30610751-30616365	Con	Treat	OK	6.84782	9.213	1.34539	0.428026	0.428027	2.14655	0.00025	0.00689119	yes
sqstm1	sqstm1	sqstm1	chr14:16460385-16465752	Con	Treat	OK	25.4994	34.2949	1.34493	0.427531	0.427529	2.68796	5e-05	0.00174035	yes
neu3.2	neu3.2	neu3.2	chr21:21760073-21762654	Con	Treat	OK	7.65557	10.2931	1.34452	0.427096	0.427092	2.19734	5e-05	0.00174035	yes
foxg1d	foxg1d	foxg1d	chr13:47153-49913	Con	Treat	OK	4.19815	5.63744	1.34284	0.425286	0.425284	2.21883	5e-05	0.00174035	yes
ahsa1a	ahsa1a	ahsa1a	chr20:27068131-27075090	Con	Treat	OK	9.52173	12.783	1.34251	0.424931	0.424932	2.26251	5e-05	0.00174035	yes
pon3	pon3	pon3	chr16:24747220-24753609	Con	Treat	OK	9.66444	12.9742	1.34247	0.424888	0.424887	2.21155	0.0003	0.00803072	yes
znf395b	znf395b	znf395b	chr20:34834860-34851738	Con	Treat	OK	23.7859	31.8772	1.34017	0.422418	0.42242	2.71071	5e-05	0.00174035	yes
ovol1	ovol1	ovol1	chr7:19583600-19596058	Con	Treat	OK	8.13629	10.9034	1.34009	0.422335	0.422335	2.36181	0.00015	0.00451845	yes
abcc4	abcc4	abcc4	chr6:7165534-7234620	Con	Treat	OK	10.465	14.0228	1.33997	0.422202	0.422201	2.7351	5e-05	0.00174035	yes
atoh8	atoh8	atoh8	chr14:9201314-9216363	Con	Treat	OK	17.0065	22.7677	1.33876	0.420902	0.420899	2.56127	5e-05	0.00174035	yes
pou2f3	pou2f3	pou2f3	chr5:57880581-57932598	Con	Treat	OK	5.32367	7.12626	1.3386	0.420724	0.420725	2.20216	0.0003	0.00803072	yes
c10h21orf59	c10h21orf59	c10h21orf59	chr10:33629977-33635251	Con	Treat	OK	18.7251	25.0244	1.33641	0.418362	0.418361	2.44034	5e-05	0.00174035	yes
si:ch211-175m2.5	si:ch211-175m2.5	si:ch211-175m2.5	chr14:20935338-20940802	Con	Treat	OK	5.41397	7.23457	1.33628	0.41822	0.418221	1.83536	0.00125	0.0247013	yes
nmnat1	nmnat1	nmnat1	chr23:29628049-29643286	Con	Treat	OK	6.92242	9.23736	1.33441	0.416204	0.416203	2.10494	0.0004	0.0102028	yes
abhd4	abhd4	abhd4	chr2:52052392-52064349	Con	Treat	OK	14.1875	18.931	1.33434	0.41613	0.416134	2.33994	0.0001	0.00319778	yes
pvalb7	pvalb7	pvalb7	chr22:29219500-29302854	Con	Treat	OK	95.4713	127.359	1.334	0.415762	0.415766	2.75708	5e-05	0.00174035	yes
ccdc127a	ccdc127a	ccdc127a	chr16:43444207-43446748	Con	Treat	OK	4.8756	6.49925	1.33302	0.414693	0.414694	1.95506	0.0005	0.012066	yes
rab11al	rab11al	rab11al	chr16:46758370-46775050	Con	Treat	OK	19.6713	26.2093	1.33236	0.413987	0.413984	2.47863	0.0001	0.00319778	yes
slc14a2	slc14a2	slc14a2	chr5:51521468-51531231	Con	Treat	OK	4.88011	6.49739	1.3314	0.412947	0.412947	2.20924	0.0002	0.00574469	yes
ttr	ttr	ttr	chr20:6098574-6114034	Con	Treat	OK	13.9422	18.5586	1.33111	0.41263	0.412636	2.12383	0.00035	0.00916139	yes
impact	impact	impact	chr22:2944199-3010380	Con	Treat	OK	14.4923	19.2829	1.33056	0.412035	0.412035	2.17614	0.0001	0.00319778	yes
arhgap17a	arhgap17a	arhgap17a	chr12:20290689-20339878	Con	Treat	OK	6.29869	8.38035	1.33049	0.411959	0.411958	1.94097	0.00075	0.0164759	yes
aqp3b	aqp3b	aqp3b	chr21:16943504-16952130	Con	Treat	OK	7.28583	9.69273	1.33035	0.41181	0.41181	1.80802	0.00195	0.0339823	yes
zgc:101851	zgc:101851	zgc:101851	chr9:900885-904718	Con	Treat	OK	17.1526	22.8176	1.33027	0.41172	0.411723	2.16571	0.00015	0.00451845	yes
scel	scel	scel	chr9:17298500-17326877	Con	Treat	OK	73.4314	97.6146	1.32933	0.4107	0.4107	2.82248	5e-05	0.00174035	yes
si:dkey-22i16.3	si:dkey-22i16.3	si:dkey-22i16.3	chr1:43200801-43204099	Con	Treat	OK	70.144	93.2037	1.32875	0.410068	0.410067	2.70927	5e-05	0.00174035	yes
slc25a47a	slc25a47a	slc25a47a	chr20:53839113-53852409	Con	Treat	OK	3.24636	4.31036	1.32775	0.408985	0.408988	2.14711	0.00015	0.00451845	yes
capn12	capn12	capn12	chr18:36683645-36748629	Con	Treat	OK	7.13387	9.4622	1.32638	0.407491	0.407491	2.24321	5e-05	0.00174035	yes
zgc:112263	zgc:112263	zgc:112263	chr8:18164621-18167617	Con	Treat	OK	8.55047	11.3404	1.32629	0.407396	0.407392	2.06509	0.0001	0.00319778	yes
urah	urah	urah	chr18:31038041-31045193	Con	Treat	OK	14.7397	19.5383	1.32556	0.406598	0.406594	1.97319	0.0005	0.012066	yes
tescb	tescb	tescb	chr5:31541728-31548374	Con	Treat	OK	6.80092	9.01356	1.32534	0.406367	0.406368	2.09624	0.0001	0.00319778	yes
dimt1l	dimt1l	dimt1l	chr8:17148899-17156784	Con	Treat	OK	10.6334	14.0924	1.3253	0.406314	0.406308	2.16318	0.00025	0.00689119	yes
cant1b	cant1b	cant1b	chr11:44712013-44724460	Con	Treat	OK	20.3339	26.9483	1.32529	0.406307	0.406307	2.52566	5e-05	0.00174035	yes
neil1	neil1	neil1	chr25:26383937-26389872	Con	Treat	OK	21.0232	27.8379	1.32415	0.405068	0.405068	2.40637	5e-05	0.00174035	yes
phkg1a	phkg1a	phkg1a	chr15:5734678-5754680	Con	Treat	OK	12.1237	16.0444	1.32339	0.40424	0.40424	2.44593	5e-05	0.00174035	yes
hsd17b12a	hsd17b12a	hsd17b12a	chr25:29753047-29787552	Con	Treat	OK	30.6589	40.5523	1.32269	0.403478	0.40348	2.6125	5e-05	0.00174035	yes
zgc:158404	zgc:158404	zgc:158404	chr12:30427758-30434054	Con	Treat	OK	10.6091	14.012	1.32075	0.401361	0.401355	2.25835	0.0001	0.00319778	yes
si:dkeyp-55f12.3	si:dkeyp-55f12.3	si:dkeyp-55f12.3	chr20:27191817-27193206	Con	Treat	OK	26.8156	35.3425	1.31798	0.398332	0.39833	2.07935	0.00035	0.00916139	yes
zgc:193505	zgc:193505	zgc:193505	chr13:22545334-22548040	Con	Treat	OK	49.7855	65.5981	1.31761	0.397928	0.397929	2.5297	5e-05	0.00174035	yes
dbpa	dbpa	dbpa	chr19:10259263-10276628	Con	Treat	OK	22.3808	29.4869	1.31751	0.397813	0.397813	2.25474	5e-05	0.00174035	yes
ccl25b	ccl25b	ccl25b	chr11:6264423-6268462	Con	Treat	OK	38.0644	50.144	1.31735	0.397635	0.397637	2.31194	5e-05	0.00174035	yes
gbp	gbp	gbp	chr16:41004448-41005804	Con	Treat	OK	17.7763	23.4094	1.31689	0.397133	0.397132	2.25517	0.00015	0.00451845	yes
pvalb8	pvalb8	pvalb8	chr3:60921630-60930162	Con	Treat	OK	136.727	179.977	1.31632	0.396514	0.396516	2.66242	5e-05	0.00174035	yes
nppcl	nppcl	nppcl	chr16:17296273-17299777	Con	Treat	OK	12.1034	15.9315	1.31628	0.39647	0.396475	1.90658	0.00065	0.0150159	yes
capn2l	capn2l	capn2l	chr22:26617034-26646978	Con	Treat	OK	12.9024	16.9658	1.31493	0.39499	0.39499	2.39307	5e-05	0.00174035	yes
wu:fc46h12	wu:fc46h12	wu:fc46h12	chr2:7684711-7693250	Con	Treat	OK	276.419	363.356	1.31451	0.394527	0.394528	2.74135	5e-05	0.00174035	yes
msmo1	msmo1	msmo1	chr1:20223613-20235800	Con	Treat	OK	20.8083	27.3493	1.31435	0.394345	0.394344	2.36148	5e-05	0.00174035	yes
s100a10b	s100a10b	s100a10b	chr16:23482752-23484247	Con	Treat	OK	280.791	368.809	1.31346	0.393377	0.393374	2.69598	5e-05	0.00174035	yes
lgals3l	lgals3l	lgals3l	chr17:10668624-10682374	Con	Treat	OK	47.9447	62.9509	1.31299	0.392856	0.392856	2.59359	5e-05	0.00174035	yes
hsf2	hsf2	hsf2	chr20:40578465-40590098	Con	Treat	OK	46.6859	61.2608	1.31219	0.391977	0.391977	2.62422	5e-05	0.00174035	yes
zgc:153952	zgc:153952	zgc:153952	chr3:16692184-16723109	Con	Treat	OK	9.48706	12.4453	1.31182	0.391568	0.391566	2.26226	5e-05	0.00174035	yes
cpa5	cpa5	cpa5	chr25:18363528-18374295	Con	Treat	OK	16.5622	21.7027	1.31038	0.38998	0.389981	2.18046	0.00025	0.00689119	yes
pts	pts	pts	chr12:306024-309051	Con	Treat	OK	32.8475	43.0286	1.30995	0.389512	0.389514	2.27157	0.0001	0.00319778	yes
atox1	atox1	atox1	chr14:25685713-25688517	Con	Treat	OK	73.0646	95.7049	1.30987	0.38942	0.38942	2.36814	5e-05	0.00174035	yes
abcb6a	abcb6a	abcb6a	chr1:5437409-5460831	Con	Treat	OK	4.90265	6.41967	1.30943	0.388937	0.388939	2.01786	0.0004	0.0102028	yes
stk35	stk35	stk35	chr23:41844305-41867519	Con	Treat	OK	40.3628	52.8134	1.30847	0.387878	0.387876	2.55665	5e-05	0.00174035	yes
lipg	lipg	lipg	chr8:32367703-32376773	Con	Treat	OK	10.6299	13.9041	1.30802	0.387382	0.387381	2.21707	0.0002	0.00574469	yes
stx11b.1	stx11b.1	stx11b.1	chr20:26639081-26642087	Con	Treat	OK	29.3558	38.3704	1.30708	0.386348	0.386347	2.41017	5e-05	0.00174035	yes
nifk	nifk	nifk	chr9:38348802-38352284	Con	Treat	OK	35.276	46.1054	1.30699	0.386249	0.386248	2.41227	5e-05	0.00174035	yes
moxd1l	moxd1l	moxd1l	chr20:43186700-43209012	Con	Treat	OK	8.74802	11.4324	1.30686	0.3861	0.3861	1.99724	0.00075	0.0164759	yes
cyp2k16	cyp2k16	cyp2k16	chr3:12613498-12629309	Con	Treat	OK	9.87942	12.9086	1.30662	0.385834	0.385834	2.07927	0.00025	0.00689119	yes
trub1	trub1	trub1	chr12:29921803-29928996	Con	Treat	OK	14.3713	18.7744	1.30638	0.385576	0.385584	1.9995	0.0005	0.012066	yes
chrna4b	chrna4b	chrna4b	chr11:12924600-12940741	Con	Treat	OK	3.61957	4.72816	1.30628	0.385461	0.385457	1.8911	0.0008	0.0172819	yes
nol12	nol12	nol12	chr3:1381726-1387384	Con	Treat	OK	10.1206	13.2171	1.30596	0.385111	0.38511	2.01457	0.0005	0.012066	yes
uap1	uap1	uap1	chr6:35052812-35068762	Con	Treat	OK	20.7048	27.0184	1.30493	0.383977	0.383977	2.40687	5e-05	0.00174035	yes
sox19b	sox19b	sox19b	chr7:26223391-26226754	Con	Treat	OK	14.0833	18.3599	1.30366	0.382573	0.382571	2.33885	0.0002	0.00574469	yes
thy1	thy1	thy1	chr5:29193944-29203100	Con	Treat	OK	24.0529	31.3558	1.30362	0.382521	0.38252	1.99698	0.0009	0.0190926	yes
hk2	hk2	hk2	chr5:13370122-13503993	Con	Treat	OK	5.99013	7.80805	1.30349	0.382375	0.382374	2.10834	0.00015	0.00451845	yes
adrb1	adrb1	adrb1	chr12:30327439-30328660	Con	Treat	OK	7.0735	9.21271	1.30243	0.381201	0.381201	1.85506	0.0014	0.0269677	yes
smim4	smim4	smim4	chr23:19749436-19751590	Con	Treat	OK	20.54	26.7262	1.30118	0.379819	0.379818	2.00963	0.00035	0.00916139	yes
fgf3	fgf3	fgf3	chr7:54336589-54338942	Con	Treat	OK	11.1298	14.4791	1.30093	0.379544	0.379548	1.77205	0.0017	0.0306969	yes
slc1a8b	slc1a8b	slc1a8b	chr2:37128121-37139894	Con	Treat	OK	9.03343	11.7453	1.3002	0.378738	0.378742	2.00332	0.0007	0.0157234	yes
agt	agt	agt	chr13:23858002-23865424	Con	Treat	OK	13.4714	10.3533	0.768539	-0.379809	-0.379813	-2.0287	0.0005	0.012066	yes
pmt	pmt	pmt	chr14:1422192-1432756	Con	Treat	OK	10.1152	7.76895	0.768047	-0.380733	-0.380734	-1.88082	0.00065	0.0150159	yes
zgc:158340	zgc:158340	zgc:158340	chr11:44605028-44618837	Con	Treat	OK	5.83045	4.47613	0.767716	-0.381355	-0.381355	-1.99454	0.0007	0.0157234	yes
cttnbp2nlb	cttnbp2nlb	cttnbp2nlb	chr8:27803875-27839319	Con	Treat	OK	20.4338	15.6805	0.767381	-0.381986	-0.38198	-2.3164	5e-05	0.00174035	yes
serpina1l	serpina1l	serpina1l	chr20:10550791-10553960	Con	Treat	OK	34.2137	26.2468	0.767143	-0.382433	-0.382432	-2.3801	5e-05	0.00174035	yes
zgc:165604	zgc:165604	zgc:165604	chr21:27521685-27533521	Con	Treat	OK	5.96242	4.55531	0.764004	-0.388349	-0.388348	-1.72456	0.0024	0.0385157	yes
grm6b	grm6b	grm6b	chr11:25396424-25441517	Con	Treat	OK	10.3242	7.8818	0.76343	-0.389433	-0.389429	-2.32693	0.0002	0.00574469	yes
LOC796447	LOC796447	LOC796447	chr20:1391531-1400179	Con	Treat	OK	10.4538	7.97963	0.763323	-0.389634	-0.389636	-1.97253	0.00065	0.0150159	yes
apoa1a	apoa1a	apoa1a	chr5:37378358-37381359	Con	Treat	OK	703.342	535.739	0.761705	-0.392696	-0.392696	-2.77658	5e-05	0.00174035	yes
slc43a3a	slc43a3a	slc43a3a	chr1:43440454-43455970	Con	Treat	OK	9.49353	7.22251	0.760782	-0.394444	-0.394444	-2.10323	0.0002	0.00574469	yes
rbp2a	rbp2a	rbp2a	chr15:5815658-5827065	Con	Treat	OK	71.6309	54.4556	0.760225	-0.395502	-0.3955	-2.21014	0.0002	0.00574469	yes
zgc:195633	zgc:195633	zgc:195633	chr7:5782373-5782951	Con	Treat	OK	262.503	199.489	0.759949	-0.396025	-0.396029	-2.6373	5e-05	0.00174035	yes
zgc:92040	zgc:92040	zgc:92040	chr12:3889739-3903982	Con	Treat	OK	4.10606	3.10277	0.755656	-0.404198	-0.4042	-1.93454	0.00115	0.0231122	yes
cx44.1	cx44.1	cx44.1	chr1:46754901-46757617	Con	Treat	OK	9.32622	7.04102	0.75497	-0.405508	-0.405509	-2.16796	0.00015	0.00451845	yes
neurod1	neurod1	neurod1	chr9:44489978-44493150	Con	Treat	OK	317.239	239.342	0.754453	-0.406497	-0.406495	-2.88222	5e-05	0.00174035	yes
chadlb	chadlb	chadlb	chr12:18867610-18885960	Con	Treat	OK	11.7188	8.82203	0.75281	-0.409642	-0.409638	-2.34984	5e-05	0.00174035	yes
ier2	ier2	ier2	chr3:33629940-33631106	Con	Treat	OK	37.5486	28.2453	0.752233	-0.410748	-0.410748	-2.4469	5e-05	0.00174035	yes
atoh7	atoh7	atoh7	chr13:25319248-25320274	Con	Treat	OK	15.4233	11.5923	0.75161	-0.411945	-0.411937	-2.12948	0.0002	0.00574469	yes
nansb	nansb	nansb	chr25:5162051-5172508	Con	Treat	OK	11.3429	8.51212	0.750436	-0.414199	-0.414203	-2.19718	0.0002	0.00574469	yes
irg1l	irg1l	irg1l	chr14:11121037-11124541	Con	Treat	OK	37.3567	28.0282	0.750286	-0.414488	-0.41449	-2.65556	5e-05	0.00174035	yes
arl13a	arl13a	arl13a	chr14:40925855-40941230	Con	Treat	OK	12.8739	9.6334	0.748289	-0.418332	-0.418338	-2.27638	5e-05	0.00174035	yes
ccnb1	ccnb1	ccnb1	chr5:54088556-54091913	Con	Treat	OK	46.5399	34.7914	0.747561	-0.419737	-0.419737	-2.66707	5e-05	0.00174035	yes
bmp1b	bmp1b	bmp1b	chr10:40938075-41018117	Con	Treat	OK	2.6094	1.95044	0.747467	-0.419918	-0.419921	-2.00734	0.00075	0.0164759	yes
slc1a7a	slc1a7a	slc1a7a	chr2:6036651-6087754	Con	Treat	OK	6.20778	4.5837	0.73838	-0.437565	-0.437564	-2.23275	0.00025	0.00689119	yes
c9	c9	c9	chr5:31745034-31754992	Con	Treat	OK	16.7464	12.3647	0.73835	-0.437624	-0.437627	-2.28068	0.0002	0.00574469	yes
slc25a3a	slc25a3a	slc25a3a	chr4:16855996-16864475	Con	Treat	OK	39.4901	29.1523	0.738218	-0.437881	-0.437882	-2.69271	5e-05	0.00174035	yes
opn4.1	opn4.1	opn4.1	chr2:32859914-32863106	Con	Treat	OK	9.97857	7.35882	0.737462	-0.439359	-0.439358	-2.52609	5e-05	0.00174035	yes
ano9a	ano9a	ano9a	chr25:34650688-34651914	Con	Treat	OK	364.464	268.414	0.736462	-0.441316	-0.441316	-3.09067	5e-05	0.00174035	yes
cryba1b	cryba1b	cryba1b	chr21:39140708-39149623	Con	Treat	OK	542.05	399.176	0.736419	-0.441401	-0.441403	-3.10981	5e-05	0.00174035	yes
zgc:123103	zgc:123103,zgc:158580	zgc:123103,zgc:158580	chr19:42978261-42981901	Con	Treat	OK	60.9882	44.905	0.73629	-0.441654	-0.441655	-2.65446	5e-05	0.00174035	yes
c3a.6	c3a.6	c3a.6	chr1:55360637-55410849	Con	Treat	OK	3.1309	2.30279	0.735504	-0.443195	-0.443195	-2.33278	5e-05	0.00174035	yes
glra4b	glra4b	glra4b	chr5:22011551-22040338	Con	Treat	OK	5.44095	3.99307	0.733892	-0.44636	-0.446361	-2.13314	0.00025	0.00689119	yes
tdh2	tdh2	tdh2	chr17:25395715-25406927	Con	Treat	OK	21.6971	15.8944	0.732559	-0.448984	-0.448986	-2.77855	5e-05	0.00174035	yes
tmem136b	tmem136b	tmem136b	chr5:58166644-58171184	Con	Treat	OK	9.53997	6.95434	0.728969	-0.456071	-0.456072	-2.08921	0.0006	0.014061	yes
crygmxl2	crygmxl2	crygmxl2	chr12:30727775-30731153	Con	Treat	OK	687.379	499.888	0.727238	-0.459501	-0.4595	-3.2315	5e-05	0.00174035	yes
capn3a	capn3a	capn3a	chr17:45191879-45363385	Con	Treat	OK	74.4706	54.1169	0.726688	-0.460592	-0.460592	-3.18259	5e-05	0.00174035	yes
itih3a	itih3a	itih3a	chr11:3594939-3609816	Con	Treat	OK	1.78533	1.29729	0.726639	-0.46069	-0.460693	-1.7478	0.00275	0.0426053	yes
nfil3-5	nfil3-5	nfil3-5	chr6:7940946-7944397	Con	Treat	OK	56.2144	40.8375	0.72646	-0.461045	-0.461044	-3.15865	5e-05	0.00174035	yes
mipb	mipb	mipb	chr23:6703639-6707246	Con	Treat	OK	54.9984	39.9098	0.725654	-0.462647	-0.462645	-3.07469	5e-05	0.00174035	yes
cryba1l1	cryba1l1	cryba1l1	chr14:47326103-47333034	Con	Treat	OK	1439.37	1043.35	0.724866	-0.464214	-0.464223	-3.30812	5e-05	0.00174035	yes
deaf1	deaf1	deaf1	chr25:4534501-4562973	Con	Treat	OK	8.6374	6.25004	0.723602	-0.466732	-0.466733	-2.40719	5e-05	0.00174035	yes
rorca	rorca	rorca	chr8:18855005-18862800	Con	Treat	OK	57.8122	41.7816	0.722713	-0.468506	-0.468505	-3.0218	5e-05	0.00174035	yes
klf11a	klf11a	klf11a	chr20:29599256-29602984	Con	Treat	OK	41.3711	29.8056	0.720445	-0.47304	-0.473041	-3.05929	5e-05	0.00174035	yes
crybb1l2	crybb1l2	crybb1l2	chr1:43738357-43745614	Con	Treat	OK	775.435	558.107	0.719734	-0.474464	-0.474465	-3.3726	5e-05	0.00174035	yes
zgc:174653	zgc:174653	zgc:174653	chr4:33467749-33477228	Con	Treat	OK	4.12748	2.96864	0.719238	-0.475459	-0.475461	-2.14412	0.0003	0.00803072	yes
acer1	acer1	acer1	chr8:20200335-20213807	Con	Treat	OK	5.30202	3.80637	0.717909	-0.478126	-0.478126	-2.06768	0.0003	0.00803072	yes
dao.2	dao.2	dao.2	chr5:19666908-19681865	Con	Treat	OK	6.59488	4.72725	0.716806	-0.480345	-0.480346	-2.24671	0.00045	0.0111708	yes
c3a.1	c3a.1	c3a.1	chr1:55460925-55507674	Con	Treat	OK	39.6548	28.3886	0.715893	-0.482184	-0.482185	-3.3109	5e-05	0.00174035	yes
samd7	samd7	samd7	chr2:37244660-37259850	Con	Treat	OK	15.1689	10.8514	0.715372	-0.483235	-0.483236	-2.68058	5e-05	0.00174035	yes
zgc:194355	zgc:194355	zgc:194355	chr1:9434343-9439786	Con	Treat	OK	8.21881	5.8708	0.714313	-0.485372	-0.485372	-1.86539	0.0015	0.0284715	yes
hsf4	hsf4	hsf4	chr18:22757467-22764570	Con	Treat	OK	6.49427	4.61137	0.710067	-0.493972	-0.493974	-2.33849	0.0001	0.00319778	yes
matn1	matn1	matn1	chr19:43719113-43742685	Con	Treat	OK	532.989	378.257	0.70969	-0.494739	-0.494737	-3.52442	5e-05	0.00174035	yes
zgc:109965	zgc:109965	zgc:109965	chr21:12969719-12988251	Con	Treat	OK	36.0235	25.5401	0.708984	-0.496174	-0.496171	-3.15744	5e-05	0.00174035	yes
c3a.2	c3a.2	c3a.2	chr1:55560377-55597430	Con	Treat	OK	3.43418	2.42892	0.707278	-0.499651	-0.499654	-2.57771	5e-05	0.00174035	yes
ckmt2a	ckmt2a	ckmt2a	chr10:3061647-3079528	Con	Treat	OK	124.056	87.1947	0.702866	-0.508679	-0.50868	-3.46638	5e-05	0.00174035	yes
cracr2b	cracr2b	cracr2b	chr25:3718952-3742314	Con	Treat	OK	3.21771	2.25074	0.699485	-0.515635	-0.515633	-2.00479	0.0007	0.0157234	yes
cyp17a1	cyp17a1	cyp17a1	chr13:28470744-28480515	Con	Treat	OK	8.23931	5.75726	0.698755	-0.517141	-0.517142	-2.77415	5e-05	0.00174035	yes
zgc:172120	zgc:172120	zgc:172120	chr13:33212004-33231741	Con	Treat	OK	4.64773	3.24462	0.698109	-0.518477	-0.518478	-2.04359	0.0004	0.0102028	yes
shc2	shc2	shc2	chr22:21292618-21326491	Con	Treat	OK	2.89692	2.02208	0.69801	-0.51868	-0.518676	-1.83381	0.0023	0.0374666	yes
has2	has2	has2	chr16:15481298-15497339	Con	Treat	OK	3.76295	2.61852	0.695869	-0.523112	-0.523117	-2.52026	5e-05	0.00174035	yes
sox9b	sox9b	sox9b	chr3:62343296-62348422	Con	Treat	OK	15.0751	10.476	0.694921	-0.52508	-0.525089	-2.91189	5e-05	0.00174035	yes
zgc:110340	zgc:110340	zgc:110340	chr5:27266496-27267504	Con	Treat	OK	93.5147	64.9606	0.694657	-0.525628	-0.525629	-3.40035	5e-05	0.00174035	yes
kif2c	kif2c	kif2c	chr2:33943741-33966754	Con	Treat	OK	11.7898	8.14663	0.69099	-0.533264	-0.533263	-2.96224	5e-05	0.00174035	yes
zgc:112320	zgc:112320	zgc:112320	chr3:19311250-19316280	Con	Treat	OK	3.81846	2.63675	0.690527	-0.53423	-0.534232	-1.84257	0.002	0.0345293	yes
ahr1b	ahr1b	ahr1b	chr22:12954435-13018215	Con	Treat	OK	15.0712	10.3849	0.689056	-0.537307	-0.537306	-3.3704	5e-05	0.00174035	yes
pcolceb	pcolceb	pcolceb	chr7:50574175-50597691	Con	Treat	OK	13.8155	9.50001	0.687634	-0.540287	-0.54029	-2.8971	5e-05	0.00174035	yes
btg2	btg2	btg2	chr22:748832-792006	Con	Treat	OK	50.2677	34.4763	0.685854	-0.544027	-0.544028	-2.91587	5e-05	0.00174035	yes
zgc:92594	zgc:92594	zgc:92594	chr7:73606237-73613574	Con	Treat	OK	8.75644	5.9977	0.684947	-0.545935	-0.545935	-2.74703	5e-05	0.00174035	yes
pde6a	pde6a	pde6a	chr14:24708155-24736924	Con	Treat	OK	18.7911	12.8429	0.683457	-0.549079	-0.549079	-3.41833	5e-05	0.00174035	yes
LOC100535586	LOC100535586	LOC100535586	chr22:38028964-38042730	Con	Treat	OK	33.1092	22.6182	0.683139	-0.549748	-0.549751	-2.95793	5e-05	0.00174035	yes
grna	grna	grna	chr3:29783584-29810515	Con	Treat	OK	1.11499	0.761693	0.683139	-0.549749	-0.54975	-1.81039	0.00225	0.0368835	yes
hdr	hdr	hdr	chr5:26804792-26814902	Con	Treat	OK	4.43414	3.02662	0.682572	-0.550947	-0.550946	-2.13622	0.0003	0.00803072	yes
lgsn	lgsn	lgsn	chr11:11279829-11283257	Con	Treat	OK	38.1416	25.9855	0.68129	-0.553659	-0.55366	-3.59386	5e-05	0.00174035	yes
snx19a	snx19a	snx19a	chr5:29750933-29780698	Con	Treat	OK	5.89036	4.00572	0.680047	-0.556294	-0.556294	-2.98929	5e-05	0.00174035	yes
pde6g	pde6g	pde6g	chr12:36286272-36294320	Con	Treat	OK	108.927	73.9922	0.679282	-0.557917	-0.55791	-3.79933	5e-05	0.00174035	yes
si:dkey-72l14.3	si:dkey-72l14.3	si:dkey-72l14.3	chr8:25954011-25961555	Con	Treat	OK	3.21296	2.17805	0.677895	-0.560866	-0.560865	-2.336	5e-05	0.00174035	yes
nfil3-2	nfil3-2	nfil3-2	chr3:13933517-13935143	Con	Treat	OK	17.6564	11.9587	0.677301	-0.562131	-0.562131	-3.09745	5e-05	0.00174035	yes
kcnh2a	kcnh2a	kcnh2a	chr2:24425398-24512605	Con	Treat	OK	1.39635	0.945738	0.677293	-0.562148	-0.562147	-2.05976	0.00075	0.0164759	yes
slc13a2	slc13a2	slc13a2	chr21:39055310-39073444	Con	Treat	OK	6.70374	4.52698	0.675292	-0.566417	-0.566417	-2.97392	5e-05	0.00174035	yes
reep6	reep6	reep6	chr11:7252164-7264530	Con	Treat	OK	6.18482	4.1701	0.674248	-0.56865	-0.568648	-2.46109	5e-05	0.00174035	yes
c3a.3	c3a.3	c3a.3	chr1:55605372-55651269	Con	Treat	OK	7.18793	4.83859	0.673155	-0.57099	-0.570988	-3.34898	5e-05	0.00174035	yes
drd4a	drd4a	drd4a	chr25:4580659-4606694	Con	Treat	OK	4.71563	3.17085	0.672413	-0.572581	-0.572578	-2.85491	5e-05	0.00174035	yes
zgc:194209	zgc:194209	zgc:194209	chr4:4518744-4526276	Con	Treat	OK	5.27966	3.54937	0.672272	-0.572882	-0.57288	-2.28825	5e-05	0.00174035	yes
rnf182	rnf182	rnf182	chr2:31821363-31822388	Con	Treat	OK	9.80436	6.57369	0.670486	-0.57672	-0.576721	-2.58086	5e-05	0.00174035	yes
elovl4b	elovl4b	elovl4b	chr23:40517863-40545677	Con	Treat	OK	90.762	60.7301	0.669114	-0.579677	-0.579676	-3.98144	5e-05	0.00174035	yes
vav3b	vav3b	vav3b	chr2:16325417-16490613	Con	Treat	OK	1.84942	1.23654	0.66861	-0.580764	-0.58077	-1.99521	0.00065	0.0150159	yes
gngt1	gngt1	gngt1	chr19:41269608-41272341	Con	Treat	OK	216.606	143.476	0.662382	-0.594264	-0.594265	-3.94635	5e-05	0.00174035	yes
dmrt2b	dmrt2b	dmrt2b	chr6:34230683-34237014	Con	Treat	OK	3.94476	2.60665	0.660788	-0.597741	-0.59774	-1.95093	0.0016	0.0297179	yes
nr1d4b	nr1d4b	nr1d4b	chr11:1948461-1959610	Con	Treat	OK	5.85488	3.86624	0.660345	-0.598708	-0.598707	-2.74419	5e-05	0.00174035	yes
cebpb	cebpb	cebpb	chr8:28414256-28415774	Con	Treat	OK	26.1588	17.2676	0.660107	-0.599229	-0.599225	-3.49668	5e-05	0.00174035	yes
hbae1	hbae1	hbae1	chr3:54865765-54866464	Con	Treat	OK	30.6128	20.182	0.659267	-0.601066	-0.601062	-2.98052	5e-05	0.00174035	yes
zgc:153405	zgc:153405	zgc:153405	chr25:34648324-34649029	Con	Treat	OK	582.855	384.091	0.658982	-0.601689	-0.601688	-4.19076	5e-05	0.00174035	yes
gngt2a	gngt2a	gngt2a	chr3:22962211-22965586	Con	Treat	OK	146.619	96.4274	0.657673	-0.604557	-0.604557	-3.85614	5e-05	0.00174035	yes
lyz	lyz	lyz	chr24:23890688-23893609	Con	Treat	OK	15.2767	10.043	0.657406	-0.605143	-0.605142	-2.44828	0.00015	0.00451845	yes
chrnb3b	chrnb3b	chrnb3b	chr14:41151160-41161954	Con	Treat	OK	4.20783	2.75679	0.655157	-0.610087	-0.610088	-2.27299	0.0001	0.00319778	yes
havcr1	havcr1	havcr1	chr21:29065696-29073476	Con	Treat	OK	5.10996	3.33148	0.651958	-0.617149	-0.617146	-2.11958	0.0005	0.012066	yes
gja3	gja3	gja3	chr9:21597117-21598422	Con	Treat	OK	2.6294	1.70941	0.650114	-0.621235	-0.621232	-1.81676	0.00165	0.0302143	yes
rnasel3	rnasel3	rnasel3	chr14:38313990-38315732	Con	Treat	OK	4.23473	2.69843	0.637214	-0.65015	-0.650148	-2.19369	0.0001	0.00319778	yes
si:dkey-22i16.2	si:dkey-22i16.2	si:dkey-22i16.2	chr1:43193360-43198258	Con	Treat	OK	2.75356	1.7523	0.636376	-0.652048	-0.652049	-2.57284	5e-05	0.00174035	yes
pdca	pdca	pdca	chr2:21224895-21232367	Con	Treat	OK	14.6067	9.22606	0.631632	-0.662844	-0.662844	-3.94156	5e-05	0.00174035	yes
zgc:193681	zgc:193681	zgc:193681	chr16:52885455-52891063	Con	Treat	OK	5.7436	3.62234	0.630674	-0.665033	-0.665035	-1.85939	0.0028	0.0429697	yes
rxfp2b	rxfp2b	rxfp2b	chr10:33790781-33923566	Con	Treat	OK	2.54067	1.59382	0.627323	-0.67272	-0.672722	-2.52352	0.00015	0.00451845	yes
si:ch211-119o8.7	si:ch211-119o8.7	si:ch211-119o8.7	chr2:39055621-39062695	Con	Treat	OK	26.6244	16.549	0.621573	-0.686005	-0.686006	-3.30499	5e-05	0.00174035	yes
cx55.5	cx55.5	cx55.5	chr16:33204022-33205519	Con	Treat	OK	1.86224	1.1428	0.61367	-0.704466	-0.704471	-1.84184	0.00305	0.0453068	yes
grk1a	grk1a	grk1a	chr1:249957-261054	Con	Treat	OK	7.94005	4.8551	0.61147	-0.709647	-0.709646	-3.63026	5e-05	0.00174035	yes
lgals3bpb	lgals3bpb	lgals3bpb	chr3:57671408-57673765	Con	Treat	OK	9.84037	5.9647	0.606146	-0.722263	-0.722263	-3.84136	5e-05	0.00174035	yes
cryaa	cryaa	cryaa	chr1:28293074-28297086	Con	Treat	OK	31.2759	18.9417	0.605632	-0.723486	-0.723487	-4.2395	5e-05	0.00174035	yes
wnt4b	wnt4b	wnt4b	chr16:31846614-31857429	Con	Treat	OK	1.79806	1.08477	0.6033	-0.729052	-0.729052	-2.30216	0.0002	0.00574469	yes
zgc:114037	zgc:114037	zgc:114037	chr25:35778804-35779286	Con	Treat	OK	123.66	74.4474	0.602033	-0.732086	-0.732082	-4.25153	5e-05	0.00174035	yes
zgc:64065	zgc:64065	zgc:64065	chr6:8919772-8925854	Con	Treat	OK	0.75304	0.444706	0.590548	-0.759875	-0.759873	-1.77199	0.003	0.044769	yes
rho	rho	rho	chr8:53668767-53670315	Con	Treat	OK	532.691	314.402	0.590215	-0.760689	-0.76069	-5.38445	5e-05	0.00174035	yes
gucy2f	gucy2f	gucy2f	chr15:29429873-29445472	Con	Treat	OK	6.72413	3.95722	0.58851	-0.76486	-0.76486	-4.04933	5e-05	0.00174035	yes
krt15	krt15	krt15	chr11:11532160-11534822	Con	Treat	OK	287.891	168.497	0.585281	-0.7728	-0.7728	-5.40649	5e-05	0.00174035	yes
aanat2	aanat2	aanat2	chr3:54633222-54639104	Con	Treat	OK	4.13837	2.41527	0.583628	-0.776878	-0.776877	-2.80272	5e-05	0.00174035	yes
jdp2b	jdp2b	jdp2b	chr20:46668829-46742753	Con	Treat	OK	8.7944	5.1187	0.582041	-0.780808	-0.780808	-3.30195	5e-05	0.00174035	yes
saga	saga	saga	chr2:5568242-5593085	Con	Treat	OK	23.3178	13.5191	0.579776	-0.786433	-0.786431	-4.99492	5e-05	0.00174035	yes
clrn1	clrn1	clrn1	chr15:3745663-3754877	Con	Treat	OK	1.64752	0.954171	0.579156	-0.787976	-0.787979	-1.85257	0.0028	0.0429697	yes
guca1b	guca1b	guca1b	chr23:19300966-19304244	Con	Treat	OK	8.24131	4.74739	0.576048	-0.795739	-0.795738	-3.50231	5e-05	0.00174035	yes
nrl	nrl	nrl	chr23:45694664-45707209	Con	Treat	OK	2.91499	1.67611	0.574997	-0.798374	-0.798375	-2.54911	5e-05	0.00174035	yes
rom1b	rom1b	rom1b	chr14:46688017-46712463	Con	Treat	OK	20.5361	11.7319	0.571282	-0.807726	-0.807726	-4.47025	5e-05	0.00174035	yes
zgc:174917	zgc:174917	zgc:174917	chr14:11198895-11201331	Con	Treat	OK	3.7686	2.14844	0.57009	-0.810739	-0.810741	-2.79059	5e-05	0.00174035	yes
cyp2aa3	cyp2aa3	cyp2aa3	chr23:42516680-42528442	Con	Treat	OK	1.93467	1.09733	0.567192	-0.81809	-0.818088	-2.27142	0.00015	0.00451845	yes
cryba4	cryba4	cryba4	chr10:44195429-44204669	Con	Treat	OK	2204.88	1250.51	0.567156	-0.818184	-0.81818	-5.83064	5e-05	0.00174035	yes
cry2b	cry2b	cry2b	chr22:748832-792006	Con	Treat	OK	18.1619	10.2495	0.564341	-0.825362	-0.825356	-3.04299	5e-05	0.00174035	yes
gnat1	gnat1	gnat1	chr6:42921480-42932766	Con	Treat	OK	88.0221	48.9445	0.556048	-0.846719	-0.84672	-5.69758	5e-05	0.00174035	yes
cyp2aa8	cyp2aa8	cyp2aa8	chr23:42370587-42447181	Con	Treat	OK	3.69215	2.03948	0.552383	-0.85626	-0.856259	-1.77449	0.00285	0.0434801	yes
guca1e	guca1e	guca1e	chr22:1076102-1090867	Con	Treat	OK	2.6522	1.45827	0.549834	-0.862932	-0.862926	-3.53617	5e-05	0.00174035	yes
oxt	oxt	oxt	chr5:71303112-71308749	Con	Treat	OK	5.45898	2.988	0.547355	-0.869451	-0.86945	-2.37834	0.00035	0.00916139	yes
sagb	sagb	sagb	chr15:45625522-45647701	Con	Treat	OK	90.2663	49.3748	0.54699	-0.870413	-0.870413	-5.42082	5e-05	0.00174035	yes
ccbl2	ccbl2	ccbl2	chr6:25271826-25276113	Con	Treat	OK	8.04295	4.36418	0.542609	-0.882014	-0.882013	-4.22166	5e-05	0.00174035	yes
rorcb	rorcb	rorcb	chr2:49683669-49712996	Con	Treat	OK	32.3349	17.4401	0.539358	-0.890684	-0.890686	-5.55022	5e-05	0.00174035	yes
zgc:77752	zgc:77752	zgc:77752	chr18:7635105-7650238	Con	Treat	OK	2.06646	1.11427	0.539217	-0.891063	-0.89106	-2.87395	5e-05	0.00174035	yes
rhol	rhol	rhol	chr11:18933088-18935404	Con	Treat	OK	7.38738	3.94182	0.533588	-0.906201	-0.9062	-4.55512	5e-05	0.00174035	yes
junbb	junbb	junbb	chr3:7768568-7770219	Con	Treat	OK	25.9587	13.8278	0.532685	-0.908646	-0.908648	-5.26442	5e-05	0.00174035	yes
zgc:174972	zgc:174972	zgc:174972	chr20:20965-28217	Con	Treat	OK	0.719112	0.379814	0.528171	-0.920923	-0.920925	-2.03955	0.00065	0.0150159	yes
kcnk13b	kcnk13b	kcnk13b	chr20:16803466-16809555	Con	Treat	OK	1.62267	0.855845	0.52743	-0.922948	-0.92295	-1.90342	0.00215	0.0360639	yes
crygmx	crygmx	crygmx	chr12:30723265-30726741	Con	Treat	OK	381.808	200.871	0.526105	-0.926578	-0.926578	-6.373	5e-05	0.00174035	yes
bfb	bfb	bfb	chr21:27401244-27407257	Con	Treat	OK	1.81848	0.947504	0.521042	-0.940529	-0.940533	-2.34843	0.0004	0.0102028	yes
zgc:172253	zgc:172253	zgc:172253	chr3:1261829-1267895	Con	Treat	OK	1.18113	0.608961	0.515575	-0.955746	-0.955747	-2.18379	0.00075	0.0164759	yes
th2	th2	th2	chr4:17391603-17402115	Con	Treat	OK	1.10972	0.572046	0.515487	-0.955993	-0.955996	-1.92704	0.00345	0.0497129	yes
lgi3	lgi3	lgi3	chr8:51388778-51418277	Con	Treat	OK	1.26862	0.645425	0.508761	-0.974939	-0.974936	-2.1532	0.0005	0.012066	yes
rom1a	rom1a	rom1a	chr5:66448400-66467146	Con	Treat	OK	14.9222	7.41667	0.497023	-1.00862	-1.00862	-6.3125	5e-05	0.00174035	yes
slc5a8l	slc5a8l	slc5a8l	chr6:49064635-49079605	Con	Treat	OK	0.670089	0.319642	0.477014	-1.0679	-1.0679	-1.87977	0.0023	0.0374666	yes
fosb	fosb	fosb	chr18:36788776-36792714	Con	Treat	OK	1.55783	0.723524	0.464443	-1.10643	-1.10643	-2.76303	5e-05	0.00174035	yes
zgc:113983	zgc:113983	zgc:113983	chr25:34557394-34558700	Con	Treat	OK	84.2	36.6713	0.435526	-1.19917	-1.19917	-7.67838	5e-05	0.00174035	yes
cplx4c	cplx4c	cplx4c	chr2:55769779-55779560	Con	Treat	OK	6.59086	2.50332	0.379817	-1.39662	-1.39663	-2.79	0.00025	0.00689119	yes
fosl1a	fosl1a	fosl1a	chr14:30401239-30407372	Con	Treat	OK	3.87708	1.40843	0.363271	-1.46088	-1.46088	-4.85577	5e-05	0.00174035	yes
opn1lw1	opn1lw1	opn1lw1	chr11:25240030-25242388	Con	Treat	OK	1.23638	0.434877	0.351734	-1.50744	-1.50744	-2.75513	0.0001	0.00319778	yes
fosab	fosab	fosab	chr20:46648592-46650704	Con	Treat	OK	23.7774	8.23385	0.346289	-1.52995	-1.52995	-8.64406	5e-05	0.00174035	yes
zgc:174696	zgc:174696	zgc:174696	chr4:41523879-41533091	Con	Treat	OK	0.803195	0.26021	0.323969	-1.62607	-1.62607	-2.44688	0.00215	0.0360639	yes
zgc:162989	zgc:162989	zgc:162989	chrUn_KN150498v1:14255-18282	Con	Treat	NOTEST	0	0	#DIV/0!	#DIV/0!	0	0	1	1	no
zgc:163080	zgc:163080	zgc:163080	chr13:602735-1278484	Con	Treat	HIDATA	0	0	#DIV/0!	#DIV/0!	0	0	1	1	no
zgc:165507	zgc:165507	zgc:165507	chrUn_KN149739v1:39150-44920	Con	Treat	NOTEST	0	0	#DIV/0!	#DIV/0!	0	0	1	1	no
zgc:165583	zgc:165583	zgc:165583	chr3:2463101-2464517	Con	Treat	NOTEST	0	0.0293793	#DIV/0!	#DIV/0!	inf	0	1	1	no
zgc:171422	zgc:171422	zgc:171422	chrUn_KN149790v1:76920-94226	Con	Treat	NOTEST	0	0	#DIV/0!	#DIV/0!	0	0	1	1	no
zgc:171500	zgc:171500	zgc:171500	chr22:6902445-6911252	Con	Treat	NOTEST	0	0	#DIV/0!	#DIV/0!	0	0	1	1	no
zgc:171517	zgc:171517	zgc:171517	chr1:23685564-23700844	Con	Treat	NOTEST	0	0	#DIV/0!	#DIV/0!	0	0	1	1	no
zgc:171592	zgc:171592	zgc:171592	chr15:37429991-37439335	Con	Treat	NOTEST	0	0	#DIV/0!	#DIV/0!	0	0	1	1	no
zgc:171670	zgc:171670	zgc:171670	chr20:54238496-54239662	Con	Treat	NOTEST	0	0	#DIV/0!	#DIV/0!	0	0	1	1	no
zgc:171695	zgc:171695	zgc:171695	chr7:2844250-2875502	Con	Treat	NOTEST	0	0	#DIV/0!	#DIV/0!	0	0	1	1	no
zgc:171717	zgc:171717	zgc:171717	chr22:25113297-25262949	Con	Treat	NOTEST	0	0	#DIV/0!	#DIV/0!	0	0	1	1	no
zgc:171734	zgc:171734	zgc:171734	chr5:58009361-58014748	Con	Treat	NOTEST	0	0	#DIV/0!	#DIV/0!	0	0	1	1	no
zgc:171776	zgc:171776	zgc:171776	chr9:8418424-8420778	Con	Treat	NOTEST	0	0	#DIV/0!	#DIV/0!	0	0	1	1	no
zgc:171792	zgc:171792	zgc:171792	chr9:22323861-22507603	Con	Treat	HIDATA	0	918.889	#DIV/0!	#DIV/0!	0	0	1	1	no
zgc:171957	zgc:171957	zgc:171957	chr15:19349918-19350411	Con	Treat	NOTEST	0	0	#DIV/0!	#DIV/0!	0	0	1	1	no
zgc:173452	zgc:173452	zgc:173452	chr9:22323861-22507603	Con	Treat	HIDATA	0	1048.71	#DIV/0!	#DIV/0!	0	0	1	1	no
zgc:173556	zgc:173556	zgc:173556	chr17:2393139-2396635	Con	Treat	NOTEST	0	0.0338696	#DIV/0!	#DIV/0!	inf	0	1	1	no
zgc:173645	zgc:173645	zgc:173645	chr9:22323861-22507603	Con	Treat	HIDATA	0	396.465	#DIV/0!	#DIV/0!	0	0	1	1	no
zgc:173737	zgc:173737,zgc:173738	zgc:173737,zgc:173738	chr8:3249015-3354488	Con	Treat	NOTEST	0	0.246062	#DIV/0!	#DIV/0!	inf	0	1	1	no
zgc:173962	zgc:173962	zgc:173962	chr13:602735-1278484	Con	Treat	HIDATA	0	0	#DIV/0!	#DIV/0!	0	0	1	1	no
zgc:174646	zgc:174646	zgc:174646	chrUn_KN150332v1:9006-10434	Con	Treat	NOTEST	0	0	#DIV/0!	#DIV/0!	0	0	1	1	no
zgc:174680	zgc:174680	zgc:174680	chrUn_KN149696v1:161004-171264	Con	Treat	NOTEST	0	0	#DIV/0!	#DIV/0!	0	0	1	1	no
zgc:174862	zgc:174862	zgc:174862	chr23:43468899-43500327	Con	Treat	NOTEST	0	0	#DIV/0!	#DIV/0!	0	0	1	1	no
zgc:175139	zgc:175139	zgc:175139	chrUn_KN150475v1:6567-17305	Con	Treat	NOTEST	0	0	#DIV/0!	#DIV/0!	0	0	1	1	no
zgc:194202	zgc:194202	zgc:194202	chr25:3438485-3439529	Con	Treat	NOTEST	0	0.0425651	#DIV/0!	#DIV/0!	inf	0	1	1	no
zgc:194336	zgc:194336	zgc:194336	chrUn_KN149830v1:18650-24139	Con	Treat	NOTEST	0	0	#DIV/0!	#DIV/0!	0	0	1	1	no
zgc:194878	zgc:194878	zgc:194878	chrUn_KN150411v1:7161-10840	Con	Treat	NOTEST	0	0	#DIV/0!	#DIV/0!	0	0	1	1	no
zgc:195075	zgc:195075	zgc:195075	chr7:5034087-5040412	Con	Treat	NOTEST	0	0	#DIV/0!	#DIV/0!	0	0	1	1	no
zgc:63569	zgc:63569	zgc:63569	chrUn_KN149859v1:8789-52851	Con	Treat	NOTEST	0	0	#DIV/0!	#DIV/0!	0	0	1	1	no
zgc:65811	zgc:65811	zgc:65811	chrUn_KN149855v1:17134-19836	Con	Treat	NOTEST	0	0	#DIV/0!	#DIV/0!	0	0	1	1	no
zgc:65873	zgc:65873	zgc:65873	chrUn_KN149934v1:8686-12327	Con	Treat	NOTEST	0	0	#DIV/0!	#DIV/0!	0	0	1	1	no
zgc:66160	zgc:66160	zgc:66160	chr17:2393139-2396635	Con	Treat	NOTEST	0	0	#DIV/0!	#DIV/0!	0	0	1	1	no
zgc:66388	zgc:66388	zgc:66388	chrUn_KN149798v1:33-404	Con	Treat	NOTEST	0	0	#DIV/0!	#DIV/0!	0	0	1	1	no
zgc:73359	zgc:73359	zgc:73359	chrUn_KN149855v1:369-842	Con	Treat	NOTEST	0	0	#DIV/0!	#DIV/0!	0	0	1	1	no
zgc:77398	zgc:77398	zgc:77398	chrUn_KN150544v1:0-469	Con	Treat	NOTEST	0	0	#DIV/0!	#DIV/0!	0	0	1	1	no
zgc:77614	zgc:77614	zgc:77614	chr8:35063666-35065494	Con	Treat	NOTEST	0	0	#DIV/0!	#DIV/0!	0	0	1	1	no
zgc:86738	zgc:86738	zgc:86738	chrUn_KN149735v1:0-3858	Con	Treat	NOTEST	0	0	#DIV/0!	#DIV/0!	0	0	1	1	no
zgc:92045	zgc:92045	zgc:92045	chrUn_KN149978v1:12289-15392	Con	Treat	NOTEST	0	0	#DIV/0!	#DIV/0!	0	0	1	1	no
zp2.1	zp2.1	zp2.1	chr20:54420768-54445249	Con	Treat	NOTEST	0	0.0245054	#DIV/0!	#DIV/0!	inf	0	1	1	no
zp2.3	zp2.3	zp2.3	chr20:54420768-54445249	Con	Treat	NOTEST	0	0.0157756	#DIV/0!	#DIV/0!	inf	0	1	1	no
zp2.6	zp2.6	zp2.6	chr20:54420768-54445249	Con	Treat	NOTEST	0	5.90221e-05	#DIV/0!	#DIV/0!	inf	0	1	1	no
zp3.1	zp3.1	zp3.1	chr17:2398033-2401640	Con	Treat	NOTEST	0	0.0225924	#DIV/0!	#DIV/0!	inf	0	1	1	no
LOC100003140	LOC100003140	LOC100003140	chr11:1038572-1061923	Con	Treat	NOTEST	0	0	#DIV/0!	#DIV/0!	0	0	1	1	no
LOC100006889	LOC100006889,LOC573060,zgc:77614	LOC100006889,LOC573060,zgc:77614	chr8:35063666-35065494	Con	Treat	NOTEST	0	0	#DIV/0!	#DIV/0!	0	0	1	1	no
LOC100141478	LOC100141478	LOC100141478	chr24:27342333-27344473	Con	Treat	NOTEST	0	0	#DIV/0!	#DIV/0!	0	0	1	1	no
LOC100141479	LOC100141479	LOC100141479	chr24:27342333-27344473	Con	Treat	NOTEST	0	0	#DIV/0!	#DIV/0!	0	0	1	1	no
LOC100216314	LOC100216314	LOC100216314	chr25:25104830-25106492	Con	Treat	NOTEST	0	0	#DIV/0!	#DIV/0!	0	0	1	1	no
LOC100301575	LOC100301575	LOC100301575	chr22:25684532-25685761	Con	Treat	NOTEST	0	0.250666	#DIV/0!	#DIV/0!	inf	0	1	1	no
LOC100334155	LOC100334155	LOC100334155	chr24:20073261-20076003	Con	Treat	NOTEST	0	0	#DIV/0!	#DIV/0!	0	0	1	1	no
LOC100499487	LOC100499487	LOC100499487	chr17:15141831-15181464	Con	Treat	NOTEST	0	0	#DIV/0!	#DIV/0!	0	0	1	1	no
LOC101882557	LOC101882557	LOC101882557	chr2:2539429-2541133	Con	Treat	NOTEST	0	0.044304	#DIV/0!	#DIV/0!	inf	0	1	1	no
LOC564145	LOC564145,si:dkeyp-98a7.4	LOC564145,si:dkeyp-98a7.4	chr22:25690252-25691506	Con	Treat	NOTEST	0	0.000502367	#DIV/0!	#DIV/0!	inf	0	1	1	no
LOC567472	LOC567472	LOC567472	chr5:37217716-37220725	Con	Treat	NOTEST	0	0.0757239	#DIV/0!	#DIV/0!	inf	0	1	1	no
LOC573060	LOC573060	LOC573060	chr8:35063666-35065494	Con	Treat	NOTEST	0	0	#DIV/0!	#DIV/0!	0	0	1	1	no
LOC795615	LOC795615	LOC795615	chr2:15093323-15094634	Con	Treat	NOTEST	0	0	#DIV/0!	#DIV/0!	0	0	1	1	no
LOC798231	LOC798231	LOC798231	chr13:602735-1278484	Con	Treat	HIDATA	0	0	#DIV/0!	#DIV/0!	0	0	1	1	no
MGC172218	MGC172218	MGC172218	chr22:25113297-25262949	Con	Treat	NOTEST	0	0	#DIV/0!	#DIV/0!	0	0	1	1	no
MGC174155	MGC174155	MGC174155	chr12:16773769-16776264	Con	Treat	NOTEST	0	0	#DIV/0!	#DIV/0!	0	0	1	1	no
aicda	aicda	aicda	chr16:12770356-12775532	Con	Treat	NOTEST	0	0.0266131	#DIV/0!	#DIV/0!	inf	0	1	1	no

## Sheet: gene_exp.diff_FCsortbyUPinCON
test_id	gene_id	gene	locus	sample_1	sample_2	status	value_1	value_2	fold_change_ConBYTreat	log2(fold_change_ConBYTreat)	test_stat	p_value	q_value	significant
si:dkey-61p9.3	si:dkey-61p9.3	si:dkey-61p9.3	chr4:76194374-76200149	Con	Treat	NOTEST	0.275879	1.19288e-05	23127.1	14.4973	0	1	1	no
npsnl	npsnl	npsnl	chr7:38382223-38387153	Con	Treat	NOTEST	0.524492	7.37752e-05	7109.33	12.7955	0	1	1	no
serpina7	serpina7	serpina7	chr5:28230251-28232801	Con	Treat	NOTEST	0.145358	2.35458e-05	6173.42	12.5919	0	1	1	no
LOC795524	LOC795524	LOC795524	chr7:17181862-17186446	Con	Treat	NOTEST	0.0221518	1.37409e-05	1612.11	10.6547	0	1	1	no
zgc:174259	zgc:174259	zgc:174259	chr5:28248755-28251248	Con	Treat	NOTEST	0.223979	0.0002195	1020.41	9.99493	0	1	1	no
trim35-35	trim35-35	trim35-35	chr22:36982501-36985647	Con	Treat	NOTEST	0.026555	3.32111e-05	799.582	9.6431	0	1	1	no
taar12f	taar12f,zgc:194718	taar12f,zgc:194718	chr20:46169861-46171049	Con	Treat	NOTEST	0.314526	0.000666433	471.954	8.8825	0	1	1	no
rab33ba	rab33ba	rab33ba	chr14:47190228-47196805	Con	Treat	OK	1.37998	0.0131156	105.217	6.71722	-1.45448	0.31185	0.663698	no
LOC797125	LOC797125,zgc:110848	LOC797125,zgc:110848	chr16:2399817-2412689	Con	Treat	OK	2.0414	0.042819	47.6751	5.57516	-1.41935	0.30385	0.656167	no
lhbeta1	lhbeta1	lhbeta1	chr13:2392132-2395109	Con	Treat	NOTEST	0.112828	0.0100071	11.2748	3.49503	0	1	1	no
wu:fa10h04	wu:fa10h04	wu:fa10h04	chr4:41549089-41549376	Con	Treat	OK	1.37439	0.168697	8.14709	3.02629	-1.14163	0.15305	0.475257	no
admp	admp	admp	chr2:53756680-53772703	Con	Treat	NOTEST	0.136338	0.0167982	8.11623	3.02081	0	1	1	no
grnaas	grnaas	grnaas	chr3:29783584-29810515	Con	Treat	NOTEST	0.196964	0.0250028	7.87768	2.97777	0	1	1	no
hormad1	hormad1	hormad1	chr16:29616404-29643085	Con	Treat	NOTEST	0.0969971	0.0127912	7.58311	2.92279	0	1	1	no
ctsbb	ctsbb	ctsbb	chr20:53081320-53097276	Con	Treat	NOTEST	0.0705494	0.00979333	7.20382	2.84876	0	1	1	no
or137-2	or137-2	or137-2	chr6:52925938-52926883	Con	Treat	NOTEST	0.182081	0.0253894	7.17154	2.84228	0	1	1	no
or103-2	or103-2	or103-2	chr15:31555215-31557370	Con	Treat	NOTEST	0.133422	0.0187379	7.12044	2.83197	0	1	1	no
zgc:101699	zgc:101699	zgc:101699	chr5:1461687-2382010	Con	Treat	NOTEST	0.268262	0.0401984	6.67345	2.73843	0	1	1	no
pigrl2.1	pigrl2.1	pigrl2.1	chr2:51999328-52001046	Con	Treat	NOTEST	0.13768	0.0206675	6.66167	2.73588	0	1	1	no
stc1l	stc1l	stc1l	chr10:42849624-42856582	Con	Treat	NOTEST	0.107526	0.016344	6.57893	2.71785	0	1	1	no
mov10b.2	mov10b.2	mov10b.2	chr8:27611552-27637626	Con	Treat	NOTEST	0.080216	0.0129015	6.21757	2.63635	0	1	1	no
zgc:112368	zgc:112368	zgc:112368	chr22:7433167-7440502	Con	Treat	NOTEST	0.136213	0.0221696	6.14413	2.61921	0	1	1	no
crygm2a	crygm2a	crygm2a	chr9:22264658-22265499	Con	Treat	NOTEST	0.25326	0.0419109	6.04282	2.59522	0	1	1	no
ctslb	ctslb	ctslb	chr12:16495263-16497575	Con	Treat	NOTEST	0.36509	0.0617407	5.91328	2.56396	0	1	1	no
gsdf	gsdf	gsdf	chr21:13608-17354	Con	Treat	NOTEST	0.181968	0.0317124	5.73807	2.52057	0	1	1	no
org	org	org	chr22:20664979-20670259	Con	Treat	NOTEST	0.145574	0.0257293	5.65791	2.50027	0	1	1	no
il12a	il12a	il12a	chr15:1432931-1608221	Con	Treat	NOTEST	0.270186	0.047758	5.6574	2.50014	0	1	1	no
zgc:195050	zgc:195050	zgc:195050	chr17:435899-438558	Con	Treat	NOTEST	0.542876	0.102461	5.29837	2.40555	0	1	1	no
sult3st4	sult3st4	sult3st4	chr22:15304927-15310009	Con	Treat	NOTEST	0.0535669	0.0102987	5.20133	2.37888	0	1	1	no
slco1f3	slco1f3	slco1f3	chr4:75937280-75947502	Con	Treat	NOTEST	0.0532475	0.0103916	5.12409	2.3573	0	1	1	no
morc3b	morc3b	morc3b	chr1:46487296-46496636	Con	Treat	NOTEST	0.13897	0.0278446	4.99091	2.3193	0	1	1	no
hoxc10a	hoxc10a	hoxc10a	chr23:35984725-35988092	Con	Treat	NOTEST	0.627209	0.126719	4.94961	2.30731	0	1	1	no
si:dkeyp-59a8.1	si:dkeyp-59a8.1	si:dkeyp-59a8.1	chr20:38373810-38374701	Con	Treat	OK	0.899189	0.189135	4.75422	2.24921	-1.2146	0.05475	0.280956	no
gpr34l	gpr34l	gpr34l	chr21:36350009-36351125	Con	Treat	NOTEST	0.141718	0.0300644	4.71381	2.23689	0	1	1	no
socs1b	socs1b	socs1b	chr1:8278741-8279373	Con	Treat	NOTEST	0.352983	0.0805481	4.38226	2.13168	0	1	1	no
fshr	fshr	fshr	chr12:24617746-24648956	Con	Treat	NOTEST	0.0346504	0.00796104	4.3525	2.12184	0	1	1	no
zgc:194686	zgc:194686	zgc:194686	chr7:8000199-8800341	Con	Treat	NOTEST	0.494606	0.114404	4.32333	2.11214	0	1	1	no
hoxc12b	hoxc12b	hoxc12b	chr11:2062907-2227366	Con	Treat	NOTEST	0.124593	0.0288711	4.31549	2.10953	0	1	1	no
cyp2k22	cyp2k22	cyp2k22	chr3:8351730-8368573	Con	Treat	NOTEST	0.0766257	0.0177998	4.30486	2.10597	0	1	1	no
sat2a	sat2a	sat2a	chr7:20393213-20399765	Con	Treat	NOTEST	0.302918	0.0732358	4.1362	2.04831	0	1	1	no
tssk6	tssk6	tssk6	chr22:18361274-18362081	Con	Treat	NOTEST	0.127427	0.030923	4.12078	2.04292	0	1	1	no
hoxc11a	hoxc11a	hoxc11a	chr23:35976076-35978956	Con	Treat	NOTEST	0.465599	0.113963	4.08553	2.03052	0	1	1	no
tspan34	tspan34	tspan34	chr1:56278122-56833288	Con	Treat	NOTEST	0.107637	0.0266326	4.04155	2.01491	0	1	1	no
si:dkey-83f18.7	si:dkey-83f18.7	si:dkey-83f18.7	chr7:4434731-4437274	Con	Treat	NOTEST	0.0769892	0.0191361	4.02324	2.00836	0	1	1	no
cnr2	cnr2	cnr2	chr16:33157916-33161053	Con	Treat	NOTEST	0.0707259	0.0175802	4.02304	2.00829	0	1	1	no
insb	insb	insb	chr14:28257147-28260280	Con	Treat	NOTEST	0.223485	0.0567369	3.93897	1.97782	0	1	1	no
zgc:123107	zgc:123107	zgc:123107	chr4:74796163-74802199	Con	Treat	NOTEST	0.0622943	0.0158225	3.93707	1.97712	0	1	1	no
si:ch211-205a14.3	si:ch211-205a14.3	si:ch211-205a14.3	chr4:69240061-69241809	Con	Treat	OK	0.94403	0.240302	3.92851	1.97398	-1.07049	0.02895	0.195352	no
zgc:56382	zgc:56382	zgc:56382	chr1:44472117-44476085	Con	Treat	NOTEST	0.247352	0.0650974	3.79972	1.92589	0	1	1	no
sc:d0284	sc:d0284	sc:d0284	chr1:56278122-56833288	Con	Treat	NOTEST	0.107002	0.0281651	3.7991	1.92566	0	1	1	no
scpp6	scpp6	scpp6	chr1:43224988-43232107	Con	Treat	NOTEST	0.177196	0.0473317	3.74371	1.90447	0	1	1	no
si:dkey-261j4.3	si:dkey-261j4.3	si:dkey-261j4.3	chr5:60945974-60953404	Con	Treat	NOTEST	0.0852684	0.0229783	3.71082	1.89174	0	1	1	no
zgc:101772	zgc:101772	zgc:101772	chr17:22082954-22086705	Con	Treat	OK	2.79799	0.760904	3.67719	1.8786	-1.12642	0.1244	0.429773	no
nitr13	nitr13	nitr13	chr14:41209594-41214061	Con	Treat	NOTEST	0.0735917	0.0200165	3.67655	1.87835	0	1	1	no
olfcd2	olfcd2	olfcd2	chr18:33078345-33081460	Con	Treat	NOTEST	0.0878203	0.0243244	3.61038	1.85215	0	1	1	no
il17a/f3	il17a/f3	il17a/f3	chr20:34867400-34898239	Con	Treat	NOTEST	0.131241	0.0363949	3.60603	1.85041	0	1	1	no
si:ch211-226h8.4	si:ch211-226h8.4	si:ch211-226h8.4	chr22:25113297-25262949	Con	Treat	NOTEST	0.178391	0.0509492	3.50135	1.80791	0	1	1	no
MGC174152	MGC174152	MGC174152	chr20:12559245-12561749	Con	Treat	NOTEST	0.379106	0.109001	3.478	1.79826	0	1	1	no
cplx4b	cplx4b	cplx4b	chr5:65667778-65672661	Con	Treat	NOTEST	0.16721	0.0480841	3.47745	1.79803	0	1	1	no
selp	selp	selp	chr20:34045760-34058818	Con	Treat	NOTEST	0.0505169	0.0145764	3.46566	1.79313	0	1	1	no
gdf2	gdf2	gdf2	chr12:2613309-2616543	Con	Treat	NOTEST	0.359293	0.106001	3.38952	1.76108	0	1	1	no
si:ch211-165b19.4	si:ch211-165b19.4	si:ch211-165b19.4	chr9:32843807-32845910	Con	Treat	NOTEST	0.104876	0.0311691	3.36474	1.7505	0	1	1	no
cpdb	cpdb	cpdb	chr21:39152339-39181276	Con	Treat	NOTEST	0.058889	0.0179483	3.28103	1.71415	0	1	1	no
si:dkey-261j4.4	si:dkey-261j4.4	si:dkey-261j4.4	chr5:60930941-60939972	Con	Treat	NOTEST	0.219324	0.0678534	3.23232	1.69257	0	1	1	no
zgc:174855	zgc:174855	zgc:174855	chr12:16816936-16819445	Con	Treat	NOTEST	0.495496	0.153899	3.21962	1.68689	0	1	1	no
g6fl	g6fl	g6fl	chr16:10631693-10656879	Con	Treat	NOTEST	0.124821	0.039084	3.19366	1.67521	0	1	1	no
pnx	pnx	pnx	chr10:2772113-2774685	Con	Treat	NOTEST	0.0890057	0.0279323	3.18648	1.67196	0	1	1	no
LOC100003286	LOC100003286	LOC100003286	chr7:4287321-4323078	Con	Treat	NOTEST	0.120354	0.0381522	3.15458	1.65745	0	1	1	no
batf	batf	batf	chr20:46668829-46742753	Con	Treat	NOTEST	0.436223	0.140762	3.09901	1.63181	0	1	1	no
thpo	thpo	thpo	chr2:17383899-17401390	Con	Treat	NOTEST	0.217503	0.070313	3.09335	1.62917	0	1	1	no
LOC100330584	LOC100330584	LOC100330584	chr13:38100270-38152091	Con	Treat	NOTEST	0.133416	0.0432056	3.08793	1.62664	0	1	1	no
zgc:174696	zgc:174696	zgc:174696	chr4:41523879-41533091	Con	Treat	OK	0.803195	0.26021	3.08672	1.62607	-2.44688	0.00215	0.0360639	yes
eif4e1b	eif4e1b	eif4e1b	chr5:67110245-67121937	Con	Treat	NOTEST	0.191275	0.0638472	2.99582	1.58295	0	1	1	no
zgc:172109	zgc:172109	zgc:172109	chr7:8000199-8800341	Con	Treat	NOTEST	0.15771	0.0532639	2.96092	1.56604	0	1	1	no
si:rp71-15k1.1	si:rp71-15k1.1	si:rp71-15k1.1	chr19:9358420-9372802	Con	Treat	NOTEST	0.162139	0.0548191	2.95771	1.56448	0	1	1	no
cxcl8b.3	cxcl8b.3	cxcl8b.3	chr7:7587382-7590172	Con	Treat	OK	0.917611	0.311455	2.94621	1.55886	-0.898592	0.10355	0.391227	no
or102-2	or102-2	or102-2	chr15:31586252-31587236	Con	Treat	NOTEST	0.0708471	0.0241672	2.93154	1.55166	0	1	1	no
mei4	mei4	mei4	chr20:791347-802400	Con	Treat	NOTEST	0.192325	0.0659829	2.91477	1.54338	0	1	1	no
LOC100000034	LOC100000034,ccl35.1	LOC100000034,ccl35.1	chr25:12951998-12954428	Con	Treat	OK	1.33609	0.460456	2.90167	1.53688	-1.09194	0.1337	0.445427	no
fosab	fosab	fosab	chr20:46648592-46650704	Con	Treat	OK	23.7774	8.23385	2.88776	1.52995	-8.64406	5e-05	0.00174035	yes
cyp11a1	cyp11a1	cyp11a1	chr25:22222393-22237735	Con	Treat	NOTEST	0.107852	0.0374238	2.88191	1.52702	0	1	1	no
si:ch211-272h9.3	si:ch211-272h9.3	si:ch211-272h9.3	chr7:4869283-4874613	Con	Treat	NOTEST	0.0561976	0.0196943	2.8535	1.51273	0	1	1	no
opn1lw1	opn1lw1	opn1lw1	chr11:25240030-25242388	Con	Treat	OK	1.23638	0.434877	2.84306	1.50744	-2.75513	0.0001	0.00319778	yes
si:busm1-228j01.6	si:busm1-228j01.6	si:busm1-228j01.6	chr8:44380344-44384991	Con	Treat	NOTEST	0.0577535	0.0203496	2.83807	1.50491	0	1	1	no
he1b	he1b	he1b	chr22:14059258-14090539	Con	Treat	OK	0.663603	0.235136	2.82221	1.49682	-0.707543	0.2931	0.648265	no
zgc:152936	zgc:152936	zgc:152936	chr22:25332705-25333841	Con	Treat	NOTEST	0.000616782	0.000220281	2.79998	1.48542	0	1	1	no
egr2a	egr2a	egr2a	chr17:43672968-43674828	Con	Treat	NOTEST	0.0322846	0.0116118	2.78033	1.47525	0	1	1	no
si:dkey-216e24.3	si:dkey-216e24.3	si:dkey-216e24.3	chr9:33426097-33427501	Con	Treat	NOTEST	0.0912673	0.0329527	2.76965	1.4697	0	1	1	no
fosl1a	fosl1a	fosl1a	chr14:30401239-30407372	Con	Treat	OK	3.87708	1.40843	2.75277	1.46088	-4.85577	5e-05	0.00174035	yes
zgc:174228	zgc:174228	zgc:174228	chr22:25332705-25333841	Con	Treat	NOTEST	0.246694	0.0902645	2.73301	1.45049	0	1	1	no
itga2b	itga2b	itga2b	chr3:21219966-21251851	Con	Treat	NOTEST	0.364276	0.133953	2.71943	1.44331	0	1	1	no
hoxc12a	hoxc12a	hoxc12a	chr23:35964769-35966454	Con	Treat	OK	0.707408	0.260575	2.7148	1.44084	-1.35583	0.0195	0.151598	no
zgc:136272	zgc:136272	zgc:136272	chr2:37957149-37978360	Con	Treat	OK	1.42559	0.541045	2.63488	1.39774	-0.541911	0.39245	0.728068	no
cplx4c	cplx4c	cplx4c	chr2:55769779-55779560	Con	Treat	OK	6.59086	2.50332	2.63285	1.39662	-2.79	0.00025	0.00689119	yes
cyp2x10.2	cyp2x10.2	cyp2x10.2	chr7:51675543-51678754	Con	Treat	NOTEST	0.357691	0.135861	2.63277	1.39658	0	1	1	no
mxtx2	mxtx2	mxtx2	chr12:29121376-29122913	Con	Treat	NOTEST	0.221168	0.0843565	2.62183	1.39057	0	1	1	no
zgc:171474	zgc:171474	zgc:171474	chr24:9871274-9872671	Con	Treat	NOTEST	0.124464	0.0480215	2.59184	1.37398	0	1	1	no
il17c	il17c	il17c	chr18:17087128-17088376	Con	Treat	OK	0.81831	0.317247	2.57941	1.36704	-0.912635	0.19475	0.537832	no
tas1r2.2	tas1r2.2	tas1r2.2	chr8:46619789-46629389	Con	Treat	NOTEST	0.125831	0.0489128	2.57256	1.3632	0	1	1	no
cx34.5	cx34.5	cx34.5	chr20:40860030-40863107	Con	Treat	NOTEST	0.190394	0.0745377	2.55433	1.35295	0	1	1	no
hoxb13a	hoxb13a	hoxb13a	chr3:23523684-23525284	Con	Treat	NOTEST	0.169473	0.0668256	2.53605	1.34258	0	1	1	no
tlr1	tlr1	tlr1	chr14:714223-718193	Con	Treat	NOTEST	0.223998	0.0884418	2.53272	1.34069	0	1	1	no
eve1	eve1	eve1	chr3:23511451-23513260	Con	Treat	NOTEST	0.24996	0.0989935	2.52501	1.33629	0	1	1	no
pax4	pax4	pax4	chr4:19711283-19715650	Con	Treat	NOTEST	0.128798	0.0513521	2.50814	1.32662	0	1	1	no
taar13c	taar13c	taar13c	chr20:46260617-46345465	Con	Treat	NOTEST	0.139929	0.0560798	2.49518	1.31914	0	1	1	no
hcar1-2	hcar1-2	hcar1-2	chr10:44649434-44650367	Con	Treat	NOTEST	0.0602669	0.0243799	2.47199	1.30567	0	1	1	no
nitr1k	nitr1k	nitr1k	chr7:17282511-17284192	Con	Treat	NOTEST	0.0562819	0.0227679	2.47198	1.30567	0	1	1	no
zp3a.1	zp3a.1	zp3a.1	chr20:34088921-34090891	Con	Treat	NOTEST	0.0359463	0.0145418	2.47193	1.30564	0	1	1	no
wfikkn1	wfikkn1	wfikkn1	chr1:58863070-58865313	Con	Treat	NOTEST	0.0777671	0.0316412	2.45778	1.29736	0	1	1	no
zgc:171965	zgc:171965	zgc:171965	chr21:7367583-7390775	Con	Treat	NOTEST	0.0677092	0.0276847	2.44573	1.29026	0	1	1	no
si:dkey-190g11.3	si:dkey-190g11.3	si:dkey-190g11.3	chr8:17033864-17039686	Con	Treat	NOTEST	0.488099	0.200156	2.43859	1.28605	0	1	1	no
slco1f4	slco1f4	slco1f4	chr4:70644209-70663751	Con	Treat	NOTEST	0.0229224	0.00946248	2.42245	1.27647	0	1	1	no
pou5f3	pou5f3	pou5f3	chr21:13589195-13593965	Con	Treat	NOTEST	0.094189	0.0389076	2.42084	1.27551	0	1	1	no
LOC100000851	LOC100000851	LOC100000851	chr7:4519980-4522204	Con	Treat	NOTEST	0.0491218	0.0203071	2.41895	1.27438	0	1	1	no
adob	adob	adob	chr17:43669401-43671207	Con	Treat	NOTEST	0.168077	0.0700877	2.3981	1.26189	0	1	1	no
dmrt1	dmrt1	dmrt1	chr5:44344757-44390033	Con	Treat	NOTEST	0.271199	0.113756	2.38404	1.25341	0	1	1	no
or124-3	or124-3	or124-3	chr21:21690837-21691774	Con	Treat	NOTEST	0.088455	0.0371051	2.3839	1.25333	0	1	1	no
crybb2	crybb2	crybb2	chr8:42622945-42629488	Con	Treat	OK	1.44276	0.607048	2.37668	1.24895	-1.78331	0.0078	0.0851702	no
ugt2b1	ugt2b1	ugt2b1	chr5:8872335-8918174	Con	Treat	NOTEST	0.0888478	0.0375867	2.36381	1.24111	0	1	1	no
LOC798119	LOC798119	LOC798119	chr3:50435450-50445302	Con	Treat	NOTEST	0.427438	0.181198	2.35896	1.23815	0	1	1	no
LOC100149406	LOC100149406	LOC100149406	chr18:32824752-32827955	Con	Treat	NOTEST	0.440801	0.187006	2.35715	1.23704	0	1	1	no
cd8a	cd8a	cd8a	chr21:11467553-11470778	Con	Treat	NOTEST	0.0407236	0.0174014	2.34025	1.22666	0	1	1	no
si:dkey-24p1.1	si:dkey-24p1.1	si:dkey-24p1.1	chr15:38199549-38228260	Con	Treat	NOTEST	0.0822612	0.0351955	2.33726	1.22482	0	1	1	no
or115-9	or115-9	or115-9	chr21:40216050-40216995	Con	Treat	NOTEST	0.0854995	0.0367207	2.32837	1.21932	0	1	1	no
si:rp71-1f1.4	si:rp71-1f1.4	si:rp71-1f1.4	chr24:21845789-21846596	Con	Treat	OK	0.723466	0.311073	2.32571	1.21767	-1.07197	0.04305	0.245355	no
zgc:172143	zgc:172143	zgc:172143	chr7:8000199-8800341	Con	Treat	NOTEST	0.200469	0.0863095	2.32268	1.21579	0	1	1	no
pimr110	pimr110	pimr110	chr20:42984025-42988750	Con	Treat	NOTEST	0.0568573	0.0245415	2.31678	1.21212	0	1	1	no
ugt2b2p	ugt2b2p	ugt2b2p	chr5:8872335-8918174	Con	Treat	NOTEST	0.444632	0.192647	2.30801	1.20665	0	1	1	no
fut7	fut7	fut7	chr21:13580160-13584709	Con	Treat	OK	0.659811	0.286249	2.30502	1.20478	-1.45273	0.0403	0.236749	no
zgc:113983	zgc:113983	zgc:113983	chr25:34557394-34558700	Con	Treat	OK	84.2	36.6713	2.29607	1.19917	-7.67838	5e-05	0.00174035	yes
zgc:152968	zgc:152968	zgc:152968	chr1:35253883-35266369	Con	Treat	NOTEST	0.0942973	0.0412032	2.28859	1.19446	0	1	1	no
ifit14	ifit14	ifit14	chr17:23592584-23596582	Con	Treat	NOTEST	0.223616	0.0979755	2.28237	1.19053	0	1	1	no
or108-3	or108-3	or108-3	chr10:36234979-36236333	Con	Treat	NOTEST	0.130273	0.0572963	2.27367	1.18502	0	1	1	no
zgc:174165	zgc:174165	zgc:174165	chr22:25113297-25262949	Con	Treat	NOTEST	0.00627509	0.00276735	2.26754	1.18113	0	1	1	no
rad21l1	rad21l1	rad21l1	chr8:49128748-49151876	Con	Treat	NOTEST	0.288392	0.127751	2.25745	1.1747	0	1	1	no
mep1b	mep1b	mep1b	chr20:6503700-6542515	Con	Treat	NOTEST	0.158258	0.0701376	2.25639	1.17402	0	1	1	no
il4	il4	il4	chr14:23702321-23704580	Con	Treat	NOTEST	0.300736	0.133548	2.25189	1.17114	0	1	1	no
taar12i	taar12i	taar12i	chr20:46209724-46210747	Con	Treat	NOTEST	0.199181	0.0897279	2.21983	1.15045	0	1	1	no
hoxa9a	hoxa9a	hoxa9a	chr19:20177149-20179188	Con	Treat	NOTEST	0.254594	0.116351	2.18815	1.12971	0	1	1	no
or103-4	or103-4	or103-4	chr15:31563724-31565015	Con	Treat	NOTEST	0.0404475	0.018563	2.17893	1.12362	0	1	1	no
slco1f2	slco1f2	slco1f2	chr4:75905269-75919167	Con	Treat	NOTEST	0.0534538	0.0247773	2.15737	1.10927	0	1	1	no
fosb	fosb	fosb	chr18:36788776-36792714	Con	Treat	OK	1.55783	0.723524	2.15311	1.10643	-2.76303	5e-05	0.00174035	yes
he1a	he1a	he1a	chr22:14059258-14090539	Con	Treat	OK	4.47018	2.09913	2.12954	1.09054	-1.23392	0.0402	0.236482	no
kcns3b	kcns3b	kcns3b	chr20:14218277-14222316	Con	Treat	NOTEST	0.196934	0.0932783	2.11125	1.0781	0	1	1	no
mc5rb	mc5rb	mc5rb	chr16:30625184-30626171	Con	Treat	OK	0.708937	0.33609	2.10937	1.07681	-1.1239	0.059	0.292589	no
lta	lta	lta	chr15:34817690-34823303	Con	Treat	NOTEST	0.161837	0.0767414	2.10886	1.07646	0	1	1	no
slc5a8l	slc5a8l	slc5a8l	chr6:49064635-49079605	Con	Treat	OK	0.670089	0.319642	2.09637	1.0679	-1.87977	0.0023	0.0374666	yes
si:dkey-83f18.9	si:dkey-83f18.9	si:dkey-83f18.9	chr7:4400331-4402397	Con	Treat	NOTEST	0.0391949	0.0187125	2.09458	1.06666	0	1	1	no
pth1b	pth1b	pth1b	chr7:65912764-65913419	Con	Treat	NOTEST	0.382814	0.184311	2.077	1.0545	0	1	1	no
nitr5	nitr5	nitr5	chr7:17316073-17319081	Con	Treat	NOTEST	0.129236	0.0622777	2.07516	1.05322	0	1	1	no
npm2a	npm2a	npm2a	chr8:37716833-37722476	Con	Treat	NOTEST	0.598941	0.289929	2.06582	1.04671	0	1	1	no
dicp1.1	dicp1.1	dicp1.1	chr3:695481-952885	Con	Treat	NOTEST	0.230035	0.111358	2.06572	1.04665	0	1	1	no
pimr49	pimr49	pimr49	chr2:19863932-19866098	Con	Treat	NOTEST	0.0336476	0.0163139	2.06251	1.0444	0	1	1	no
or106-2	or106-2	or106-2	chr10:36385289-36386252	Con	Treat	NOTEST	0.569212	0.278575	2.0433	1.0309	0	1	1	no
asb11	asb11	asb11	chr9:30553921-30560469	Con	Treat	NOTEST	0.347685	0.170447	2.03984	1.02846	0	1	1	no
gig2i	gig2i	gig2i	chr21:22636188-22637153	Con	Treat	NOTEST	0.207088	0.101598	2.03831	1.02737	0	1	1	no
cyp2x8	cyp2x8	cyp2x8	chr25:17292260-17298915	Con	Treat	NOTEST	0.13752	0.0675118	2.03698	1.02643	0	1	1	no
zgc:171506	zgc:171506	zgc:171506	chr3:24487463-24497253	Con	Treat	NOTEST	0.205192	0.101149	2.02861	1.02049	0	1	1	no
hsd3b2	hsd3b2	hsd3b2	chr20:1251699-1255348	Con	Treat	NOTEST	0.127479	0.0629716	2.02439	1.01749	0	1	1	no
hoxb10a	hoxb10a	hoxb10a	chr3:23538275-23541589	Con	Treat	NOTEST	0.147162	0.0728336	2.02052	1.01473	0	1	1	no
si:ch211-282j17.10	si:ch211-282j17.10	si:ch211-282j17.10	chr7:3608932-3612690	Con	Treat	NOTEST	0.117348	0.0581429	2.01827	1.01312	0	1	1	no
rom1a	rom1a	rom1a	chr5:66448400-66467146	Con	Treat	OK	14.9222	7.41667	2.01198	1.00862	-6.3125	5e-05	0.00174035	yes
si:dkey-9i23.5	si:dkey-9i23.5	si:dkey-9i23.5	chr1:44079545-44082255	Con	Treat	NOTEST	0.058804	0.0292505	2.01036	1.00745	0	1	1	no
taar12b	taar12b	taar12b	chr20:46196913-46197928	Con	Treat	NOTEST	0.0442522	0.0220132	2.01026	1.00738	0	1	1	no
grem1a	grem1a	grem1a	chr20:29566873-29568698	Con	Treat	NOTEST	0.0331751	0.0165036	2.01017	1.00732	0	1	1	no
zgc:162969	zgc:162969	zgc:162969	chr11:6436395-6442628	Con	Treat	NOTEST	0.0253974	0.0126348	2.01011	1.00728	0	1	1	no
prop1	prop1	prop1	chr13:8345142-8351529	Con	Treat	NOTEST	0.283593	0.141167	2.00892	1.00642	0	1	1	no
inha	inha	inha	chr6:19008560-19031726	Con	Treat	NOTEST	0.419056	0.208932	2.00571	1.00411	0	1	1	no
zgc:171310	zgc:171310	zgc:171310	chr21:29439631-29670776	Con	Treat	NOTEST	0.0393137	0.019834	1.98214	0.987056	0	1	1	no
alox5b.2	alox5b.2	alox5b.2	chr15:1002515-1015550	Con	Treat	NOTEST	0.0699242	0.035357	1.97766	0.983796	0	1	1	no
slbp2	slbp2	slbp2	chr21:30251874-30256497	Con	Treat	NOTEST	0.170447	0.0864854	1.97082	0.978795	0	1	1	no
or134-1	or134-1	or134-1	chr6:52861181-52862129	Con	Treat	NOTEST	0.451834	0.229284	1.97063	0.978657	0	1	1	no
lgi3	lgi3	lgi3	chr8:51388778-51418277	Con	Treat	OK	1.26862	0.645425	1.96556	0.974939	-2.1532	0.0005	0.012066	yes
nog5	nog5	nog5	chr3:13407374-13408007	Con	Treat	NOTEST	0.330369	0.16811	1.9652	0.974673	0	1	1	no
or115-14	or115-14	or115-14	chr21:40191819-40194005	Con	Treat	NOTEST	0.0415801	0.0212446	1.95721	0.968797	0	1	1	no
si:dkey-32m20.1	si:dkey-32m20.1	si:dkey-32m20.1	chr2:31471343-31474642	Con	Treat	NOTEST	0.486865	0.248881	1.95622	0.968066	0	1	1	no
crygm2b	crygm2b	crygm2b	chr9:22257542-22258482	Con	Treat	OK	1.51726	0.775699	1.95599	0.967899	-1.14399	0.03595	0.221413	no
vent	vent	vent	chr13:50294806-50299809	Con	Treat	NOTEST	0.182292	0.0936795	1.94591	0.960446	0	1	1	no
taar13b	taar13b	taar13b	chr20:46260617-46345465	Con	Treat	OK	0.995269	0.512355	1.94254	0.957943	-1.1908	0.04135	0.2402	no
th2	th2	th2	chr4:17391603-17402115	Con	Treat	OK	1.10972	0.572046	1.93991	0.955993	-1.92704	0.00345	0.0497129	yes
zgc:172253	zgc:172253	zgc:172253	chr3:1261829-1267895	Con	Treat	OK	1.18113	0.608961	1.93958	0.955746	-2.18379	0.00075	0.0164759	yes
zgc:174703	zgc:174703	zgc:174703	chr4:55285490-55928526	Con	Treat	NOTEST	0.199082	0.103046	1.93197	0.950074	0	1	1	no
tas2r201.1	tas2r201.1	tas2r201.1	chr9:38904007-38904949	Con	Treat	NOTEST	0.188856	0.0978235	1.93058	0.949034	0	1	1	no
si:ch211-155m12.1	si:ch211-155m12.1	si:ch211-155m12.1	chr5:8533011-8540255	Con	Treat	NOTEST	0.40857	0.212191	1.92548	0.94522	0	1	1	no
bfb	bfb	bfb	chr21:27401244-27407257	Con	Treat	OK	1.81848	0.947504	1.91923	0.940529	-2.34843	0.0004	0.0102028	yes
si:dkey-88n24.8	si:dkey-88n24.8	si:dkey-88n24.8	chr7:3695613-3700623	Con	Treat	NOTEST	0.0570199	0.0297179	1.91871	0.940133	0	1	1	no
zgc:66449	zgc:66449	zgc:66449	chr25:17485303-17491228	Con	Treat	NOTEST	0.0579281	0.0301925	1.91863	0.940073	0	1	1	no
il22	il22	il22	chr4:13545745-13549957	Con	Treat	NOTEST	0.430513	0.225311	1.91075	0.934139	0	1	1	no
zgc:112416	zgc:112416	zgc:112416	chr6:11133707-11161001	Con	Treat	NOTEST	0.431702	0.225942	1.91068	0.934083	0	1	1	no
il22ra2	il22ra2	il22ra2	chr13:23492895-23500531	Con	Treat	NOTEST	0.111108	0.0583194	1.90516	0.929915	0	1	1	no
crygmx	crygmx	crygmx	chr12:30723265-30726741	Con	Treat	OK	381.808	200.871	1.90076	0.926578	-6.373	5e-05	0.00174035	yes
kcnk13b	kcnk13b	kcnk13b	chr20:16803466-16809555	Con	Treat	OK	1.62267	0.855845	1.89599	0.922948	-1.90342	0.00215	0.0360639	yes
si:ch211-197g15.6	si:ch211-197g15.6	si:ch211-197g15.6	chr22:17459872-17464062	Con	Treat	NOTEST	0.632249	0.333708	1.89462	0.921907	0	1	1	no
zgc:153846	zgc:153846	zgc:153846	chr9:22206510-22207434	Con	Treat	NOTEST	0.0840678	0.0443807	1.89424	0.921621	0	1	1	no
ccna1	ccna1	ccna1	chr10:34964489-34972004	Con	Treat	NOTEST	0.175226	0.0925414	1.89349	0.921046	0	1	1	no
zgc:174972	zgc:174972	zgc:174972	chr20:20965-28217	Con	Treat	OK	0.719112	0.379814	1.89333	0.920923	-2.03955	0.00065	0.0150159	yes
tas2r202	tas2r202	tas2r202	chr8:6584948-6585923	Con	Treat	NOTEST	0.288523	0.153547	1.87905	0.910006	0	1	1	no
nkd3	nkd3	nkd3	chr19:44414057-44441219	Con	Treat	NOTEST	0.0785342	0.0418192	1.87795	0.909156	0	1	1	no
junbb	junbb	junbb	chr3:7768568-7770219	Con	Treat	OK	25.9587	13.8278	1.87728	0.908646	-5.26442	5e-05	0.00174035	yes
rhol	rhol	rhol	chr11:18933088-18935404	Con	Treat	OK	7.38738	3.94182	1.8741	0.906201	-4.55512	5e-05	0.00174035	yes
si:ch211-71m22.3	si:ch211-71m22.3	si:ch211-71m22.3	chr2:8846418-8850435	Con	Treat	NOTEST	0.5813	0.310358	1.873	0.90535	0	1	1	no
fkbp6	fkbp6	fkbp6	chr5:55306060-55319164	Con	Treat	NOTEST	0.322865	0.173463	1.86129	0.896303	0	1	1	no
taar14a	taar14a	taar14a	chr20:46260617-46345465	Con	Treat	NOTEST	0.337784	0.18181	1.8579	0.893669	0	1	1	no
zgc:77752	zgc:77752	zgc:77752	chr18:7635105-7650238	Con	Treat	OK	2.06646	1.11427	1.85454	0.891063	-2.87395	5e-05	0.00174035	yes
rorcb	rorcb	rorcb	chr2:49683669-49712996	Con	Treat	OK	32.3349	17.4401	1.85405	0.890684	-5.55022	5e-05	0.00174035	yes
c1qc	c1qc	c1qc	chr21:22681220-22683754	Con	Treat	OK	0.911038	0.492067	1.85145	0.888656	-1.05299	0.0875	0.357666	no
fgf18b	fgf18b	fgf18b	chr10:21517063-21526684	Con	Treat	OK	1.43184	0.775779	1.84568	0.884153	-1.06127	0.08895	0.361452	no
ccbl2	ccbl2	ccbl2	chr6:25271826-25276113	Con	Treat	OK	8.04295	4.36418	1.84295	0.882014	-4.22166	5e-05	0.00174035	yes
sid1	sid1	sid1	chr11:13558439-13560685	Con	Treat	NOTEST	0.282539	0.15438	1.83015	0.871964	0	1	1	no
sagb	sagb	sagb	chr15:45625522-45647701	Con	Treat	OK	90.2663	49.3748	1.82819	0.870413	-5.42082	5e-05	0.00174035	yes
or124-1	or124-1	or124-1	chr21:21688738-21689665	Con	Treat	NOTEST	0.182234	0.0997159	1.82753	0.869897	0	1	1	no
si:ch211-132b12.8	si:ch211-132b12.8	si:ch211-132b12.8	chr18:40708357-40718345	Con	Treat	NOTEST	0.276619	0.151406	1.827	0.869478	0	1	1	no
oxt	oxt	oxt	chr5:71303112-71308749	Con	Treat	OK	5.45898	2.988	1.82697	0.869451	-2.37834	0.00035	0.00916139	yes
si:dkey-39a18.1	si:dkey-39a18.1	si:dkey-39a18.1	chr4:13430143-13435177	Con	Treat	NOTEST	0.385895	0.211387	1.82554	0.868322	0	1	1	no
zgc:123244	zgc:123244	zgc:123244	chr3:24089859-24095480	Con	Treat	NOTEST	0.441818	0.242812	1.81959	0.863612	0	1	1	no
guca1e	guca1e	guca1e	chr22:1076102-1090867	Con	Treat	OK	2.6522	1.45827	1.81873	0.862932	-3.53617	5e-05	0.00174035	yes
cyp2aa8	cyp2aa8	cyp2aa8	chr23:42370587-42447181	Con	Treat	OK	3.69215	2.03948	1.81034	0.85626	-1.77449	0.00285	0.0434801	yes
hoxc9a	hoxc9a	hoxc9a	chr23:35988493-36178216	Con	Treat	NOTEST	0.528062	0.292052	1.80811	0.854482	0	1	1	no
bcl2l16	bcl2l16	bcl2l16	chr8:52717214-52725046	Con	Treat	OK	1.81005	1.00228	1.80593	0.852744	-1.11006	0.068	0.314179	no
gnat1	gnat1	gnat1	chr6:42921480-42932766	Con	Treat	OK	88.0221	48.9445	1.79841	0.846719	-5.69758	5e-05	0.00174035	yes
tmem232	tmem232	tmem232	chr5:56294959-56327578	Con	Treat	NOTEST	0.274607	0.153161	1.79293	0.842319	0	1	1	no
tmigd1	tmigd1	tmigd1	chr21:39902429-39907732	Con	Treat	NOTEST	0.395643	0.220859	1.79138	0.841074	0	1	1	no
olfcw1	olfcw1	olfcw1	chr18:32164913-32169438	Con	Treat	NOTEST	0.186986	0.104442	1.79033	0.840228	0	1	1	no
zgc:55621	zgc:55621	zgc:55621	chr15:35089279-35102945	Con	Treat	NOTEST	0.484701	0.271342	1.78631	0.836983	0	1	1	no
si:ch211-15p9.2	si:ch211-15p9.2	si:ch211-15p9.2	chr11:24108080-24110028	Con	Treat	NOTEST	0.214524	0.120617	1.77856	0.830706	0	1	1	no
cry2b	cry2b	cry2b	chr22:748832-792006	Con	Treat	OK	18.1619	10.2495	1.77198	0.825362	-3.04299	5e-05	0.00174035	yes
grnas	grnas	grnas	chr19:40599264-40618350	Con	Treat	NOTEST	0.168045	0.0949339	1.77013	0.823852	0	1	1	no
cryba4	cryba4	cryba4	chr10:44195429-44204669	Con	Treat	OK	2204.88	1250.51	1.76318	0.818184	-5.83064	5e-05	0.00174035	yes
cyp2aa3	cyp2aa3	cyp2aa3	chr23:42516680-42528442	Con	Treat	OK	1.93467	1.09733	1.76307	0.81809	-2.27142	0.00015	0.00451845	yes
si:dkey-211g8.1	si:dkey-211g8.1	si:dkey-211g8.1	chr19:10617167-10619057	Con	Treat	NOTEST	0.132932	0.0756338	1.75757	0.813585	0	1	1	no
ripply2	ripply2	ripply2	chr4:899114-901289	Con	Treat	OK	1.04631	0.595709	1.75641	0.812631	-0.712461	0.21565	0.564586	no
zgc:174917	zgc:174917	zgc:174917	chr14:11198895-11201331	Con	Treat	OK	3.7686	2.14844	1.75411	0.810739	-2.79059	5e-05	0.00174035	yes
zgc:174689	zgc:174689	zgc:174689	chr7:8000199-8800341	Con	Treat	NOTEST	0.548974	0.313274	1.75238	0.809313	0	1	1	no
defbl2	defbl2	defbl2	chr21:21789892-21791625	Con	Treat	NOTEST	0.199939	0.114138	1.75173	0.808781	0	1	1	no
rom1b	rom1b	rom1b	chr14:46688017-46712463	Con	Treat	OK	20.5361	11.7319	1.75045	0.807726	-4.47025	5e-05	0.00174035	yes
LOC794656	LOC794656	LOC794656	chr4:31673368-31681537	Con	Treat	NOTEST	0.269688	0.154246	1.74843	0.806058	0	1	1	no
zgc:158580	zgc:158580	zgc:158580	chr19:42978261-42981901	Con	Treat	OK	4.32729	2.47536	1.74815	0.805825	-0.886538	0.1337	0.445426	no
desmb	desmb	desmb	chr6:13742203-13762270	Con	Treat	NOTEST	0.523177	0.29943	1.74724	0.80508	0	1	1	no
LOC100001444	LOC100001444	LOC100001444	chr3:45403693-45410552	Con	Treat	NOTEST	0.110698	0.0633626	1.74706	0.804926	0	1	1	no
nitr2b	nitr2b	nitr2b	chr7:17191593-17194730	Con	Treat	NOTEST	0.305936	0.175634	1.7419	0.800658	0	1	1	no
tmtops3b	tmtops3b	tmtops3b	chr10:26727548-26730999	Con	Treat	OK	0.768061	0.441219	1.74077	0.799726	-1.03364	0.09185	0.366131	no
nrl	nrl	nrl	chr23:45694664-45707209	Con	Treat	OK	2.91499	1.67611	1.73914	0.798374	-2.54911	5e-05	0.00174035	yes
zgc:77778	zgc:77778	zgc:77778	chr20:1377903-1385482	Con	Treat	OK	0.999584	0.575214	1.73776	0.797229	-1.30606	0.02475	0.176555	no
guca1b	guca1b	guca1b	chr23:19300966-19304244	Con	Treat	OK	8.24131	4.74739	1.73597	0.795739	-3.50231	5e-05	0.00174035	yes
mnx2a	mnx2a	mnx2a	chr9:7745760-7749832	Con	Treat	OK	0.698662	0.402474	1.73592	0.795699	-0.915562	0.1052	0.394207	no
mhc1zfa	mhc1zfa	mhc1zfa	chr3:13130-21924	Con	Treat	NOTEST	0.140057	0.080887	1.73151	0.792034	0	1	1	no
clrn1	clrn1	clrn1	chr15:3745663-3754877	Con	Treat	OK	1.64752	0.954171	1.72665	0.787976	-1.85257	0.0028	0.0429697	yes
zgc:122991	zgc:122991	zgc:122991	chr24:9889146-9890418	Con	Treat	NOTEST	0.0890814	0.0515965	1.7265	0.787851	0	1	1	no
saga	saga	saga	chr2:5568242-5593085	Con	Treat	OK	23.3178	13.5191	1.7248	0.786433	-4.99492	5e-05	0.00174035	yes
jdp2b	jdp2b	jdp2b	chr20:46668829-46742753	Con	Treat	OK	8.7944	5.1187	1.71809	0.780808	-3.30195	5e-05	0.00174035	yes
aire	aire	aire	chr2:23153294-23170502	Con	Treat	NOTEST	0.142748	0.0832215	1.71528	0.778442	0	1	1	no
aanat2	aanat2	aanat2	chr3:54633222-54639104	Con	Treat	OK	4.13837	2.41527	1.71342	0.776878	-2.80272	5e-05	0.00174035	yes
tnfrsf18	tnfrsf18	tnfrsf18	chr6:42978379-42986307	Con	Treat	NOTEST	0.154618	0.0904541	1.70935	0.77345	0	1	1	no
kiss1	kiss1	kiss1	chr11:23059168-23069170	Con	Treat	OK	1.4783	0.86494	1.70914	0.773267	-0.96915	0.095	0.374207	no
krt15	krt15	krt15	chr11:11532160-11534822	Con	Treat	OK	287.891	168.497	1.70858	0.7728	-5.40649	5e-05	0.00174035	yes
zgc:111976	zgc:111976	zgc:111976	chr24:1027794-1040340	Con	Treat	NOTEST	0.119567	0.0700879	1.70596	0.770582	0	1	1	no
gucy2f	gucy2f	gucy2f	chr15:29429873-29445472	Con	Treat	OK	6.72413	3.95722	1.69921	0.76486	-4.04933	5e-05	0.00174035	yes
si:dkeyp-85e10.2	si:dkeyp-85e10.2	si:dkeyp-85e10.2	chr19:7959196-7967536	Con	Treat	NOTEST	0.527261	0.310828	1.69631	0.762401	0	1	1	no
s100a1	s100a1	s100a1	chr16:29450938-29452592	Con	Treat	OK	2.98031	1.75697	1.69628	0.762373	-1.45828	0.01655	0.136772	no
si:dkey-266f7.5	si:dkey-266f7.5	si:dkey-266f7.5	chr19:8019195-8031789	Con	Treat	NOTEST	0.131982	0.0778976	1.6943	0.76069	0	1	1	no
rho	rho	rho	chr8:53668767-53670315	Con	Treat	OK	532.691	314.402	1.6943	0.760689	-5.38445	5e-05	0.00174035	yes
zgc:64065	zgc:64065	zgc:64065	chr6:8919772-8925854	Con	Treat	OK	0.75304	0.444706	1.69334	0.759875	-1.77199	0.003	0.044769	yes
irf4a	irf4a	irf4a	chr2:984035-1009392	Con	Treat	NOTEST	0.285429	0.168788	1.69105	0.75792	0	1	1	no
si:dkey-88n24.9	si:dkey-88n24.9	si:dkey-88n24.9	chr7:3679077-3690627	Con	Treat	NOTEST	0.12857	0.0760691	1.69017	0.757172	0	1	1	no
kcnmb2	kcnmb2	kcnmb2	chr2:8020362-8031392	Con	Treat	NOTEST	0.540631	0.320729	1.68563	0.753289	0	1	1	no
gcgb	gcgb	gcgb	chr9:51733859-51740173	Con	Treat	OK	4.38613	2.60512	1.68366	0.751599	-1.69449	0.00605	0.0721278	no
zgc:113397	zgc:113397	zgc:113397	chr22:2143789-2642779	Con	Treat	NOTEST	0.43693	0.261183	1.67289	0.742341	0	1	1	no
si:dkey-86e18.2	si:dkey-86e18.2	si:dkey-86e18.2	chr20:15660637-15664986	Con	Treat	NOTEST	0.194303	0.11627	1.67114	0.740829	0	1	1	no
crp2	crp2	crp2	chr24:38194122-38197978	Con	Treat	NOTEST	0.299179	0.179054	1.67089	0.740614	0	1	1	no
slc25a24l	slc25a24l	slc25a24l	chr2:9731517-9746156	Con	Treat	NOTEST	0.225275	0.135187	1.6664	0.736731	0	1	1	no
slc26a4	slc26a4	slc26a4	chr4:18793562-18807927	Con	Treat	NOTEST	0.603323	0.362515	1.66427	0.73489	0	1	1	no
pbld1	pbld1	pbld1	chr13:22713430-22731683	Con	Treat	OK	3.81148	2.29135	1.66342	0.734153	-1.79497	0.00365	0.0515086	no
zgc:153893	zgc:153893	zgc:153893	chr15:29221670-29229175	Con	Treat	OK	0.90174	0.542466	1.6623	0.733179	-1.09304	0.0723	0.324687	no
hbl3	hbl3	hbl3	chr2:37904825-37906670	Con	Treat	OK	1.90243	1.14505	1.66144	0.732433	-1.52017	0.0077	0.0844334	no
il23r	il23r	il23r	chr6:34886990-34911486	Con	Treat	NOTEST	0.315087	0.18966	1.66133	0.732335	0	1	1	no
zgc:114037	zgc:114037	zgc:114037	chr25:35778804-35779286	Con	Treat	OK	123.66	74.4474	1.66104	0.732086	-4.25153	5e-05	0.00174035	yes
wnt4b	wnt4b	wnt4b	chr16:31846614-31857429	Con	Treat	OK	1.79806	1.08477	1.65755	0.729052	-2.30216	0.0002	0.00574469	yes
si:ch211-281g13.4	si:ch211-281g13.4	si:ch211-281g13.4	chr1:48902624-48913803	Con	Treat	NOTEST	0.188993	0.114252	1.65418	0.726113	0	1	1	no
cryaa	cryaa	cryaa	chr1:28293074-28297086	Con	Treat	OK	31.2759	18.9417	1.65117	0.723486	-4.2395	5e-05	0.00174035	yes
lgals3bpb	lgals3bpb	lgals3bpb	chr3:57671408-57673765	Con	Treat	OK	9.84037	5.9647	1.64977	0.722263	-3.84136	5e-05	0.00174035	yes
si:ch211-226h8.14	si:ch211-226h8.14	si:ch211-226h8.14	chr22:25307715-25308922	Con	Treat	NOTEST	0.432315	0.262883	1.64451	0.717662	0	1	1	no
or128-8	or128-8	or128-8	chr15:5211087-5212020	Con	Treat	NOTEST	0.186053	0.113262	1.64268	0.71605	0	1	1	no
il17d	il17d	il17d	chr9:21552753-21554481	Con	Treat	OK	2.73686	1.67089	1.63797	0.711905	-1.32371	0.02225	0.164599	no
grk1a	grk1a	grk1a	chr1:249957-261054	Con	Treat	OK	7.94005	4.8551	1.6354	0.709647	-3.63026	5e-05	0.00174035	yes
si:ch211-89o9.4	si:ch211-89o9.4	si:ch211-89o9.4	chr1:40759061-40760888	Con	Treat	NOTEST	0.491715	0.301403	1.63142	0.706129	0	1	1	no
cx55.5	cx55.5	cx55.5	chr16:33204022-33205519	Con	Treat	OK	1.86224	1.1428	1.62954	0.704466	-1.84184	0.00305	0.0453068	yes
or108-1	or108-1	or108-1	chr10:36251014-36251980	Con	Treat	NOTEST	0.273212	0.167668	1.62948	0.704413	0	1	1	no
neu3.4	neu3.4	neu3.4	chr21:21775674-21777003	Con	Treat	NOTEST	0.218686	0.134209	1.62944	0.704379	0	1	1	no
akr1a1a	akr1a1a	akr1a1a	chr5:40920893-40931472	Con	Treat	OK	2.19069	1.34672	1.62669	0.701935	-1.65058	0.0054	0.0659532	no
zgc:153759	zgc:153759	zgc:153759	chr8:21963478-22456104	Con	Treat	OK	2.20115	1.35409	1.62556	0.700934	-0.470766	0.4	0.733284	no
trim35-31	trim35-31	trim35-31	chr3:5628580-5645579	Con	Treat	NOTEST	0.568437	0.350466	1.62195	0.697726	0	1	1	no
retsatl	retsatl	retsatl	chr9:45193300-45197770	Con	Treat	NOTEST	0.0491147	0.0303498	1.61829	0.694468	0	1	1	no
or125-5	or125-5	or125-5	chr21:21642630-21643557	Con	Treat	NOTEST	0.427447	0.264499	1.61606	0.692483	0	1	1	no
nitr1j	nitr1j	nitr1j	chr7:17274384-17276219	Con	Treat	NOTEST	0.117816	0.0729854	1.61424	0.690856	0	1	1	no
pabpc1l	pabpc1l	pabpc1l	chr8:45326435-45344093	Con	Treat	NOTEST	0.148973	0.0922876	1.61423	0.690842	0	1	1	no
or111-10	or111-10	or111-10	chr15:31531862-31533243	Con	Treat	NOTEST	0.139613	0.0866269	1.61166	0.688546	0	1	1	no
xgb	xgb	xgb	chr17:1694989-1907629	Con	Treat	OK	1.50368	0.933013	1.61164	0.688528	-0.960734	0.1049	0.394067	no
si:ch211-119o8.7	si:ch211-119o8.7	si:ch211-119o8.7	chr2:39055621-39062695	Con	Treat	OK	26.6244	16.549	1.60882	0.686005	-3.30499	5e-05	0.00174035	yes
hsd17b1	hsd17b1	hsd17b1	chr3:17889239-17897410	Con	Treat	NOTEST	0.0781009	0.0486558	1.60517	0.682727	0	1	1	no
hoxd12a	hoxd12a	hoxd12a	chr9:1981084-1983807	Con	Treat	OK	1.24846	0.779107	1.60242	0.680256	-1.35397	0.02435	0.174757	no
hoxa11a	hoxa11a	hoxa11a	chr19:20164348-20165916	Con	Treat	NOTEST	0.392729	0.246097	1.59583	0.674307	0	1	1	no
ddx4	ddx4	ddx4	chr10:6925451-6946874	Con	Treat	NOTEST	0.0958577	0.0600878	1.59529	0.673822	0	1	1	no
rxfp2b	rxfp2b	rxfp2b	chr10:33790781-33923566	Con	Treat	OK	2.54067	1.59382	1.59408	0.67272	-2.52352	0.00015	0.00451845	yes
taar10d	taar10d	taar10d	chr20:46241997-46243009	Con	Treat	NOTEST	0.0703609	0.0441834	1.59247	0.671269	0	1	1	no
or109-4	or109-4	or109-4	chr10:36286940-36287957	Con	Treat	NOTEST	0.193283	0.121434	1.59167	0.670542	0	1	1	no
aadacl4	aadacl4	aadacl4	chr11:28370389-28372625	Con	Treat	NOTEST	0.258006	0.162213	1.59054	0.669515	0	1	1	no
si:dkey-12e7.4	si:dkey-12e7.4	si:dkey-12e7.4	chr18:21182398-21188608	Con	Treat	OK	1.98464	1.24969	1.58811	0.667307	-1.64069	0.00705	0.079939	no
si:ch211-193k19.2	si:ch211-193k19.2	si:ch211-193k19.2	chr19:44059230-44064182	Con	Treat	OK	1.82683	1.15056	1.58777	0.667006	-1.17558	0.03985	0.235464	no
hnf4g	hnf4g	hnf4g	chr24:23502611-23526210	Con	Treat	NOTEST	0.639876	0.403071	1.5875	0.666758	0	1	1	no
hoxa9b	hoxa9b	hoxa9b	chr16:21109621-21111154	Con	Treat	OK	1.54186	0.972283	1.58581	0.665224	-1.04757	0.06315	0.301869	no
zgc:193681	zgc:193681	zgc:193681	chr16:52885455-52891063	Con	Treat	OK	5.7436	3.62234	1.5856	0.665033	-1.85939	0.0028	0.0429697	yes
cbln14	cbln14	cbln14	chr2:37957149-37978360	Con	Treat	OK	1.41436	0.892162	1.58532	0.664772	-0.934875	0.1122	0.406511	no
pdca	pdca	pdca	chr2:21224895-21232367	Con	Treat	OK	14.6067	9.22606	1.5832	0.662844	-3.94156	5e-05	0.00174035	yes
slc38a8	slc38a8	slc38a8	chr18:21633347-21651169	Con	Treat	OK	0.735358	0.466263	1.57713	0.657303	-0.941883	0.09635	0.376554	no
nphs2	nphs2	nphs2	chr22:17225128-17230300	Con	Treat	OK	1.67375	1.06267	1.57504	0.65539	-1.56125	0.01005	0.101414	no
si:dkey-22i16.2	si:dkey-22i16.2	si:dkey-22i16.2	chr1:43193360-43198258	Con	Treat	OK	2.75356	1.7523	1.5714	0.652048	-2.57284	5e-05	0.00174035	yes
rnasel3	rnasel3	rnasel3	chr14:38313990-38315732	Con	Treat	OK	4.23473	2.69843	1.56933	0.65015	-2.19369	0.0001	0.00319778	yes
LOC557756	LOC557756	LOC557756	chr12:32298621-32306116	Con	Treat	NOTEST	0.176676	0.1136	1.55525	0.637143	0	1	1	no
uts2d	uts2d	uts2d	chr22:24284628-24286737	Con	Treat	NOTEST	0.274867	0.177014	1.5528	0.63487	0	1	1	no
cbln11	cbln11	cbln11	chr7:4153686-4158674	Con	Treat	NOTEST	0.391566	0.252455	1.55103	0.633229	0	1	1	no
asb15b	asb15b	asb15b	chr4:4111656-4120274	Con	Treat	NOTEST	0.233976	0.150887	1.55067	0.632892	0	1	1	no
si:ch211-119o8.6	si:ch211-119o8.6	si:ch211-119o8.6	chr2:39019468-39026668	Con	Treat	NOTEST	0.248815	0.160657	1.54873	0.63109	0	1	1	no
ccr7	ccr7	ccr7	chr6:10687680-10692341	Con	Treat	NOTEST	0.116925	0.075526	1.54814	0.630538	0	1	1	no
zgc:171731	zgc:171731	zgc:171731	chr7:19348293-19352932	Con	Treat	NOTEST	0.317713	0.205354	1.54715	0.629611	0	1	1	no
prg4a	prg4a	prg4a	chr2:21135919-21153996	Con	Treat	OK	0.906447	0.586175	1.54638	0.628891	-1.33989	0.02	0.153736	no
cx52.7	cx52.7	cx52.7	chr17:15737549-15738944	Con	Treat	OK	2.23614	1.4495	1.5427	0.625455	-1.76015	0.00395	0.053812	no
hmgcll1	hmgcll1	hmgcll1	chr13:1797069-1850436	Con	Treat	OK	2.67341	1.73519	1.5407	0.623587	-1.73489	0.00385	0.0530622	no
gja3	gja3	gja3	chr9:21597117-21598422	Con	Treat	OK	2.6294	1.70941	1.53819	0.621235	-1.81676	0.00165	0.0302143	yes
havcr1	havcr1	havcr1	chr21:29065696-29073476	Con	Treat	OK	5.10996	3.33148	1.53384	0.617149	-2.11958	0.0005	0.012066	yes
ribc1	ribc1	ribc1	chr23:28758724-28766037	Con	Treat	OK	1.63217	1.06598	1.53115	0.614611	-1.53179	0.0101	0.101414	no
ankar	ankar	ankar	chr9:41244086-41276111	Con	Treat	NOTEST	0.284845	0.186174	1.52999	0.613525	0	1	1	no
pgr	pgr	pgr	chr18:41829600-41849528	Con	Treat	NOTEST	0.326649	0.213551	1.52961	0.613161	0	1	1	no
zgc:158464	zgc:158464	zgc:158464	chr18:50767509-50770364	Con	Treat	OK	0.95506	0.625146	1.52774	0.611398	-1.07391	0.0763	0.333536	no
ifit8	ifit8	ifit8	chr13:17564330-17566164	Con	Treat	NOTEST	0.166149	0.108813	1.52692	0.610627	0	1	1	no
chrnb3b	chrnb3b	chrnb3b	chr14:41151160-41161954	Con	Treat	OK	4.20783	2.75679	1.52635	0.610087	-2.27299	0.0001	0.00319778	yes
lyz	lyz	lyz	chr24:23890688-23893609	Con	Treat	OK	15.2767	10.043	1.52113	0.605143	-2.44828	0.00015	0.00451845	yes
gngt2a	gngt2a	gngt2a	chr3:22962211-22965586	Con	Treat	OK	146.619	96.4274	1.52051	0.604557	-3.85614	5e-05	0.00174035	yes
has1	has1	has1	chr16:25025344-25030305	Con	Treat	NOTEST	0.196519	0.12931	1.51975	0.603835	0	1	1	no
crygs2	crygs2	crygs2	chr9:27922853-27927364	Con	Treat	NOTEST	0.156601	0.103128	1.51851	0.602657	0	1	1	no
zgc:153405	zgc:153405	zgc:153405	chr25:34648324-34649029	Con	Treat	OK	582.855	384.091	1.51749	0.601689	-4.19076	5e-05	0.00174035	yes
hbae1	hbae1	hbae1	chr3:54865765-54866464	Con	Treat	OK	30.6128	20.182	1.51684	0.601066	-2.98052	5e-05	0.00174035	yes
cebpb	cebpb	cebpb	chr8:28414256-28415774	Con	Treat	OK	26.1588	17.2676	1.51491	0.599229	-3.49668	5e-05	0.00174035	yes
nr1d4b	nr1d4b	nr1d4b	chr11:1948461-1959610	Con	Treat	OK	5.85488	3.86624	1.51436	0.598708	-2.74419	5e-05	0.00174035	yes
dmrt2b	dmrt2b	dmrt2b	chr6:34230683-34237014	Con	Treat	OK	3.94476	2.60665	1.51334	0.597741	-1.95093	0.0016	0.0297179	yes
hnf1a	hnf1a	hnf1a	chr8:39768731-39789143	Con	Treat	OK	0.819366	0.541941	1.51191	0.596372	-0.838733	0.14865	0.469111	no
gngt1	gngt1	gngt1	chr19:41269608-41272341	Con	Treat	OK	216.606	143.476	1.5097	0.594264	-3.94635	5e-05	0.00174035	yes
tac3b	tac3b	tac3b	chr6:39186836-39189696	Con	Treat	OK	3.8162	2.52794	1.50961	0.594175	-0.8314	0.1795	0.51513	no
zgc:162297	zgc:162297	zgc:162297	chr7:45737495-45747382	Con	Treat	OK	0.896533	0.594257	1.50866	0.59327	-0.989549	0.09855	0.382047	no
allc	allc	allc	chr20:30452560-30468005	Con	Treat	OK	1.1357	0.752831	1.50857	0.593184	-1.35187	0.0203	0.154941	no
cnga5	cnga5	cnga5	chr14:13446868-13538102	Con	Treat	NOTEST	0.556726	0.369091	1.50837	0.592991	0	1	1	no
zgc:136461	zgc:136461	zgc:136461	chr7:34796558-34798319	Con	Treat	NOTEST	0.473314	0.313938	1.50767	0.592318	0	1	1	no
si:ch211-243o19.4	si:ch211-243o19.4	si:ch211-243o19.4	chr13:9076077-9096648	Con	Treat	OK	1.45276	0.96443	1.50634	0.591048	-1.46853	0.01235	0.11527	no
park2	park2	park2	chr13:3221544-3383202	Con	Treat	OK	1.90448	1.26433	1.50632	0.591024	-1.56596	0.00765	0.0840982	no
or105-1	or105-1	or105-1	chr10:36401452-36402430	Con	Treat	NOTEST	0.0733283	0.0486949	1.50587	0.590599	0	1	1	no
bmf1	bmf1	bmf1	chr23:39339697-39348017	Con	Treat	OK	4.71225	3.1325	1.50431	0.589102	-0.845231	0.12305	0.427155	no
nr6a1a	nr6a1a	nr6a1a	chr8:52902001-53165510	Con	Treat	OK	3.65597	2.43116	1.5038	0.588609	-1.29069	0.02635	0.183334	no
zgc:171424	zgc:171424	zgc:171424	chr7:1844748-2195997	Con	Treat	NOTEST	0.00303486	0.00202344	1.49985	0.58482	0	1	1	no
irf10	irf10	irf10	chr23:629210-640540	Con	Treat	NOTEST	0.525159	0.350541	1.49814	0.583171	0	1	1	no
cga	cga	cga	chr17:49356243-49360272	Con	Treat	OK	1.51267	1.01137	1.49566	0.580786	-1.52831	0.0082	0.087984	no
vav3b	vav3b	vav3b	chr2:16325417-16490613	Con	Treat	OK	1.84942	1.23654	1.49564	0.580764	-1.99521	0.00065	0.0150159	yes
dhx32a	dhx32a	dhx32a	chr12:44772204-44825605	Con	Treat	OK	2.88366	1.92887	1.495	0.580145	-0.814534	0.15495	0.478752	no
elovl4b	elovl4b	elovl4b	chr23:40517863-40545677	Con	Treat	OK	90.762	60.7301	1.49451	0.579677	-3.98144	5e-05	0.00174035	yes
c1r	c1r	c1r	chr16:31705240-31718741	Con	Treat	NOTEST	0.0631839	0.0422877	1.49414	0.579319	0	1	1	no
actr3b	actr3b	actr3b	chr24:7276701-7292609	Con	Treat	OK	1.49281	0.999209	1.49399	0.579172	-1.29464	0.026	0.18207	no
hoxc13b	hoxc13b	hoxc13b	chr11:2062907-2227366	Con	Treat	NOTEST	0.115329	0.0772208	1.4935	0.578694	0	1	1	no
zgc:174719	zgc:174719	zgc:174719	chr24:30386569-30837075	Con	Treat	NOTEST	0.627459	0.420155	1.4934	0.5786	0	1	1	no
tp53bp2b	tp53bp2b	tp53bp2b	chr22:28854611-28900152	Con	Treat	OK	2.22855	1.49272	1.49295	0.578162	-0.372043	0.3888	0.724321	no
blnk	blnk	blnk	chr13:50205643-50250501	Con	Treat	NOTEST	0.573507	0.384402	1.49195	0.577195	0	1	1	no
rnf182	rnf182	rnf182	chr2:31821363-31822388	Con	Treat	OK	9.80436	6.57369	1.49145	0.57672	-2.58086	5e-05	0.00174035	yes
clrn2	clrn2	clrn2	chr1:18822538-18824854	Con	Treat	OK	1.55858	1.0458	1.49032	0.575625	-0.839051	0.1617	0.488676	no
zgc:194209	zgc:194209	zgc:194209	chr4:4518744-4526276	Con	Treat	OK	5.27966	3.54937	1.48749	0.572882	-2.28825	5e-05	0.00174035	yes
drd4a	drd4a	drd4a	chr25:4580659-4606694	Con	Treat	OK	4.71563	3.17085	1.48718	0.572581	-2.85491	5e-05	0.00174035	yes
LOC101886520	LOC101886520	LOC101886520	chr7:40683254-40734665	Con	Treat	NOTEST	0.320734	0.215765	1.4865	0.571916	0	1	1	no
arl15a	arl15a	arl15a	chr5:39699647-39869057	Con	Treat	OK	3.51584	2.36531	1.48642	0.57184	-1.23012	0.0369	0.224811	no
LOC561143	LOC561143,kifc1	LOC561143,kifc1	chr19:7072046-7081678	Con	Treat	OK	10.8396	7.29493	1.48591	0.571345	-1.09632	0.0632	0.301997	no
c3a.3	c3a.3	c3a.3	chr1:55605372-55651269	Con	Treat	OK	7.18793	4.83859	1.48554	0.57099	-3.34898	5e-05	0.00174035	yes
si:dkey-208k4.2	si:dkey-208k4.2	si:dkey-208k4.2	chr19:18847536-18850450	Con	Treat	NOTEST	0.208356	0.140283	1.48525	0.57071	0	1	1	no
cbln9	cbln9	cbln9	chr2:37980937-37985040	Con	Treat	NOTEST	0.614191	0.414044	1.4834	0.568903	0	1	1	no
reep6	reep6	reep6	chr11:7252164-7264530	Con	Treat	OK	6.18482	4.1701	1.48313	0.56865	-2.46109	5e-05	0.00174035	yes
slc13a2	slc13a2	slc13a2	chr21:39055310-39073444	Con	Treat	OK	6.70374	4.52698	1.48084	0.566417	-2.97392	5e-05	0.00174035	yes
asb16	asb16	asb16	chr3:19849951-19862067	Con	Treat	NOTEST	0.550726	0.371901	1.48084	0.566416	0	1	1	no
taar12j	taar12j	taar12j	chr20:46142014-46143038	Con	Treat	NOTEST	0.399741	0.270151	1.47969	0.5653	0	1	1	no
insl3	insl3	insl3	chr2:24831638-24833001	Con	Treat	NOTEST	0.589549	0.399116	1.47714	0.562804	0	1	1	no
zgc:172014	zgc:172014	zgc:172014	chr4:30846341-30851590	Con	Treat	OK	3.15524	2.13657	1.47678	0.562453	-1.6376	0.0061	0.0725241	no
kcnh2a	kcnh2a	kcnh2a	chr2:24425398-24512605	Con	Treat	OK	1.39635	0.945738	1.47647	0.562148	-2.05976	0.00075	0.0164759	yes
ttll2	ttll2	ttll2	chr20:42851174-42853151	Con	Treat	OK	0.920764	0.62363	1.47646	0.562141	-1.24625	0.03345	0.212363	no
nfil3-2	nfil3-2	nfil3-2	chr3:13933517-13935143	Con	Treat	OK	17.6564	11.9587	1.47645	0.562131	-3.09745	5e-05	0.00174035	yes
si:dkey-72l14.3	si:dkey-72l14.3	si:dkey-72l14.3	chr8:25954011-25961555	Con	Treat	OK	3.21296	2.17805	1.47515	0.560866	-2.336	5e-05	0.00174035	yes
zgc:152670	zgc:152670	zgc:152670	chr2:44495472-44509945	Con	Treat	OK	0.933331	0.633285	1.47379	0.559534	-1.55049	0.009	0.094004	no
pde6g	pde6g	pde6g	chr12:36286272-36294320	Con	Treat	OK	108.927	73.9922	1.47214	0.557917	-3.79933	5e-05	0.00174035	yes
snx19a	snx19a	snx19a	chr5:29750933-29780698	Con	Treat	OK	5.89036	4.00572	1.47049	0.556294	-2.98929	5e-05	0.00174035	yes
morn3	morn3	morn3	chr10:42098320-42111427	Con	Treat	OK	2.87742	1.95867	1.46907	0.554901	-1.55974	0.01015	0.10168	no
btr22	btr22	btr22	chr19:3788110-3849423	Con	Treat	OK	1.84445	1.25557	1.46901	0.554848	-1.25888	0.0369	0.224811	no
nitr3c	nitr3c	nitr3c	chr7:17148680-17152521	Con	Treat	NOTEST	0.0919721	0.0626415	1.46823	0.554078	0	1	1	no
lgsn	lgsn	lgsn	chr11:11279829-11283257	Con	Treat	OK	38.1416	25.9855	1.4678	0.553659	-3.59386	5e-05	0.00174035	yes
zgc:173816	zgc:173816	zgc:173816	chr17:49959315-49971384	Con	Treat	NOTEST	0.0164143	0.0111901	1.46686	0.55273	0	1	1	no
tmprss4b	tmprss4b	tmprss4b	chr5:37303636-37311906	Con	Treat	NOTEST	0.0164738	0.0112307	1.46685	0.552726	0	1	1	no
nitr1b	nitr1b	nitr1b	chr7:17215577-17217498	Con	Treat	NOTEST	0.0329135	0.0224382	1.46685	0.552723	0	1	1	no
or109-5	or109-5	or109-5	chr10:36280943-36281933	Con	Treat	NOTEST	0.0332749	0.0226846	1.46685	0.552721	0	1	1	no
hdr	hdr	hdr	chr5:26804792-26814902	Con	Treat	OK	4.43414	3.02662	1.46505	0.550947	-2.13622	0.0003	0.00803072	yes
nipsnap1	nipsnap1	nipsnap1	chr5:11532585-11563160	Con	Treat	OK	1.38588	0.946171	1.46472	0.550629	-1.26449	0.02755	0.18935	no
grna	grna	grna	chr3:29783584-29810515	Con	Treat	OK	1.11499	0.761693	1.46383	0.549749	-1.81039	0.00225	0.0368835	yes
LOC100535586	LOC100535586	LOC100535586	chr22:38028964-38042730	Con	Treat	OK	33.1092	22.6182	1.46383	0.549748	-2.95793	5e-05	0.00174035	yes
pde6a	pde6a	pde6a	chr14:24708155-24736924	Con	Treat	OK	18.7911	12.8429	1.46315	0.549079	-3.41833	5e-05	0.00174035	yes
zgc:110286	zgc:110286	zgc:110286	chr11:42187621-42191225	Con	Treat	NOTEST	0.492372	0.336623	1.46268	0.548615	0	1	1	no
zgc:92594	zgc:92594	zgc:92594	chr7:73606237-73613574	Con	Treat	OK	8.75644	5.9977	1.45997	0.545935	-2.74703	5e-05	0.00174035	yes
im:7138239	im:7138239	im:7138239	chr2:53773524-53797673	Con	Treat	NOTEST	0.348823	0.239239	1.45805	0.544043	0	1	1	no
btg2	btg2	btg2	chr22:748832-792006	Con	Treat	OK	50.2677	34.4763	1.45804	0.544027	-2.91587	5e-05	0.00174035	yes
snai1b	snai1b	snai1b	chr23:2567180-2573868	Con	Treat	OK	2.9029	1.99305	1.45651	0.542517	-1.27964	0.0261	0.182475	no
pcolceb	pcolceb	pcolceb	chr7:50574175-50597691	Con	Treat	OK	13.8155	9.50001	1.45426	0.540287	-2.8971	5e-05	0.00174035	yes
il21	il21	il21	chr14:1291268-1300808	Con	Treat	NOTEST	0.120862	0.0831459	1.45361	0.539644	0	1	1	no
ptgfr	ptgfr	ptgfr	chr11:12974823-12980574	Con	Treat	NOTEST	0.120877	0.0832372	1.4522	0.538239	0	1	1	no
si:dkey-281i8.1	si:dkey-281i8.1	si:dkey-281i8.1	chr9:19359794-19595682	Con	Treat	OK	2.99736	2.06454	1.45183	0.537872	-0.385993	0.51045	0.803275	no
ahr1b	ahr1b	ahr1b	chr22:12954435-13018215	Con	Treat	OK	15.0712	10.3849	1.45126	0.537307	-3.3704	5e-05	0.00174035	yes
hrh2a	hrh2a	hrh2a	chr14:1460423-1682859	Con	Treat	NOTEST	0.53348	0.367755	1.45064	0.536689	0	1	1	no
cyp2k6	cyp2k6	cyp2k6	chr3:12664912-12674938	Con	Treat	NOTEST	0.306024	0.211078	1.44981	0.535869	0	1	1	no
or115-15	or115-15	or115-15	chr21:40172204-40173155	Con	Treat	OK	1.17671	0.812262	1.44868	0.534742	-0.88054	0.129	0.437286	no
zgc:112320	zgc:112320	zgc:112320	chr3:19311250-19316280	Con	Treat	OK	3.81846	2.63675	1.44817	0.53423	-1.84257	0.002	0.0345293	yes
kif2c	kif2c	kif2c	chr2:33943741-33966754	Con	Treat	OK	11.7898	8.14663	1.4472	0.533264	-2.96224	5e-05	0.00174035	yes
zgc:136538	zgc:136538	zgc:136538	chr5:60960434-60967532	Con	Treat	NOTEST	0.00126881	0.000876868	1.44698	0.533044	0	1	1	no
amh	amh	amh	chr22:20723645-20736630	Con	Treat	NOTEST	0.308935	0.213968	1.44384	0.529908	0	1	1	no
si:dkey-21e2.16	si:dkey-21e2.16	si:dkey-21e2.16	chr22:19286432-19288760	Con	Treat	OK	1.44493	1.00181	1.44232	0.528391	-0.907003	0.11105	0.403968	no
ankrd1b	ankrd1b	ankrd1b	chr12:16391933-16403345	Con	Treat	OK	1.88039	1.30433	1.44165	0.527723	-1.00649	0.08235	0.345319	no
nkx1.2la	nkx1.2la	nkx1.2la	chr13:40644737-40647704	Con	Treat	OK	0.739848	0.513398	1.44108	0.527151	-0.863079	0.14585	0.465479	no
zgc:110340	zgc:110340	zgc:110340	chr5:27266496-27267504	Con	Treat	OK	93.5147	64.9606	1.43956	0.525628	-3.40035	5e-05	0.00174035	yes
sox9b	sox9b	sox9b	chr3:62343296-62348422	Con	Treat	OK	15.0751	10.476	1.43901	0.52508	-2.91189	5e-05	0.00174035	yes
LOC100006053	LOC100006053	LOC100006053	chr19:7997864-8004645	Con	Treat	NOTEST	0.450869	0.313344	1.43889	0.524961	0	1	1	no
has2	has2	has2	chr16:15481298-15497339	Con	Treat	OK	3.76295	2.61852	1.43705	0.523112	-2.52026	5e-05	0.00174035	yes
gyg2	gyg2	gyg2	chr1:32604894-32621210	Con	Treat	OK	1.55639	1.08513	1.43429	0.520336	-1.38022	0.02245	0.165607	no
ggact.1	ggact.1	ggact.1	chr1:2306345-2309732	Con	Treat	OK	0.692275	0.48299	1.43331	0.519352	-0.931555	0.11795	0.417715	no
shc2	shc2	shc2	chr22:21292618-21326491	Con	Treat	OK	2.89692	2.02208	1.43264	0.51868	-1.83381	0.0023	0.0374666	yes
eno4	eno4	eno4	chr17:21275295-21348876	Con	Treat	OK	2.27325	1.58688	1.43253	0.518563	-1.0929	0.0596	0.294439	no
zgc:172120	zgc:172120	zgc:172120	chr13:33212004-33231741	Con	Treat	OK	4.64773	3.24462	1.43244	0.518477	-2.04359	0.0004	0.0102028	yes
cyp17a1	cyp17a1	cyp17a1	chr13:28470744-28480515	Con	Treat	OK	8.23931	5.75726	1.43112	0.517141	-2.77415	5e-05	0.00174035	yes
ch25hl2	ch25hl2	ch25hl2	chr21:7294885-7296205	Con	Treat	NOTEST	0.187681	0.131214	1.43034	0.516361	0	1	1	no
cracr2b	cracr2b	cracr2b	chr25:3718952-3742314	Con	Treat	OK	3.21771	2.25074	1.42962	0.515635	-2.00479	0.0007	0.0157234	yes
zp2l1	zp2l1	zp2l1	chr9:35822270-35824474	Con	Treat	NOTEST	0.0492916	0.0345502	1.42667	0.512648	0	1	1	no
dnase1	dnase1	dnase1	chr3:27648133-27653544	Con	Treat	NOTEST	0.318355	0.223332	1.42548	0.511446	0	1	1	no
zar1	zar1	zar1	chr20:23524713-23527240	Con	Treat	NOTEST	0.223774	0.15699	1.4254	0.51137	0	1	1	no
dopey2	dopey2	dopey2	chr4:75536652-75557012	Con	Treat	NOTEST	0.0269071	0.018878	1.42532	0.511281	0	1	1	no
kcne4	kcne4	kcne4	chr15:43136611-43141030	Con	Treat	OK	1.47795	1.03751	1.42452	0.510472	-0.613978	0.2838	0.637911	no
ckmt2a	ckmt2a	ckmt2a	chr10:3061647-3079528	Con	Treat	OK	124.056	87.1947	1.42275	0.508679	-3.46638	5e-05	0.00174035	yes
cldng	cldng	cldng	chr1:32912639-32914542	Con	Treat	NOTEST	0.376109	0.264745	1.42065	0.506547	0	1	1	no
kcnj1a.2	kcnj1a.2	kcnj1a.2	chr18:48496331-48535521	Con	Treat	OK	9.57195	6.75907	1.41616	0.501988	-1.5433	0.00765	0.0840982	no
kpna7	kpna7	kpna7	chr10:25243707-25246787	Con	Treat	NOTEST	0.121165	0.0855985	1.4155	0.501316	0	1	1	no
zgc:158445	zgc:158445	zgc:158445	chr19:3302028-3303457	Con	Treat	OK	1.17135	0.828384	1.41402	0.499801	-0.92828	0.1123	0.406579	no
c3a.2	c3a.2	c3a.2	chr1:55560377-55597430	Con	Treat	OK	3.43418	2.42892	1.41387	0.499651	-2.57771	5e-05	0.00174035	yes
gc2	gc2	gc2	chr7:50994740-51019251	Con	Treat	OK	1.16465	0.824559	1.41245	0.498202	-1.65495	0.0053	0.0650992	no
ebi3	ebi3	ebi3	chr2:42087203-42093227	Con	Treat	OK	2.40813	1.70667	1.41101	0.496729	-1.2281	0.0372	0.225686	no
ctxn2	ctxn2	ctxn2	chr18:5575021-5575267	Con	Treat	NOTEST	1.02696	0.727835	1.41098	0.496697	0	1	1	no
apnl	apnl	apnl	chr3:31123368-31128282	Con	Treat	NOTEST	0.539318	0.382265	1.41085	0.496563	0	1	1	no
zgc:109965	zgc:109965	zgc:109965	chr21:12969719-12988251	Con	Treat	OK	36.0235	25.5401	1.41047	0.496174	-3.15744	5e-05	0.00174035	yes
matn1	matn1	matn1	chr19:43719113-43742685	Con	Treat	OK	532.989	378.257	1.40907	0.494739	-3.52442	5e-05	0.00174035	yes
si:dkey-61p9.11	si:dkey-61p9.11	si:dkey-61p9.11	chr4:76278851-76291150	Con	Treat	NOTEST	0.462326	0.328158	1.40885	0.49452	0	1	1	no
hsf4	hsf4	hsf4	chr18:22757467-22764570	Con	Treat	OK	6.49427	4.61137	1.40832	0.493972	-2.33849	0.0001	0.00319778	yes
LOC553308	LOC553308	LOC553308	chr5:9727549-9734441	Con	Treat	NOTEST	0.4805	0.341513	1.40697	0.492596	0	1	1	no
itln3	itln3	itln3	chr14:16039349-16046556	Con	Treat	OK	2.13315	1.51628	1.40683	0.492449	-1.2412	0.03195	0.207403	no
cyp2aa4	cyp2aa4	cyp2aa4	chr23:42370587-42447181	Con	Treat	OK	1.33838	0.952343	1.40536	0.490935	-0.717389	0.2066	0.553297	no
zgc:194312	zgc:194312	zgc:194312	chr7:20085086-20086080	Con	Treat	OK	0.667878	0.476464	1.40174	0.487217	-0.571255	0.29525	0.64893	no
zgc:194355	zgc:194355	zgc:194355	chr1:9434343-9439786	Con	Treat	OK	8.21881	5.8708	1.39995	0.485372	-1.86539	0.0015	0.0284715	yes
scn4aa	scn4aa	scn4aa	chr12:4834290-4858466	Con	Treat	NOTEST	0.25604	0.183074	1.39856	0.483942	0	1	1	no
kitlgb	kitlgb	kitlgb	chr4:9507773-9513626	Con	Treat	OK	3.67259	2.62604	1.39853	0.483909	-1.28744	0.0285	0.192917	no
samd7	samd7	samd7	chr2:37244660-37259850	Con	Treat	OK	15.1689	10.8514	1.39787	0.483235	-2.68058	5e-05	0.00174035	yes
mfap4	mfap4	mfap4	chr1:58313622-58314908	Con	Treat	OK	3.59926	2.57608	1.39718	0.482523	-1.42389	0.01525	0.12949	no
c3a.1	c3a.1	c3a.1	chr1:55460925-55507674	Con	Treat	OK	39.6548	28.3886	1.39686	0.482184	-3.3109	5e-05	0.00174035	yes
nudt6	nudt6	nudt6	chr14:533607-542491	Con	Treat	OK	1.10589	0.792002	1.39632	0.481632	-0.871756	0.1168	0.415684	no
dao.2	dao.2	dao.2	chr5:19666908-19681865	Con	Treat	OK	6.59488	4.72725	1.39508	0.480345	-2.24671	0.00045	0.0111708	yes
ugt2b6	ugt2b6,zgc:172315	ugt2b6,zgc:172315	chr5:8924223-8933732	Con	Treat	OK	1.07598	0.771605	1.39447	0.479717	-0.405879	0.3533	0.698051	no
hoxa11b	hoxa11b	hoxa11b	chr16:21099064-21100663	Con	Treat	OK	2.32622	1.66901	1.39377	0.478995	-1.05386	0.07375	0.327571	no
ugt2b4p	ugt2b4p	ugt2b4p	chr5:8872335-8918174	Con	Treat	OK	0.68752	0.493394	1.39345	0.478662	-0.530536	0.3374	0.68589	no
slc5a11	slc5a11	slc5a11	chr3:18505932-18525924	Con	Treat	OK	1.77146	1.27142	1.39329	0.478498	-1.64171	0.00525	0.0647301	no
acer1	acer1	acer1	chr8:20200335-20213807	Con	Treat	OK	5.30202	3.80637	1.39293	0.478126	-2.06768	0.0003	0.00803072	yes
zgc:174653	zgc:174653	zgc:174653	chr4:33467749-33477228	Con	Treat	OK	4.12748	2.96864	1.39036	0.475459	-2.14412	0.0003	0.00803072	yes
si:dkey-19b23.11	si:dkey-19b23.11	si:dkey-19b23.11	chr7:20325725-20330883	Con	Treat	NOTEST	0.124271	0.0894309	1.38958	0.474644	0	1	1	no
crybb1l2	crybb1l2	crybb1l2	chr1:43738357-43745614	Con	Treat	OK	775.435	558.107	1.3894	0.474464	-3.3726	5e-05	0.00174035	yes
zgc:173545	zgc:173545	zgc:173545	chr11:17918701-17920498	Con	Treat	NOTEST	0.0236305	0.0170092	1.38928	0.474335	0	1	1	no
nostrin	nostrin	nostrin	chr9:49137869-49167460	Con	Treat	NOTEST	0.242631	0.174703	1.38882	0.47386	0	1	1	no
mep1a.1	mep1a.1	mep1a.1	chr20:35570408-35578704	Con	Treat	NOTEST	0.387385	0.27903	1.38833	0.473348	0	1	1	no
klf11a	klf11a	klf11a	chr20:29599256-29602984	Con	Treat	OK	41.3711	29.8056	1.38803	0.47304	-3.05929	5e-05	0.00174035	yes
si:dkey-83f18.11	si:dkey-83f18.11	si:dkey-83f18.11	chr7:4361259-4362980	Con	Treat	NOTEST	0.0280122	0.0201815	1.38801	0.473022	0	1	1	no
si:ch211-217k17.10	si:ch211-217k17.10	si:ch211-217k17.10	chr1:51811925-51812624	Con	Treat	OK	0.937908	0.677803	1.38375	0.46858	-0.435864	0.41785	0.743207	no
rorca	rorca	rorca	chr8:18855005-18862800	Con	Treat	OK	57.8122	41.7816	1.38368	0.468506	-3.0218	5e-05	0.00174035	yes
theg	theg	theg	chr2:52529900-52546927	Con	Treat	NOTEST	0.598463	0.43258	1.38347	0.468295	0	1	1	no
lingo4a	lingo4a	lingo4a	chr19:295039-296896	Con	Treat	OK	1.10213	0.797273	1.38237	0.467149	-1.1242	0.0584	0.29039	no
deaf1	deaf1	deaf1	chr25:4534501-4562973	Con	Treat	OK	8.6374	6.25004	1.38198	0.466732	-2.40719	5e-05	0.00174035	yes
il12rb2	il12rb2	il12rb2	chr6:34925213-34942307	Con	Treat	NOTEST	0.533484	0.386169	1.38148	0.466213	0	1	1	no
cx52.6	cx52.6	cx52.6	chr20:24061665-24063066	Con	Treat	OK	3.5789	2.59339	1.38001	0.464677	-1.68308	0.004	0.0539834	no
cryba1l1	cryba1l1	cryba1l1	chr14:47326103-47333034	Con	Treat	OK	1439.37	1043.35	1.37957	0.464214	-3.30812	5e-05	0.00174035	yes
LOC792189	LOC792189	LOC792189	chr22:36982501-36985647	Con	Treat	OK	0.813378	0.589698	1.37931	0.46395	-0.893121	0.13225	0.442184	no
tsga10	tsga10	tsga10	chr1:49008546-49029468	Con	Treat	OK	2.46768	1.78945	1.37902	0.463639	-1.7374	0.00365	0.0515086	no
gtf2a1l	gtf2a1l	gtf2a1l	chr13:70242-75621	Con	Treat	OK	0.8166	0.592285	1.37873	0.463338	-0.87644	0.14545	0.464774	no
zgc:123297	zgc:123297	zgc:123297	chr3:19297260-19308035	Con	Treat	NOTEST	0.0500204	0.0362949	1.37817	0.46275	0	1	1	no
mipb	mipb	mipb	chr23:6703639-6707246	Con	Treat	OK	54.9984	39.9098	1.37807	0.462647	-3.07469	5e-05	0.00174035	yes
oxtrl	oxtrl	oxtrl	chr6:46666951-46684931	Con	Treat	OK	0.729185	0.529222	1.37784	0.462412	-0.655637	0.2143	0.563438	no
pklr	pklr	pklr	chr16:54546168-54744716	Con	Treat	OK	5.91382	4.29388	1.37727	0.461808	-0.986734	0.08475	0.352212	no
nfil3-5	nfil3-5	nfil3-5	chr6:7940946-7944397	Con	Treat	OK	56.2144	40.8375	1.37654	0.461045	-3.15865	5e-05	0.00174035	yes
itih3a	itih3a	itih3a	chr11:3594939-3609816	Con	Treat	OK	1.78533	1.29729	1.3762	0.46069	-1.7478	0.00275	0.0426053	yes
capn3a	capn3a	capn3a	chr17:45191879-45363385	Con	Treat	OK	74.4706	54.1169	1.37611	0.460592	-3.18259	5e-05	0.00174035	yes
slc39a4	slc39a4	slc39a4	chr19:1404825-1412035	Con	Treat	OK	0.81327	0.591047	1.37598	0.460462	-0.382028	0.5225	0.809018	no
zp3b	zp3b	zp3b	chr2:6341408-6346912	Con	Treat	OK	0.673957	0.489818	1.37593	0.460411	-0.828643	0.1592	0.485302	no
f7i	f7i	f7i	chr1:127257-134079	Con	Treat	NOTEST	0.238781	0.173555	1.37582	0.460295	0	1	1	no
naif1	naif1	naif1	chr8:2583840-2591383	Con	Treat	OK	3.75481	2.72968	1.37555	0.460008	-1.3834	0.0187	0.147678	no
faah2b	faah2b	faah2b	chr7:24236970-24249677	Con	Treat	NOTEST	0.229421	0.166834	1.37515	0.459584	0	1	1	no
crygmxl2	crygmxl2	crygmxl2	chr12:30727775-30731153	Con	Treat	OK	687.379	499.888	1.37507	0.459501	-3.2315	5e-05	0.00174035	yes
si:ch211-137i24.10	si:ch211-137i24.10	si:ch211-137i24.10	chr5:23661340-23671156	Con	Treat	OK	4.02238	2.92525	1.37506	0.459489	-1.4412	0.01445	0.126333	no
f13a1a.1	f13a1a.1	f13a1a.1	chr24:2499152-2519576	Con	Treat	NOTEST	0.0426759	0.0310716	1.37347	0.457825	0	1	1	no
tmem136b	tmem136b	tmem136b	chr5:58166644-58171184	Con	Treat	OK	9.53997	6.95434	1.3718	0.456071	-2.08921	0.0006	0.014061	yes
her5	her5	her5	chr14:30202730-30204246	Con	Treat	NOTEST	0.610817	0.445578	1.37084	0.455062	0	1	1	no
nkd2b	nkd2b	nkd2b	chr16:53112095-53167064	Con	Treat	OK	4.49617	3.28011	1.37074	0.454952	-0.280893	0.64705	0.871616	no
or110-1	or110-1	or110-1	chr10:36315289-36316249	Con	Treat	NOTEST	0.0493351	0.0360212	1.36961	0.453768	0	1	1	no
tgm1l4	tgm1l4	tgm1l4	chr23:46240652-46250912	Con	Treat	OK	1.2872	0.93998	1.36939	0.453534	-1.32414	0.02355	0.171192	no
nkx2.5	nkx2.5	nkx2.5	chr14:23943995-23946789	Con	Treat	OK	2.28309	1.66755	1.36913	0.453258	-1.47444	0.01195	0.112588	no
adad1	adad1	adad1	chr14:1226795-1251685	Con	Treat	NOTEST	0.176889	0.129237	1.36872	0.452825	0	1	1	no
tdh2	tdh2	tdh2	chr17:25395715-25406927	Con	Treat	OK	21.6971	15.8944	1.36508	0.448984	-2.77855	5e-05	0.00174035	yes
zgc:153345	zgc:153345	zgc:153345	chr10:33449968-33459662	Con	Treat	OK	1.35223	0.99094	1.36459	0.448471	-1.60168	0.0071	0.0804357	no
il2rgb	il2rgb	il2rgb	chr14:30621940-30626970	Con	Treat	OK	1.77066	1.29918	1.36291	0.446686	-1.04114	0.07695	0.33501	no
glra4b	glra4b	glra4b	chr5:22011551-22040338	Con	Treat	OK	5.44095	3.99307	1.3626	0.44636	-2.13314	0.00025	0.00689119	yes
irf1a	irf1a	irf1a	chr13:181178-188626	Con	Treat	OK	1.71486	1.25867	1.36244	0.446191	-1.16493	0.04845	0.262913	no
lrit3b	lrit3b	lrit3b	chr13:12459032-12470445	Con	Treat	OK	0.760118	0.558282	1.36153	0.445229	-0.731996	0.21475	0.563708	no
c3a.6	c3a.6	c3a.6	chr1:55360637-55410849	Con	Treat	OK	3.1309	2.30279	1.35961	0.443195	-2.33278	5e-05	0.00174035	yes
zgc:123103	zgc:123103,zgc:158580	zgc:123103,zgc:158580	chr19:42978261-42981901	Con	Treat	OK	60.9882	44.905	1.35816	0.441654	-2.65446	5e-05	0.00174035	yes
cryba1b	cryba1b	cryba1b	chr21:39140708-39149623	Con	Treat	OK	542.05	399.176	1.35792	0.441401	-3.10981	5e-05	0.00174035	yes
ano9a	ano9a	ano9a	chr25:34650688-34651914	Con	Treat	OK	364.464	268.414	1.35784	0.441316	-3.09067	5e-05	0.00174035	yes
si:ch211-165i18.2	si:ch211-165i18.2	si:ch211-165i18.2	chr4:71965090-71970920	Con	Treat	NOTEST	0.120783	0.0890102	1.35696	0.440375	0	1	1	no
opn4.1	opn4.1	opn4.1	chr2:32859914-32863106	Con	Treat	OK	9.97857	7.35882	1.356	0.439359	-2.52609	5e-05	0.00174035	yes
tlr9	tlr9	tlr9	chr8:53900647-53903939	Con	Treat	NOTEST	0.0875664	0.0646367	1.35475	0.438024	0	1	1	no
slc25a3a	slc25a3a	slc25a3a	chr4:16855996-16864475	Con	Treat	OK	39.4901	29.1523	1.35461	0.437881	-2.69271	5e-05	0.00174035	yes
rab36	rab36	rab36	chr10:17265721-17274408	Con	Treat	OK	3.61443	2.66824	1.35461	0.43788	-1.45471	0.0119	0.11228	no
cx52.9	cx52.9	cx52.9	chr17:53320342-53322523	Con	Treat	OK	1.33661	0.986835	1.35444	0.437698	-1.27241	0.03035	0.200526	no
c9	c9	c9	chr5:31745034-31754992	Con	Treat	OK	16.7464	12.3647	1.35437	0.437624	-2.28068	0.0002	0.00574469	yes
slc1a7a	slc1a7a	slc1a7a	chr2:6036651-6087754	Con	Treat	OK	6.20778	4.5837	1.35432	0.437565	-2.23275	0.00025	0.00689119	yes
pimr128	pimr128	pimr128	chr20:39554717-39593244	Con	Treat	NOTEST	0.16735	0.123588	1.3541	0.43733	0	1	1	no
zswim7	zswim7	zswim7	chr5:62041625-62086525	Con	Treat	OK	4.77358	3.52636	1.35368	0.436892	-1.23577	0.031	0.203578	no
cldn15a	cldn15a	cldn15a	chr7:20559125-20565196	Con	Treat	OK	1.42586	1.05487	1.35169	0.434767	-0.934023	0.1002	0.384199	no
zgc:152945	zgc:152945	zgc:152945	chr16:2883516-2903388	Con	Treat	OK	1.56221	1.15599	1.3514	0.434459	-1.05344	0.0646	0.305316	no
zgc:85843	zgc:85843	zgc:85843	chr2:57136674-57155828	Con	Treat	OK	1.77566	1.314	1.35134	0.43439	-1.32919	0.02235	0.165151	no
cfhl2	cfhl2	cfhl2	chr22:23707436-23721720	Con	Treat	OK	2.13603	1.58128	1.35082	0.433839	-1.60167	0.0049	0.0621864	no
dicp3.1	dicp3.1	dicp3.1	chr16:22077441-22083795	Con	Treat	OK	0.986112	0.730808	1.34934	0.432259	-0.980712	0.0855	0.353743	no
smad9	smad9	smad9	chr10:35017750-35036861	Con	Treat	OK	2.46734	1.82936	1.34874	0.431618	-1.54819	0.00735	0.0824763	no
mcm6l	mcm6l	mcm6l	chr2:50465507-50491283	Con	Treat	NOTEST	0.258016	0.191622	1.34648	0.429197	0	1	1	no
zgc:173619	zgc:173619	zgc:173619	chr4:48337864-48753881	Con	Treat	OK	2.10111	1.56065	1.3463	0.429005	-1.09209	0.05675	0.28613	no
aqp8b	aqp8b	aqp8b	chr3:18422538-18426129	Con	Treat	OK	5.67634	4.21685	1.34611	0.428795	-1.58178	0.00525	0.0647301	no
npy8ar	npy8ar	npy8ar	chr10:42634278-42635400	Con	Treat	OK	1.86728	1.3872	1.34608	0.428762	-1.00847	0.08125	0.343047	no
cd4-2	cd4-2	cd4-2	chr16:12060148-12064032	Con	Treat	NOTEST	0.174926	0.129976	1.34583	0.428499	0	1	1	no
pstpip1b	pstpip1b	pstpip1b	chr7:29780337-29794526	Con	Treat	NOTEST	0.579438	0.430606	1.34563	0.428286	0	1	1	no
zgc:56622	zgc:56622	zgc:56622	chr18:13214015-13225852	Con	Treat	OK	1.20963	0.899083	1.3454	0.42804	-0.962383	0.09815	0.381179	no
cyr61l1	cyr61l1	cyr61l1	chr5:32314174-32319993	Con	Treat	OK	1.66403	1.23744	1.34474	0.427323	-1.25375	0.0311	0.204131	no
es1	es1	es1	chr8:4781924-4794539	Con	Treat	NOTEST	0.080951	0.0602371	1.34387	0.426397	0	1	1	no
lft1	lft1	lft1	chr20:35171101-35173498	Con	Treat	NOTEST	0.191985	0.142864	1.34383	0.426351	0	1	1	no
swap70a	swap70a	swap70a	chr7:66958737-66991332	Con	Treat	OK	2.95233	2.19804	1.34316	0.425636	-1.66834	0.0045	0.0588353	no
si:ch211-147m20.3	si:ch211-147m20.3	si:ch211-147m20.3	chr18:24401486-24490353	Con	Treat	NOTEST	0.0771214	0.0574493	1.34243	0.424842	0	1	1	no
styxl1	styxl1	styxl1	chr10:35313841-35318508	Con	Treat	NOTEST	0.54546	0.406374	1.34226	0.424665	0	1	1	no
zgc:174688	zgc:174688	zgc:174688	chr7:8000199-8800341	Con	Treat	OK	5.40876	4.02993	1.34215	0.424543	-0.430511	0.45755	0.771878	no
bmp1b	bmp1b	bmp1b	chr10:40938075-41018117	Con	Treat	OK	2.6094	1.95044	1.33785	0.419918	-2.00734	0.00075	0.0164759	yes
ccnb1	ccnb1	ccnb1	chr5:54088556-54091913	Con	Treat	OK	46.5399	34.7914	1.33768	0.419737	-2.66707	5e-05	0.00174035	yes
nr4a2a	nr4a2a	nr4a2a	chr9:5137536-5140353	Con	Treat	OK	2.83298	2.11783	1.33768	0.419734	-1.54866	0.007	0.0796503	no
hsd11b1la	hsd11b1la	hsd11b1la	chr22:19528416-19537473	Con	Treat	OK	6.36788	4.76371	1.33675	0.418728	-0.740398	0.1718	0.505663	no
arl13a	arl13a	arl13a	chr14:40925855-40941230	Con	Treat	OK	12.8739	9.6334	1.33638	0.418332	-2.27638	5e-05	0.00174035	yes
pcdh2g4	pcdh2g4	pcdh2g4	chr14:1715093-2179368	Con	Treat	OK	0.846547	0.634437	1.33433	0.416113	-0.222677	0.72735	0.907663	no
pou4f3	pou4f3	pou4f3	chr9:54688265-55090060	Con	Treat	OK	6.17614	4.63215	1.33332	0.415023	-0.666786	0.24505	0.598248	no
irg1l	irg1l	irg1l	chr14:11121037-11124541	Con	Treat	OK	37.3567	28.0282	1.33283	0.414488	-2.65556	5e-05	0.00174035	yes
nansb	nansb	nansb	chr25:5162051-5172508	Con	Treat	OK	11.3429	8.51212	1.33256	0.414199	-2.19718	0.0002	0.00574469	yes
si:ch1073-155h21.1	si:ch1073-155h21.1	si:ch1073-155h21.1	chr20:109669-116697	Con	Treat	OK	0.745477	0.559584	1.3322	0.413809	-1.00769	0.0898	0.362612	no
si:dkey-9i23.4	si:dkey-9i23.4	si:dkey-9i23.4	chr1:44066353-44068751	Con	Treat	NOTEST	0.191196	0.143543	1.33198	0.413569	0	1	1	no
tcf21	tcf21	tcf21	chr23:31627737-31629165	Con	Treat	OK	3.19728	2.4028	1.33065	0.412129	-1.23245	0.038	0.227982	no
npy4r	npy4r	npy4r	chr17:20619439-20620573	Con	Treat	NOTEST	0.487444	0.366333	1.3306	0.412081	0	1	1	no
atoh7	atoh7	atoh7	chr13:25319248-25320274	Con	Treat	OK	15.4233	11.5923	1.33048	0.411945	-2.12948	0.0002	0.00574469	yes
ier2	ier2	ier2	chr3:33629940-33631106	Con	Treat	OK	37.5486	28.2453	1.32938	0.410748	-2.4469	5e-05	0.00174035	yes
c3b.1	c3b.1	c3b.1	chr22:26160286-26216378	Con	Treat	OK	1.90245	1.43194	1.32858	0.409887	-1.07496	0.0653	0.306726	no
chadlb	chadlb	chadlb	chr12:18867610-18885960	Con	Treat	OK	11.7188	8.82203	1.32836	0.409642	-2.34984	5e-05	0.00174035	yes
dbh	dbh	dbh	chr10:10606208-10648880	Con	Treat	OK	2.33512	1.76057	1.32634	0.407454	-1.44113	0.0162	0.135344	no
neurod1	neurod1	neurod1	chr9:44489978-44493150	Con	Treat	OK	317.239	239.342	1.32546	0.406497	-2.88222	5e-05	0.00174035	yes
zgc:174356	zgc:174356	zgc:174356	chr17:39294969-39368617	Con	Treat	NOTEST	0.491692	0.371127	1.32486	0.405842	0	1	1	no
si:ch211-59c24.1	si:ch211-59c24.1	si:ch211-59c24.1	chr18:10998742-11026692	Con	Treat	OK	2.09572	1.58206	1.32468	0.405642	-0.768856	0.17615	0.511166	no
cx44.1	cx44.1	cx44.1	chr1:46754901-46757617	Con	Treat	OK	9.32622	7.04102	1.32456	0.405508	-2.16796	0.00015	0.00451845	yes
sox32	sox32	sox32	chr7:58522095-58523748	Con	Treat	NOTEST	0.341901	0.258226	1.32404	0.404944	0	1	1	no
si:ch211-132b12.1	si:ch211-132b12.1	si:ch211-132b12.1	chr18:40562427-40575584	Con	Treat	OK	1.33735	1.01016	1.3239	0.404793	-1.10704	0.061	0.296615	no
opn4xa	opn4xa	opn4xa	chr10:1299773-1325425	Con	Treat	NOTEST	0.369241	0.278963	1.32362	0.404489	0	1	1	no
zgc:92040	zgc:92040	zgc:92040	chr12:3889739-3903982	Con	Treat	OK	4.10606	3.10277	1.32335	0.404198	-1.93454	0.00115	0.0231122	yes
ndufs8b	ndufs8b	ndufs8b	chr14:21373861-21381671	Con	Treat	OK	2.72484	2.06005	1.32271	0.403492	-1.06786	0.06585	0.308974	no
si:ch73-208g10.1	si:ch73-208g10.1	si:ch73-208g10.1	chr3:54247760-54269592	Con	Treat	NOTEST	0.448721	0.33937	1.32222	0.40296	0	1	1	no
piwil2	piwil2	piwil2	chr5:15927848-15968721	Con	Treat	NOTEST	0.199929	0.151334	1.32111	0.401752	0	1	1	no
chrng	chrng	chrng	chr2:45228490-45244745	Con	Treat	OK	1.86479	1.41179	1.32087	0.401488	-0.695612	0.21625	0.565587	no
zgc:158417	zgc:158417	zgc:158417	chr6:786182-1478017	Con	Treat	NOTEST	0.192551	0.145845	1.32024	0.400805	0	1	1	no
vox	vox	vox	chr13:50307020-50309245	Con	Treat	NOTEST	0.326378	0.247326	1.31963	0.40013	0	1	1	no
dynlt1	dynlt1	dynlt1	chr4:373694-376983	Con	Treat	OK	1.73794	1.31745	1.31917	0.39963	-0.378188	0.58945	0.844848	no
ft1	ft1	ft1	chr19:5735504-5736680	Con	Treat	OK	3.22254	2.44301	1.31909	0.399538	-1.27715	0.0276	0.189493	no
si:dkey-211g8.6	si:dkey-211g8.6	si:dkey-211g8.6	chr19:10692862-10693849	Con	Treat	NOTEST	0.105916	0.0803628	1.31797	0.398321	0	1	1	no
tmem244	tmem244	tmem244	chr20:2091649-2151151	Con	Treat	OK	7.13942	5.42178	1.3168	0.39704	-1.30254	0.02495	0.177105	no
valopb	valopb	valopb	chr12:28881039-28897990	Con	Treat	OK	2.08824	1.58622	1.31649	0.396695	-1.0863	0.06765	0.313455	no
zgc:195633	zgc:195633	zgc:195633	chr7:5782373-5782951	Con	Treat	OK	262.503	199.489	1.31588	0.396025	-2.6373	5e-05	0.00174035	yes
rbp2a	rbp2a	rbp2a	chr15:5815658-5827065	Con	Treat	OK	71.6309	54.4556	1.3154	0.395502	-2.21014	0.0002	0.00574469	yes
tbc1d13	tbc1d13	tbc1d13	chr21:136922-140007	Con	Treat	OK	6.67478	5.0761	1.31494	0.395	-1.42901	0.0147	0.127403	no
zgc:77118	zgc:77118	zgc:77118	chr15:35257362-35268363	Con	Treat	NOTEST	0.0376918	0.0286666	1.31483	0.39488	0	1	1	no
si:ch211-130m23.2	si:ch211-130m23.2	si:ch211-130m23.2	chr5:45693696-45707756	Con	Treat	OK	2.53812	1.93073	1.31459	0.394614	-1.34128	0.02175	0.162661	no
slc43a3a	slc43a3a	slc43a3a	chr1:43440454-43455970	Con	Treat	OK	9.49353	7.22251	1.31444	0.394444	-2.10323	0.0002	0.00574469	yes
edn2	edn2	edn2	chr19:15372350-15377618	Con	Treat	OK	2.66518	2.02881	1.31367	0.393599	-1.39856	0.01625	0.135587	no
apoa1a	apoa1a	apoa1a	chr5:37378358-37381359	Con	Treat	OK	703.342	535.739	1.31284	0.392696	-2.77658	5e-05	0.00174035	yes
zgc:194275	zgc:194275	zgc:194275	chr17:5828702-5835831	Con	Treat	NOTEST	0.0734886	0.0560111	1.31204	0.391808	0	1	1	no
npy8br	npy8br	npy8br	chr8:51648273-51649401	Con	Treat	OK	1.84748	1.40845	1.31171	0.39145	-0.930333	0.1109	0.403968	no
hgfa	hgfa	hgfa	chr4:19722981-19753327	Con	Treat	OK	2.16875	1.65391	1.31129	0.390983	-1.43245	0.01605	0.134698	no
pglyrp2	pglyrp2	pglyrp2	chr6:8255120-8263095	Con	Treat	NOTEST	0.46447	0.354233	1.3112	0.390887	0	1	1	no
zgc:158320	zgc:158320	zgc:158320	chr9:355234-356868	Con	Treat	OK	6.39171	4.87595	1.31086	0.390519	-1.64598	0.00525	0.0647301	no
LOC796447	LOC796447	LOC796447	chr20:1391531-1400179	Con	Treat	OK	10.4538	7.97963	1.31006	0.389634	-1.97253	0.00065	0.0150159	yes
iqcc	iqcc	iqcc	chr13:33167945-33170464	Con	Treat	OK	8.6318	6.58928	1.30998	0.389541	-1.55105	0.00775	0.0847668	no
grm6b	grm6b	grm6b	chr11:25396424-25441517	Con	Treat	OK	10.3242	7.8818	1.30988	0.389433	-2.32693	0.0002	0.00574469	yes
hyal6	hyal6	hyal6	chr25:27152873-27178069	Con	Treat	OK	2.4596	1.8784	1.30941	0.388919	-1.37175	0.02005	0.153756	no
zgc:165604	zgc:165604	zgc:165604	chr21:27521685-27533521	Con	Treat	OK	5.96242	4.55531	1.30889	0.388349	-1.72456	0.0024	0.0385157	yes
tnni3k	tnni3k	tnni3k	chr8:17922706-17944605	Con	Treat	OK	0.699113	0.534171	1.30878	0.388224	-0.879992	0.12475	0.430638	no
or111-5	or111-5	or111-5	chr15:31501273-31502847	Con	Treat	NOTEST	0.527126	0.402939	1.3082	0.387586	0	1	1	no
angptl6	angptl6	angptl6	chr3:54270137-54290010	Con	Treat	OK	0.913436	0.698356	1.30798	0.387341	-0.737786	0.1886	0.527487	no
faap24	faap24	faap24	chr25:35738025-35742599	Con	Treat	OK	5.51371	4.21635	1.3077	0.387029	-1.39398	0.0177	0.143356	no
mab21l3	mab21l3	mab21l3	chr9:36067741-36076261	Con	Treat	OK	2.26483	1.73218	1.3075	0.386814	-1.19101	0.04205	0.24253	no
zgc:194330	zgc:194330	zgc:194330	chr22:26500754-26504591	Con	Treat	OK	2.48773	1.90273	1.30745	0.386759	-1.10524	0.0575	0.287899	no
si:ch211-170d8.5	si:ch211-170d8.5	si:ch211-170d8.5	chr8:39699814-39705853	Con	Treat	OK	2.31335	1.76959	1.30728	0.386568	-0.973007	0.08675	0.356303	no
si:dkey-58f10.10	si:dkey-58f10.10	si:dkey-58f10.10	chr5:38084497-38086895	Con	Treat	NOTEST	0.110501	0.0846462	1.30545	0.384542	0	1	1	no
si:ch211-199o1.2	si:ch211-199o1.2	si:ch211-199o1.2	chr8:24948958-24951651	Con	Treat	OK	3.37745	2.58859	1.30475	0.383768	-1.57121	0.0062	0.0729779	no
zgc:171579	zgc:171579	zgc:171579	chr13:38087803-38096818	Con	Treat	NOTEST	0.193673	0.148444	1.30469	0.383704	0	1	1	no
serpina1l	serpina1l	serpina1l	chr20:10550791-10553960	Con	Treat	OK	34.2137	26.2468	1.30354	0.382433	-2.3801	5e-05	0.00174035	yes
cttnbp2nlb	cttnbp2nlb	cttnbp2nlb	chr8:27803875-27839319	Con	Treat	OK	20.4338	15.6805	1.30313	0.381986	-2.3164	5e-05	0.00174035	yes
zgc:158340	zgc:158340	zgc:158340	chr11:44605028-44618837	Con	Treat	OK	5.83045	4.47613	1.30256	0.381355	-1.99454	0.0007	0.0157234	yes
fam117ab	fam117ab	fam117ab	chr12:9811632-9838229	Con	Treat	OK	1.41715	1.08838	1.30207	0.38081	-1.13083	0.05065	0.269283	no
pmt	pmt	pmt	chr14:1422192-1432756	Con	Treat	OK	10.1152	7.76895	1.302	0.380733	-1.88082	0.00065	0.0150159	yes
agt	agt	agt	chr13:23858002-23865424	Con	Treat	OK	13.4714	10.3533	1.30117	0.379809	-2.0287	0.0005	0.012066	yes
fgf6b	fgf6b	fgf6b	chr4:5172160-5174757	Con	Treat	OK	2.61898	2.01359	1.30065	0.379235	-0.73606	0.20225	0.548072	no
optc	optc	optc	chr11:22952887-22966303	Con	Treat	OK	4.82764	3.71356	1.3	0.378515	-1.51619	0.009	0.094004	no
glis3	glis3	glis3	chr10:572969-732706	Con	Treat	NOTEST	0.268152	0.206379	1.29932	0.377755	0	1	1	no
dtwd1	dtwd1	dtwd1	chr18:5390233-5393088	Con	Treat	OK	6.86474	5.28418	1.29911	0.377525	-1.48466	0.0117	0.111446	no
ms4a17a.17	ms4a17a.17	ms4a17a.17	chr4:74912167-74923618	Con	Treat	NOTEST	0.589939	0.45414	1.29902	0.377429	0	1	1	no
nelfb	nelfb	nelfb	chr5:28948830-28959774	Con	Treat	OK	16.7867	12.9253	1.29875	0.377121	-2.2358	5e-05	0.00174035	yes
si:dkey-30c15.13	si:dkey-30c15.13	si:dkey-30c15.13	chr18:7436229-7441151	Con	Treat	OK	0.746166	0.574544	1.29871	0.377079	-0.615239	0.30855	0.660931	no
cry2a	cry2a	cry2a	chr8:21197632-21218230	Con	Treat	OK	194.846	150.077	1.29831	0.376631	-2.63856	5e-05	0.00174035	yes
kifc1	kifc1	kifc1	chr19:7072046-7081678	Con	Treat	OK	40.2168	30.9852	1.29794	0.376219	-1.81337	0.0015	0.0284715	yes
tamm41	tamm41	tamm41	chr11:753267-763806	Con	Treat	OK	11.138	8.58786	1.29695	0.37512	-1.88685	0.00155	0.0290385	yes
klc3	klc3	klc3	chr15:23721785-23742176	Con	Treat	OK	5.90606	4.55611	1.29629	0.374393	-1.88411	0.00105	0.021468	yes
si:ch211-284e13.9	si:ch211-284e13.9	si:ch211-284e13.9	chr5:37593299-37596927	Con	Treat	NOTEST	0.14124	0.108957	1.29629	0.37439	0	1	1	no
zgc:109949	zgc:109949	zgc:109949	chr3:7727363-7753264	Con	Treat	OK	13.3617	10.3137	1.29553	0.373542	-1.97481	0.0005	0.012066	yes
tmtopsa	tmtopsa	tmtopsa	chr2:4725570-4801742	Con	Treat	OK	2.35316	1.8164	1.29551	0.373517	-0.982594	0.09	0.362992	no
tha1	tha1	tha1	chr12:34277708-34296071	Con	Treat	OK	3.75096	2.8962	1.29513	0.373099	-1.40213	0.015	0.128375	no
vax2	vax2	vax2	chr7:8000199-8800341	Con	Treat	OK	11.1509	8.61121	1.29493	0.372872	-0.447184	0.4362	0.756085	no
spns3	spns3	spns3	chr5:30359593-30383857	Con	Treat	OK	4.50481	3.47943	1.2947	0.372615	-1.7343	0.0024	0.0385157	yes
c8g	c8g	c8g	chr24:16886711-16895198	Con	Treat	OK	3.08481	2.38366	1.29415	0.372003	-1.25856	0.03065	0.2022	no
cfb	cfb	cfb	chr21:27379595-27394702	Con	Treat	OK	16.2908	12.5887	1.29408	0.371928	-2.21725	0.0002	0.00574469	yes
ces3	ces3	ces3	chr18:17429203-17437245	Con	Treat	OK	6.69468	5.17415	1.29387	0.371693	-1.86188	0.0009	0.0190926	yes
cyp7a1a	cyp7a1a	cyp7a1a	chr2:22492072-22494729	Con	Treat	OK	2.38794	1.84559	1.29386	0.371684	-1.36854	0.01835	0.146338	no
ntf7	ntf7	ntf7	chr23:4955130-5566736	Con	Treat	OK	3.02727	2.33994	1.29374	0.371546	-0.371469	0.5136	0.804586	no
cacng7a	cacng7a	cacng7a	chr19:9923095-9948076	Con	Treat	OK	1.61375	1.24762	1.29346	0.371239	-0.685161	0.21585	0.564996	no
junba	junba	junba	chr1:51098614-51100144	Con	Treat	OK	6.02733	4.65987	1.29345	0.371229	-1.69729	0.0029	0.0439845	yes
si:ch211-262h13.5	si:ch211-262h13.5	si:ch211-262h13.5	chr22:38825803-38832821	Con	Treat	NOTEST	0.331846	0.256622	1.29313	0.370869	0	1	1	no
vwc2	vwc2	vwc2	chr13:16019661-16055687	Con	Treat	OK	4.00957	3.10108	1.29296	0.370677	-1.14812	0.0471	0.25769	no
drd4-rs	drd4-rs	drd4-rs	chr4:19961503-20038595	Con	Treat	OK	4.91621	3.80308	1.29269	0.370378	-1.64422	0.00505	0.0634083	no
drd7	drd7	drd7	chr5:26837327-26838659	Con	Treat	OK	1.25799	0.973189	1.29265	0.370329	-0.799295	0.1679	0.499278	no
prom1b	prom1b	prom1b	chr1:22022191-22066405	Con	Treat	OK	54.7422	42.3639	1.29219	0.369818	-2.54821	5e-05	0.00174035	yes
caprin2	caprin2	caprin2	chr4:16626049-16639825	Con	Treat	NOTEST	0.403235	0.31207	1.29213	0.369751	0	1	1	no
zgc:110216	zgc:110216	zgc:110216	chr25:35777314-35778187	Con	Treat	OK	342.609	265.17	1.29204	0.369645	-2.56102	5e-05	0.00174035	yes
si:dkey-72l14.7	si:dkey-72l14.7	si:dkey-72l14.7	chr8:25839084-25855287	Con	Treat	OK	2.35103	1.82009	1.29171	0.369283	-1.15733	0.04815	0.26189	no
dclre1b	dclre1b	dclre1b	chr8:24087219-24092253	Con	Treat	OK	16.2954	12.6257	1.29065	0.368101	-2.16811	0.0001	0.00319778	yes
fgb	fgb	fgb	chr1:9367694-9375319	Con	Treat	OK	39.2034	30.4059	1.28934	0.366627	-2.33231	5e-05	0.00174035	yes
sept4a	sept4a	sept4a	chr21:39467378-39501651	Con	Treat	OK	14.6215	11.3414	1.28921	0.366493	-2.034	0.00035	0.00916139	yes
dusp1	dusp1	dusp1	chr14:15454689-15458061	Con	Treat	OK	48.7452	37.8244	1.28872	0.365943	-2.43664	5e-05	0.00174035	yes
bmp16	bmp16	bmp16	chr18:48799226-48813920	Con	Treat	OK	5.14041	3.9905	1.28816	0.365314	-1.74065	0.00285	0.0434801	yes
tuba4l	tuba4l	tuba4l	chr13:6118793-6124053	Con	Treat	OK	1.64736	1.27895	1.28806	0.365196	-0.976751	0.0897	0.36257	no
zgc:173915	zgc:173915	zgc:173915	chr1:58311120-58312450	Con	Treat	OK	2.82542	2.195	1.28721	0.364244	-1.00202	0.08065	0.341624	no
c8b	c8b	c8b	chr2:2387407-2401583	Con	Treat	OK	5.22116	4.05624	1.28719	0.364227	-1.85743	0.0013	0.0253422	yes
pmchl	pmchl	pmchl	chr5:54042494-54043030	Con	Treat	OK	11.6714	9.0686	1.28701	0.364026	-1.32768	0.0229	0.168162	no
hcrtr2	hcrtr2	hcrtr2	chr13:1888923-1929380	Con	Treat	OK	2.56611	1.99404	1.28689	0.363889	-1.08191	0.05725	0.287423	no
ifnphi1	ifnphi1	ifnphi1	chr3:22232221-22235514	Con	Treat	NOTEST	0.24176	0.187897	1.28666	0.363634	0	1	1	no
lppr5b	lppr5b	lppr5b	chr24:30114550-30192806	Con	Treat	OK	16.463	12.8032	1.28585	0.362723	-1.91034	0.00105	0.021468	yes
zgc:110425	zgc:110425	zgc:110425	chr7:6333315-6334611	Con	Treat	OK	287.191	223.358	1.28579	0.362653	-2.53581	5e-05	0.00174035	yes
cyp2x7	cyp2x7	cyp2x7	chr25:17275751-17282433	Con	Treat	OK	3.42559	2.66535	1.28523	0.362027	-1.43656	0.0142	0.125244	no
histh1l	histh1l	histh1l	chr5:26832825-26834198	Con	Treat	OK	649.942	505.849	1.28485	0.361604	-2.57018	5e-05	0.00174035	yes
nr0b2a	nr0b2a	nr0b2a	chr16:55167506-55172525	Con	Treat	OK	2.56371	1.99565	1.28465	0.361374	-1.5915	0.0063	0.073621	no
wisp3	wisp3	wisp3	chr20:274359-296230	Con	Treat	OK	15.7094	12.2331	1.28417	0.360838	-1.54364	0.0074	0.0827513	no
ssuh2.2	ssuh2.2	ssuh2.2	chr22:31010567-31024579	Con	Treat	OK	1.07157	0.834736	1.28372	0.360334	-0.70477	0.2256	0.576583	no
hspb3	hspb3	hspb3	chr5:39696233-39696913	Con	Treat	OK	2.64484	2.0607	1.28347	0.360046	-0.744831	0.1924	0.533974	no
serpina1	serpina1	serpina1	chr20:10556876-10559942	Con	Treat	OK	49.2854	38.4216	1.28275	0.359243	-2.28486	0.0001	0.00319778	yes
serping1	serping1	serping1	chr8:13922949-13934921	Con	Treat	OK	1.6771	1.30745	1.28273	0.359213	-1.14236	0.0485	0.262913	no
tead1a	tead1a	tead1a	chr25:16259715-16335199	Con	Treat	OK	15.5746	12.1418	1.28273	0.359213	-1.96964	0.0007	0.0157234	yes
zgc:113090	zgc:113090	zgc:113090	chr3:32738470-32741927	Con	Treat	OK	6.29303	4.90729	1.28238	0.358828	-1.79088	0.00165	0.0302143	yes
npb	npb	npb	chr22:11505448-11507972	Con	Treat	OK	6.85584	5.34667	1.28226	0.358693	-1.63612	0.0041	0.0548766	no
exorh	exorh	exorh	chr8:54189896-54191541	Con	Treat	OK	6.7079	5.23269	1.28192	0.358308	-1.53858	0.00885	0.0930361	no
zgc:193690	zgc:193690	zgc:193690	chr23:36993552-37010734	Con	Treat	OK	2.39584	1.86957	1.28149	0.357825	-1.18386	0.03775	0.22764	no
ca7	ca7	ca7	chr7:44463231-44474536	Con	Treat	OK	4.11385	3.21084	1.28124	0.357538	-1.50011	0.00975	0.0995159	no
cbln8	cbln8	cbln8	chr7:73231383-73233805	Con	Treat	NOTEST	0.572665	0.446971	1.28121	0.35751	0	1	1	no
si:dkey-1h24.2	si:dkey-1h24.2	si:dkey-1h24.2	chr1:28804196-28849544	Con	Treat	OK	13.1731	10.2819	1.28119	0.357488	-1.93083	0.0005	0.012066	yes
zgc:113921	zgc:113921	zgc:113921	chr4:76581405-76612252	Con	Treat	OK	2.96772	2.31652	1.28111	0.357396	-0.290544	0.62145	0.858832	no
si:ch73-15n24.1	si:ch73-15n24.1	si:ch73-15n24.1	chr19:9376391-9382743	Con	Treat	NOTEST	0.465244	0.363202	1.28095	0.357215	0	1	1	no
piwil1	piwil1	piwil1	chr8:44231289-44245207	Con	Treat	NOTEST	0.307281	0.240053	1.28005	0.356206	0	1	1	no
opn1sw1	opn1sw1	opn1sw1	chr4:13578815-13581469	Con	Treat	OK	2716.81	2123.16	1.27961	0.355701	-2.54545	5e-05	0.00174035	yes
cep68	cep68	cep68	chr13:24291064-24298645	Con	Treat	OK	9.95298	7.77853	1.27955	0.355631	-1.95464	0.0009	0.0190926	yes
slc2a2	slc2a2	slc2a2	chr2:26161268-26182323	Con	Treat	OK	3.25634	2.54501	1.2795	0.35558	-1.63887	0.00395	0.053812	no
spata6	spata6	spata6	chr8:15249741-15267823	Con	Treat	OK	3.08726	2.41423	1.27878	0.354764	-1.36914	0.0171	0.140069	no
zgc:162144	zgc:162144	zgc:162144	chr14:8313011-8319688	Con	Treat	OK	2.88875	2.25978	1.27833	0.354263	-1.12549	0.05135	0.271007	no
ncf4	ncf4	ncf4	chr22:29219500-29302854	Con	Treat	OK	0.88975	0.696083	1.27822	0.354141	-0.252686	0.6557	0.87683	no
fgfbp2b	fgfbp2b	fgfbp2b	chr1:21995221-22000443	Con	Treat	OK	63.0328	49.3129	1.27822	0.354138	-2.28207	5e-05	0.00174035	yes
rrh	rrh	rrh	chr13:12395642-12408052	Con	Treat	OK	5.84351	4.57214	1.27807	0.353966	-1.47602	0.0109	0.106562	no
slc19a3b	slc19a3b	slc19a3b	chr18:46372450-46382453	Con	Treat	NOTEST	0.0378775	0.0296399	1.27792	0.353801	0	1	1	no
nr5a1b	nr5a1b	nr5a1b	chr21:8184449-8225049	Con	Treat	OK	0.949202	0.742957	1.2776	0.353436	-0.946589	0.0986	0.382127	no
mif4gdb	mif4gdb	mif4gdb	chr3:11112860-11122482	Con	Treat	OK	11.1034	8.69112	1.27756	0.353388	-1.83032	0.0015	0.0284715	yes
zgc:171446	zgc:171446	zgc:171446	chr3:3619972-3631416	Con	Treat	NOTEST	0.0486046	0.0380475	1.27747	0.353291	0	1	1	no
fga	fga	fga	chr1:9381988-9387411	Con	Treat	OK	24.6726	19.3139	1.27745	0.35327	-2.21776	0.0001	0.00319778	yes
rgs9a	rgs9a	rgs9a	chr3:36237026-36260149	Con	Treat	OK	37.801	29.5938	1.27733	0.353129	-2.1108	0.00015	0.00451845	yes
cp	cp	cp	chr22:38220826-38246610	Con	Treat	OK	13.3528	10.4614	1.27639	0.352066	-2.14216	0.00025	0.00689119	yes
klhl6	klhl6	klhl6	chr2:36664041-36676699	Con	Treat	NOTEST	0.625103	0.489929	1.27591	0.351521	0	1	1	no
si:ch211-147k9.8	si:ch211-147k9.8	si:ch211-147k9.8	chr25:21797633-21811096	Con	Treat	OK	1.56806	1.22907	1.27581	0.351414	-0.375076	0.5249	0.81001	no
npy1r	npy1r	npy1r	chr1:20549898-20594445	Con	Treat	OK	3.76852	2.95424	1.27563	0.351211	-1.19522	0.0406	0.237437	no
zgc:136220	zgc:136220	zgc:136220	chr7:33951283-33953859	Con	Treat	OK	458.831	359.816	1.27518	0.350704	-2.43699	5e-05	0.00174035	yes
ptger4c	ptger4c	ptger4c	chr2:17510425-17514906	Con	Treat	NOTEST	0.544397	0.426921	1.27517	0.35069	0	1	1	no
tmem107	tmem107	tmem107	chr14:40036-43671	Con	Treat	OK	14.3586	11.2612	1.27505	0.350555	-1.82955	0.00125	0.0247013	yes
hoxb8a	hoxb8a	hoxb8a	chr3:23557360-23559929	Con	Treat	OK	6.91728	5.42582	1.27488	0.350364	-1.81357	0.0014	0.0269677	yes
zgc:162351	zgc:162351	zgc:162351	chr1:46425561-46430909	Con	Treat	OK	4.77143	3.74742	1.27326	0.348524	-1.05942	0.0661	0.309476	no
anks4b	anks4b	anks4b	chr3:60354300-60365162	Con	Treat	OK	1.51956	1.19355	1.27314	0.348395	-1.27034	0.02685	0.186215	no
tubb6	tubb6	tubb6	chr24:2942145-2948650	Con	Treat	OK	17.0091	13.3623	1.27292	0.348138	-1.82879	0.00125	0.0247013	yes
serpinb1	serpinb1	serpinb1	chr20:26981785-26987759	Con	Treat	OK	24.4716	19.2256	1.27287	0.34808	-1.96771	0.0007	0.0157234	yes
zgc:173585	zgc:173585	zgc:173585	chr25:34630717-34631309	Con	Treat	OK	1246.73	979.746	1.2725	0.347669	-2.44879	5e-05	0.00174035	yes
il-15ra	il-15ra	il-15ra	chr4:25569650-25587499	Con	Treat	NOTEST	0.361355	0.284006	1.27235	0.347495	0	1	1	no
atp2b1b	atp2b1b	atp2b1b	chr25:19511761-19557869	Con	Treat	OK	27.4996	21.6195	1.27198	0.347077	-2.33728	5e-05	0.00174035	yes
si:ch211-39a7.1	si:ch211-39a7.1	si:ch211-39a7.1	chr19:8761658-8813112	Con	Treat	OK	1.88093	1.47979	1.27108	0.346054	-1.19231	0.04105	0.238778	no
hoxb4a	hoxb4a	hoxb4a	chr3:23567485-23617534	Con	Treat	OK	11.2214	8.83206	1.27053	0.345431	-0.516388	0.37575	0.714778	no
tnfb	tnfb	tnfb	chr15:34841623-34844677	Con	Treat	OK	1.87255	1.47406	1.27033	0.345209	-0.874228	0.13755	0.45028	no
zgc:194551	zgc:194551	zgc:194551	chr22:26653721-26664364	Con	Treat	OK	2.65409	2.08961	1.27014	0.344984	-1.05631	0.06925	0.317694	no
fbxo43	fbxo43	fbxo43	chr16:54833171-54850016	Con	Treat	NOTEST	0.316367	0.249133	1.26987	0.344683	0	1	1	no
zgc:153118	zgc:153118	zgc:153118	chr1:7928460-7940802	Con	Treat	OK	4.3974	3.46368	1.26957	0.344345	-1.30444	0.0234	0.170484	no
wnt16	wnt16	wnt16	chr4:10707979-10713991	Con	Treat	OK	1.99093	1.5682	1.26956	0.344333	-0.878375	0.1272	0.435161	no
racgap1	racgap1	racgap1	chr23:33834387-33848698	Con	Treat	OK	22.6367	17.8311	1.26951	0.344268	-2.11918	0.0004	0.0102028	yes
foxg1b	foxg1b	foxg1b	chr11:42822026-42824169	Con	Treat	OK	61.7198	48.6224	1.26937	0.344112	-2.31531	5e-05	0.00174035	yes
cx50.5	cx50.5	cx50.5	chr9:30619441-30621571	Con	Treat	OK	5.50245	4.33805	1.26842	0.343027	-1.74695	0.00225	0.0368835	yes
crybb1	crybb1	crybb1	chr10:44174427-44180594	Con	Treat	OK	308.142	242.994	1.26811	0.342675	-2.3731	5e-05	0.00174035	yes
wt1b	wt1b	wt1b	chr18:45596311-45620192	Con	Treat	OK	1.25422	0.98916	1.26796	0.342515	-0.975158	0.08945	0.36257	no
bbs1	bbs1	bbs1	chr21:27427840-27444687	Con	Treat	OK	9.11499	7.18965	1.26779	0.34232	-1.8888	0.00125	0.0247013	yes
cerkl	cerkl	cerkl	chr9:44292570-44487894	Con	Treat	OK	6.08382	4.80022	1.2674	0.341877	-1.77315	0.00215	0.0360639	yes
cebpd	cebpd	cebpd	chr24:35676564-35677776	Con	Treat	OK	89.6277	70.755	1.26673	0.341113	-2.25369	5e-05	0.00174035	yes
sult1st3	sult1st3	sult1st3	chr8:46551454-46564419	Con	Treat	NOTEST	0.632322	0.499309	1.26639	0.340727	0	1	1	no
crygn1	crygn1	crygn1	chr2:52203678-52222567	Con	Treat	OK	9.64459	7.61801	1.26602	0.340306	-1.43167	0.01315	0.119139	no
cish	cish	cish	chr6:41506580-41509212	Con	Treat	OK	28.3511	22.3956	1.26592	0.340189	-2.02217	0.0006	0.014061	yes
si:dkey-94e7.2	si:dkey-94e7.2	si:dkey-94e7.2	chr2:30737536-30742888	Con	Treat	OK	3.86722	3.0574	1.26487	0.338992	-1.69045	0.00325	0.0475166	yes
si:dkey-11p23.7	si:dkey-11p23.7	si:dkey-11p23.7	chr16:41567155-41571257	Con	Treat	NOTEST	0.082136	0.0649425	1.26475	0.338852	0	1	1	no
prox2	prox2	prox2	chr17:52407202-52435846	Con	Treat	OK	2.31926	1.8341	1.26452	0.338592	-1.30836	0.0237	0.171994	no
hmga1a	hmga1a	hmga1a	chr23:3808547-3816608	Con	Treat	OK	912.712	721.825	1.26445	0.338511	-2.4122	5e-05	0.00174035	yes
klf4	klf4	klf4	chr21:470253-485915	Con	Treat	OK	8.04246	6.36047	1.26444	0.338503	-1.54203	0.00795	0.0863	no
si:ch211-287c22.1	si:ch211-287c22.1	si:ch211-287c22.1	chr5:23264579-23291888	Con	Treat	OK	1.46007	1.15477	1.26438	0.338432	-0.357865	0.53995	0.819807	no
pdha1b	pdha1b	pdha1b	chr24:24128274-24136632	Con	Treat	OK	5.96452	4.71846	1.26408	0.33809	-1.62294	0.00515	0.0641059	no
zgc:153441	zgc:153441	zgc:153441	chr19:42848789-42855134	Con	Treat	OK	12.4262	9.83521	1.26344	0.337357	-1.79131	0.002	0.0345293	yes
arr3a	arr3a	arr3a	chr10:26838501-26849682	Con	Treat	OK	478.623	378.994	1.26288	0.336715	-2.39221	0.0001	0.00319778	yes
gnsb	gnsb	gnsb	chr10:45184785-45200623	Con	Treat	OK	7.83009	6.20297	1.26231	0.33607	-1.74244	0.0024	0.0385157	yes
fgg	fgg	fgg	chr1:24978974-24988506	Con	Treat	OK	40.8685	32.3927	1.26166	0.335321	-2.12132	0.0001	0.00319778	yes
zp2.2	zp2.2	zp2.2	chr20:54420768-54445249	Con	Treat	NOTEST	0.198026	0.156988	1.26141	0.335036	0	1	1	no
cpa2	cpa2	cpa2	chr25:16494235-16504391	Con	Treat	NOTEST	0.239332	0.189859	1.26058	0.334085	0	1	1	no
abhd2b	abhd2b	abhd2b	chr25:19022577-19038418	Con	Treat	OK	12.2754	9.73841	1.26051	0.334012	-1.82281	0.0017	0.0306969	yes
dpydb	dpydb	dpydb	chr2:20167149-20462201	Con	Treat	OK	6.05227	4.80329	1.26003	0.333453	-1.79148	0.00165	0.0302143	yes
serpine1	serpine1	serpine1	chr7:25994394-25998813	Con	Treat	OK	4.53046	3.59555	1.26002	0.333445	-1.4661	0.01	0.101193	no
pcdh1gb9	pcdh1gb9	pcdh1gb9	chr10:21693446-21862679	Con	Treat	OK	5.98744	4.75401	1.25945	0.332794	-0.23414	0.6907	0.894232	no
si:dkeyp-73d8.9	si:dkeyp-73d8.9	si:dkeyp-73d8.9	chr2:32659115-32660522	Con	Treat	NOTEST	0.069862	0.0554851	1.25911	0.332408	0	1	1	no
LOC564060	LOC564060	LOC564060	chr5:28230251-28232801	Con	Treat	OK	1.38226	1.09833	1.25851	0.331717	-0.70856	0.21075	0.558515	no
asmt	asmt	asmt	chr9:56380374-56395051	Con	Treat	OK	3.1459	2.50013	1.25829	0.33147	-1.10704	0.0582	0.289728	no
cxcl32b.1	cxcl32b.1	cxcl32b.1	chr24:27432623-27433457	Con	Treat	NOTEST	0.277062	0.220254	1.25792	0.331041	0	1	1	no
kmo	kmo	kmo	chr13:42146468-42180182	Con	Treat	OK	3.41756	2.71754	1.25759	0.330665	-1.36559	0.01735	0.141581	no
ttll6	ttll6	ttll6	chr12:27008591-27023476	Con	Treat	OK	1.62071	1.28886	1.25748	0.33053	-1.11453	0.0538	0.278207	no
prmt8b	prmt8b	prmt8b	chr4:11149792-11164263	Con	Treat	OK	9.38224	7.4612	1.25747	0.330525	-1.49407	0.01015	0.10168	no
cyp3c3	cyp3c3	cyp3c3	chr3:40806102-40813924	Con	Treat	OK	0.878416	0.698621	1.25736	0.330394	-0.79483	0.1556	0.479733	no
zgc:56628	zgc:56628	zgc:56628	chr2:22753952-22757287	Con	Treat	OK	2.92926	2.3299	1.25725	0.330268	-1.03184	0.07795	0.336444	no
alox12	alox12	alox12	chr7:25758539-25776753	Con	Treat	OK	12.4731	9.92625	1.25658	0.329499	-2.00575	0.00055	0.0130304	yes
hes2.2	hes2.2	hes2.2	chr8:46905980-46907268	Con	Treat	OK	11.6404	9.26401	1.25652	0.329432	-1.67404	0.0032	0.0471573	yes
grinaa	grinaa	grinaa	chr19:46667376-46711367	Con	Treat	OK	16.8593	13.4229	1.25601	0.328848	-1.86515	0.00135	0.0261598	yes
cldnc	cldnc	cldnc	chr21:25717670-25719514	Con	Treat	OK	4.85375	3.86539	1.25569	0.328486	-1.50707	0.0101	0.101414	no
lrrc3	lrrc3	lrrc3	chr9:42355790-42362957	Con	Treat	OK	8.24333	6.56505	1.25564	0.328421	-1.53239	0.0063	0.073621	no
zgc:173587	zgc:173587	zgc:173587	chr7:73604640-73606079	Con	Treat	OK	151.716	120.834	1.25557	0.328347	-2.259	5e-05	0.00174035	yes
ndrg1a	ndrg1a	ndrg1a	chr19:35372846-35392717	Con	Treat	OK	105.578	84.0957	1.25545	0.328205	-2.27006	5e-05	0.00174035	yes
irx4b	irx4b	irx4b	chr19:28671875-28677746	Con	Treat	OK	10.774	8.59143	1.25404	0.326584	-1.70847	0.00325	0.0475166	yes
si:dkey-7e14.3	si:dkey-7e14.3	si:dkey-7e14.3	chr12:18236207-18240548	Con	Treat	OK	1.60647	1.28111	1.25397	0.3265	-0.690935	0.2288	0.580065	no
kbtbd12	kbtbd12	kbtbd12	chr6:40720293-40724592	Con	Treat	OK	3.681	2.93711	1.25327	0.3257	-1.48992	0.0101	0.101414	no
scpp5	scpp5	scpp5	chr1:43208768-43214402	Con	Treat	OK	31.5019	25.14	1.25306	0.325454	-1.80148	0.00235	0.0380899	yes
or116-2	or116-2	or116-2	chr15:31422741-31423680	Con	Treat	OK	0.93574	0.746915	1.25281	0.325164	-0.483906	0.40765	0.737005	no
wnt2bb	wnt2bb	wnt2bb	chr8:27724410-27749646	Con	Treat	OK	2.35748	1.88285	1.25208	0.324327	-0.995201	0.08505	0.352781	no
mllt3	mllt3	mllt3	chr7:18527287-18629091	Con	Treat	OK	15.552	12.4241	1.25176	0.323959	-1.93562	0.001	0.0206407	yes
fgf23	fgf23	fgf23	chr4:5184686-5186402	Con	Treat	NOTEST	0.422535	0.337782	1.25091	0.322978	0	1	1	no
or106-11	or106-11	or106-11	chr10:36328745-36329693	Con	Treat	OK	1.04802	0.838027	1.25058	0.322598	-0.514447	0.34925	0.695233	no
zgc:153184	zgc:153184	zgc:153184	chr15:3069315-3090585	Con	Treat	OK	7.72257	6.17562	1.25049	0.322497	-1.46952	0.0091	0.0947436	no
sema6d	sema6d	sema6d	chr19:390101-417173	Con	Treat	OK	7.2178	5.77351	1.25016	0.32211	-1.77451	0.00215	0.0360639	yes
prph2l	prph2l	prph2l	chr20:27485047-27491168	Con	Treat	OK	12.0188	9.61457	1.25006	0.321999	-1.75203	0.00265	0.0416021	yes
zgc:73075	zgc:73075	zgc:73075	chr19:10420612-10433651	Con	Treat	OK	221.347	177.117	1.24972	0.321607	-2.28538	5e-05	0.00174035	yes
sv2ba	sv2ba	sv2ba	chr7:15017817-15055568	Con	Treat	OK	52.3632	41.9191	1.24915	0.320946	-2.15893	5e-05	0.00174035	yes
svopl	svopl	svopl	chr4:9768129-9780216	Con	Treat	OK	12.4637	9.97914	1.24898	0.320745	-1.78131	0.0014	0.0269677	yes
slc13a4	slc13a4	slc13a4	chr4:4795461-4823579	Con	Treat	OK	9.04341	7.24121	1.24888	0.320636	-1.73018	0.00315	0.0465261	yes
znf45l	znf45l	znf45l	chr22:1335293-1344227	Con	Treat	OK	4.60145	3.68556	1.24851	0.320205	-1.55513	0.007	0.0796503	no
stk33	stk33	stk33	chr7:28103753-28132677	Con	Treat	OK	1.14625	0.918236	1.24832	0.319985	-0.910985	0.11595	0.414884	no
slc5a9	slc5a9	slc5a9	chr8:15216858-15231225	Con	Treat	OK	1.60178	1.28329	1.24818	0.319829	-1.029	0.0728	0.325693	no
anxa1c	anxa1c	anxa1c	chr5:64320766-64332153	Con	Treat	OK	94.5837	75.7773	1.24818	0.319826	-2.11789	0.0001	0.00319778	yes
cenpe	cenpe	cenpe	chr1:264859-300878	Con	Treat	OK	20.3597	16.3128	1.24808	0.319712	-1.81407	0.0015	0.0284715	yes
egr1	egr1	egr1	chr14:21036474-21038716	Con	Treat	OK	4.46626	3.57881	1.24797	0.319587	-1.31072	0.02335	0.170484	no
slc10a2	slc10a2	slc10a2	chr9:27528760-27533937	Con	Treat	NOTEST	0.366937	0.294113	1.24761	0.319162	0	1	1	no
crybb1l3	crybb1l3	crybb1l3	chr15:28163275-28171527	Con	Treat	OK	6.99823	5.61111	1.24721	0.318704	-1.44795	0.0121	0.113425	no
hic1	hic1	hic1	chr15:25745778-25755002	Con	Treat	OK	8.78703	7.04623	1.24705	0.318524	-1.71844	0.0031	0.0459444	yes
col9a3	col9a3	col9a3	chr23:482720-511987	Con	Treat	OK	155.658	124.942	1.24584	0.317121	-2.23546	0.0002	0.00574469	yes
gtpbp3	gtpbp3	gtpbp3	chr11:6012921-6040503	Con	Treat	OK	1.29347	1.03838	1.24566	0.316912	-0.793339	0.16655	0.496742	no
zgc:174237	zgc:174237	zgc:174237	chr10:8086663-8094672	Con	Treat	OK	0.741811	0.595797	1.24507	0.316231	-0.252077	0.62135	0.858832	no
ppp2r1a	ppp2r1a	ppp2r1a	chr5:57103007-57127872	Con	Treat	OK	139.133	111.801	1.24447	0.315532	-2.20798	5e-05	0.00174035	yes
kitb	kitb	kitb	chr1:18780090-18809441	Con	Treat	OK	8.17546	6.57576	1.24327	0.314142	-1.72593	0.0033	0.0481392	yes
ccl20a.3	ccl20a.3	ccl20a.3	chr2:45338050-45340014	Con	Treat	OK	5.71801	4.59992	1.24307	0.313904	-0.923908	0.1177	0.417513	no
hdhd3	hdhd3	hdhd3	chr6:41021028-41023902	Con	Treat	OK	8.21693	6.61149	1.24283	0.313624	-1.49875	0.00825	0.0882288	no
zgc:172121	zgc:172121	zgc:172121	chr6:29236934-29302326	Con	Treat	OK	2.19768	1.76915	1.24222	0.312925	-0.535954	0.34295	0.689458	no
osr1	osr1	osr1	chr13:32013919-32019993	Con	Treat	OK	17.4475	14.051	1.24173	0.312348	-1.7816	0.00185	0.0327228	yes
ccl34b.1	ccl34b.1	ccl34b.1	chr24:27318196-27320858	Con	Treat	OK	22.8413	18.4043	1.24108	0.311602	-1.40251	0.01525	0.12949	no
rtn4r	rtn4r	rtn4r	chr5:10266190-10445865	Con	Treat	OK	15.1596	12.2187	1.24069	0.311141	-1.80565	0.00225	0.0368835	yes
nr2e3	nr2e3	nr2e3	chr25:22177105-22181105	Con	Treat	OK	15.4648	12.4665	1.24051	0.310932	-1.79272	0.002	0.0345293	yes
mipa	mipa	mipa	chr23:27141683-27146231	Con	Treat	OK	77.8238	62.7371	1.24047	0.310893	-2.14519	0.0002	0.00574469	yes
rgs19	rgs19	rgs19	chr23:8744251-8764707	Con	Treat	OK	16.0982	12.9798	1.24025	0.310631	-1.40548	0.01345	0.120678	no
depdc1a	depdc1a	depdc1a	chr8:16677555-16689861	Con	Treat	OK	10.2144	8.24188	1.23933	0.309559	-1.77661	0.0017	0.0306969	yes
lrit3a	lrit3a	lrit3a	chr14:35988418-36004852	Con	Treat	OK	11.0891	8.95008	1.23899	0.30917	-1.70248	0.00315	0.0465261	yes
slc27a2a	slc27a2a	slc27a2a	chr18:62992-81280	Con	Treat	OK	10.0534	8.1149	1.23888	0.309038	-1.63254	0.00405	0.0543194	no
hamp	hamp	hamp	chr16:50489745-50960048	Con	Treat	OK	1.32612	1.07068	1.23858	0.308684	-0.193991	0.76945	0.923927	no
zgc:113413	zgc:113413,zgc:174689	zgc:113413,zgc:174689	chr7:8000199-8800341	Con	Treat	OK	124.957	100.903	1.23839	0.308463	-1.747	0.0022	0.0365251	yes
pm20d1.1	pm20d1.1	pm20d1.1	chr23:18094585-18104056	Con	Treat	OK	1.07395	0.867219	1.23838	0.308459	-0.701784	0.23045	0.581436	no
tor1l3	tor1l3	tor1l3	chr23:37463430-37472368	Con	Treat	NOTEST	0.194434	0.157018	1.23829	0.308351	0	1	1	no
colec10	colec10	colec10	chr16:9790005-9803920	Con	Treat	OK	3.05005	2.46355	1.23807	0.308094	-1.05635	0.06775	0.313694	no
zgc:172282	zgc:172282	zgc:172282	chr15:13158108-13304487	Con	Treat	OK	9.41862	7.60774	1.23803	0.308048	-1.73027	0.00175	0.031425	yes
nfr	nfr	nfr	chr5:27897780-27903024	Con	Treat	NOTEST	0.296991	0.24	1.23746	0.307385	0	1	1	no
rxrgb	rxrgb	rxrgb	chr20:33972375-34017141	Con	Treat	OK	4.33716	3.50509	1.23739	0.307299	-1.34876	0.0201	0.153958	no
acrc	acrc	acrc	chr14:14361710-14381441	Con	Treat	OK	6.79521	5.49287	1.2371	0.306958	-1.64105	0.00405	0.0543194	no
hoxb6b	hoxb6b	hoxb6b	chr12:27035697-27037120	Con	Treat	OK	10.1113	8.17389	1.23702	0.306874	-1.42077	0.0139	0.123521	no
apoa2	apoa2	apoa2	chr16:24063945-24065236	Con	Treat	OK	1239.24	1002.07	1.23668	0.306472	-2.17168	5e-05	0.00174035	yes
ptgs2b	ptgs2b	ptgs2b	chr20:34218943-34224518	Con	Treat	OK	5.81273	4.70412	1.23567	0.305291	-1.58795	0.0062	0.0729779	no
pafah1b2	pafah1b2	pafah1b2	chr5:37366351-37370855	Con	Treat	OK	14.9469	12.0988	1.2354	0.304982	-1.43254	0.01305	0.118852	no
si:ch211-67f13.7	si:ch211-67f13.7	si:ch211-67f13.7	chr13:35829729-35835603	Con	Treat	OK	1.35159	1.09442	1.23498	0.304491	-0.620195	0.2715	0.625978	no
fam120b	fam120b	fam120b	chr13:5958272-5981551	Con	Treat	OK	6.08122	4.92414	1.23498	0.304489	-1.58666	0.005	0.0631469	no
rad54l	rad54l	rad54l	chr6:3313540-3331241	Con	Treat	OK	6.10274	4.94287	1.23466	0.304108	-1.59261	0.00535	0.0655274	no
znf668	znf668	znf668	chr12:28841471-28845729	Con	Treat	OK	6.52976	5.28994	1.23437	0.303779	-1.60235	0.00505	0.0634083	no
serpinf2b	serpinf2b	serpinf2b	chr15:26608101-26619392	Con	Treat	OK	16.9997	13.7732	1.23426	0.303645	-1.71457	0.0026	0.0411155	yes
rln1	rln1	rln1	chr21:250504-253925	Con	Treat	OK	0.815846	0.661078	1.23411	0.303476	-0.262925	0.63145	0.863505	no
dhh	dhh	dhh	chr23:27814246-27822521	Con	Treat	OK	1.54124	1.24887	1.23411	0.303468	-0.876994	0.1343	0.445648	no
il1fma	il1fma	il1fma	chr11:29718747-29724407	Con	Treat	NOTEST	0.639331	0.518242	1.23365	0.302937	0	1	1	no
zgc:123238	zgc:123238	zgc:123238	chr16:22430122-22445825	Con	Treat	OK	15.4251	12.5045	1.23356	0.302832	-1.58032	0.0066	0.0763706	no
zgc:136858	zgc:136858	zgc:136858	chr25:19929520-19951798	Con	Treat	OK	2.50161	2.02826	1.23338	0.302614	-1.26465	0.02995	0.198896	no
nkx2.4a	nkx2.4a	nkx2.4a	chr17:42106385-42108393	Con	Treat	OK	11.3534	9.20663	1.23318	0.302379	-1.56938	0.0063	0.073621	no
fads2	fads2	fads2	chr25:4007829-4023060	Con	Treat	OK	4.93276	4.00012	1.23315	0.302352	-1.3393	0.02185	0.16294	no
cell	cell	cell	chr21:11292401-11301291	Con	Treat	OK	1.28458	1.04183	1.233	0.302177	-0.788283	0.1742	0.508005	no
cstf1	cstf1	cstf1	chr11:27570905-27580284	Con	Treat	OK	17.5503	14.2339	1.23299	0.302165	-1.75737	0.00245	0.0390766	yes
cd74a	cd74a	cd74a	chr14:2787478-2801243	Con	Treat	OK	1.52281	1.23521	1.23283	0.30198	-0.66387	0.24825	0.60221	no
si:ch73-226l13.2	si:ch73-226l13.2	si:ch73-226l13.2	chr11:29728645-29749160	Con	Treat	NOTEST	0.169519	0.137518	1.2327	0.301827	0	1	1	no
mpg	mpg	mpg	chr3:54777082-54788548	Con	Treat	OK	2.92869	2.3765	1.23235	0.301417	-0.960618	0.0954	0.374646	no
zgc:152986	zgc:152986	zgc:152986	chr13:2317440-2338917	Con	Treat	NOTEST	0.266109	0.215981	1.23209	0.301113	0	1	1	no
anln	anln	anln	chr19:35846034-35863541	Con	Treat	OK	18.3822	14.9205	1.23201	0.301014	-1.99077	0.0007	0.0157234	yes
unga	unga	unga	chr5:66672849-66687381	Con	Treat	OK	13.6789	11.1098	1.23125	0.300119	-1.59284	0.0051	0.0637893	no
wnt11	wnt11	wnt11	chr5:35913451-35919964	Con	Treat	OK	1.79512	1.45809	1.23114	0.300001	-1.0219	0.07755	0.336043	no
slc1a7b	slc1a7b	slc1a7b	chr23:42054149-42201708	Con	Treat	OK	6.14377	4.99205	1.23071	0.299492	-1.48776	0.0092	0.0953261	no
lrit2	lrit2	lrit2	chr13:29339991-29343845	Con	Treat	OK	10.6633	8.66502	1.23061	0.299379	-1.61743	0.0048	0.0615187	no
arrdc3b	arrdc3b	arrdc3b	chr10:43914683-43924650	Con	Treat	OK	105.525	85.781	1.23017	0.298855	-2.08295	0.0003	0.00803072	yes
fam46ab	fam46ab	fam46ab	chr23:40382464-40390140	Con	Treat	OK	14.6766	11.9372	1.22948	0.298053	-1.71686	0.0028	0.0429697	yes
tbx6l	tbx6l	tbx6l	chr5:41680451-41697180	Con	Treat	NOTEST	0.239706	0.194974	1.22943	0.297984	0	1	1	no
gpr183b	gpr183b	gpr183b	chr1:29736045-29764294	Con	Treat	NOTEST	0.301516	0.245256	1.22939	0.297946	0	1	1	no
cdh12a	cdh12a	cdh12a	chr2:29012242-29133359	Con	Treat	OK	9.9126	8.064	1.22924	0.297768	-1.69931	0.00275	0.0426053	yes
crygm2d17	crygm2d17	crygm2d17	chr9:22317640-22318919	Con	Treat	OK	1081.26	879.743	1.22906	0.297559	-2.09708	0.00035	0.00916139	yes
tacc3	tacc3	tacc3	chr13:35754742-35766411	Con	Treat	OK	21.9551	17.8711	1.22853	0.296928	-1.91059	0.0007	0.0157234	yes
slc22a21	slc22a21	slc22a21	chr21:45866696-45880814	Con	Treat	OK	3.63412	2.95878	1.22825	0.296604	-1.17039	0.04225	0.243036	no
slc28a1	slc28a1	slc28a1	chr18:26846707-26867694	Con	Treat	OK	0.803311	0.654031	1.22825	0.2966	-0.664492	0.23855	0.591668	no
tubb2	tubb2	tubb2	chr2:1667470-1677191	Con	Treat	OK	50.6717	41.2578	1.22817	0.296513	-1.9215	0.0006	0.014061	yes
zgc:152830	zgc:152830	zgc:152830	chr8:41195220-41248212	Con	Treat	OK	36.2699	29.5546	1.22722	0.29539	-1.89452	0.001	0.0206407	yes
lctlb	lctlb	lctlb	chr18:19467572-19494377	Con	Treat	OK	9.74651	7.94288	1.22708	0.295224	-1.00677	0.0784	0.337575	no
xpnpep1	xpnpep1	xpnpep1	chr22:27230016-27252767	Con	Treat	OK	25.5209	20.7985	1.22705	0.2952	-1.84207	0.00125	0.0247013	yes
rd3	rd3	rd3	chr20:14073475-14102023	Con	Treat	OK	20.9539	17.0796	1.22684	0.294945	-1.69723	0.0037	0.051932	no
mboat1	mboat1	mboat1	chr16:6455268-6484138	Con	Treat	OK	5.72526	4.66692	1.22677	0.29487	-1.36693	0.0177	0.143356	no
or115-1	or115-1	or115-1	chr21:40179063-40180882	Con	Treat	NOTEST	0.256377	0.209062	1.22632	0.294336	0	1	1	no
si:dkey-102f14.5	si:dkey-102f14.5	si:dkey-102f14.5	chr18:17504792-17517944	Con	Treat	OK	18.6706	15.2304	1.22588	0.293814	-1.59736	0.00535	0.0655274	no
fam151a	fam151a	fam151a	chr2:11285455-11299315	Con	Treat	OK	0.890783	0.726659	1.22586	0.293796	-0.725035	0.21215	0.560852	no
LOC100001804	LOC100001804	LOC100001804	chr7:4833911-4835896	Con	Treat	NOTEST	0.0599345	0.0488981	1.2257	0.293608	0	1	1	no
kcnc4	kcnc4	kcnc4	chr8:24909492-24946169	Con	Treat	OK	4.80987	3.92421	1.22569	0.293596	-1.33665	0.02005	0.153756	no
slc6a3	slc6a3	slc6a3	chr16:361268-376736	Con	Treat	OK	2.70106	2.20382	1.22563	0.293519	-1.05941	0.0671	0.31202	no
dkk2	dkk2	dkk2	chr1:49748889-49794421	Con	Treat	OK	6.55498	5.34856	1.22556	0.293441	-1.3335	0.0197	0.152332	no
abcg1	abcg1	abcg1	chr15:5037577-5083830	Con	Treat	OK	11.1751	9.11888	1.22549	0.293359	-1.74194	0.003	0.044769	yes
egr2b	egr2b	egr2b	chr12:8445994-8448481	Con	Treat	OK	1.66676	1.36012	1.22545	0.293312	-0.938988	0.108	0.39898	no
pcdh2g1	pcdh2g1	pcdh2g1	chr14:1715093-2179368	Con	Treat	OK	1.93923	1.58349	1.22466	0.292376	-0.263669	0.651	0.874489	no
aqp12	aqp12	aqp12	chr22:2858564-2870680	Con	Treat	OK	5.34296	4.36322	1.22455	0.292246	-1.0727	0.0633	0.302252	no
lrrc48	lrrc48	lrrc48	chr3:61890350-61902327	Con	Treat	OK	3.68586	3.01026	1.22443	0.292113	-1.17176	0.0403	0.236749	no
snx10b	snx10b	snx10b	chr16:21227814-21232196	Con	Treat	OK	0.718345	0.586725	1.22433	0.291992	-0.643623	0.2655	0.619516	no
kcna6a	kcna6a	kcna6a	chr25:19849346-19850814	Con	Treat	OK	0.720297	0.588373	1.22422	0.291861	-0.511171	0.38015	0.718476	no
pigc	pigc	pigc	chr20:14914933-14919514	Con	Treat	OK	7.02996	5.74412	1.22385	0.291431	-1.4435	0.0118	0.111906	no
samsn1a	samsn1a	samsn1a	chr15:29631850-29653713	Con	Treat	OK	59.0721	48.2688	1.22382	0.291386	-1.95381	0.0006	0.014061	yes
hoga1	hoga1	hoga1	chr22:34735565-34758031	Con	Treat	OK	4.85839	3.97058	1.2236	0.291129	-1.15203	0.044	0.248695	no
cdk2ap2	cdk2ap2	cdk2ap2	chr1:39291800-39297678	Con	Treat	OK	45.9198	37.5307	1.22353	0.291045	-1.70625	0.00305	0.0453068	yes
slc1a4	slc1a4	slc1a4	chr13:24301538-24316882	Con	Treat	OK	24.9459	20.3933	1.22324	0.290707	-1.77807	0.00215	0.0360639	yes
vsx1	vsx1	vsx1	chr17:21043566-21046237	Con	Treat	OK	149.059	121.867	1.22313	0.290576	-2.00587	0.00045	0.0111708	yes
nck2a	nck2a	nck2a	chr9:6417151-6524026	Con	Treat	OK	7.336	5.99792	1.22309	0.290531	-1.53757	0.00805	0.0870943	no
vax1	vax1	vax1	chr17:21412858-21421628	Con	Treat	OK	7.25547	5.93266	1.22297	0.29039	-1.51101	0.0073	0.0821282	no
smarca1	smarca1	smarca1	chr5:21349516-21384439	Con	Treat	OK	9.83178	8.04012	1.22284	0.290236	-1.67163	0.00355	0.0504815	no
gpat2	gpat2	gpat2	chr8:41001257-41139397	Con	Treat	NOTEST	0.260033	0.212683	1.22263	0.28999	0	1	1	no
si:dkey-193b15.5	si:dkey-193b15.5	si:dkey-193b15.5	chr2:36922940-36931824	Con	Treat	OK	1.49662	1.22434	1.22239	0.289704	-1.0684	0.0651	0.306452	no
zgc:153256	zgc:153256	zgc:153256	chr1:29150758-29235400	Con	Treat	OK	6.82455	5.58312	1.22235	0.289662	-1.4281	0.011	0.107298	no
si:dkey-202l22.3	si:dkey-202l22.3	si:dkey-202l22.3	chr15:12022933-12024068	Con	Treat	OK	1.31962	1.07963	1.22229	0.289586	-0.588538	0.29795	0.650788	no
pomk	pomk	pomk	chr13:9216874-9223446	Con	Treat	OK	5.703	4.66584	1.22229	0.289584	-1.33502	0.0187	0.147678	no
spice1	spice1	spice1	chr24:21185623-21199022	Con	Treat	OK	4.77958	3.91205	1.22176	0.288959	-1.49895	0.00815	0.0876648	no
cyp39a1	cyp39a1	cyp39a1	chr20:39287974-39316663	Con	Treat	OK	1.32941	1.08829	1.22156	0.288723	-0.876975	0.1301	0.439404	no
mcoln2	mcoln2	mcoln2	chr22:24596311-24612639	Con	Treat	NOTEST	0.638775	0.522927	1.22154	0.288698	0	1	1	no
cfhl3	cfhl3	cfhl3	chr22:23741761-23754554	Con	Treat	NOTEST	0.181277	0.148435	1.22126	0.288365	0	1	1	no
foxg1c	foxg1c	foxg1c	chr18:40910375-40911515	Con	Treat	OK	0.948066	0.776596	1.2208	0.287823	-0.496377	0.39005	0.7254	no
dpep1	dpep1	dpep1	chr7:56314146-56335995	Con	Treat	OK	0.767227	0.628499	1.22073	0.287743	-0.559046	0.32345	0.673513	no
crygm2d15	crygm2d15	crygm2d15	chr9:22305731-22306561	Con	Treat	OK	714.97	585.876	1.22034	0.287287	-1.99757	0.0006	0.014061	yes
casp8l1	casp8l1	casp8l1	chr6:12862944-12867126	Con	Treat	OK	2.54109	2.08265	1.22012	0.287027	-0.75427	0.19195	0.533523	no
bhlhe23	bhlhe23	bhlhe23	chr23:17729446-17731005	Con	Treat	OK	40.0264	32.8349	1.21902	0.285722	-1.80545	0.0016	0.0297179	yes
cecr5	cecr5	cecr5	chr25:3414092-3423587	Con	Treat	OK	1.6732	1.37265	1.21896	0.285646	-1.06403	0.065	0.306425	no
pcdh1g18	pcdh1g18	pcdh1g18	chr10:21693446-21862679	Con	Treat	OK	5.78185	4.74626	1.21819	0.28474	-0.261382	0.6383	0.867095	no
pth2r	pth2r	pth2r	chr9:29311296-29510895	Con	Treat	OK	1.54618	1.26933	1.21811	0.284641	-0.96199	0.09445	0.372832	no
sult1st4	sult1st4	sult1st4	chr8:53292437-53301026	Con	Treat	OK	2.26375	1.85845	1.21808	0.284615	-0.794556	0.162	0.489241	no
lepa	lepa	lepa	chr18:10721053-10721647	Con	Treat	NOTEST	0.493128	0.404851	1.21805	0.284571	0	1	1	no
sult3st2	sult3st2	sult3st2	chr22:15310368-15315782	Con	Treat	OK	1.09214	0.896634	1.21804	0.284567	-0.566576	0.3288	0.678343	no
ubl7a	ubl7a	ubl7a	chr25:31332690-31352894	Con	Treat	OK	16.6274	13.6569	1.21751	0.283933	-1.61014	0.00475	0.0611798	no
vdac1	vdac1	vdac1	chr21:45149736-45169247	Con	Treat	OK	209.95	172.468	1.21733	0.283717	-1.97919	0.0007	0.0157234	yes
scn12aa	scn12aa	scn12aa	chr2:52295270-52427287	Con	Treat	OK	1.94224	1.596	1.21694	0.283261	-1.46058	0.01125	0.108999	no
ptgs2a	ptgs2a	ptgs2a	chr2:21258434-21265802	Con	Treat	OK	17.0975	14.0512	1.2168	0.283092	-1.67379	0.00435	0.057162	no
wt1a	wt1a	wt1a	chr25:15081824-15117649	Con	Treat	OK	1.90402	1.56486	1.21674	0.283015	-0.896519	0.1208	0.423252	no
zgc:112285	zgc:112285	zgc:112285	chr12:34950601-34953294	Con	Treat	OK	23.587	19.3925	1.21629	0.282493	-1.71639	0.003	0.044769	yes
zgc:77748	zgc:77748	zgc:77748	chr3:13319591-13323086	Con	Treat	OK	3.86102	3.17546	1.21589	0.282016	-1.11206	0.0554	0.282283	no
lect1	lect1	lect1	chr9:54185532-54204653	Con	Treat	OK	122.766	100.987	1.21566	0.281741	-1.93907	0.0009	0.0190926	yes
arhgap11a	arhgap11a	arhgap11a	chr17:92793-114123	Con	Treat	OK	12.0916	9.94862	1.2154	0.281437	-1.68846	0.0038	0.0526525	no
zk13a21.14	zk13a21.14	zk13a21.14	chr11:25358419-25380967	Con	Treat	OK	2.52363	2.0771	1.21498	0.28093	-0.523917	0.36085	0.703392	no
zgc:103625	zgc:103625	zgc:103625	chr3:49034341-49082872	Con	Treat	OK	12.75	10.4959	1.21476	0.280671	-0.556107	0.32875	0.678343	no
alg9	alg9	alg9	chr5:57073597-57092966	Con	Treat	OK	31.7275	26.1187	1.21474	0.280651	-1.82769	0.00105	0.021468	yes
zgc:194621	zgc:194621	zgc:194621	chr24:26250234-26254466	Con	Treat	OK	8.02128	6.60424	1.21457	0.28044	-1.09198	0.0608	0.29642	no
jazf1a	jazf1a	jazf1a	chr19:19939563-19971760	Con	Treat	OK	18.6309	15.3444	1.21418	0.279985	-1.38619	0.0175	0.142179	no
oprm1	oprm1	oprm1	chr13:23713268-23752527	Con	Treat	OK	6.01648	4.95526	1.21416	0.279959	-1.23663	0.03345	0.212363	no
bmpr1ba	bmpr1ba	bmpr1ba	chr5:6996908-7206866	Con	Treat	OK	11.0693	9.11879	1.2139	0.27965	-1.55088	0.00785	0.0855005	no
arl3l2	arl3l2	arl3l2	chr14:891504-898801	Con	Treat	OK	19.4022	15.9834	1.2139	0.279646	-1.46947	0.01035	0.103048	no
si:dkey-14d8.7	si:dkey-14d8.7	si:dkey-14d8.7	chr4:5528530-5531272	Con	Treat	OK	1.0052	0.828284	1.21359	0.279285	-0.307165	0.62955	0.862793	no
fermt3b	fermt3b	fermt3b	chr14:46982891-47010338	Con	Treat	OK	0.882682	0.727374	1.21352	0.279196	-0.704182	0.20855	0.555976	no
gna11a	gna11a	gna11a	chr22:21827134-21872225	Con	Treat	OK	14.8506	12.2392	1.21336	0.279012	-1.43742	0.01225	0.114501	no
zgc:136870	zgc:136870	zgc:136870	chr2:39618431-39710190	Con	Treat	OK	0.994338	0.819502	1.21334	0.278989	-0.27938	0.63515	0.865624	no
eif4ebp3	eif4ebp3	eif4ebp3	chr21:26364636-26369550	Con	Treat	OK	20.956	17.2715	1.21333	0.27897	-1.50349	0.00905	0.0943744	no
mus81	mus81	mus81	chr7:19598956-19628295	Con	Treat	OK	9.10608	7.50841	1.21278	0.278323	-1.43529	0.0115	0.110432	no
oraov1	oraov1	oraov1	chr7:54381515-54385849	Con	Treat	OK	18.467	15.2283	1.21268	0.278195	-1.44193	0.01185	0.112135	no
pms1	pms1	pms1	chr9:41164435-41222651	Con	Treat	OK	4.45407	3.67373	1.21241	0.277879	-1.4452	0.01145	0.110197	no
zgc:173948	zgc:173948	zgc:173948	chr1:28374214-28376003	Con	Treat	OK	3.07597	2.53732	1.21229	0.277736	-0.802987	0.1575	0.482953	no
rdh14a	rdh14a	rdh14a	chr13:32323851-32326392	Con	Treat	OK	13.629	11.2428	1.21224	0.277678	-1.48235	0.00915	0.0951116	no
pla2g12b	pla2g12b	pla2g12b	chr13:4543153-4554500	Con	Treat	OK	29.0797	23.9888	1.21222	0.277651	-1.71233	0.00345	0.0497129	yes
kng1	kng1	kng1	chr22:36898337-36915609	Con	Treat	OK	11.7683	9.7103	1.21194	0.277318	-1.45326	0.00985	0.100379	no
polr2d	polr2d	polr2d	chr2:1254083-1259309	Con	Treat	OK	104.167	85.9577	1.21184	0.2772	-1.71745	0.0023	0.0374666	yes
wbp4	wbp4	wbp4	chr6:60025409-60027775	Con	Treat	OK	12.1098	9.99499	1.21159	0.276898	-0.843261	0.1439	0.461753	no
zgc:136971	zgc:136971	zgc:136971	chr8:26413537-26430685	Con	Treat	OK	5.63973	4.65535	1.21145	0.276736	-1.4783	0.00855	0.090616	no
si:dkey-189g17.2	si:dkey-189g17.2	si:dkey-189g17.2	chr9:22846453-22861532	Con	Treat	NOTEST	0.166925	0.137794	1.21141	0.276687	0	1	1	no
kif20a	kif20a	kif20a	chr21:34814932-34892129	Con	Treat	OK	22.4582	18.5525	1.21052	0.275629	-1.45944	0.01045	0.103725	no
zgc:113858	zgc:113858	zgc:113858	chr5:38487210-38495470	Con	Treat	OK	11.3636	9.38843	1.21038	0.275464	-0.665728	0.2373	0.590906	no
hnf1ba	hnf1ba	hnf1ba	chr15:16061126-16076941	Con	Treat	OK	1.95361	1.61423	1.21024	0.275296	-1.25504	0.0281	0.191207	no
tmtops3a	tmtops3a	tmtops3a	chr14:31425829-31439555	Con	Treat	NOTEST	0.346273	0.286248	1.2097	0.274644	0	1	1	no
her4.3	her4.3	her4.3	chr23:21532711-21534589	Con	Treat	OK	1.72455	1.42563	1.20968	0.27462	-0.828967	0.1508	0.472393	no
tmx3	tmx3	tmx3	chr2:27662771-27673500	Con	Treat	OK	57.688	47.6938	1.20955	0.27447	-1.78954	0.0018	0.0320568	yes
vps33a	vps33a	vps33a	chr5:68849452-68866495	Con	Treat	OK	17.5528	14.5122	1.20952	0.274435	-1.6719	0.0035	0.0500446	no
zgc:123278	zgc:123278	zgc:123278	chr25:25286469-25288962	Con	Treat	NOTEST	0.212868	0.175994	1.20952	0.274433	0	1	1	no
LOC799537	LOC799537	LOC799537	chr13:8717881-8952284	Con	Treat	NOTEST	0.0328296	0.027144	1.20946	0.274364	0	1	1	no
pik3ip1	pik3ip1	pik3ip1	chr5:20362773-20375704	Con	Treat	OK	27.913	23.0798	1.20941	0.274306	-1.72475	0.00195	0.0339823	yes
zgc:112210	zgc:112210	zgc:112210	chr13:22709382-22713095	Con	Treat	OK	2.98442	2.46775	1.20937	0.274254	-0.7999	0.172	0.505793	no
vps11	vps11	vps11	chr10:29864688-29882178	Con	Treat	OK	17.9445	14.8392	1.20926	0.274128	-1.73276	0.00195	0.0339823	yes
lhcgr	lhcgr	lhcgr	chr13:47283647-47329022	Con	Treat	NOTEST	0.274537	0.227203	1.20833	0.273019	0	1	1	no
epyc	epyc	epyc	chr4:16331771-16341392	Con	Treat	OK	90.4618	74.8665	1.20831	0.272988	-1.87661	0.0013	0.0253422	yes
xk	xk	xk	chr11:29571214-29586524	Con	Treat	OK	12.849	10.6344	1.20825	0.272917	-1.45507	0.01065	0.105388	no
crb2b	crb2b	crb2b	chr8:2767881-2848408	Con	Treat	OK	6.72642	5.56733	1.20819	0.272853	-1.63799	0.0049	0.0621864	no
cry4	cry4	cry4	chr22:803081-814671	Con	Treat	OK	17.283	14.3063	1.20807	0.272703	-1.54544	0.0069	0.078858	no
syt5b	syt5b	syt5b	chr24:7657260-7670024	Con	Treat	OK	167.88	138.973	1.208	0.272626	-1.90334	0.00055	0.0130304	yes
si:ch211-255a21.1	si:ch211-255a21.1	si:ch211-255a21.1	chr5:13049390-13060851	Con	Treat	OK	22.3671	18.517	1.20792	0.272528	-1.75536	0.00165	0.0302143	yes
msi1	msi1	msi1	chr8:39573128-39613411	Con	Treat	OK	52.3242	43.3183	1.2079	0.272502	-1.8237	0.0016	0.0297179	yes
odam	odam	odam	chr1:43257033-43262215	Con	Treat	OK	9.36571	7.75407	1.20784	0.272435	-1.07259	0.0636	0.302905	no
isl1	isl1	isl1	chr5:40128459-40133874	Con	Treat	OK	78.7897	65.2422	1.20765	0.272202	-1.86268	0.0007	0.0157234	yes
cdh17	cdh17	cdh17	chr16:26900739-26929355	Con	Treat	OK	7.87447	6.52208	1.20736	0.271851	-1.52716	0.00755	0.0835649	no
tcn2	tcn2	tcn2	chr5:26195348-26205948	Con	Treat	OK	13.3517	11.0597	1.20724	0.271711	-1.51605	0.00815	0.0876648	no
fam222ba	fam222ba	fam222ba	chr5:41563925-41580052	Con	Treat	OK	15.6413	12.9567	1.2072	0.271662	-1.5389	0.00825	0.0882288	no
dsc2l	dsc2l	dsc2l	chr20:7273976-7303957	Con	Treat	OK	21.1208	17.4981	1.20703	0.271466	-1.7534	0.00165	0.0302143	yes
bhlha15	bhlha15	bhlha15	chr12:17632984-17635031	Con	Treat	OK	0.808255	0.669856	1.20661	0.27096	-0.406587	0.46325	0.775848	no
pmelb	pmelb	pmelb	chr23:35573742-35591533	Con	Treat	OK	46.5131	38.5491	1.20659	0.27094	-1.79535	0.00215	0.0360639	yes
lrrc30a	lrrc30a	lrrc30a	chr24:41778184-41779303	Con	Treat	OK	1.34426	1.11414	1.20654	0.270882	-0.55551	0.3394	0.68677	no
or122-2	or122-2	or122-2	chr15:5308265-5309668	Con	Treat	NOTEST	0.0758417	0.0628716	1.2063	0.270583	0	1	1	no
zmp:0000000758	zmp:0000000758	zmp:0000000758	chr14:47170062-47185973	Con	Treat	OK	1.93462	1.60378	1.20629	0.270574	-0.951112	0.10325	0.390587	no
zgc:153372	zgc:153372	zgc:153372	chr15:29795500-29876686	Con	Treat	OK	3.65546	3.03047	1.20624	0.270511	-1.02546	0.07585	0.332465	no
hmp19	hmp19	hmp19	chr21:41396197-41445321	Con	Treat	OK	137.668	114.132	1.20622	0.27049	-1.86991	0.0011	0.0223495	yes
ppm1db	ppm1db	ppm1db	chr5:56244673-56254530	Con	Treat	OK	14.1275	11.7124	1.2062	0.270469	-1.51405	0.00835	0.0890781	no
prkacba	prkacba	prkacba	chr11:8119937-8141055	Con	Treat	OK	0.780658	0.647224	1.20616	0.270426	-0.647644	0.26345	0.616523	no
mastl	mastl	mastl	chr24:5863804-5878918	Con	Treat	OK	11.1419	9.24021	1.20581	0.269998	-1.61383	0.0062	0.0729779	no
zgc:123275	zgc:123275	zgc:123275	chr10:3519951-3532694	Con	Treat	NOTEST	0.239944	0.199003	1.20573	0.269908	0	1	1	no
lenep	lenep	lenep	chr16:22863834-22866056	Con	Treat	OK	5.23557	4.34338	1.20541	0.269528	-0.834644	0.15095	0.472393	no
si:dkey-151g22.1	si:dkey-151g22.1	si:dkey-151g22.1	chr4:36273854-36298801	Con	Treat	NOTEST	0.295557	0.245215	1.2053	0.269389	0	1	1	no
kctd12b	kctd12b	kctd12b	chr14:11803520-11805920	Con	Treat	OK	4.91104	4.07459	1.20528	0.269374	-1.35347	0.01855	0.14712	no
pomgnt2	pomgnt2	pomgnt2	chr16:8225785-8248123	Con	Treat	OK	17.5224	14.5427	1.20489	0.268905	-1.59038	0.00535	0.0655274	no
six3a	six3a	six3a	chr13:10125533-10128908	Con	Treat	OK	36.5197	30.31	1.20487	0.268881	-1.72173	0.003	0.044769	yes
zgc:66024	zgc:66024	zgc:66024	chr15:35081701-35086098	Con	Treat	NOTEST	0.244882	0.203261	1.20477	0.268753	0	1	1	no
pdzd3b	pdzd3b	pdzd3b	chr5:30080650-30097459	Con	Treat	NOTEST	0.350274	0.290789	1.20456	0.268511	0	1	1	no
slc17a7a	slc17a7a	slc17a7a	chr3:16462773-16504272	Con	Treat	OK	37.226	30.9072	1.20444	0.268368	-1.71252	0.00275	0.0426053	yes
si:dkeyp-117h8.4	si:dkeyp-117h8.4	si:dkeyp-117h8.4	chr20:25740379-25746060	Con	Treat	OK	9.30518	7.72755	1.20416	0.268023	-1.4515	0.0109	0.106562	no
hmmr	hmmr	hmmr	chr14:28239236-28257013	Con	Treat	OK	20.5493	17.0674	1.20401	0.267846	-1.71925	0.0028	0.0429697	yes
cep55l	cep55l	cep55l	chr12:5067744-5078431	Con	Treat	OK	9.84892	8.18024	1.20399	0.267822	-1.437	0.0131	0.118852	no
nusap1	nusap1	nusap1	chr13:33115752-33126231	Con	Treat	OK	75.0127	62.3248	1.20358	0.267329	-1.59408	0.00515	0.0641059	no
arntl2	arntl2	arntl2	chr18:15602477-15641762	Con	Treat	OK	17.1356	14.2375	1.20355	0.267301	-1.63046	0.0046	0.0596621	no
or109-1	or109-1	or109-1	chr10:36299983-36300973	Con	Treat	NOTEST	0.263281	0.218825	1.20316	0.266826	0	1	1	no
ttk	ttk	ttk	chr16:5210924-5243498	Con	Treat	OK	17.2804	14.3635	1.20308	0.266729	-1.67269	0.0042	0.0558123	no
adora1	adora1	adora1	chr8:24101258-24113932	Con	Treat	OK	10.4978	8.72652	1.20298	0.266609	-1.28444	0.02525	0.178552	no
stxbp1b	stxbp1b	stxbp1b	chr5:28373110-28399746	Con	Treat	OK	60.4109	50.2212	1.2029	0.266512	-1.8041	0.0017	0.0306969	yes
bbs2	bbs2	bbs2	chr18:17527519-17542417	Con	Treat	OK	25.6741	21.3475	1.20267	0.266247	-1.70034	0.003	0.044769	yes
or129-1	or129-1	or129-1	chr15:14843607-14844555	Con	Treat	NOTEST	0.368697	0.306586	1.20259	0.266144	0	1	1	no
zgc:163061	zgc:163061	zgc:163061	chr7:73624527-73625294	Con	Treat	OK	125.572	104.423	1.20253	0.266075	-1.71284	0.0024	0.0385157	yes
b3glctb	b3glctb	b3glctb	chr10:33682483-33766367	Con	Treat	OK	1.29654	1.0782	1.2025	0.266042	-0.717187	0.21455	0.563639	no
col9a1a	col9a1a	col9a1a	chr11:11291868-11317662	Con	Treat	OK	159.344	132.528	1.20234	0.265847	-1.86014	0.0017	0.0306969	yes
mst1	mst1	mst1	chr6:53393745-53426394	Con	Treat	OK	4.48325	3.72906	1.20225	0.265733	-1.33478	0.01925	0.150647	no
pcdh1gc5	pcdh1gc5	pcdh1gc5	chr10:21693446-21862679	Con	Treat	OK	42.1196	35.0375	1.20213	0.265592	-0.651256	0.26195	0.61499	no
spi1a	spi1a	spi1a	chr25:35048602-35067305	Con	Treat	OK	1.98802	1.65379	1.2021	0.265556	-0.947333	0.1073	0.397824	no
nr3c2	nr3c2	nr3c2	chr1:36203196-36356009	Con	Treat	OK	13.0717	10.876	1.20188	0.265299	-1.6327	0.004	0.0539834	no
cox6a2	cox6a2	cox6a2	chr3:30909092-30911261	Con	Treat	OK	4.08268	3.39695	1.20187	0.265277	-0.573109	0.3232	0.673513	no
ttyh2l	ttyh2l	ttyh2l	chr3:51309031-51403049	Con	Treat	OK	15.9691	13.2898	1.20161	0.264964	-1.61749	0.00495	0.0625763	no
zgc:101679	zgc:101679	zgc:101679	chr1:44640833-44649998	Con	Treat	OK	17.5512	14.6093	1.20137	0.264683	-1.41648	0.01435	0.125968	no
taar14i	taar14i	taar14i	chr20:46351335-46352296	Con	Treat	NOTEST	0.0581327	0.0483899	1.20134	0.264644	0	1	1	no
serpinb1l4	serpinb1l4	serpinb1l4	chr16:51428479-51434932	Con	Treat	OK	3.22314	2.68304	1.2013	0.264598	-0.964832	0.0958	0.375308	no
f2rl1.1	f2rl1.1	f2rl1.1	chr21:7329354-7334744	Con	Treat	OK	4.79629	3.99268	1.20127	0.264561	-1.13399	0.04895	0.264469	no
tor4aa	tor4aa	tor4aa	chr10:3030375-3038993	Con	Treat	OK	0.922962	0.768325	1.20127	0.264555	-0.582339	0.299	0.651546	no
hist2h3c	hist2h3c	hist2h3c	chr25:34546697-34547197	Con	Treat	OK	743.91	619.335	1.20114	0.264408	-1.83237	0.00125	0.0247013	yes
zfpm1	zfpm1	zfpm1	chr18:17282119-17410236	Con	Treat	OK	2.85996	2.38179	1.20076	0.263949	-1.3914	0.0145	0.1266	no
crygm2f	crygm2f	crygm2f	chr9:22533725-22534631	Con	Treat	OK	21.7513	18.1166	1.20063	0.263789	-1.27291	0.02535	0.178578	no
grm8b	grm8b	grm8b	chr25:26479990-26793613	Con	Treat	OK	9.58995	7.98865	1.20045	0.263572	-1.47938	0.0096	0.0984493	no
six3b	six3b	six3b	chr12:25509389-25511981	Con	Treat	OK	35.6146	29.6688	1.20041	0.263522	-1.66229	0.0037	0.051932	no
aspdh	aspdh	aspdh	chr3:16597519-16611123	Con	Treat	OK	0.967958	0.806579	1.20008	0.263129	-0.417558	0.44705	0.764294	no
isl2b	isl2b	isl2b	chr7:29721738-29725744	Con	Treat	OK	35.0807	29.2348	1.19996	0.262991	-1.64813	0.00355	0.0504815	no
c8a	c8a	c8a	chr2:2374699-2387109	Con	Treat	OK	5.626	4.68862	1.19993	0.262946	-1.31839	0.0219	0.163125	no
dhrs3a	dhrs3a	dhrs3a	chr23:21737190-21748128	Con	Treat	OK	14.6905	12.2484	1.19938	0.26229	-1.42954	0.0125	0.116052	no
zgc:153935	zgc:153935	zgc:153935	chr25:27271729-27292088	Con	Treat	OK	18.2549	15.2205	1.19936	0.262268	-1.58281	0.00695	0.0792899	no
ccnb2	ccnb2	ccnb2	chr7:30355347-30359966	Con	Treat	OK	9.26056	7.72132	1.19935	0.262252	-1.40442	0.01365	0.122051	no
zgc:162611	zgc:162611	zgc:162611	chr25:34592207-34596677	Con	Treat	OK	4.10271	3.42081	1.19934	0.262239	-1.16916	0.04325	0.24617	no
klhl38a	klhl38a	klhl38a	chr19:33496945-33500126	Con	Treat	OK	0.911926	0.760462	1.19917	0.262041	-0.573482	0.32615	0.675443	no
syt9b	syt9b	syt9b	chr25:15745318-15809503	Con	Treat	OK	17.3007	14.4317	1.1988	0.261589	-1.56288	0.00855	0.090616	no
spc24	spc24	spc24	chr3:19206174-19214236	Con	Treat	OK	22.3035	18.6071	1.19866	0.261417	-1.42793	0.0131	0.118852	no
zgc:158263	zgc:158263	zgc:158263	chr23:26806688-26824512	Con	Treat	OK	16.4111	13.6924	1.19856	0.261297	-1.57481	0.0063	0.073621	no
card9	card9	card9	chr5:50510214-50519432	Con	Treat	OK	1.6486	1.37559	1.19847	0.261191	-0.810698	0.1612	0.488074	no
crhb	crhb	crhb	chr24:24702508-24703946	Con	Treat	OK	11.6856	9.75271	1.19819	0.260857	-1.33297	0.01945	0.151481	no
cyp8b3	cyp8b3	cyp8b3	chr2:3636921-3638836	Con	Treat	NOTEST	0.477659	0.398674	1.19812	0.260772	0	1	1	no
cep290	cep290	cep290	chr25:17829056-17906098	Con	Treat	OK	19.2087	16.0326	1.1981	0.260751	-1.64151	0.0046	0.0596621	no
mtmr1a	mtmr1a	mtmr1a	chr7:25587217-25605709	Con	Treat	OK	38.3429	32.0048	1.19804	0.260671	-1.70937	0.0027	0.0421323	yes
necab2	necab2	necab2	chr18:21419745-21601945	Con	Treat	OK	79.6154	66.4848	1.1975	0.260023	-1.67473	0.00345	0.0497129	yes
plg	plg	plg	chr20:42791377-42805709	Con	Treat	OK	12.7467	10.6469	1.19722	0.25969	-1.56861	0.00675	0.0776908	no
lipca	lipca	lipca	chr7:30121554-30135329	Con	Treat	OK	1.13638	0.949405	1.19694	0.25935	-0.618905	0.28105	0.634918	no
ppp1r27b	ppp1r27b	ppp1r27b	chr6:21726493-21727741	Con	Treat	OK	1.06852	0.89274	1.1969	0.259302	-0.415446	0.46415	0.776554	no
kdm4c	kdm4c	kdm4c	chr1:21244275-21278976	Con	Treat	OK	13.5228	11.2992	1.19679	0.259173	-1.6658	0.0037	0.051932	no
ctssa	ctssa	ctssa	chr19:310340-317318	Con	Treat	OK	0.865772	0.723451	1.19673	0.259092	-0.533169	0.35205	0.697279	no
six4b	six4b	six4b	chr20:20585153-20592593	Con	Treat	OK	7.4442	6.22074	1.19667	0.259031	-1.3532	0.0166	0.137011	no
si:dkey-91m11.5	si:dkey-91m11.5	si:dkey-91m11.5	chr8:30491937-30584289	Con	Treat	OK	9.76025	8.15642	1.19663	0.258982	-1.54928	0.0067	0.077321	no
stambpb	stambpb	stambpb	chr8:52544607-52561366	Con	Treat	OK	10.4926	8.77013	1.1964	0.258702	-1.39347	0.01425	0.125429	no
crip2	crip2	crip2	chr17:37497939-37527048	Con	Treat	OK	40.8051	34.1112	1.19624	0.258504	-1.68395	0.00405	0.0543194	no
hoxb8b	hoxb8b	hoxb8b	chr12:27026248-27028759	Con	Treat	OK	3.7722	3.15369	1.19612	0.258365	-0.840331	0.14535	0.464569	no
otx5	otx5	otx5	chr15:47316364-47321752	Con	Treat	OK	30.9185	25.8516	1.196	0.258217	-1.60427	0.00455	0.0593099	no
strada	strada	strada	chr3:31765314-31785676	Con	Treat	OK	15.964	13.3479	1.19599	0.258209	-1.53233	0.00755	0.0835649	no
slc12a10.3	slc12a10.3	slc12a10.3	chr7:4246836-4282174	Con	Treat	NOTEST	0.361735	0.30248	1.1959	0.258093	0	1	1	no
smc2	smc2	smc2	chr1:18845361-18868861	Con	Treat	OK	46.084	38.5351	1.1959	0.258093	-1.77281	0.0017	0.0306969	yes
mmrn2a	mmrn2a	mmrn2a	chr13:22425340-22515684	Con	Treat	OK	24.8565	20.7882	1.1957	0.257858	-1.09686	0.0544	0.279935	no
a2ml	a2ml	a2ml	chr15:21178232-21196748	Con	Treat	OK	18.0235	15.0756	1.19554	0.257664	-1.68458	0.00385	0.0530622	no
dscr3	dscr3	dscr3	chr10:76875-81705	Con	Treat	OK	21.7957	18.2313	1.19551	0.257626	-1.44315	0.01115	0.108516	no
zgc:153913	zgc:153913	zgc:153913	chr2:50629-53989	Con	Treat	OK	4.56618	3.81963	1.19545	0.257555	-1.27034	0.0273	0.188329	no
zgc:110410	zgc:110410	zgc:110410	chr16:25684397-25691857	Con	Treat	NOTEST	0.578831	0.484209	1.19542	0.257512	0	1	1	no
cdc42ep2	cdc42ep2	cdc42ep2	chr5:37120623-37130036	Con	Treat	OK	14.3949	12.0421	1.19538	0.257471	-1.36981	0.01735	0.141581	no
zgc:114081	zgc:114081	zgc:114081	chr23:16881441-16885384	Con	Treat	OK	0.747589	0.625435	1.19531	0.257385	-0.470039	0.4269	0.749593	no
prox1a	prox1a	prox1a	chr17:32870080-32910739	Con	Treat	OK	66.8424	55.9364	1.19497	0.256976	-1.76342	0.00215	0.0360639	yes
p4ha1b	p4ha1b	p4ha1b	chr17:20127566-20147291	Con	Treat	OK	32.1794	26.9291	1.19497	0.256971	-1.65882	0.00355	0.0504815	no
zgc:153119	zgc:153119	zgc:153119	chr18:35433092-35438750	Con	Treat	OK	3.05237	2.55569	1.19434	0.256217	-0.881528	0.1188	0.41896	no
lrtomt	lrtomt	lrtomt	chr15:44029800-44039387	Con	Treat	OK	2.14318	1.79492	1.19403	0.255833	-0.636666	0.26555	0.619521	no
lctla	lctla	lctla	chr7:33955924-33964941	Con	Treat	OK	24.8723	20.8308	1.19402	0.255822	-1.60895	0.0051	0.0637893	no
ndufb3	ndufb3	ndufb3	chr9:708255-715608	Con	Treat	OK	80.1368	67.1183	1.19396	0.255759	-1.37354	0.0182	0.145768	no
fam213ab	fam213ab	fam213ab	chr12:47907977-47911909	Con	Treat	OK	2.11216	1.76942	1.1937	0.255443	-0.590361	0.30015	0.652408	no
sumf1	sumf1	sumf1	chr6:39916316-39922569	Con	Treat	OK	10.0828	8.44808	1.1935	0.255201	-1.3004	0.0222	0.164599	no
znf750	znf750	znf750	chr3:44109467-44113096	Con	Treat	OK	2.51205	2.10503	1.19336	0.255024	-1.03718	0.0699	0.319105	no
gpr55a	gpr55a	gpr55a	chr15:40204168-40218211	Con	Treat	OK	0.663936	0.556479	1.1931	0.254717	-0.445907	0.45	0.766713	no
zgc:112492	zgc:112492	zgc:112492	chr3:57647842-57667389	Con	Treat	NOTEST	0.540117	0.452705	1.19309	0.254701	0	1	1	no
ercc6l	ercc6l	ercc6l	chr5:23409859-23422453	Con	Treat	OK	11.9688	10.0324	1.19301	0.254612	-1.58235	0.00515	0.0641059	no
hoxb5b	hoxb5b	hoxb5b	chr12:27038298-27040375	Con	Treat	OK	36.938	30.9746	1.19253	0.25402	-1.60174	0.0043	0.0567924	no
gem	gem	gem	chr16:26892980-26895886	Con	Treat	OK	16.9223	14.191	1.19247	0.253949	-1.40798	0.01465	0.127225	no
wu:fc66h01	wu:fc66h01	wu:fc66h01	chr5:199185-248562	Con	Treat	OK	6.13274	5.14303	1.19244	0.253913	-1.17438	0.04035	0.236935	no
bfsp2	bfsp2	bfsp2	chr2:32777912-32785666	Con	Treat	OK	134.035	112.417	1.1923	0.25375	-1.75057	0.002	0.0345293	yes
hoxc5a	hoxc5a	hoxc5a	chr23:35988493-36178216	Con	Treat	OK	26.332	22.0912	1.19197	0.253345	-0.701343	0.22585	0.576583	no
saa	saa	saa	chr7:12697786-12703714	Con	Treat	NOTEST	0.265059	0.2224	1.19181	0.253157	0	1	1	no
aspscr1	aspscr1	aspscr1	chr11:44176017-44186244	Con	Treat	OK	9.04185	7.58682	1.19178	0.253123	-1.07608	0.06105	0.296747	no
slain1a	slain1a	slain1a	chr9:17341032-17378744	Con	Treat	OK	6.32457	5.30708	1.19172	0.253049	-1.33167	0.02015	0.154159	no
ggctb	ggctb	ggctb	chr16:53568810-54259816	Con	Treat	OK	70.2325	58.9394	1.19161	0.252906	-0.734104	0.1995	0.544229	no
tfr2	tfr2	tfr2	chr23:45228643-45249642	Con	Treat	OK	0.769797	0.646059	1.19153	0.252812	-0.51165	0.363	0.704764	no
mapkapk2b	mapkapk2b	mapkapk2b	chr8:37432945-37445411	Con	Treat	OK	10.3048	8.64883	1.19147	0.25274	-1.32223	0.0213	0.160312	no
zgc:109982	zgc:109982	zgc:109982	chr6:23977144-23987472	Con	Treat	OK	5.99561	5.03268	1.19134	0.25258	-1.06977	0.06135	0.29776	no
zgc:114045	zgc:114045	zgc:114045	chr7:19858000-19890111	Con	Treat	OK	7.51547	6.30892	1.19125	0.25247	-1.27733	0.02485	0.176782	no
trim55b	trim55b	trim55b	chr24:24686552-24701429	Con	Treat	OK	3.06977	2.57778	1.19086	0.252001	-0.962942	0.0958	0.375308	no
rnd2	rnd2	rnd2	chr3:19701196-19750014	Con	Treat	OK	5.25758	4.41537	1.19075	0.251865	-0.936633	0.10365	0.391302	no
vtnb	vtnb	vtnb	chr21:39022451-39035957	Con	Treat	OK	17.8604	14.9996	1.19073	0.25184	-1.44016	0.01265	0.116727	no
si:ch211-204d2.4	si:ch211-204d2.4	si:ch211-204d2.4	chr8:11114099-11132409	Con	Treat	OK	2.01654	1.69354	1.19072	0.25184	-0.708983	0.226	0.576583	no
rdh8a	rdh8a	rdh8a	chr3:53432989-53467519	Con	Treat	OK	29.4068	24.6971	1.1907	0.251808	-1.5379	0.00665	0.0768806	no
abcg4b	abcg4b	abcg4b	chr15:23552464-23572877	Con	Treat	OK	2.4585	2.065	1.19056	0.251637	-1.061	0.0641	0.303616	no
hbl4	hbl4	hbl4	chr2:37897354-37900763	Con	Treat	OK	1.61235	1.35432	1.19052	0.251596	-0.551493	0.3215	0.672144	no
fhl5	fhl5	fhl5	chr17:15597668-15603742	Con	Treat	OK	15.3721	12.9135	1.19039	0.251434	-1.28606	0.0241	0.173731	no
epor	epor	epor	chr3:14394226-14411245	Con	Treat	OK	2.03524	1.71032	1.18998	0.250933	-0.761208	0.1846	0.522149	no
LOC791840	LOC791840,bsk146	LOC791840,bsk146	chr12:543746-552260	Con	Treat	OK	11.594	9.74457	1.18979	0.250708	-0.566773	0.3123	0.663698	no
glra2	glra2	glra2	chr9:55334455-55361109	Con	Treat	OK	5.3903	4.53075	1.18971	0.250616	-0.978258	0.0892	0.362014	no
xylt1	xylt1	xylt1	chr3:26287579-26393955	Con	Treat	OK	23.8305	20.0322	1.18961	0.250488	-1.5996	0.00455	0.0593099	no
tbcela	tbcela	tbcela	chr15:21012660-21018820	Con	Treat	OK	7.64102	6.42417	1.18942	0.250255	-1.3258	0.01895	0.148747	no
zgc:77439	zgc:77439	zgc:77439	chr7:26028660-26036965	Con	Treat	OK	14.5117	12.2016	1.18933	0.250146	-1.40654	0.0134	0.120479	no
galnt18a	galnt18a	galnt18a	chr25:17593347-17728659	Con	Treat	OK	5.97829	5.02711	1.18921	0.250004	-1.28436	0.02465	0.176132	no
p2rx1	p2rx1	p2rx1	chr5:30842153-30869765	Con	Treat	OK	6.87162	5.77918	1.18903	0.249785	-1.09595	0.0574	0.287509	no
pcdh8	pcdh8	pcdh8	chr9:54118153-54126120	Con	Treat	OK	22.8224	19.2	1.18867	0.249344	-1.60765	0.0053	0.0650992	no
rnf121	rnf121	rnf121	chr21:44749097-44759932	Con	Treat	OK	16.8009	14.1358	1.18854	0.249185	-1.30284	0.02185	0.16294	no
c19h1orf109	c19h1orf109	c19h1orf109	chr19:48140595-48144734	Con	Treat	OK	4.80797	4.04625	1.18825	0.248842	-0.828036	0.15135	0.472847	no
aldh9a1b	aldh9a1b	aldh9a1b	chr2:6155488-6180180	Con	Treat	OK	9.6895	8.15467	1.18821	0.248796	-1.30352	0.02355	0.171192	no
six6b	six6b	six6b	chr20:20631328-20634192	Con	Treat	OK	62.7276	52.8029	1.18796	0.248483	-1.64366	0.00395	0.053812	no
aldh2.1	aldh2.1	aldh2.1	chr5:68802120-68822935	Con	Treat	OK	19.7773	16.654	1.18754	0.247977	-1.47348	0.01135	0.109722	no
aurkb	aurkb	aurkb	chr14:34042-38978	Con	Treat	OK	38.136	32.1154	1.18747	0.247888	-1.50018	0.008	0.0866978	no
irf8	irf8	irf8	chr18:30589735-30595588	Con	Treat	OK	2.84443	2.39558	1.18737	0.247765	-0.922905	0.10965	0.403054	no
rbpms2a	rbpms2a	rbpms2a	chr25:5995548-6022475	Con	Treat	OK	52.2635	44.0186	1.1873	0.24769	-1.59575	0.00545	0.0664388	no
LOC792509	LOC792509	LOC792509	chr22:26160286-26216378	Con	Treat	OK	1.75366	1.47716	1.18718	0.247543	-0.688707	0.22805	0.579081	no
rint1	rint1	rint1	chr4:18511170-18523575	Con	Treat	OK	7.85448	6.61648	1.18711	0.247452	-1.30474	0.0238	0.172238	no
sgol1	sgol1	sgol1	chr19:48692253-48704029	Con	Treat	OK	9.47752	7.98453	1.18699	0.247302	-1.3355	0.0178	0.143807	no
smarcd1	smarcd1	smarcd1	chr22:6979215-6995517	Con	Treat	OK	93.1037	78.4452	1.18686	0.247153	-1.7138	0.00245	0.0390766	yes
slc2a9l1	slc2a9l1	slc2a9l1	chr11:19327992-19339098	Con	Treat	NOTEST	0.0395323	0.0333097	1.18681	0.24709	0	1	1	no
fggy	fggy	fggy	chr2:121533-126318	Con	Treat	OK	6.07333	5.11763	1.18675	0.247012	-1.23852	0.0275	0.189106	no
ccr12a	ccr12a	ccr12a	chr2:50249928-50251121	Con	Treat	OK	1.49577	1.26046	1.18669	0.246938	-0.536397	0.35265	0.697616	no
zgc:162730	zgc:162730	zgc:162730	chr15:14048921-14050806	Con	Treat	OK	44.2165	37.2614	1.18666	0.246903	-1.60105	0.00515	0.0641059	no
dmtf1	dmtf1	dmtf1	chr4:9652506-9666464	Con	Treat	OK	14.6995	12.3894	1.18646	0.246661	-1.48506	0.0103	0.102707	no
slc22a23	slc22a23	slc22a23	chr2:1681803-1752599	Con	Treat	OK	5.84363	4.92535	1.18644	0.246639	-1.32138	0.02255	0.165967	no
ambp	ambp	ambp	chr10:10843325-10865213	Con	Treat	OK	26.1713	22.0599	1.18637	0.246559	-1.43048	0.01255	0.116052	no
f2	f2	f2	chr7:38479662-38488493	Con	Treat	OK	21.949	18.5049	1.18612	0.246248	-1.45639	0.01255	0.116052	no
si:ch211-138a11.5	si:ch211-138a11.5	si:ch211-138a11.5	chr7:25901487-25910006	Con	Treat	OK	1.24083	1.04619	1.18605	0.246161	-0.756231	0.19865	0.543007	no
melk	melk	melk	chr1:21168449-21188881	Con	Treat	OK	11.5728	9.7579	1.18599	0.246095	-1.41301	0.01565	0.132454	no
zgc:112271	zgc:112271	zgc:112271	chr7:59257935-59258445	Con	Treat	OK	23.031	19.4194	1.18598	0.246078	-0.82589	0.14515	0.464273	no
ids	ids	ids	chr14:20572395-20594501	Con	Treat	OK	6.29563	5.30891	1.18586	0.245935	-1.28714	0.0251	0.177878	no
cyp4v8	cyp4v8	cyp4v8	chr1:17207392-17219708	Con	Treat	OK	4.07227	3.43439	1.18573	0.245779	-1.20279	0.0342	0.215025	no
grifin	grifin	grifin	chr3:41644002-41649320	Con	Treat	OK	42.8103	36.1096	1.18557	0.245576	-1.33899	0.02035	0.155049	no
znrf2b	znrf2b	znrf2b	chr16:53568810-54259816	Con	Treat	OK	3.6752	3.10005	1.18553	0.245531	-0.184047	0.75195	0.917104	no
gnrhr1	gnrhr1	gnrhr1	chr19:43617929-43630527	Con	Treat	OK	2.5726	2.17062	1.18519	0.24512	-0.705901	0.21755	0.566363	no
efnb2a	efnb2a	efnb2a	chr9:26292944-26312837	Con	Treat	OK	40.1392	33.8678	1.18517	0.245098	-1.44882	0.0134	0.120479	no
LOC569077	LOC569077	LOC569077	chr20:27000654-27003334	Con	Treat	OK	0.975167	0.822993	1.1849	0.244769	-0.468748	0.41125	0.738654	no
nab1a	nab1a	nab1a	chr22:12845497-12866144	Con	Treat	OK	4.30078	3.63048	1.18463	0.244438	-1.15252	0.0457	0.253991	no
cox6a1	cox6a1	cox6a1	chr8:39726529-39732218	Con	Treat	OK	415.967	351.144	1.18461	0.244406	-1.67434	0.00295	0.0444314	yes
mki67	mki67	mki67	chr12:10330443-10343218	Con	Treat	OK	113.441	95.7631	1.1846	0.2444	-1.73513	0.0026	0.0411155	yes
zgc:113176	zgc:113176	zgc:113176	chr17:49198621-49223711	Con	Treat	OK	2.53864	2.14318	1.18452	0.244303	-1.10123	0.05495	0.281649	no
fscn2b	fscn2b	fscn2b	chr12:34338190-34357599	Con	Treat	OK	15.2862	12.9065	1.18438	0.244132	-1.31409	0.02085	0.15784	no
rpl4	rpl4	rpl4	chr18:19462099-19467135	Con	Treat	OK	1691.85	1428.59	1.18428	0.24401	-1.747	0.00365	0.0515086	no
asb1	asb1	asb1	chr9:45880322-45897160	Con	Treat	OK	1.30475	1.10206	1.18392	0.243571	-0.534977	0.344	0.690387	no
crx	crx	crx	chr5:36332587-36336289	Con	Treat	OK	28.4702	24.0511	1.18374	0.24335	-1.55519	0.00695	0.0792899	no
hsdl1	hsdl1	hsdl1	chr20:40864615-40869277	Con	Treat	OK	5.14538	4.34702	1.18366	0.243251	-1.07696	0.06195	0.298995	no
supt7l	supt7l	supt7l	chr17:40904716-40923793	Con	Treat	OK	7.2224	6.10421	1.18318	0.242674	-1.17732	0.0395	0.234168	no
qdprb1	qdprb1	qdprb1	chr1:22154572-22160715	Con	Treat	OK	7.49203	6.33254	1.1831	0.242572	-0.975475	0.08805	0.359256	no
arntl1a	arntl1a	arntl1a	chr25:17797383-17822136	Con	Treat	OK	31.369	26.522	1.18275	0.24215	-1.56324	0.00585	0.0701298	no
top2a	top2a	top2a	chr12:10668468-10701933	Con	Treat	OK	78.0298	65.9733	1.18275	0.242143	-1.70528	0.00295	0.0444314	yes
si:dkey-205h13.1	si:dkey-205h13.1	si:dkey-205h13.1	chr23:26577565-26596224	Con	Treat	OK	7.09683	6.00061	1.18268	0.242066	-1.04782	0.0638	0.30319	no
chrna10a	chrna10a	chrna10a	chr15:38278453-38284952	Con	Treat	OK	4.88569	4.13198	1.18241	0.241729	-1.05344	0.0711	0.322083	no
zfpm2b	zfpm2b	zfpm2b	chr19:13275679-13368272	Con	Treat	OK	14.8345	12.5471	1.18231	0.241602	-1.51855	0.0076	0.0839037	no
sesn3	sesn3	sesn3	chr15:35185039-35234766	Con	Treat	OK	24.902	21.0625	1.18229	0.241585	-1.59474	0.0054	0.0659532	no
farsb	farsb	farsb	chr15:42308542-42327447	Con	Treat	OK	45.0595	38.1134	1.18225	0.241533	-1.58704	0.00525	0.0647301	no
lyve1a	lyve1a	lyve1a	chr7:66598793-66609938	Con	Treat	OK	3.26677	2.76321	1.18224	0.24152	-0.826107	0.15095	0.472393	no
sypb	sypb	sypb	chr8:49415306-49443241	Con	Treat	OK	147.108	124.438	1.18218	0.241449	-1.68543	0.00375	0.0520709	no
opn4a	opn4a	opn4a	chr13:22290700-22333672	Con	Treat	OK	1.27716	1.08038	1.18214	0.2414	-0.661585	0.25325	0.606968	no
sik1	sik1	sik1	chr9:9134612-9143725	Con	Treat	OK	7.21271	6.10141	1.18214	0.241399	-1.43299	0.0132	0.119426	no
nme4	nme4	nme4	chr3:14918497-14932074	Con	Treat	OK	2.56345	2.16859	1.18208	0.241329	-0.725581	0.2005	0.545264	no
crygm5	crygm5	crygm5	chr9:22540067-22541402	Con	Treat	OK	29.9083	25.3045	1.18194	0.241152	-1.37397	0.01485	0.127935	no
zgc:194246	zgc:194246	zgc:194246	chr14:34171696-34172789	Con	Treat	OK	7.21953	6.10996	1.1816	0.240742	-0.876388	0.12685	0.434422	no
plk4	plk4	plk4	chr17:43420212-43437859	Con	Treat	OK	9.67928	8.19236	1.1815	0.240621	-1.40151	0.01295	0.118485	no
traf3	traf3	traf3	chr17:29210539-29232201	Con	Treat	OK	8.0384	6.80544	1.18117	0.24022	-1.26211	0.02535	0.178578	no
pdia3	pdia3	pdia3	chr25:29900007-29914343	Con	Treat	OK	336.241	284.673	1.18115	0.24019	-1.70368	0.0022	0.0365251	yes
si:dkey-31g6.6	si:dkey-31g6.6	si:dkey-31g6.6	chr6:21892725-21894980	Con	Treat	OK	20.5293	17.3809	1.18114	0.240182	-1.14943	0.0448	0.251574	no
praf2	praf2	praf2	chr8:44899721-44910789	Con	Treat	OK	23.3373	19.7595	1.18107	0.240091	-1.41656	0.01245	0.11587	no
esm1	esm1	esm1	chr21:9894594-9898769	Con	Treat	OK	1.30792	1.10742	1.18105	0.240072	-0.554689	0.34375	0.690098	no
pnpla4	pnpla4	pnpla4	chr1:31368515-31379356	Con	Treat	OK	1.59786	1.35292	1.18105	0.240064	-0.401521	0.5111	0.803758	no
nos1	nos1	nos1	chr5:11600229-11719355	Con	Treat	OK	7.76577	6.57559	1.181	0.240009	-1.42505	0.0127	0.117022	no
tspan13a	tspan13a	tspan13a	chr15:34734245-34741803	Con	Treat	OK	2.89915	2.45571	1.18058	0.23949	-1.243	0.0297	0.198046	no
ska3	ska3	ska3	chr9:21448950-21454742	Con	Treat	OK	10.6882	9.05562	1.18028	0.239134	-1.24858	0.0293	0.196692	no
ttc5	ttc5	ttc5	chr7:19276347-19286438	Con	Treat	OK	23.9061	20.258	1.18008	0.238887	-1.41979	0.0133	0.120079	no
foxm1	foxm1	foxm1	chr4:5799393-5822947	Con	Treat	OK	4.63844	3.9312	1.1799	0.23867	-1.24971	0.02985	0.19874	no
mknk2a	mknk2a	mknk2a	chr2:23351140-23369301	Con	Treat	OK	7.32687	6.21029	1.1798	0.238536	-1.33833	0.0196	0.15183	no
pmepa1	pmepa1	pmepa1	chr6:60081533-60109705	Con	Treat	OK	8.31518	7.04825	1.17975	0.238482	-0.940848	0.0999	0.383728	no
wnt2ba	wnt2ba	wnt2ba	chr6:48254700-48272928	Con	Treat	OK	0.841169	0.713085	1.17962	0.238322	-0.505487	0.3855	0.72186	no
zgc:194906	zgc:194906	zgc:194906	chr1:57707011-57715290	Con	Treat	NOTEST	0.25344	0.214856	1.17958	0.238274	0	1	1	no
cyp2k8	cyp2k8,zgc:194733	cyp2k8,zgc:194733	chr3:12633010-12650858	Con	Treat	OK	2.77994	2.35723	1.17932	0.237961	-0.335445	0.5558	0.827402	no
hacd2	hacd2	hacd2	chr9:38219680-38233094	Con	Treat	OK	66.2024	56.1472	1.17909	0.237669	-1.60557	0.0042	0.0558123	no
eps8	eps8	eps8	chr4:90902-117908	Con	Treat	OK	8.76456	7.43359	1.17905	0.237623	-1.35283	0.0178	0.143807	no
znf1124	znf1124	znf1124	chr3:62063803-62088170	Con	Treat	OK	19.1023	16.2017	1.17903	0.237601	-1.41846	0.0142	0.125244	no
rgrb	rgrb	rgrb	chr12:48943504-48948929	Con	Treat	OK	20.3904	17.2945	1.17901	0.237577	-1.23683	0.0289	0.195319	no
si:dkey-206d17.12	si:dkey-206d17.12	si:dkey-206d17.12	chr19:3862538-3880780	Con	Treat	OK	5.6549	4.79648	1.17897	0.237525	-1.25486	0.028	0.190826	no
cenpo	cenpo	cenpo	chr17:6370836-6378711	Con	Treat	OK	5.80012	4.92001	1.17888	0.237422	-0.994866	0.08435	0.350886	no
smarcb1b	smarcb1b	smarcb1b	chr21:15505279-15522800	Con	Treat	OK	48.3949	41.054	1.17881	0.237332	-1.52824	0.0076	0.0839037	no
cwc25	cwc25	cwc25	chr2:5797541-5811906	Con	Treat	OK	24.5042	20.7877	1.17878	0.237299	-1.45779	0.01125	0.108999	no
naa35	naa35	naa35	chr8:49947815-49980408	Con	Treat	OK	28.4849	24.1683	1.17861	0.237081	-1.52135	0.0069	0.078858	no
cadm2b	cadm2b	cadm2b	chr15:7735885-8175300	Con	Treat	OK	15.5263	13.1744	1.17852	0.236977	-1.23703	0.0289	0.195319	no
sprn2	sprn2	sprn2	chr10:20678592-20681703	Con	Treat	OK	16.1358	13.6916	1.17852	0.236974	-1.22488	0.03245	0.208977	no
cdk15	cdk15	cdk15	chr6:9511584-9556421	Con	Treat	OK	6.19147	5.25517	1.17817	0.236545	-1.24716	0.02805	0.190967	no
gfap	gfap	gfap	chr3:31660841-31672767	Con	Treat	OK	21.6054	18.3407	1.178	0.236343	-1.48291	0.0093	0.0959793	no
pard6gb	pard6gb	pard6gb	chr19:26115105-26188620	Con	Treat	OK	11.9185	10.1182	1.17793	0.23625	-1.40808	0.01515	0.128979	no
ypel3	ypel3	ypel3	chr3:26055283-26060766	Con	Treat	OK	29.8849	25.3708	1.17793	0.236248	-1.41265	0.0162	0.135344	no
fam222a	fam222a	fam222a	chr5:19208210-19249095	Con	Treat	OK	11.9032	10.1087	1.17752	0.235752	-1.24121	0.02895	0.195352	no
chek1	chek1	chek1	chr21:22521548-22528570	Con	Treat	OK	8.93485	7.58874	1.17738	0.235583	-1.20437	0.03485	0.216798	no
syt10	syt10	syt10	chr4:10890086-10907099	Con	Treat	OK	5.15026	4.37441	1.17736	0.235557	-1.07438	0.06125	0.297385	no
ddost	ddost	ddost	chr23:24300744-24307736	Con	Treat	OK	139.474	118.466	1.17733	0.235523	-1.63221	0.00475	0.0611798	no
cln8	cln8	cln8	chr17:25169268-25173844	Con	Treat	OK	9.34663	7.93909	1.17729	0.235473	-1.23341	0.0293	0.196692	no
znf516	znf516	znf516	chr19:22114045-22132270	Con	Treat	OK	44.1173	37.4779	1.17716	0.235304	-1.59657	0.00455	0.0593099	no
nup88	nup88	nup88	chr5:58419990-58442253	Con	Treat	OK	18.4947	15.7138	1.17697	0.23508	-1.43643	0.01325	0.119711	no
trim35-19	trim35-19	trim35-19	chr3:8145264-8149714	Con	Treat	NOTEST	0.111982	0.0951464	1.17694	0.235046	0	1	1	no
tpgs2	tpgs2	tpgs2	chr21:11931167-11943482	Con	Treat	OK	9.16226	7.7856	1.17682	0.234895	-1.10497	0.0533	0.276687	no
cryba2a	cryba2a	cryba2a	chr6:13650772-13654197	Con	Treat	OK	1388.16	1179.81	1.1766	0.234619	-1.67552	0.00345	0.0497129	yes
clocka	clocka	clocka	chr20:22230610-22275353	Con	Treat	OK	11.3978	9.68771	1.17652	0.234528	-1.41035	0.01465	0.127225	no
stc1	stc1	stc1	chr8:50334135-50357589	Con	Treat	OK	1.94496	1.65322	1.17647	0.234462	-0.530557	0.3471	0.692966	no
fn1b	fn1b	fn1b	chr1:4806331-4845237	Con	Treat	OK	39.4046	33.4982	1.17632	0.23428	-1.63955	0.00425	0.0563038	no
crygm2d13	crygm2d13	crygm2d13	chr9:22280291-22281188	Con	Treat	OK	2046.18	1739.65	1.1762	0.234136	-1.66733	0.00345	0.0497129	yes
lrrc20	lrrc20	lrrc20	chr12:48306895-48330364	Con	Treat	OK	35.117	29.8605	1.17604	0.233931	-1.29363	0.02535	0.178578	no
tyrobp	tyrobp	tyrobp	chr16:25281539-25285725	Con	Treat	NOTEST	0.518239	0.440681	1.176	0.233883	0	1	1	no
rhot1b	rhot1b	rhot1b	chr6:22098095-22123538	Con	Treat	OK	8.36564	7.11479	1.17581	0.233655	-1.25304	0.0278	0.190262	no
pcolcea	pcolcea	pcolcea	chr10:22819880-22834288	Con	Treat	OK	32.4572	27.6048	1.17578	0.233619	-1.48079	0.01	0.101193	no
fbxo32	fbxo32	fbxo32	chr16:25344280-25357601	Con	Treat	OK	5.43383	4.6218	1.1757	0.233515	-1.11046	0.053	0.27557	no
vps8	vps8	vps8	chr1:29279647-29506754	Con	Treat	OK	24.7467	21.0532	1.17544	0.233197	-1.5584	0.00575	0.0691865	no
bin2a	bin2a	bin2a	chr23:33812683-33826830	Con	Treat	OK	3.91547	3.33113	1.17542	0.233174	-1.00824	0.08275	0.346451	no
kbtbd4	kbtbd4	kbtbd4	chr18:20493302-20500297	Con	Treat	OK	11.108	9.45096	1.17533	0.233066	-1.21879	0.03215	0.208077	no
camk2n1b	camk2n1b	camk2n1b	chr23:37174258-37178390	Con	Treat	OK	5.61952	4.78129	1.17531	0.233047	-0.803666	0.15785	0.483266	no
casp7	casp7	casp7	chr12:30454718-30468766	Con	Treat	OK	27.724	23.59	1.17524	0.23296	-1.50588	0.00795	0.0863	no
cdc25b	cdc25b	cdc25b	chr13:14784339-14798169	Con	Treat	OK	16.3742	13.9358	1.17497	0.232629	-1.44524	0.0113	0.109402	no
iqca1	iqca1	iqca1	chr6:15635706-15765667	Con	Treat	OK	1.6577	1.41099	1.17485	0.232475	-0.858242	0.13435	0.445648	no
apobb.1	apobb.1	apobb.1	chr20:31366898-31382011	Con	Treat	OK	190.481	162.155	1.17468	0.232274	-1.6627	0.00425	0.0563038	no
ticrr	ticrr	ticrr	chr25:29873831-29894978	Con	Treat	OK	5.24772	4.46844	1.1744	0.231919	-1.35091	0.01875	0.147803	no
cacnb2b	cacnb2b	cacnb2b	chr2:31479543-31524667	Con	Treat	OK	8.09779	6.89537	1.17438	0.2319	-1.12083	0.04955	0.26616	no
hmga1b	hmga1b	hmga1b	chr6:54134237-54144876	Con	Treat	OK	64.4983	54.9223	1.17436	0.231869	-1.60869	0.0053	0.0650992	no
zgc:171977	zgc:171977	zgc:171977	chr24:9836241-9838956	Con	Treat	NOTEST	0.10394	0.0885135	1.17428	0.231782	0	1	1	no
trim23	trim23	trim23	chr10:11832064-11882115	Con	Treat	OK	23.027	19.6113	1.17417	0.231641	-1.44211	0.01145	0.110197	no
tmem150ab	tmem150ab	tmem150ab	chr5:55263938-55281911	Con	Treat	OK	7.50514	6.3937	1.17383	0.231228	-1.2012	0.03375	0.21364	no
zgc:92480	zgc:92480	zgc:92480	chr22:26423337-26456182	Con	Treat	OK	23.993	20.4467	1.17344	0.230746	-1.46729	0.01155	0.110749	no
slc6a4b	slc6a4b	slc6a4b	chr5:19465993-19484972	Con	Treat	OK	1.51723	1.29313	1.1733	0.230572	-0.679685	0.23965	0.592767	no
fbxl18	fbxl18	fbxl18	chr1:7954052-7962820	Con	Treat	OK	6.32928	5.39508	1.17316	0.230397	-1.21092	0.03505	0.217729	no
dph7	dph7	dph7	chr5:24573412-24580260	Con	Treat	OK	12.6797	10.8082	1.17316	0.230394	-1.20689	0.03575	0.220915	no
fezf1	fezf1	fezf1	chr25:27829705-27832889	Con	Treat	OK	6.70541	5.71599	1.1731	0.230322	-1.20469	0.0379	0.227982	no
pxmp2	pxmp2	pxmp2	chr5:19611975-19619202	Con	Treat	OK	4.58064	3.90503	1.17301	0.230216	-0.902818	0.1188	0.41896	no
aldh8a1	aldh8a1	aldh8a1	chr23:31826072-31837177	Con	Treat	OK	4.03309	3.43827	1.173	0.230203	-0.946593	0.10055	0.384745	no
atp1a1a.5	atp1a1a.5	atp1a1a.5	chr1:1690369-1702301	Con	Treat	OK	1.45382	1.23945	1.17296	0.230149	-0.910262	0.11655	0.4152	no
apoa4b.1	apoa4b.1	apoa4b.1	chr16:23999051-24000948	Con	Treat	OK	118.624	101.141	1.17286	0.230028	-1.54963	0.00635	0.0740719	no
tbx16	tbx16	tbx16	chr8:51749766-51767059	Con	Treat	NOTEST	0.404506	0.344929	1.17272	0.229862	0	1	1	no
cdc6	cdc6	cdc6	chr11:11799848-11809075	Con	Treat	OK	12.8022	10.9173	1.17265	0.229776	-1.29715	0.02365	0.171727	no
ccdc24	ccdc24	ccdc24	chr2:33439194-33471981	Con	Treat	OK	1.39576	1.19038	1.17253	0.229629	-0.732955	0.2057	0.552234	no
si:ch211-232m10.6	si:ch211-232m10.6	si:ch211-232m10.6	chr19:10437429-10441263	Con	Treat	OK	6.21713	5.30258	1.17247	0.229554	-0.84482	0.14	0.454324	no
rx2	rx2	rx2	chr2:55709580-55737506	Con	Treat	OK	13.1679	11.232	1.17236	0.22941	-1.20095	0.0352	0.218243	no
zgc:110182	zgc:110182	zgc:110182	chr16:25316930-25318369	Con	Treat	OK	10.1773	8.68139	1.17231	0.229357	-1.20223	0.0322	0.208194	no
ppp1r14c	ppp1r14c	ppp1r14c	chr23:39918545-39956244	Con	Treat	OK	155.519	132.673	1.1722	0.229216	-1.5952	0.0053	0.0650992	no
wisp1b	wisp1b	wisp1b	chr16:31560855-31567305	Con	Treat	OK	2.43257	2.07526	1.17218	0.229189	-0.792292	0.17	0.502415	no
zgc:174574	zgc:174574	zgc:174574	chr15:738938-743616	Con	Treat	OK	9.66017	8.24199	1.17207	0.229056	-1.20593	0.03395	0.214279	no
zgc:162324	zgc:162324	zgc:162324	chr6:46258067-46307178	Con	Treat	OK	0.73536	0.627421	1.17204	0.229017	-0.511561	0.36295	0.704764	no
drd1b	drd1b	drd1b	chr9:54688265-55090060	Con	Treat	OK	14.3185	12.2173	1.17199	0.228955	-0.878878	0.126	0.43311	no
sys1	sys1	sys1	chr6:54429867-54436753	Con	Treat	OK	28.316	24.1611	1.17197	0.228931	-1.33495	0.0194	0.151455	no
arg1	arg1	arg1	chr12:9559307-9579927	Con	Treat	OK	0.950397	0.811082	1.17176	0.228683	-0.383938	0.53335	0.816066	no
sla2	sla2	sla2	chr23:15052143-15069373	Con	Treat	OK	1.04751	0.893981	1.17174	0.228648	-0.471409	0.39825	0.732466	no
si:ch73-266o15.4	si:ch73-266o15.4	si:ch73-266o15.4	chr5:9478711-9497622	Con	Treat	OK	9.37457	8.00137	1.17162	0.228505	-1.19456	0.03605	0.221608	no
cbx6a	cbx6a	cbx6a	chr22:29128510-29133860	Con	Treat	OK	27.0463	23.0866	1.17152	0.228376	-1.45741	0.01075	0.106135	no
tfdp1a	tfdp1a	tfdp1a	chr9:35141755-35159463	Con	Treat	OK	29.94	25.5664	1.17107	0.227825	-1.47823	0.00835	0.0890781	no
map3k7	map3k7	map3k7	chr20:24253367-24283661	Con	Treat	OK	27.1305	23.1678	1.17104	0.227795	-1.42543	0.01275	0.117316	no
si:dkey-6n6.1	si:dkey-6n6.1	si:dkey-6n6.1	chr8:14092539-14113346	Con	Treat	OK	8.29821	7.08659	1.17097	0.227709	-1.17115	0.04065	0.237515	no
arih2	arih2	arih2	chr8:26015483-26038262	Con	Treat	OK	43.1137	36.825	1.17077	0.227461	-1.51112	0.00835	0.0890781	no
hoxb6a	hoxb6a	hoxb6a	chr3:23567485-23617534	Con	Treat	OK	12.5091	10.6854	1.17067	0.227337	-0.332406	0.56115	0.829847	no
brd7	brd7	brd7	chr7:37471037-37484080	Con	Treat	OK	75.4078	64.4153	1.17065	0.22731	-1.54566	0.0069	0.078858	no
scmh1	scmh1	scmh1	chr16:35628354-35633526	Con	Treat	OK	2.26932	1.93874	1.17051	0.227141	-0.743152	0.2046	0.550916	no
irx7	irx7	irx7	chr23:37884212-37885531	Con	Treat	OK	17.0249	14.5454	1.17047	0.227083	-1.18692	0.03795	0.227982	no
zgc:165582	zgc:165582	zgc:165582	chr3:51837935-51856136	Con	Treat	OK	0.96976	0.82854	1.17044	0.227056	-0.56947	0.3198	0.671057	no
bdkrb1	bdkrb1	bdkrb1	chr17:2657298-2658378	Con	Treat	OK	0.86758	0.741448	1.17012	0.226651	-0.363229	0.5238	0.809353	no
ptk6b	ptk6b	ptk6b	chr23:17461011-17477668	Con	Treat	OK	1.20235	1.02767	1.16998	0.22648	-0.662145	0.2478	0.601456	no
stil	stil	stil	chr22:15933734-15946254	Con	Treat	OK	3.08176	2.63411	1.16994	0.226439	-1.17264	0.03995	0.235652	no
tada1	tada1	tada1	chr2:117357-120297	Con	Treat	OK	6.61246	5.65356	1.16961	0.226027	-0.88115	0.12875	0.437124	no
kpna2	kpna2	kpna2	chr3:25239432-25246469	Con	Treat	OK	90.0082	76.9602	1.16954	0.225944	-1.53751	0.00815	0.0876648	no
nr4a1	nr4a1	nr4a1	chr23:32224801-32231312	Con	Treat	OK	7.97245	6.81716	1.16947	0.225852	-1.24265	0.03005	0.199254	no
ms4a17a.11	ms4a17a.11	ms4a17a.11	chr4:74998846-75011599	Con	Treat	OK	47.1919	40.3559	1.16939	0.22576	-1.35044	0.0185	0.146813	no
rab5b	rab5b	rab5b	chr9:27939834-27952586	Con	Treat	OK	8.43605	7.21509	1.16922	0.22555	-1.18969	0.03665	0.223919	no
gc3	gc3	gc3	chr5:37523489-37554852	Con	Treat	OK	28.3948	24.2879	1.16909	0.225389	-1.50748	0.0078	0.0851702	no
abhd13	abhd13	abhd13	chr9:5496809-5502588	Con	Treat	OK	21.4763	18.3729	1.16891	0.225166	-1.26717	0.0257	0.180847	no
cntn1b	cntn1b	cntn1b	chr4:13734988-13757862	Con	Treat	OK	14.637	12.522	1.1689	0.225155	-1.45329	0.01095	0.10689	no
zgc:101564	zgc:101564	zgc:101564	chr11:21425788-21433832	Con	Treat	OK	10.6682	9.12715	1.16884	0.22508	-1.20055	0.0339	0.214276	no
tmem136a	tmem136a	tmem136a	chr15:22499727-22509014	Con	Treat	OK	11.2136	9.59454	1.16875	0.224964	-1.36245	0.01805	0.145014	no
trappc12	trappc12	trappc12	chr17:51142240-51171441	Con	Treat	OK	16.2991	13.9481	1.16855	0.224724	-1.40455	0.01425	0.125429	no
zgc:112294	zgc:112294	zgc:112294	chr5:10907136-10913786	Con	Treat	OK	6.70351	5.73679	1.16851	0.224673	-0.96311	0.10015	0.384199	no
zgc:172352	zgc:172352	zgc:172352	chr11:172813-197220	Con	Treat	OK	2.09675	1.79458	1.16838	0.224509	-0.888839	0.11625	0.4152	no
tmem88a	tmem88a	tmem88a	chr10:22802694-22810202	Con	Treat	OK	3.31072	2.83477	1.1679	0.223913	-0.775875	0.1777	0.513369	no
ccna2	ccna2	ccna2	chr14:47357467-47387556	Con	Treat	OK	60.1395	51.4994	1.16777	0.223757	-1.30382	0.0238	0.172238	no
zgc:112242	zgc:112242	zgc:112242	chr25:20015900-20021324	Con	Treat	OK	0.740309	0.634025	1.16763	0.223588	-0.336301	0.5352	0.817547	no
il21r.1	il21r.1	il21r.1	chr3:47391449-47409142	Con	Treat	OK	1.10018	0.942288	1.16756	0.2235	-0.621802	0.28045	0.634224	no
haus5	haus5	haus5	chr8:20865766-20882658	Con	Treat	OK	11.5474	9.89042	1.16753	0.223464	-1.2399	0.0291	0.196262	no
ndc80	ndc80	ndc80	chr12:10315522-10328126	Con	Treat	OK	31.8265	27.2642	1.16734	0.223221	-1.44109	0.01015	0.10168	no
adipoqb	adipoqb	adipoqb	chr2:4649989-4655730	Con	Treat	OK	4.59686	3.93911	1.16698	0.222779	-0.826214	0.14805	0.4679	no
ccdc146	ccdc146	ccdc146	chr4:20455244-20476339	Con	Treat	OK	1.47478	1.26387	1.16688	0.222652	-0.453863	0.42755	0.749619	no
ndrg4	ndrg4	ndrg4	chr25:13235775-13266781	Con	Treat	OK	80.5735	69.0612	1.1667	0.22243	-1.57066	0.0058	0.069659	no
mc4r	mc4r	mc4r	chr2:28277144-28278125	Con	Treat	OK	1.84257	1.57937	1.16665	0.22237	-0.497312	0.39385	0.729437	no
ero1a	ero1a	ero1a	chr17:15010286-15021494	Con	Treat	OK	2.5799	2.21154	1.16656	0.222264	-0.83392	0.1449	0.46393	no
egr3	egr3	egr3	chr8:50738573-50744859	Con	Treat	OK	5.39747	4.62704	1.16651	0.222194	-1.15344	0.04255	0.243682	no
ets1	ets1	ets1	chr18:48283862-48329082	Con	Treat	OK	10.28	8.81478	1.16622	0.221844	-1.08017	0.0582	0.289728	no
etnppl	etnppl	etnppl	chr7:59774001-59785167	Con	Treat	OK	7.3479	6.30113	1.16612	0.221721	-1.17135	0.0395	0.234168	no
zgc:66483	zgc:66483	zgc:66483	chr21:2287914-2296254	Con	Treat	OK	0.97837	0.839022	1.16608	0.221672	-0.539161	0.3447	0.690611	no
actb2	actb2	actb2	chr3:40384248-40387924	Con	Treat	OK	2274.05	1951.04	1.16556	0.221021	-1.58251	0.0061	0.0725241	no
gpr186	gpr186	gpr186	chr19:43953317-43956655	Con	Treat	OK	8.52787	7.31683	1.16551	0.220967	-1.03575	0.0716	0.323108	no
sema4e	sema4e	sema4e	chr2:49787947-49869415	Con	Treat	OK	11.9915	10.2895	1.16541	0.220839	-0.946247	0.1008	0.385021	no
cybrd1	cybrd1	cybrd1	chr9:3519297-3525019	Con	Treat	OK	15.5391	13.3347	1.16531	0.220718	-1.16022	0.0391	0.233074	no
eif4a3	eif4a3	eif4a3	chr11:44841826-44859344	Con	Treat	OK	126.336	108.423	1.16521	0.220595	-1.51115	0.00735	0.0824763	no
nsfa	nsfa	nsfa	chr3:34637478-34671533	Con	Treat	OK	147.109	126.277	1.16497	0.220294	-1.55337	0.00785	0.0855005	no
zgc:101040	zgc:101040	zgc:101040	chr18:40489793-40493959	Con	Treat	OK	8.27821	7.10607	1.16495	0.220267	-0.996765	0.08415	0.350616	no
gtse1	gtse1	gtse1	chr25:19496367-19510429	Con	Treat	OK	8.51245	7.30823	1.16478	0.220052	-1.19248	0.0359	0.22121	no
cryba2b	cryba2b	cryba2b	chr9:11583201-11589136	Con	Treat	OK	1535.16	1318.1	1.16468	0.219929	-1.56518	0.0061	0.0725241	no
zgc:110224	zgc:110224	zgc:110224	chr21:30685037-30706157	Con	Treat	OK	3.73508	3.2072	1.16459	0.219825	-0.973755	0.09295	0.368565	no
slc17a5	slc17a5	slc17a5	chr13:27168263-27183106	Con	Treat	OK	10.4973	9.0138	1.16458	0.219811	-1.1976	0.038	0.227982	no
parvg	parvg	parvg	chr25:4942013-4958111	Con	Treat	OK	1.65425	1.42071	1.16438	0.219565	-0.597837	0.30735	0.659447	no
rpl8	rpl8	rpl8	chr9:33512358-33518200	Con	Treat	OK	1695.79	1456.52	1.16428	0.219432	-1.5654	0.0063	0.073621	no
gpsm2	gpsm2	gpsm2	chr2:45638033-45657646	Con	Treat	OK	15.2025	13.0582	1.16421	0.219353	-1.33716	0.02165	0.162194	no
ppm1h	ppm1h	ppm1h	chr25:1511448-1544329	Con	Treat	OK	12.3062	10.5711	1.16414	0.21926	-1.21074	0.03255	0.20931	no
gapdhs	gapdhs	gapdhs	chr16:45077926-45103098	Con	Treat	OK	1067.69	917.174	1.16411	0.219225	-1.56619	0.00635	0.0740719	no
efemp2b	efemp2b	efemp2b	chr21:25553013-25564983	Con	Treat	OK	6.22786	5.35037	1.16401	0.219098	-1.15088	0.0401	0.236108	no
hoxc6a	hoxc6a	hoxc6a	chr23:35988493-36178216	Con	Treat	OK	6.04479	5.19471	1.16364	0.218649	-0.302244	0.5969	0.846767	no
dusp2	dusp2	dusp2	chr8:40589743-40593724	Con	Treat	OK	10.3632	8.90661	1.16354	0.218521	-1.18694	0.0406	0.237437	no
nxph1	nxph1	nxph1	chr19:38270819-38340371	Con	Treat	OK	24.5251	21.0791	1.16348	0.218446	-1.37012	0.0155	0.131355	no
fra10ac1	fra10ac1	fra10ac1	chr12:5121401-5153427	Con	Treat	OK	6.66519	5.72902	1.16341	0.218358	-1.01222	0.0772	0.335325	no
nfil3	nfil3	nfil3	chr10:5413938-5418952	Con	Treat	OK	43.0613	37.0233	1.16309	0.217958	-1.42298	0.0142	0.125244	no
ddx39b	ddx39b	ddx39b	chr19:27755624-27773459	Con	Treat	OK	26.862	23.0982	1.16295	0.217786	-1.35472	0.0158	0.133375	no
anp32e	anp32e	anp32e	chr19:42759004-42772378	Con	Treat	OK	399.335	343.382	1.16295	0.217785	-1.55137	0.0073	0.0821282	no
slc26a11	slc26a11	slc26a11	chr22:11470037-11503078	Con	Treat	OK	7.13649	6.13676	1.16291	0.217738	-0.887002	0.1222	0.425455	no
prc1a	prc1a	prc1a	chr25:7261173-7284987	Con	Treat	OK	19.6711	16.9196	1.16262	0.217382	-1.32791	0.02065	0.156783	no
trabd2b	trabd2b	trabd2b	chr8:19770380-19871870	Con	Treat	OK	11.0083	9.4692	1.16254	0.217277	-1.12503	0.0485	0.262913	no
eif3hb	eif3hb	eif3hb	chr19:46265549-46369562	Con	Treat	OK	18.7465	16.1278	1.16237	0.217072	-1.18498	0.03975	0.235221	no
plk1	plk1	plk1	chr1:8469075-8477584	Con	Treat	OK	41.2503	35.4939	1.16218	0.216834	-1.43416	0.01175	0.111758	no
efnb3b	efnb3b	efnb3b	chr7:20700095-20822728	Con	Treat	OK	39.0928	33.6594	1.16142	0.215893	-1.27368	0.0258	0.180865	no
oscp1a	oscp1a	oscp1a	chr19:3885880-3920080	Con	Treat	OK	7.48031	6.44126	1.16131	0.215755	-1.14912	0.04455	0.250603	no
eng1a	eng1a	eng1a	chr9:781415-785448	Con	Treat	OK	2.77475	2.3903	1.16084	0.215166	-0.80671	0.16115	0.488074	no
pdlim4	pdlim4	pdlim4	chr21:43743223-43806317	Con	Treat	OK	13.4621	11.5976	1.16077	0.215077	-1.16114	0.04495	0.251997	no
tmem237b	tmem237b	tmem237b	chr6:9663143-9680995	Con	Treat	OK	18.2588	15.7331	1.16053	0.214789	-1.19876	0.03365	0.213424	no
tbx6	tbx6	tbx6	chr12:3875778-3886305	Con	Treat	NOTEST	0.523875	0.451471	1.16037	0.214589	0	1	1	no
zdhhc2	zdhhc2	zdhhc2	chr14:30086643-30111796	Con	Treat	OK	7.0235	6.05298	1.16034	0.214545	-1.12528	0.05025	0.268476	no
atp6v1ba	atp6v1ba	atp6v1ba	chr17:21352457-21398417	Con	Treat	OK	149.13	128.552	1.16008	0.214218	-1.50206	0.00855	0.090616	no
tmem248	tmem248	tmem248	chr5:60201371-60221766	Con	Treat	OK	20.726	17.8662	1.16007	0.214209	-1.21249	0.0328	0.2105	no
krt4	krt4	krt4	chr6:39310961-39315483	Con	Treat	OK	5308.78	4577.18	1.15984	0.213921	-1.49251	0.00975	0.0995159	no
pigl	pigl	pigl	chr5:41396743-41453917	Con	Treat	OK	7.47226	6.44332	1.15969	0.21374	-1.08278	0.0573	0.287452	no
rsad2	rsad2	rsad2	chr17:35409507-35413387	Con	Treat	NOTEST	0.347689	0.299851	1.15954	0.213552	0	1	1	no
lypd6b	lypd6b	lypd6b	chr9:23331300-23346039	Con	Treat	OK	1.44007	1.24198	1.1595	0.213497	-0.566759	0.3199	0.671057	no
btg4	btg4	btg4	chr5:57254639-57256390	Con	Treat	NOTEST	0.0743502	0.0641229	1.1595	0.213497	0	1	1	no
rem1	rem1	rem1	chr11:24076570-24093701	Con	Treat	OK	7.51817	6.48528	1.15927	0.213213	-1.11449	0.05105	0.270303	no
apoa4b.2	apoa4b.2	apoa4b.2	chr16:24032186-24033399	Con	Treat	OK	45.9934	39.6753	1.15925	0.213186	-1.27741	0.0277	0.189778	no
nploc4	nploc4	nploc4	chr12:36261622-36282670	Con	Treat	OK	17.5785	15.1654	1.15912	0.213028	-1.29212	0.0248	0.17662	no
grnb	grnb	grnb	chr24:36451200-36476504	Con	Treat	OK	10.7745	9.29556	1.1591	0.213007	-1.23032	0.0299	0.198869	no
bbs4	bbs4	bbs4	chr25:2515498-2549545	Con	Treat	OK	15.9171	13.7334	1.15901	0.212889	-1.26752	0.0279	0.190345	no
itih2	itih2	itih2	chr4:25192373-25226770	Con	Treat	OK	15.3484	13.2453	1.15878	0.212608	-0.984637	0.08545	0.353649	no
pmvk	pmvk	pmvk	chr16:6996524-7003423	Con	Treat	OK	3.33049	2.87414	1.15878	0.212604	-0.872832	0.13055	0.439839	no
erbb3b	erbb3b	erbb3b	chr23:25305869-25361125	Con	Treat	OK	3.72835	3.2176	1.15874	0.212552	-0.405575	0.44025	0.759743	no
grk7a	grk7a	grk7a	chr2:16867905-16875571	Con	Treat	OK	101.221	87.364	1.15861	0.212398	-1.48477	0.0104	0.103308	no
si:rp71-1g18.1	si:rp71-1g18.1	si:rp71-1g18.1	chr2:38073200-38083842	Con	Treat	OK	13.3652	11.5371	1.15845	0.212201	-1.23351	0.0296	0.197785	no
elovl6l	elovl6l	elovl6l	chr13:21536070-21541536	Con	Treat	OK	6.76981	5.84395	1.15843	0.212172	-1.08123	0.0574	0.287509	no
anapc7	anapc7	anapc7	chr8:11709065-11732285	Con	Treat	OK	14.551	12.5617	1.15836	0.212087	-1.17188	0.04145	0.240458	no
gabrz	gabrz	gabrz	chr12:28940240-28990625	Con	Treat	OK	12.0041	10.3635	1.15831	0.212016	-1.2241	0.03255	0.20931	no
fanci	fanci	fanci	chr25:8370496-8402103	Con	Treat	OK	5.86497	5.0636	1.15826	0.21196	-1.20004	0.0361	0.221706	no
psma1	psma1	psma1	chr25:36881718-36886678	Con	Treat	OK	150.239	129.742	1.15798	0.211614	-1.42789	0.0127	0.117022	no
zgc:195023	zgc:195023	zgc:195023	chr8:48614666-48615290	Con	Treat	OK	7.19199	6.21086	1.15797	0.211598	-0.64259	0.2544	0.608608	no
zgc:113436	zgc:113436	zgc:113436	chr5:27432858-27441557	Con	Treat	OK	14.8852	12.8546	1.15797	0.211594	-1.12426	0.05045	0.26866	no
lrrc1	lrrc1	lrrc1	chr13:2122944-2151873	Con	Treat	OK	16.5022	14.2514	1.15794	0.211555	-1.2667	0.02635	0.183334	no
ska1	ska1	ska1	chr10:17585841-17592805	Con	Treat	OK	7.35793	6.35443	1.15792	0.211537	-1.02027	0.0732	0.32647	no
proser3	proser3	proser3	chr15:37660994-37688019	Con	Treat	OK	4.93922	4.26611	1.15778	0.211362	-1.09027	0.0554	0.282283	no
stra6l	stra6l	stra6l	chr1:11490463-11504143	Con	Treat	NOTEST	0.539494	0.466009	1.15769	0.211249	0	1	1	no
abca4a	abca4a	abca4a	chr24:28481878-28496239	Con	Treat	OK	8.5086	7.34981	1.15766	0.211215	-1.07775	0.05925	0.293604	no
si:dkey-166n8.9	si:dkey-166n8.9	si:dkey-166n8.9	chr23:27756472-27766176	Con	Treat	OK	4.03409	3.48481	1.15762	0.211163	-0.832605	0.14605	0.465705	no
dus4l	dus4l	dus4l	chr4:2707835-2712426	Con	Treat	OK	9.32061	8.05291	1.15742	0.210914	-1.0444	0.0669	0.311984	no
phlda1	phlda1	phlda1	chr4:1466010-1467049	Con	Treat	OK	16.8906	14.594	1.15737	0.210845	-1.10109	0.05175	0.272496	no
zgc:165656	zgc:165656	zgc:165656	chr1:50981379-50996443	Con	Treat	OK	4.27494	3.69406	1.15725	0.210697	-0.740789	0.19875	0.543007	no
cfh	cfh	cfh	chr22:23615430-23641771	Con	Treat	OK	10.6632	9.21446	1.15722	0.210669	-1.22423	0.0322	0.208194	no
dab2	dab2	dab2	chr5:31723735-31735879	Con	Treat	OK	6.36687	5.50187	1.15722	0.210662	-1.0764	0.0563	0.285302	no
rad52	rad52	rad52	chr25:21001335-21017378	Con	Treat	OK	9.32651	8.05992	1.15715	0.210572	-1.06286	0.0622	0.299645	no
papolg	papolg	papolg	chr13:25693895-25711570	Con	Treat	OK	56.5755	48.8952	1.15708	0.210485	-1.44797	0.01135	0.109722	no
wdhd1	wdhd1	wdhd1	chr17:15141831-15181464	Con	Treat	OK	12.5455	10.8428	1.15704	0.210433	-1.30582	0.02335	0.170484	no
zgc:92511	zgc:92511	zgc:92511	chr22:7467493-7479048	Con	Treat	NOTEST	0.272244	0.235321	1.1569	0.21027	0	1	1	no
kctd7	kctd7	kctd7	chr10:32937731-32946757	Con	Treat	OK	11.2521	9.72685	1.15681	0.21015	-1.18082	0.04045	0.237201	no
tsg101a	tsg101a	tsg101a	chr25:25037526-25047189	Con	Treat	OK	43.8295	37.8915	1.15671	0.210028	-1.36861	0.017	0.139338	no
tbx4	tbx4	tbx4	chr15:27454678-27478322	Con	Treat	OK	3.25864	2.81726	1.15667	0.209977	-0.905875	0.1165	0.4152	no
pde6h	pde6h	pde6h	chr6:326185-332958	Con	Treat	OK	194.778	168.396	1.15667	0.209973	-1.38357	0.01575	0.133213	no
itga5	itga5	itga5	chr23:33521093-33631627	Con	Treat	OK	13.0878	11.3159	1.15658	0.209871	-1.35802	0.01835	0.146338	no
ppp2r2bb	ppp2r2bb	ppp2r2bb	chr21:41684341-41765608	Con	Treat	OK	56.0744	48.4868	1.15649	0.20975	-1.43343	0.0118	0.111906	no
babam1	babam1	babam1	chr11:6054373-6071157	Con	Treat	OK	14.208	12.2861	1.15643	0.209676	-1.14908	0.0442	0.249391	no
luc7l	luc7l	luc7l	chr24:38314402-39813220	Con	Treat	OK	81.1534	70.178	1.15639	0.209633	-0.557833	0.32715	0.676443	no
ftr50	ftr50	ftr50	chr3:4643636-4665273	Con	Treat	NOTEST	0.154524	0.133634	1.15632	0.209544	0	1	1	no
nsun4	nsun4	nsun4	chr2:10362689-10371609	Con	Treat	OK	5.98004	5.17173	1.15629	0.209508	-0.931026	0.1024	0.38858	no
ccng2	ccng2	ccng2	chr21:5597475-5719505	Con	Treat	OK	69.1269	59.7986	1.156	0.209136	-0.636166	0.2675	0.62128	no
zhx3	zhx3	zhx3	chr23:2933243-2936495	Con	Treat	OK	10.9271	9.45257	1.15599	0.209132	-1.24165	0.03075	0.202345	no
nfil3-4	nfil3-4	nfil3-4	chr22:20535062-20535848	Con	Treat	NOTEST	0.184851	0.159919	1.1559	0.209021	0	1	1	no
nr4a2b	nr4a2b	nr4a2b	chr6:12227220-12230984	Con	Treat	OK	6.60865	5.71794	1.15577	0.20886	-1.07069	0.0608	0.29642	no
h2afx	h2afx	h2afx	chr5:29934548-29935165	Con	Treat	OK	321.879	278.5	1.15576	0.208841	-1.42111	0.0131	0.118852	no
atf4a	atf4a	atf4a	chr6:251152-254503	Con	Treat	OK	162.331	140.455	1.15575	0.208831	-1.44116	0.01085	0.106555	no
fep15	fep15	fep15	chr5:10898726-10903864	Con	Treat	OK	5.09028	4.40555	1.15542	0.208423	-0.591682	0.30295	0.655094	no
lingo3a	lingo3a	lingo3a	chr22:20548883-20550701	Con	Treat	OK	14.6794	12.7051	1.15539	0.208385	-1.17006	0.03725	0.225765	no
efhc1	efhc1	efhc1	chr20:47664691-47680289	Con	Treat	OK	1.83581	1.58903	1.1553	0.20827	-0.665444	0.24695	0.600515	no
aspm	aspm	aspm	chr22:23520361-23556041	Con	Treat	OK	37.845	32.7602	1.15521	0.208159	-1.46445	0.0109	0.106562	no
hoxc13a	hoxc13a	hoxc13a	chr23:35954140-35957083	Con	Treat	NOTEST	0.262364	0.227149	1.15503	0.207931	0	1	1	no
det1	det1	det1	chr25:12302554-12316229	Con	Treat	OK	5.5581	4.8125	1.15493	0.207805	-1.06972	0.056	0.284559	no
cldnd1a	cldnd1a	cldnd1a	chr7:73895615-73897780	Con	Treat	OK	10.7987	9.35036	1.1549	0.207764	-1.06425	0.06525	0.306713	no
olfcg3	olfcg3	olfcg3	chr18:32973688-32977281	Con	Treat	NOTEST	0.0607988	0.0526482	1.15481	0.207659	0	1	1	no
hif1an	hif1an	hif1an	chr13:29822182-29849765	Con	Treat	OK	34.5775	29.9443	1.15473	0.207552	-1.34346	0.0191	0.149653	no
serpind1	serpind1	serpind1	chr8:1736410-1833109	Con	Treat	OK	3.04436	2.63686	1.15454	0.207318	-0.51156	0.3651	0.705896	no
cplx4a	cplx4a	cplx4a	chr21:10647413-10656894	Con	Treat	OK	90.0923	78.0407	1.15443	0.207177	-1.4277	0.01295	0.118485	no
efnb1	efnb1	efnb1	chr5:35670862-35728535	Con	Treat	OK	36.7764	31.8589	1.15435	0.207084	-1.21746	0.0324	0.208863	no
klf11b	klf11b	klf11b	chr17:32413429-32417514	Con	Treat	OK	6.1941	5.36596	1.15433	0.207058	-1.06607	0.0595	0.294169	no
gamt	gamt	gamt	chr11:5858691-5868283	Con	Treat	OK	175.951	152.428	1.15432	0.207046	-1.38288	0.0141	0.124871	no
baiap2l1a	baiap2l1a	baiap2l1a	chr12:17694068-17741424	Con	Treat	OK	7.47244	6.47556	1.15394	0.206574	-1.08752	0.05685	0.286412	no
slc35g2a	slc35g2a	slc35g2a	chr2:25334764-25340807	Con	Treat	OK	15.5608	13.4852	1.15392	0.206539	-1.21393	0.03415	0.214915	no
porcn	porcn	porcn	chr8:21114176-21123879	Con	Treat	OK	17.0202	14.7502	1.1539	0.206513	-1.11323	0.0493	0.265586	no
enpep	enpep	enpep	chr13:12411160-12448913	Con	Treat	OK	1.55613	1.34882	1.1537	0.206265	-0.773166	0.17855	0.51451	no
ms4a17a.9	ms4a17a.9	ms4a17a.9	chr4:75032056-75055899	Con	Treat	OK	30.2775	26.2445	1.15367	0.206231	-1.1859	0.039	0.232692	no
hoxc3a	hoxc3a	hoxc3a	chr23:35988493-36178216	Con	Treat	OK	6.15681	5.3368	1.15365	0.206208	-0.54935	0.3432	0.689521	no
atp6v0a1a	atp6v0a1a	atp6v0a1a	chr3:16772476-16823324	Con	Treat	OK	24.4869	21.2288	1.15348	0.205987	-1.35251	0.0165	0.136533	no
hs3st3l	hs3st3l	hs3st3l	chr12:409862-425208	Con	Treat	OK	10.7363	9.30786	1.15347	0.205975	-0.99942	0.08125	0.343047	no
ptpreb	ptpreb	ptpreb	chr17:29302623-29326694	Con	Treat	OK	24.7794	21.484	1.15339	0.205879	-1.34556	0.01995	0.153442	no
irbp	irbp	irbp	chr12:2630320-2635427	Con	Treat	OK	112.851	97.8452	1.15336	0.205846	-1.43133	0.0119	0.11228	no
cd248a	cd248a	cd248a	chr7:18111922-18115006	Con	Treat	OK	33.7646	29.2751	1.15336	0.205837	-1.37085	0.0147	0.127403	no
zgc:194508	zgc:194508	zgc:194508	chr12:8040359-8070520	Con	Treat	OK	2.28376	1.98096	1.15286	0.205211	-0.528028	0.36415	0.705004	no
nadk2	nadk2	nadk2	chr21:22294058-22309917	Con	Treat	OK	18.1292	15.7266	1.15277	0.205108	-1.10488	0.05385	0.278207	no
uts1	uts1	uts1	chr20:38821695-38824516	Con	Treat	OK	4.76105	4.13062	1.15262	0.204921	-0.940066	0.1003	0.384355	no
mief2	mief2	mief2	chr1:7837211-7846405	Con	Treat	OK	8.78766	7.62413	1.15261	0.204906	-1.07302	0.06035	0.296005	no
csf3a	csf3a	csf3a	chr12:10593422-10598869	Con	Treat	OK	1.97553	1.71409	1.15252	0.204797	-0.393808	0.4743	0.781418	no
fars2	fars2	fars2	chr24:2562124-2740765	Con	Treat	OK	6.91613	6.00105	1.15249	0.20475	-1.05396	0.06435	0.304466	no
wscd2	wscd2	wscd2	chr5:20123399-20174500	Con	Treat	OK	15.6368	13.5682	1.15246	0.204716	-1.21846	0.0343	0.215025	no
zgc:171713	zgc:171713	zgc:171713	chr12:28856677-28868682	Con	Treat	OK	1.74427	1.51357	1.15242	0.204668	-0.481478	0.4007	0.733738	no
iqgap3	iqgap3	iqgap3	chr16:54953400-55003097	Con	Treat	OK	13.0046	11.2846	1.15242	0.204667	-1.30538	0.0224	0.165426	no
zgc:163143	zgc:163143	zgc:163143	chr3:34472347-34483593	Con	Treat	OK	4.36574	3.78885	1.15226	0.204466	-0.845445	0.14585	0.465479	no
prkar1aa	prkar1aa	prkar1aa	chr3:36132992-36143132	Con	Treat	OK	69.2034	60.0639	1.15216	0.204345	-1.4235	0.0131	0.118852	no
gnb3b	gnb3b	gnb3b	chr19:5189741-5208979	Con	Treat	OK	646.657	561.267	1.15214	0.204313	-1.45765	0.0112	0.108758	no
si:ch211-69g19.2	si:ch211-69g19.2	si:ch211-69g19.2	chr16:12161403-12169868	Con	Treat	OK	52.5679	45.6265	1.15214	0.20431	-1.34098	0.0182	0.145768	no
plekho1a	plekho1a	plekho1a	chr19:42797848-42821946	Con	Treat	OK	13.3455	11.5833	1.15213	0.204307	-1.15249	0.0421	0.242711	no
plcxd3	plcxd3	plcxd3	chr8:31812208-31853611	Con	Treat	OK	20.3505	17.6649	1.15203	0.204179	-1.25905	0.02725	0.188184	no
cfap45	cfap45	cfap45	chr18:35198985-35221122	Con	Treat	OK	4.64308	4.03062	1.15195	0.20408	-0.94017	0.09965	0.383676	no
selt1a	selt1a	selt1a	chr2:9886484-9898503	Con	Treat	OK	100.67	87.3938	1.15191	0.204031	-1.37337	0.01625	0.135587	no
gys2	gys2	gys2	chr4:16811045-16835337	Con	Treat	OK	4.45872	3.87081	1.15188	0.203994	-1.05747	0.06075	0.29642	no
slc25a26	slc25a26	slc25a26	chr11:16082299-16189940	Con	Treat	OK	10.391	9.02096	1.15187	0.203982	-1.08146	0.05935	0.293763	no
gnrhr4	gnrhr4	gnrhr4	chr18:25404207-25414510	Con	Treat	OK	9.33127	8.10232	1.15168	0.203738	-1.03056	0.0726	0.325135	no
mms22l	mms22l	mms22l	chr16:32327474-32349806	Con	Treat	OK	2.36565	2.05445	1.15148	0.203484	-0.970921	0.0922	0.366738	no
ugt5g1	ugt5g1	ugt5g1	chr7:22420806-22425830	Con	Treat	OK	2.84948	2.47482	1.15139	0.203375	-0.867263	0.13605	0.448309	no
fam69b	fam69b	fam69b	chr21:7595800-7616857	Con	Treat	OK	11.1072	9.64694	1.15137	0.203352	-1.03649	0.06825	0.314886	no
slc24a2	slc24a2	slc24a2	chr1:11322880-11354267	Con	Treat	OK	6.37935	5.54069	1.15136	0.203344	-0.829488	0.1539	0.476528	no
zgc:123321	zgc:123321	zgc:123321	chr13:9100477-9104513	Con	Treat	OK	2.17627	1.89027	1.1513	0.203265	-0.465509	0.4285	0.749746	no
pacsin1a	pacsin1a	pacsin1a	chr23:3719170-3738091	Con	Treat	OK	134.108	116.505	1.15109	0.203003	-1.36379	0.0161	0.134856	no
si:dkey-189h5.6	si:dkey-189h5.6	si:dkey-189h5.6	chr5:55306060-55319164	Con	Treat	OK	4.00621	3.48075	1.15096	0.20284	-0.555956	0.32825	0.677948	no
gfra1a	gfra1a	gfra1a	chr13:20261673-20387650	Con	Treat	OK	50.9564	44.2746	1.15092	0.202784	-1.23658	0.031	0.203578	no
gpr39	gpr39	gpr39	chr9:56873298-56877232	Con	Treat	OK	0.679099	0.590073	1.15087	0.202728	-0.485205	0.39065	0.725684	no
mir27a	mir27a	mir27a	chr2:33919106-33919237	Con	Treat	NOTEST	4.26232	3.70374	1.15082	0.202656	0	1	1	no
ralgps1	ralgps1	ralgps1	chr8:32905405-33104970	Con	Treat	OK	22.5174	19.5692	1.15066	0.202455	-1.03162	0.07135	0.322653	no
angpt2b	angpt2b	angpt2b	chr19:36212572-36265298	Con	Treat	OK	2.19248	1.90542	1.15065	0.202455	-0.642223	0.26825	0.622136	no
hbegfb	hbegfb	hbegfb	chr21:30124602-30132254	Con	Treat	OK	3.2524	2.82678	1.15057	0.202345	-0.779537	0.17865	0.51451	no
cmtr2	cmtr2	cmtr2	chr7:24443682-24448498	Con	Treat	OK	7.30271	6.34728	1.15053	0.202293	-1.0804	0.05735	0.287509	no
gpr19	gpr19	gpr19	chr4:135920-140718	Con	Treat	OK	6.54462	5.6885	1.1505	0.202261	-1.0521	0.06255	0.30055	no
si:ch211-244a23.1	si:ch211-244a23.1	si:ch211-244a23.1	chr19:23350297-23413329	Con	Treat	NOTEST	0.294575	0.256045	1.15048	0.202238	0	1	1	no
cmah	cmah	cmah	chr4:2381388-2400951	Con	Treat	OK	11.7381	10.2034	1.15041	0.202149	-1.12509	0.0497	0.266745	no
ccdc87	ccdc87	ccdc87	chr4:13616883-13619104	Con	Treat	NOTEST	0.336607	0.292633	1.15027	0.201973	0	1	1	no
mogs	mogs	mogs	chr1:40908522-40915942	Con	Treat	OK	23.3035	20.2604	1.1502	0.201884	-1.29706	0.023	0.168801	no
hoxb1b	hoxb1b	hoxb1b	chr12:27049779-27051473	Con	Treat	OK	4.1441	3.60304	1.15017	0.201844	-0.833713	0.1486	0.469111	no
si:dkey-24l11.2	si:dkey-24l11.2	si:dkey-24l11.2	chr18:26880761-26894181	Con	Treat	OK	9.397	8.1708	1.15007	0.201723	-1.00889	0.0778	0.336244	no
urad	urad	urad	chr24:21542102-21543972	Con	Treat	OK	2.65769	2.31099	1.15002	0.201662	-0.459972	0.41	0.737965	no
cyp2k19	cyp2k19	cyp2k19	chr3:12580995-12587164	Con	Treat	OK	1.56694	1.36258	1.14998	0.201609	-0.573013	0.33045	0.679695	no
rtn2a	rtn2a	rtn2a	chr15:9034820-9055925	Con	Treat	OK	22.2747	19.3711	1.14989	0.2015	-1.06318	0.06285	0.3011	no
adora2aa	adora2aa	adora2aa	chr8:30662312-30672421	Con	Treat	OK	3.19816	2.78154	1.14978	0.201358	-0.734506	0.2074	0.554162	no
cdk14	cdk14	cdk14	chr16:53568810-54259816	Con	Treat	OK	22.8545	19.8773	1.14978	0.201356	-0.378137	0.5089	0.802411	no
dpp3	dpp3	dpp3	chr21:27303994-27317974	Con	Treat	OK	45.9621	39.9783	1.14968	0.201228	-1.35886	0.0158	0.133375	no
mmachc	mmachc	mmachc	chr20:1364865-1372194	Con	Treat	OK	2.83143	2.46332	1.14944	0.200927	-0.666112	0.2471	0.600543	no
cpb1	cpb1	cpb1	chr24:4724374-4733897	Con	Treat	OK	6.96567	6.06031	1.14939	0.200871	-0.936594	0.1006	0.384788	no
sec23b	sec23b	sec23b	chr6:6621999-6638822	Con	Treat	OK	30.437	26.481	1.14939	0.200869	-1.3282	0.01845	0.146775	no
npy7r	npy7r	npy7r	chr14:15716617-15717736	Con	Treat	OK	1.79434	1.56131	1.14925	0.200696	-0.485168	0.4023	0.734183	no
col27a1b	col27a1b	col27a1b	chr5:64491794-64636805	Con	Treat	OK	8.059	7.01241	1.14925	0.20069	-1.21734	0.03325	0.212363	no
nsfb	nsfb	nsfb	chr12:22192541-22234233	Con	Treat	OK	16.5247	14.3797	1.14917	0.200591	-1.20452	0.0346	0.215863	no
rpl18a	rpl18a	rpl18a	chr4:377911-384480	Con	Treat	OK	2151.88	1872.65	1.14911	0.200516	-1.42935	0.01255	0.116052	no
mtx3	mtx3	mtx3	chr5:51238664-51256342	Con	Treat	OK	12.2485	10.6592	1.1491	0.200506	-1.17042	0.04285	0.245076	no
gxylt1b	gxylt1b	gxylt1b	chr4:13894418-13903299	Con	Treat	OK	6.64392	5.78213	1.14904	0.200434	-0.906127	0.1119	0.405809	no
zgc:100906	zgc:100906	zgc:100906	chr19:27133869-27146024	Con	Treat	OK	33.2313	28.9215	1.14902	0.2004	-1.29821	0.024	0.173107	no
bmpr1bb	bmpr1bb	bmpr1bb	chr10:1078505-1185778	Con	Treat	OK	7.1556	6.22856	1.14884	0.200174	-0.448091	0.4496	0.766232	no
v2rx1	v2rx1	v2rx1	chr18:33358815-33363108	Con	Treat	NOTEST	0.372633	0.324362	1.14882	0.200151	0	1	1	no
pter	pter	pter	chr2:3772532-3782826	Con	Treat	OK	6.23125	5.42414	1.1488	0.200127	-0.85509	0.13645	0.448704	no
mycla	mycla	mycla	chr13:35778496-35782179	Con	Treat	OK	20.525	17.8671	1.14876	0.200077	-1.18308	0.0405	0.23728	no
hspa12a	hspa12a	hspa12a	chr17:21212982-21258746	Con	Treat	OK	21.6243	18.8241	1.14876	0.200073	-1.16805	0.04095	0.238517	no
rxraa	rxraa	rxraa	chr21:17843877-17908172	Con	Treat	OK	11.9897	10.439	1.14855	0.199812	-1.03983	0.066	0.309342	no
ldb2a	ldb2a	ldb2a	chr14:47697384-47845744	Con	Treat	OK	25.8074	22.4722	1.14841	0.199643	-1.20223	0.0379	0.227982	no
tgif1	tgif1	tgif1	chr24:9147025-9153532	Con	Treat	OK	24.0947	20.9844	1.14822	0.199399	-1.23731	0.0279	0.190345	no
zgc:165520	zgc:165520	zgc:165520	chr1:44125016-44134435	Con	Treat	OK	33.4063	29.0965	1.14812	0.199275	-1.2537	0.02855	0.193155	no
stoml2	stoml2	stoml2	chr10:16899216-16910357	Con	Treat	OK	29.2699	25.4945	1.14809	0.199232	-1.20338	0.0352	0.218243	no
si:rp71-81o21.2	si:rp71-81o21.2	si:rp71-81o21.2	chr20:45687723-45757333	Con	Treat	OK	13.9402	12.1441	1.1479	0.198996	-0.392227	0.4927	0.794131	no
slc15a2	slc15a2	slc15a2	chr9:37510430-37529861	Con	Treat	OK	5.48834	4.78188	1.14774	0.198792	-1.03443	0.07005	0.319108	no
spon1a	spon1a	spon1a	chr18:28586399-28901951	Con	Treat	OK	10.3539	9.02137	1.14771	0.198756	-1.16333	0.04305	0.245355	no
pvrl1a	pvrl1a	pvrl1a	chr21:22552971-22598637	Con	Treat	OK	6.73519	5.86897	1.14759	0.198611	-1.03559	0.06495	0.306412	no
ano2	ano2	ano2	chr4:4264289-4291190	Con	Treat	OK	13.3965	11.6738	1.14757	0.198582	-1.04367	0.06835	0.315124	no
ubb	ubb	ubb	chr5:41492101-41496180	Con	Treat	OK	58.4882	50.9685	1.14754	0.19854	-1.3318	0.02045	0.155446	no
cops3	cops3	cops3	chr12:1445171-1452838	Con	Treat	OK	71.4966	62.3063	1.1475	0.198497	-1.23776	0.02975	0.198176	no
wrap73	wrap73	wrap73	chr8:48827312-48859003	Con	Treat	OK	11.611	10.1192	1.14742	0.198397	-1.08515	0.05835	0.290252	no
sntg2	sntg2	sntg2	chr17:3350306-3527921	Con	Treat	OK	2.44377	2.1301	1.14726	0.198187	-0.689071	0.2266	0.577759	no
eif2b4	eif2b4	eif2b4	chr20:19617074-19632953	Con	Treat	OK	38.0421	33.1625	1.14714	0.198044	-1.29128	0.02345	0.170752	no
syt12	syt12	syt12	chr25:7287972-7313781	Con	Treat	OK	7.13939	6.22375	1.14712	0.198017	-0.986416	0.0853	0.353592	no
fosl2	fosl2	fosl2	chr17:41313785-41329680	Con	Treat	OK	8.5121	7.42086	1.14705	0.197929	-1.15157	0.04505	0.251997	no
zgc:100846	zgc:100846	zgc:100846	chr13:12629294-12645811	Con	Treat	OK	14.819	12.9193	1.14704	0.19792	-1.09724	0.0541	0.279055	no
alox5ap	alox5ap	alox5ap	chr10:36514817-36519948	Con	Treat	NOTEST	0.392378	0.342083	1.14703	0.197898	0	1	1	no
ensaa	ensaa	ensaa	chr19:341923-343918	Con	Treat	OK	14.5683	12.7013	1.14699	0.197856	-0.62505	0.27715	0.63183	no
ankrd46b	ankrd46b	ankrd46b	chr7:50635888-50639456	Con	Treat	OK	20.8959	18.2202	1.14685	0.197681	-1.11544	0.05065	0.269283	no
tinf2	tinf2	tinf2	chr7:23752558-23768904	Con	Treat	OK	8.70243	7.58812	1.14685	0.197676	-1.0458	0.0679	0.314053	no
dpp6	dpp6	dpp6	chr2:12723927-12950386	Con	Treat	OK	13.8354	12.064	1.14683	0.197656	-1.2576	0.02785	0.190345	no
zgc:113340	zgc:113340	zgc:113340	chr18:46164187-46170197	Con	Treat	OK	5.96361	5.20007	1.14683	0.197655	-0.976646	0.088	0.359165	no
rmnd5b	rmnd5b	rmnd5b	chr14:50232342-50256786	Con	Treat	OK	38.0898	33.2141	1.1468	0.197609	-1.23062	0.03185	0.206961	no
cdc45	cdc45	cdc45	chr8:4677737-4704424	Con	Treat	OK	12.1258	10.5747	1.14668	0.197463	-1.11135	0.0525	0.274399	no
npffr1l2	npffr1l2	npffr1l2	chr5:13665349-13738652	Con	Treat	OK	4.91253	4.28424	1.14665	0.197427	-0.903289	0.11885	0.41896	no
ildr2	ildr2	ildr2	chr9:34465315-34491488	Con	Treat	OK	16.3926	14.2966	1.14661	0.197373	-1.18152	0.03935	0.233813	no
kif14	kif14	kif14	chr22:22413804-22451182	Con	Treat	OK	6.51824	5.68496	1.14658	0.197332	-1.13284	0.0496	0.266318	no
gnat2	gnat2	gnat2	chr8:25206450-25216464	Con	Treat	OK	439.019	382.924	1.14649	0.197225	-1.40426	0.01485	0.127935	no
zgc:77158	zgc:77158	zgc:77158	chr25:16784683-16845219	Con	Treat	OK	5.3668	4.68118	1.14646	0.19719	-1.00065	0.07985	0.339899	no
ccne2	ccne2	ccne2	chr16:40625709-40635748	Con	Treat	OK	26.9922	23.5441	1.14645	0.197177	-1.24342	0.02965	0.197814	no
brf2	brf2	brf2	chr10:41357736-41380961	Con	Treat	OK	3.0535	2.66344	1.14645	0.197173	-0.728842	0.20435	0.550916	no
kif23	kif23	kif23	chr18:20447226-20469271	Con	Treat	OK	20.9497	18.2754	1.14633	0.197027	-1.26271	0.027	0.186955	no
zgc:103670	zgc:103670	zgc:103670	chr8:12887679-12911226	Con	Treat	OK	33.5175	29.2396	1.14631	0.196991	-1.3276	0.01885	0.148231	no
itih3b	itih3b	itih3b	chr11:36910727-36932799	Con	Treat	OK	1.66017	1.44838	1.14623	0.196891	-0.758141	0.18635	0.524584	no
ncapd3	ncapd3	ncapd3	chr1:20847515-20870103	Con	Treat	OK	14.6251	12.7594	1.14622	0.196886	-1.26399	0.02695	0.186709	no
pcdh1g31	pcdh1g31	pcdh1g31	chr10:21693446-21862679	Con	Treat	OK	35.69	31.1377	1.1462	0.196858	-0.459547	0.42355	0.746822	no
acer3	acer3	acer3	chr10:38582736-38600925	Con	Treat	OK	8.59975	7.50399	1.14602	0.196637	-0.897352	0.11655	0.4152	no
h3f3c	h3f3c	h3f3c	chr5:36345109-36349323	Con	Treat	OK	302.588	264.035	1.14601	0.196626	-1.38666	0.0148	0.127843	no
rps4x	rps4x	rps4x	chr7:51358745-51364570	Con	Treat	OK	2344.21	2045.68	1.14593	0.196521	-1.40625	0.01435	0.125968	no
abhd17c	abhd17c	abhd17c	chr7:10669776-10764278	Con	Treat	OK	20.6287	18.0018	1.14592	0.196512	-1.24193	0.02955	0.197785	no
nlgn4a	nlgn4a	nlgn4a	chr1:31795528-31959138	Con	Treat	OK	37.9821	33.1457	1.14591	0.196498	-1.29838	0.02155	0.161725	no
ect2	ect2	ect2	chr11:10405681-10472695	Con	Treat	OK	7.8774	6.87567	1.14569	0.196219	-1.08933	0.0554	0.282283	no
nyx	nyx	nyx	chr9:33546264-33549637	Con	Treat	OK	5.37231	4.68945	1.14562	0.196124	-0.849253	0.13615	0.448411	no
crmp1	crmp1	crmp1	chr1:13661885-13678199	Con	Treat	OK	39.5026	34.4832	1.14556	0.196054	-1.28683	0.02415	0.173969	no
exo1	exo1	exo1	chr17:22545866-22553469	Con	Treat	OK	6.22144	5.4323	1.14527	0.195685	-1.00122	0.08025	0.340263	no
sh3bp4a	sh3bp4a	sh3bp4a	chr22:13862157-13917798	Con	Treat	OK	19.7569	17.2509	1.14527	0.195685	-1.2546	0.0285	0.192917	no
mob3c	mob3c	mob3c	chr11:13109090-13116807	Con	Treat	OK	5.3467	4.66942	1.14505	0.195405	-0.785147	0.17415	0.507973	no
kif11	kif11	kif11	chr17:19461302-19477154	Con	Treat	OK	60.3792	52.7318	1.14502	0.195378	-1.35007	0.01815	0.145728	no
cpt1aa	cpt1aa	cpt1aa	chr7:48533643-48556643	Con	Treat	OK	25.1591	21.9744	1.14493	0.195257	-1.24386	0.0293	0.196692	no
camkvb	camkvb	camkvb	chr11:35102461-35175206	Con	Treat	OK	17.2675	15.0823	1.14489	0.195203	-1.11337	0.0492	0.265267	no
fabp11b	fabp11b	fabp11b	chr16:16240788-16244219	Con	Treat	OK	30.2137	26.3912	1.14484	0.195146	-1.00195	0.0797	0.339372	no
zgc:152816	zgc:152816	zgc:152816	chr5:67157931-67182603	Con	Treat	OK	36.5579	31.9339	1.1448	0.195094	-1.30763	0.02105	0.158798	no
actr2b	actr2b	actr2b	chr13:5818130-5849956	Con	Treat	OK	33.5711	29.3263	1.14474	0.195025	-1.18616	0.0378	0.227835	no
htra3a	htra3a	htra3a	chr1:40038410-40055870	Con	Treat	NOTEST	0.232024	0.202726	1.14452	0.194743	0	1	1	no
commd1	commd1	commd1	chr1:52855929-52869865	Con	Treat	OK	8.44006	7.37455	1.14448	0.194698	-0.971607	0.09065	0.363869	no
dachb	dachb	dachb	chr1:9694607-9764413	Con	Treat	OK	8.50594	7.43219	1.14447	0.194683	-1.03695	0.06995	0.319105	no
rnf145b	rnf145b	rnf145b	chr21:33967222-33998160	Con	Treat	OK	26.1757	22.872	1.14444	0.194646	-1.29645	0.02225	0.164599	no
hpse	hpse	hpse	chr21:19311018-19324677	Con	Treat	OK	13.7853	12.046	1.14439	0.194577	-1.07948	0.06	0.29518	no
znf148	znf148	znf148	chr9:38814714-38830964	Con	Treat	OK	15.1096	13.2033	1.14438	0.194567	-1.04842	0.06995	0.319105	no
m17	m17	m17	chr5:31555073-31558045	Con	Treat	NOTEST	0.564799	0.49356	1.14434	0.194512	0	1	1	no
cnot6b	cnot6b	cnot6b	chr14:49752770-49777505	Con	Treat	OK	10.1413	8.86284	1.14425	0.194402	-1.09662	0.05395	0.278502	no
vps53	vps53	vps53	chr15:25165460-25218087	Con	Treat	OK	17.3984	15.2052	1.14424	0.19439	-1.24808	0.02965	0.197814	no
vash2	vash2	vash2	chr20:37963806-37996434	Con	Treat	OK	36.9211	32.2676	1.14422	0.194359	-1.14812	0.0417	0.241369	no
slc18a2	slc18a2	slc18a2	chr17:23762299-23791288	Con	Treat	OK	6.48142	5.66502	1.14411	0.194229	-0.988154	0.0843	0.350886	no
si:ch73-141c7.1	si:ch73-141c7.1	si:ch73-141c7.1	chr3:17874239-17881055	Con	Treat	OK	18.9046	16.525	1.144	0.194087	-1.03857	0.0662	0.309832	no
cyb5d1	cyb5d1	cyb5d1	chr7:20521874-20538335	Con	Treat	OK	2.00393	1.75184	1.1439	0.193961	-0.503934	0.3717	0.711347	no
kat5b	kat5b	kat5b	chr5:66054179-66070430	Con	Treat	OK	25.4633	22.2601	1.1439	0.193959	-1.23737	0.0296	0.197785	no
zgc:158254	zgc:158254	zgc:158254	chr23:6818910-6855061	Con	Treat	OK	3.95175	3.45497	1.14379	0.193818	-0.919078	0.1049	0.394067	no
pxna	pxna	pxna	chr5:6110302-6155417	Con	Treat	OK	13.7145	11.991	1.14373	0.19375	-1.13823	0.04645	0.256294	no
syvn1	syvn1	syvn1	chr14:26154587-26167690	Con	Treat	OK	22.4072	19.5916	1.14371	0.193727	-1.22888	0.03155	0.205836	no
LOC101886726	LOC101886726	LOC101886726	chr22:15412482-15475034	Con	Treat	OK	8.79924	7.69392	1.14366	0.19366	-1.01385	0.07195	0.323787	no
zgc:172180	zgc:172180	zgc:172180	chr11:21101019-21106306	Con	Treat	OK	53.5601	46.8326	1.14365	0.193646	-1.29092	0.02315	0.169423	no
nlk1	nlk1	nlk1	chr3:20918127-20944728	Con	Treat	OK	43.989	38.4672	1.14355	0.193514	-1.27523	0.0244	0.174923	no
nt5c2l1	nt5c2l1	nt5c2l1	chr10:17502923-17527330	Con	Treat	OK	11.9938	10.4888	1.14349	0.193439	-1.09159	0.0564	0.285585	no
cyp2aa2	cyp2aa2	cyp2aa2	chr23:42488820-42501417	Con	Treat	OK	1.04887	0.917323	1.1434	0.193334	-0.462538	0.40955	0.737744	no
pafah1b1b	pafah1b1b	pafah1b1b	chr21:39378999-39407738	Con	Treat	OK	90.3036	78.9844	1.14331	0.193216	-1.31292	0.02025	0.15465	no
glb1	glb1	glb1	chr1:51827394-51844005	Con	Treat	OK	6.40581	5.60328	1.14323	0.193109	-0.996577	0.0824	0.345319	no
cyb561	cyb561	cyb561	chr3:22686607-22698989	Con	Treat	OK	3.18966	2.79011	1.1432	0.193081	-0.549654	0.3434	0.689615	no
gata5	gata5	gata5	chr23:7445827-7457028	Con	Treat	OK	3.63421	3.17913	1.14315	0.19301	-0.871083	0.129	0.437286	no
oaz1a	oaz1a	oaz1a	chr22:20689645-20695467	Con	Treat	OK	238.685	208.817	1.14303	0.192869	-1.34099	0.01985	0.153036	no
zgc:110699	zgc:110699	zgc:110699	chr7:38540541-38552079	Con	Treat	OK	1.06038	0.927733	1.14298	0.1928	-0.691533	0.22935	0.580439	no
endou2	endou2	endou2	chr21:41850329-41859855	Con	Treat	OK	49.0064	42.8797	1.14288	0.192675	-1.18287	0.0367	0.224119	no
asap3	asap3	asap3	chr17:27184721-27217403	Con	Treat	OK	6.46755	5.65929	1.14282	0.192598	-0.944051	0.10045	0.384476	no
cryba1l2	cryba1l2	cryba1l2	chr1:43720617-43733397	Con	Treat	OK	24.7306	21.6408	1.14278	0.192543	-1.16479	0.0418	0.241625	no
rasa4	rasa4	rasa4	chr5:58608883-58716685	Con	Treat	OK	12.7455	11.1533	1.14276	0.192517	-1.11282	0.05085	0.269684	no
tubgcp5	tubgcp5	tubgcp5	chr6:37645809-37674046	Con	Treat	OK	12.6536	11.073	1.14274	0.192502	-1.19536	0.0347	0.216383	no
prkar1b	prkar1b	prkar1b	chr3:12853819-12927273	Con	Treat	OK	43.6789	38.2233	1.14273	0.192484	-1.12705	0.0468	0.256647	no
cldn2	cldn2	cldn2	chr21:37126394-37983370	Con	Treat	OK	3.99036	3.49199	1.14272	0.192469	-0.104008	0.8595	0.959273	no
psmd14	psmd14	psmd14	chr11:10848867-10867176	Con	Treat	OK	81.9786	71.7501	1.14256	0.192267	-1.25403	0.0284	0.192743	no
pomp	pomp	pomp	chr21:40689835-40694589	Con	Treat	OK	236.024	206.593	1.14246	0.192142	-1.27119	0.0248	0.17662	no
olfcg1	olfcg1	olfcg1	chr18:32867588-32870894	Con	Treat	NOTEST	0.291528	0.255192	1.14239	0.192051	0	1	1	no
capza1b	capza1b	capza1b	chr8:27788834-27798350	Con	Treat	OK	61.9496	54.2287	1.14238	0.192038	-1.29772	0.0219	0.163125	no
shhb	shhb	shhb	chr2:30067013-30071848	Con	Treat	OK	12.6099	11.0393	1.14227	0.191908	-1.06267	0.0631	0.301852	no
prkcq	prkcq	prkcq	chr4:25421094-25451746	Con	Treat	OK	1.58026	1.38349	1.14223	0.19185	-0.626526	0.2828	0.636547	no
cacna1sb	cacna1sb	cacna1sb	chr8:25748628-25789198	Con	Treat	OK	5.2553	4.6011	1.14218	0.191794	-1.11939	0.0504	0.26866	no
fancm	fancm	fancm	chr17:1465226-1476837	Con	Treat	OK	1.2814	1.12194	1.14213	0.191725	-0.483242	0.39535	0.730398	no
soat1	soat1	soat1	chr8:14853115-14872165	Con	Treat	OK	1.60027	1.4012	1.14207	0.191652	-0.54721	0.3447	0.690611	no
mfsd8	mfsd8	mfsd8	chr12:22507545-22523996	Con	Treat	OK	10.6242	9.30289	1.14203	0.191603	-1.10821	0.05195	0.272732	no
tuba1b	tuba1b	tuba1b	chr23:35614753-35617718	Con	Treat	OK	39.4997	34.5895	1.14196	0.191508	-1.21609	0.03405	0.214702	no
znf385b	znf385b	znf385b	chr9:43441437-43736541	Con	Treat	OK	4.73547	4.14726	1.14183	0.191349	-0.871259	0.12745	0.435441	no
ugt2a5	ugt2a5	ugt2a5	chr5:69096346-69103211	Con	Treat	OK	4.55623	3.99037	1.14181	0.191318	-0.906326	0.11355	0.409345	no
zgc:162544	zgc:162544	zgc:162544	chr3:25036256-25039275	Con	Treat	OK	16.5022	14.4535	1.14174	0.191239	-1.07759	0.0597	0.294485	no
dvl1b	dvl1b	dvl1b	chr11:24123154-24190621	Con	Treat	OK	10.6389	9.31851	1.1417	0.191178	-1.04348	0.06965	0.318853	no
ccdc106b	ccdc106b	ccdc106b	chr19:10406445-10411619	Con	Treat	OK	0.957746	0.838918	1.14164	0.191113	-0.398498	0.4897	0.79195	no
csf3r	csf3r	csf3r	chr16:3207374-3230263	Con	Treat	OK	1.53807	1.34744	1.14148	0.1909	-0.65833	0.25075	0.604676	no
gpr84	gpr84	gpr84	chr6:39116808-39121606	Con	Treat	OK	0.942507	0.82573	1.14142	0.190833	-0.435493	0.42985	0.751109	no
zdhhc8b	zdhhc8b	zdhhc8b	chr5:17377079-17503081	Con	Treat	OK	12.9323	11.3318	1.14124	0.190602	-1.19046	0.03685	0.224811	no
rasgef1ba	rasgef1ba	rasgef1ba	chr5:39108175-39205400	Con	Treat	OK	49.7634	43.6085	1.14114	0.190476	-1.26692	0.0266	0.184777	no
pcbp3	pcbp3	pcbp3	chr9:42264249-42308215	Con	Treat	OK	19.7735	17.3286	1.14109	0.190413	-0.980036	0.0861	0.354869	no
gng2	gng2	gng2	chr13:11913321-11956361	Con	Treat	OK	76.4826	67.0275	1.14106	0.190378	-1.24487	0.02955	0.197785	no
pimr141	pimr141	pimr141	chr2:19847113-19849987	Con	Treat	NOTEST	0.51639	0.452573	1.14101	0.190311	0	1	1	no
rab3c	rab3c	rab3c	chr8:17019580-17031616	Con	Treat	OK	24.9435	21.865	1.1408	0.190041	-1.08831	0.05555	0.282937	no
snapc4	snapc4	snapc4	chr5:50522245-50551837	Con	Treat	OK	3.81665	3.34576	1.14074	0.189973	-1.02488	0.0741	0.328341	no
acyp1	acyp1	acyp1	chr17:50166294-50168909	Con	Treat	OK	19.2701	16.8929	1.14072	0.189947	-0.896785	0.11845	0.418459	no
slc35b1	slc35b1	slc35b1	chr3:20813421-20832677	Con	Treat	OK	34.8008	30.5095	1.14065	0.189862	-1.22898	0.03145	0.2057	no
rx1	rx1	rx1	chr22:4614880-4622399	Con	Treat	OK	13.0636	11.4529	1.14064	0.18984	-1.13644	0.04565	0.253991	no
ascl1a	ascl1a	ascl1a	chr4:17428152-17429822	Con	Treat	OK	12.2219	10.715	1.14063	0.189837	-0.992403	0.0824	0.345319	no
bbs7	bbs7	bbs7	chr14:47389889-47408313	Con	Treat	OK	25.6417	22.4805	1.14062	0.189818	-1.2208	0.0339	0.214276	no
si:ch211-154o6.3	si:ch211-154o6.3	si:ch211-154o6.3	chr16:21894737-21933505	Con	Treat	OK	6.03233	5.28866	1.14062	0.189813	-0.995577	0.07825	0.337291	no
angel2	angel2	angel2	chr20:38017216-38030376	Con	Treat	OK	21.7278	19.0506	1.14053	0.189706	-1.18439	0.03915	0.233265	no
kpna5	kpna5	kpna5	chr16:32213399-32230427	Con	Treat	OK	34.2354	30.0216	1.14036	0.189488	-1.27001	0.0258	0.180865	no
zgc:92139	zgc:92139	zgc:92139	chr11:7173259-7202258	Con	Treat	OK	42.2735	37.0705	1.14035	0.189482	-1.25414	0.0279	0.190345	no
inab	inab	inab	chr1:31131915-31135149	Con	Treat	OK	40.5007	35.518	1.14029	0.189396	-1.22853	0.03175	0.206518	no
nrip2	nrip2	nrip2	chr4:17585969-17640125	Con	Treat	OK	20.7971	18.2388	1.14027	0.189372	-0.978063	0.0857	0.353988	no
scpp8	scpp8	scpp8	chr10:15149855-15152378	Con	Treat	OK	0.753314	0.660685	1.1402	0.189289	-0.146325	0.80705	0.938216	no
zgc:174650	zgc:174650	zgc:174650	chr4:40338569-41170760	Con	Treat	NOTEST	0.375661	0.329469	1.1402	0.189289	0	1	1	no
vtg1	vtg1	vtg1	chr22:24703535-24710564	Con	Treat	NOTEST	0.095342	0.0836236	1.14013	0.189202	0	1	1	no
fgf13a	fgf13a	fgf13a	chr14:31844055-31918445	Con	Treat	OK	19.1959	16.8378	1.14005	0.189095	-1.13019	0.0502	0.268319	no
dhrs3b	dhrs3b	dhrs3b	chr11:28343558-28367434	Con	Treat	OK	8.9863	7.88244	1.14004	0.189085	-1.00474	0.07485	0.3302	no
leng9	leng9	leng9	chr16:13919897-13927935	Con	Treat	OK	7.24742	6.35783	1.13992	0.188933	-1.00601	0.07945	0.338863	no
vcp	vcp	vcp	chr5:40910270-40920429	Con	Treat	OK	190.574	167.196	1.13982	0.188811	-1.33286	0.02095	0.15832	no
atf4b	atf4b	atf4b	chr3:24067391-24070271	Con	Treat	OK	83.4408	73.2088	1.13976	0.188736	-1.28606	0.02395	0.172842	no
tmem184a	tmem184a	tmem184a	chr3:42217327-42251593	Con	Treat	OK	6.07292	5.32824	1.13976	0.188731	-0.99446	0.08235	0.345319	no
ccne1	ccne1	ccne1	chr7:45747703-45757513	Con	Treat	OK	9.07142	7.96039	1.13957	0.188489	-0.98941	0.0871	0.357268	no
tecrb	tecrb	tecrb	chr1:55074991-55099502	Con	Treat	OK	48.1494	42.2553	1.13949	0.188386	-1.19747	0.0373	0.225765	no
si:dkey-7o6.3	si:dkey-7o6.3	si:dkey-7o6.3	chr8:15201843-15212560	Con	Treat	OK	7.07566	6.20969	1.13945	0.188343	-0.982436	0.08525	0.353498	no
qsox1	qsox1	qsox1	chr8:14465904-14517080	Con	Treat	OK	11.8249	10.3784	1.13938	0.188244	-1.10443	0.05235	0.273946	no
flrt2	flrt2	flrt2	chr20:11105533-11107522	Con	Treat	OK	22.5965	19.8337	1.1393	0.188145	-1.14989	0.04425	0.249565	no
adra2a	adra2a	adra2a	chr22:29634392-29637414	Con	Treat	OK	4.67096	4.10003	1.13925	0.188085	-1.0013	0.07895	0.337943	no
msh3	msh3	msh3	chr5:50602333-50789044	Con	Treat	OK	3.83555	3.3669	1.13919	0.188013	-0.973838	0.09075	0.363869	no
socs3b	socs3b	socs3b	chr12:34172282-34176402	Con	Treat	OK	21.0473	18.4759	1.13918	0.187991	-1.13952	0.0456	0.253991	no
epb41b	epb41b	epb41b	chr16:26576300-26614727	Con	Treat	OK	2.53645	2.22678	1.13907	0.187852	-0.965064	0.09065	0.363869	no
si:dkey-233p4.1	si:dkey-233p4.1	si:dkey-233p4.1	chr20:40872154-40943755	Con	Treat	OK	7.81614	6.86251	1.13896	0.18772	-1.09071	0.0576	0.288067	no
crygm2d18	crygm2d18	crygm2d18	chr9:22310883-22311721	Con	Treat	OK	690.996	606.738	1.13887	0.187604	-1.3113	0.0234	0.170484	no
ctbp1	ctbp1	ctbp1	chr14:21522841-21547520	Con	Treat	OK	44.5101	39.0872	1.13874	0.187437	-1.27636	0.02225	0.164599	no
ppp1r1b	ppp1r1b	ppp1r1b	chr19:4996333-5042889	Con	Treat	OK	8.63263	7.58113	1.1387	0.187387	-0.971215	0.0913	0.365059	no
hrasls	hrasls	hrasls	chr11:45044194-45048322	Con	Treat	OK	4.02092	3.5312	1.13868	0.187367	-0.558143	0.3356	0.684625	no
tuba8l3	tuba8l3	tuba8l3	chr9:7684250-7695465	Con	Treat	OK	42.708	37.5078	1.13864	0.187316	-1.19549	0.03695	0.22501	no
zgc:158846	zgc:158846	zgc:158846	chr6:39339195-39346726	Con	Treat	OK	14.5868	12.8115	1.13857	0.187224	-1.06315	0.05965	0.294462	no
zgc:174160	zgc:174160	zgc:174160	chr24:25064840-25088575	Con	Treat	OK	8.19435	7.19712	1.13856	0.18721	-1.05364	0.0637	0.303048	no
zgc:173577	zgc:173577	zgc:173577	chr3:7390591-7398027	Con	Treat	OK	7.87159	6.91458	1.1384	0.187013	-0.865745	0.13425	0.445648	no
gpsm2l	gpsm2l	gpsm2l	chr23:40345647-40363885	Con	Treat	OK	8.65025	7.59871	1.13838	0.186987	-0.971944	0.08745	0.357666	no
camk1db	camk1db	camk1db	chr25:7866114-7906026	Con	Treat	OK	23.6513	20.7768	1.13835	0.186946	-1.13049	0.04925	0.265427	no
cct4	cct4	cct4	chr1:53068958-53082001	Con	Treat	OK	179.638	157.811	1.13831	0.186895	-1.30734	0.0198	0.152832	no
prox1b	prox1b	prox1b	chr7:19678598-19688505	Con	Treat	OK	8.10664	7.12199	1.13825	0.186824	-1.0751	0.05885	0.292403	no
rdh14b	rdh14b	rdh14b	chr20:9433711-9440279	Con	Treat	OK	12.8843	11.3196	1.13823	0.186791	-1.01664	0.0785	0.337575	no
cyt1l	cyt1l	cyt1l	chr19:5439934-5441944	Con	Treat	OK	561.74	493.523	1.13822	0.186785	-1.32393	0.0204	0.155339	no
inaa	inaa	inaa	chr13:28545235-28550586	Con	Treat	OK	29.1261	25.5897	1.1382	0.186749	-1.16729	0.0397	0.235139	no
spg20b	spg20b	spg20b	chr15:32940412-32943486	Con	Treat	OK	5.30792	4.66359	1.13816	0.186706	-0.779661	0.17125	0.504502	no
mpp5b	mpp5b	mpp5b	chr20:51193141-51268152	Con	Treat	OK	6.60694	5.80499	1.13815	0.186689	-0.998229	0.08125	0.343047	no
cebpa	cebpa	cebpa	chr7:37813728-37816607	Con	Treat	OK	11.1871	9.83051	1.138	0.186498	-1.09065	0.05675	0.28613	no
vps35	vps35	vps35	chr7:41477390-41532283	Con	Treat	OK	53.7713	47.2513	1.13799	0.186482	-1.28308	0.0249	0.177041	no
gng13b	gng13b	gng13b	chr3:35459703-35472707	Con	Treat	OK	102.934	90.4839	1.13759	0.185987	-1.26941	0.02735	0.188474	no
neurod4	neurod4	neurod4	chr23:28417447-28420498	Con	Treat	OK	80.1533	70.4651	1.13749	0.185853	-1.26544	0.0263	0.183334	no
pigb	pigb	pigb	chr18:1268181-1577648	Con	Treat	OK	6.39832	5.62542	1.13739	0.185732	-0.366535	0.52785	0.81188	no
kat7b	kat7b	kat7b	chr12:5947748-5965280	Con	Treat	OK	54.9624	48.3271	1.1373	0.185613	-1.25479	0.02835	0.192504	no
prss16	prss16	prss16	chr15:43406172-43447221	Con	Treat	OK	12.0036	10.5546	1.13729	0.185595	-0.994067	0.0849	0.352609	no
mppe1	mppe1	mppe1	chr24:8839071-8861633	Con	Treat	OK	13.8935	12.2165	1.13727	0.185579	-1.04068	0.0688	0.316636	no
zgc:153395	zgc:153395	zgc:153395	chr10:14589790-14599941	Con	Treat	OK	5.83767	5.13347	1.13718	0.185458	-0.726909	0.2121	0.560834	no
ugt1b7	ugt1b7	ugt1b7	chr11:30049147-30082099	Con	Treat	OK	1.92428	1.69228	1.13709	0.18535	-0.212107	0.7104	0.901565	no
foxf1	foxf1	foxf1	chr18:30868982-30872847	Con	Treat	OK	7.33414	6.45029	1.13702	0.185264	-0.96426	0.0897	0.36257	no
porcnl	porcnl	porcnl	chr8:22523050-22537325	Con	Treat	OK	9.60935	8.45134	1.13702	0.185259	-0.961281	0.0876	0.357757	no
ldhd	ldhd	ldhd	chr25:13377539-13394297	Con	Treat	OK	7.38114	6.4918	1.13699	0.185225	-0.982433	0.08415	0.350616	no
s1pr1	s1pr1	s1pr1	chr22:16012224-16015973	Con	Treat	OK	54.8205	48.2164	1.13697	0.185192	-1.24897	0.02475	0.176555	no
fgf14	fgf14	fgf14	chr9:32027297-32104677	Con	Treat	OK	18.4355	16.216	1.13687	0.185069	-0.955662	0.09425	0.372496	no
hs3st2	hs3st2	hs3st2	chr3:46995020-47048311	Con	Treat	OK	8.69169	7.64547	1.13684	0.185032	-0.883176	0.1249	0.430812	no
irgq2	irgq2	irgq2	chr15:38248956-38253006	Con	Treat	OK	7.22862	6.35877	1.1368	0.184973	-0.848641	0.14215	0.458062	no
ccdc3	ccdc3	ccdc3	chr4:7993772-8005753	Con	Treat	OK	2.44731	2.15308	1.13666	0.184795	-0.43294	0.44835	0.765006	no
cplx3b	cplx3b	cplx3b	chr18:5807229-5822280	Con	Treat	OK	62.3658	54.8696	1.13662	0.184748	-1.13816	0.046	0.254895	no
gdpd1	gdpd1	gdpd1	chr15:16950360-16958852	Con	Treat	OK	27.8003	24.4604	1.13654	0.184652	-1.18828	0.03705	0.225302	no
zgc:175128	zgc:175128	zgc:175128	chr23:45844308-45846431	Con	Treat	OK	7.90686	6.95695	1.13654	0.18465	-0.957839	0.09205	0.366703	no
chrna5	chrna5	chrna5	chr18:40496264-40518773	Con	Treat	OK	12.4288	10.9367	1.13643	0.18451	-0.990542	0.0849	0.352609	no
hexb	hexb	hexb	chr5:33978416-34016472	Con	Treat	OK	42.2739	37.2	1.1364	0.184465	-1.0433	0.06605	0.309465	no
rbb4l	rbb4l	rbb4l	chr11:12686984-12710965	Con	Treat	OK	102.052	89.8036	1.13639	0.184459	-1.26416	0.0242	0.173969	no
mynn	mynn	mynn	chr24:26183767-26197862	Con	Treat	OK	48.0081	42.2479	1.13634	0.184398	-1.24145	0.02795	0.190586	no
si:dkey-239i20.4	si:dkey-239i20.4	si:dkey-239i20.4	chr20:15215449-15232648	Con	Treat	OK	1.86453	1.64087	1.13631	0.184351	-0.71051	0.21685	0.565902	no
si:ch73-127m5.2	si:ch73-127m5.2	si:ch73-127m5.2	chr12:34997851-35004642	Con	Treat	OK	18.2715	16.0808	1.13623	0.184256	-1.0901	0.0583	0.290115	no
rnf150a	rnf150a	rnf150a	chr23:43968630-43986154	Con	Treat	OK	17.9535	15.8012	1.13621	0.184231	-1.2113	0.0332	0.212363	no
f5	f5	f5	chr9:34317820-34338811	Con	Treat	OK	4.21305	3.70832	1.13611	0.184099	-1.04991	0.0653	0.306726	no
mgat1b	mgat1b	mgat1b	chr19:27784021-27811308	Con	Treat	OK	13.4313	11.8233	1.136	0.183966	-1.19089	0.03665	0.223919	no
tcirg1b	tcirg1b	tcirg1b	chr14:16472059-16504786	Con	Treat	OK	10.5279	9.2678	1.13597	0.183919	-1.06682	0.0639	0.303221	no
zgc:173575	zgc:173575	zgc:173575	chr3:62051713-62061786	Con	Treat	OK	5.66531	4.9874	1.13592	0.183867	-0.957934	0.09135	0.365097	no
uros	uros	uros	chr12:48750745-48759117	Con	Treat	OK	14.1766	12.4809	1.13586	0.18379	-1.0313	0.0705	0.320596	no
nexn	nexn	nexn	chr8:18481862-18502176	Con	Treat	OK	18.7717	16.5298	1.13563	0.18349	-1.17066	0.03745	0.226356	no
trim2a	trim2a	trim2a	chr1:24631615-24679452	Con	Treat	OK	6.17915	5.4417	1.13552	0.183351	-0.971307	0.0907	0.363869	no
ctbp2a	ctbp2a	ctbp2a	chr17:8439762-8535542	Con	Treat	OK	37.3933	32.9317	1.13548	0.183303	-1.20825	0.03535	0.218964	no
psat1	psat1	psat1	chr5:68713692-68727226	Con	Treat	OK	71.3321	62.822	1.13546	0.183282	-1.22917	0.0302	0.200146	no
zgc:153012	zgc:153012	zgc:153012	chr20:54647016-54876900	Con	Treat	OK	9.01358	7.93872	1.13539	0.183194	-0.413348	0.4727	0.780482	no
cand1	cand1	cand1	chr4:13413180-13426425	Con	Treat	OK	82.9268	73.038	1.13539	0.183191	-1.28756	0.0245	0.175543	no
ugt5c2	ugt5c2	ugt5c2	chr18:40472252-40479338	Con	Treat	NOTEST	0.3934	0.346551	1.13519	0.182929	0	1	1	no
cpne5a	cpne5a	cpne5a	chr8:23895407-24055605	Con	Treat	OK	15.2785	13.4595	1.13515	0.182878	-1.02128	0.0731	0.326361	no
ubl7b	ubl7b	ubl7b	chr18:50528543-50535984	Con	Treat	OK	23.7246	20.9011	1.13509	0.182805	-1.03527	0.07075	0.321395	no
kcnk10b	kcnk10b	kcnk10b	chr17:2557944-2589566	Con	Treat	OK	3.26061	2.87259	1.13508	0.18279	-0.711089	0.21795	0.567063	no
bin2b	bin2b	bin2b	chr6:38882652-38895768	Con	Treat	OK	6.64399	5.8536	1.13503	0.182726	-0.963454	0.0913	0.365059	no
rfc3	rfc3	rfc3	chr10:34080394-34089587	Con	Treat	OK	36.8813	32.4947	1.13499	0.182685	-1.11355	0.0511	0.270457	no
ca4b	ca4b	ca4b	chr15:15454877-15465873	Con	Treat	OK	0.715569	0.630472	1.13497	0.182659	-0.328326	0.561	0.829847	no
pcdh1g29	pcdh1g29	pcdh1g29	chr10:21693446-21862679	Con	Treat	OK	18.8875	16.642	1.13493	0.182603	-0.306445	0.59145	0.845711	no
dmtn	dmtn	dmtn	chr10:20151050-20190212	Con	Treat	OK	36.7079	32.3455	1.13487	0.182526	-1.20449	0.03405	0.214702	no
ccdc65	ccdc65	ccdc65	chr6:7264728-7270343	Con	Treat	OK	3.22681	2.84334	1.13487	0.182522	-0.679554	0.2434	0.596013	no
otol1b	otol1b	otol1b	chr15:1740257-1746563	Con	Treat	OK	3.71759	3.27604	1.13478	0.182415	-0.866045	0.1317	0.440686	no
r3hdm4	r3hdm4	r3hdm4	chr11:5724380-5733874	Con	Treat	OK	29.8627	26.3199	1.13461	0.182191	-1.14806	0.0447	0.251338	no
ctbp2l	ctbp2l	ctbp2l	chr12:48689820-48691005	Con	Treat	OK	12.8079	11.2886	1.13459	0.182167	-0.964047	0.0905	0.363869	no
cdca8	cdca8	cdca8	chr19:48144994-48154856	Con	Treat	OK	16.7942	14.8029	1.13452	0.182083	-1.05332	0.0642	0.303868	no
ints2	ints2	ints2	chr10:28090747-28142391	Con	Treat	OK	5.29666	4.66906	1.13442	0.181951	-1.03396	0.07215	0.32435	no
spi1b	spi1b	spi1b	chr7:32374522-32387857	Con	Treat	OK	3.31496	2.92243	1.13432	0.181823	-0.567451	0.3198	0.671057	no
ranbp3a	ranbp3a	ranbp3a	chr11:6298114-6319463	Con	Treat	OK	17.121	15.0969	1.13407	0.181515	-1.06409	0.0597	0.294485	no
zgc:162707	zgc:162707	zgc:162707	chr9:12433917-12453591	Con	Treat	OK	15.4157	13.5934	1.13406	0.181494	-0.944768	0.099	0.382693	no
nek4	nek4	nek4	chr11:3975359-4004553	Con	Treat	OK	10.8805	9.59497	1.13398	0.181395	-1.06403	0.0623	0.299904	no
rgs9b	rgs9b	rgs9b	chr12:18559602-18595785	Con	Treat	OK	11.37	10.0273	1.1339	0.181299	-1.04527	0.0699	0.319105	no
slu7	slu7	slu7	chr14:47016768-47030825	Con	Treat	OK	57.947	51.1064	1.13385	0.18123	-1.20725	0.0305	0.201312	no
pcmtd2	pcmtd2	pcmtd2	chr23:30829272-30837788	Con	Treat	OK	16.1365	14.2318	1.13383	0.18121	-0.986327	0.08425	0.350886	no
fkbp3	fkbp3	fkbp3	chr20:54464056-54474617	Con	Treat	OK	83.2236	73.4005	1.13383	0.181203	-1.06418	0.0634	0.302285	no
zgc:101858	zgc:101858	zgc:101858	chr5:64175708-64180130	Con	Treat	OK	31.0823	27.4136	1.13383	0.181201	-0.994862	0.0788	0.337746	no
rbpms2b	rbpms2b	rbpms2b	chr7:47979875-47990653	Con	Treat	OK	34.6942	30.6	1.1338	0.181163	-1.15222	0.04385	0.248279	no
drd2b	drd2b	drd2b	chr5:57405083-57441815	Con	Treat	OK	11.646	10.2723	1.13373	0.181075	-0.915785	0.1076	0.398111	no
si:ch211-158d24.4	si:ch211-158d24.4	si:ch211-158d24.4	chr8:41639926-41643058	Con	Treat	OK	8.17768	7.21325	1.1337	0.181042	-0.688264	0.2365	0.589683	no
cks2	cks2	cks2	chr22:21288353-21289843	Con	Treat	OK	10.9238	9.63597	1.13365	0.180973	-0.770854	0.17785	0.513459	no
znf438	znf438	znf438	chr12:26786020-26872966	Con	Treat	OK	7.89039	6.96102	1.13351	0.180798	-0.961803	0.09215	0.366738	no
ldlra	ldlra	ldlra	chr3:19149568-19171664	Con	Treat	OK	7.65279	6.75152	1.13349	0.180773	-0.975998	0.08865	0.360797	no
nfyc	nfyc	nfyc	chr19:42486674-42549523	Con	Treat	OK	49.5074	43.6833	1.13333	0.180562	-1.20386	0.0323	0.208425	no
lztr1	lztr1	lztr1	chr5:12223828-12242979	Con	Treat	OK	14.7502	13.0156	1.13327	0.180493	-1.12886	0.0463	0.255902	no
sf3b3	sf3b3	sf3b3	chr18:18561351-18595773	Con	Treat	OK	50.4335	44.5036	1.13325	0.18046	-1.24939	0.0293	0.196692	no
ndrg1b	ndrg1b	ndrg1b	chr16:31553919-31559299	Con	Treat	OK	59.1017	52.1578	1.13313	0.180317	-1.1931	0.03585	0.22121	no
sh3pxd2aa	sh3pxd2aa	sh3pxd2aa	chr1:46894468-46992025	Con	Treat	OK	18.353	16.1975	1.13308	0.180245	-1.14376	0.0457	0.253991	no
cadm1a	cadm1a	cadm1a	chr21:23916573-24375822	Con	Treat	OK	64.6298	57.0455	1.13295	0.180086	-1.17624	0.041	0.238594	no
zgc:123217	zgc:123217	zgc:123217	chr12:3999643-4007364	Con	Treat	OK	9.0781	8.01291	1.13293	0.180064	-0.903	0.1154	0.413421	no
nrbp2b	nrbp2b	nrbp2b	chr24:33311910-33361719	Con	Treat	OK	11.8037	10.4192	1.13288	0.179995	-0.949884	0.09925	0.382896	no
rfx2	rfx2	rfx2	chr8:20040977-20105969	Con	Treat	OK	9.54422	8.42571	1.13275	0.179829	-1.06809	0.0617	0.298343	no
igfbp2a	igfbp2a	igfbp2a	chr6:18861323-18891956	Con	Treat	OK	44.026	38.8667	1.13274	0.179821	-1.16497	0.041	0.238594	no
rorb	rorb	rorb	chr5:24766523-24776994	Con	Treat	OK	45.6137	40.2709	1.13267	0.179729	-1.14122	0.04595	0.254895	no
fstl5	fstl5	fstl5	chr14:48017070-48327544	Con	Treat	OK	55.3361	48.856	1.13264	0.179685	-1.22955	0.03005	0.199254	no
zgc:174623	zgc:174623	zgc:174623	chr3:7659892-7664399	Con	Treat	OK	10.3252	9.1167	1.13256	0.179586	-0.937499	0.09965	0.383676	no
tnr	tnr	tnr	chr2:35258429-35491658	Con	Treat	OK	30.8223	27.2157	1.13252	0.179535	-1.22384	0.03025	0.200171	no
tmem218	tmem218	tmem218	chr10:31336315-31343674	Con	Treat	OK	7.67785	6.77965	1.13248	0.179492	-0.690305	0.2307	0.581588	no
casp9	casp9	casp9	chr23:25047232-25058731	Con	Treat	OK	15.5718	13.7503	1.13247	0.179473	-1.01038	0.0767	0.334602	no
papss1	papss1	papss1	chr1:49843759-49884138	Con	Treat	OK	23.8492	21.0623	1.13232	0.179278	-1.13111	0.0481	0.261728	no
ihhb	ihhb	ihhb	chr6:6902834-6924694	Con	Treat	OK	0.726239	0.641378	1.13231	0.17927	-0.322839	0.5848	0.841528	no
slc29a2	slc29a2	slc29a2	chr21:27370797-27376575	Con	Treat	OK	21.1373	18.6685	1.13224	0.179185	-1.0949	0.0535	0.277503	no
rap2ab	rap2ab	rap2ab	chr1:2074571-2092325	Con	Treat	OK	19.8202	17.5089	1.13201	0.178883	-0.816497	0.15535	0.479417	no
lhx3	lhx3	lhx3	chr5:71028033-71046000	Con	Treat	OK	11.8926	10.5067	1.13191	0.178755	-0.926309	0.10695	0.397291	no
ranbp3b	ranbp3b	ranbp3b	chr2:53891150-53946858	Con	Treat	OK	30.4011	26.8597	1.13185	0.17868	-1.12561	0.04605	0.254954	no
cdc20	cdc20	cdc20	chr2:19568521-19585305	Con	Treat	OK	34.9385	30.87	1.13179	0.178612	-1.1604	0.0424	0.243145	no
nrbf2b	nrbf2b	nrbf2b	chr12:8531896-8541884	Con	Treat	OK	12.3829	10.9431	1.13157	0.178328	-0.990009	0.0818	0.344361	no
ing3	ing3	ing3	chr4:10605299-10616506	Con	Treat	OK	56.6079	50.0267	1.13155	0.178305	-1.19681	0.0351	0.217936	no
cenpa	cenpa	cenpa	chr8:7296993-7298701	Con	Treat	OK	28.9116	25.5519	1.13149	0.178218	-0.804815	0.16465	0.493791	no
si:dkey-6n6.7	si:dkey-6n6.7	si:dkey-6n6.7	chr8:14206696-14337981	Con	Treat	OK	55.9391	49.4474	1.13128	0.177962	-1.19987	0.03135	0.205357	no
ncoa4	ncoa4	ncoa4	chr13:3784667-3805959	Con	Treat	OK	41.5192	36.7021	1.13125	0.177916	-1.19528	0.0369	0.224811	no
lim2.4	lim2.4	lim2.4	chr19:10622847-10635319	Con	Treat	OK	189.572	167.598	1.13111	0.177741	-1.20877	0.032	0.207624	no
masp2	masp2	masp2	chr23:28843683-28869618	Con	Treat	OK	1.27116	1.12387	1.13106	0.17767	-0.551678	0.3428	0.689263	no
f10	f10	f10	chr1:136019-142173	Con	Treat	OK	19.888	17.5837	1.13105	0.17766	-1.09115	0.05535	0.282283	no
crata	crata	crata	chr5:32216047-32230881	Con	Treat	OK	22.2517	19.6736	1.13104	0.177655	-1.11056	0.05215	0.27323	no
mapre3a	mapre3a	mapre3a	chr17:36919714-36948962	Con	Treat	OK	29.3737	25.9705	1.13104	0.177651	-1.07624	0.0621	0.299608	no
elmo1	elmo1	elmo1	chr19:34300469-34424185	Con	Treat	OK	78.3357	69.2615	1.13101	0.177616	-1.23558	0.0279	0.190345	no
wdr41	wdr41	wdr41	chr21:7868134-7892426	Con	Treat	OK	20.2689	17.9251	1.13076	0.177287	-1.07485	0.058	0.289287	no
slc13a3	slc13a3	slc13a3	chr8:28658003-28685066	Con	Treat	OK	1.99468	1.76405	1.13074	0.177266	-0.765458	0.17915	0.51464	no
zgc:77112	zgc:77112	zgc:77112	chr8:52456092-52459459	Con	Treat	OK	2.75237	2.43417	1.13072	0.177244	-0.624223	0.2769	0.63183	no
lypla2	lypla2	lypla2	chr19:44291277-44306975	Con	Treat	OK	108.632	96.0811	1.13063	0.177125	-1.22343	0.0315	0.205717	no
hoxb7a	hoxb7a	hoxb7a	chr3:23561238-23565725	Con	Treat	OK	1.45438	1.28647	1.13052	0.176986	-0.412564	0.4758	0.782037	no
hoxc4a	hoxc4a	hoxc4a	chr23:35988493-36178216	Con	Treat	OK	18.7473	16.5845	1.13041	0.176847	-0.69455	0.2228	0.573476	no
acbd4	acbd4	acbd4	chr12:15526453-15577783	Con	Treat	OK	3.47483	3.07398	1.1304	0.176835	-0.698182	0.22455	0.576039	no
dusp8a	dusp8a	dusp8a	chr25:22882200-22954948	Con	Treat	OK	45.5101	40.2611	1.13037	0.1768	-1.20133	0.0348	0.216591	no
klhl15	klhl15	klhl15	chr24:16820785-16835309	Con	Treat	OK	14.7905	13.0857	1.13028	0.17668	-1.07705	0.0602	0.295716	no
gtf2h3-2	gtf2h3-2	gtf2h3-2	chr5:68877595-68888355	Con	Treat	OK	4.7958	4.24366	1.13011	0.176462	-0.344568	0.55435	0.826496	no
ap2b1	ap2b1	ap2b1	chr5:60973011-61039363	Con	Treat	OK	49.681	43.9621	1.13009	0.176434	-1.21608	0.0303	0.200298	no
adat2	adat2	adat2	chr20:37830873-37857533	Con	Treat	OK	7.11328	6.29483	1.13002	0.176348	-0.659415	0.25705	0.610776	no
zgc:85858	zgc:85858	zgc:85858	chr23:44828390-44837510	Con	Treat	OK	21.6499	19.1589	1.13002	0.176346	-1.05267	0.0675	0.313095	no
pcdh1gb2	pcdh1gb2	pcdh1gb2	chr10:21693446-21862679	Con	Treat	OK	4.79299	4.24168	1.12997	0.17629	-0.143331	0.806	0.937997	no
gdf9	gdf9	gdf9	chr14:22159997-22166929	Con	Treat	NOTEST	0.168304	0.148949	1.12994	0.176251	0	1	1	no
tagapb	tagapb	tagapb	chr20:13752499-13764602	Con	Treat	OK	2.3051	2.04011	1.12989	0.176182	-0.805911	0.16155	0.488336	no
cpsf3l	cpsf3l	cpsf3l	chr23:36959443-36983297	Con	Treat	OK	22.5163	19.9279	1.12989	0.17618	-1.07687	0.06015	0.295582	no
prom1a	prom1a	prom1a	chr14:47483345-47629281	Con	Treat	OK	21.0444	18.6271	1.12977	0.176033	-1.11092	0.0483	0.262266	no
cdc27	cdc27	cdc27	chr3:21905564-21924275	Con	Treat	OK	33.2804	29.4584	1.12974	0.175994	-1.16902	0.04305	0.245355	no
zbtb49	zbtb49	zbtb49	chr14:223951-228318	Con	Treat	OK	2.73281	2.41945	1.12952	0.175706	-0.733576	0.20315	0.548907	no
comtd1	comtd1	comtd1	chr13:17541534-17554359	Con	Treat	OK	4.02481	3.56402	1.12929	0.175415	-0.582611	0.31605	0.667308	no
sema3ga	sema3ga	sema3ga	chr8:25631186-25671743	Con	Treat	OK	13.2859	11.7649	1.12928	0.175407	-1.01014	0.078	0.336548	no
dhrs7b	dhrs7b	dhrs7b	chr3:15699590-15709597	Con	Treat	OK	8.98627	7.95752	1.12928	0.175404	-0.874776	0.12855	0.436902	no
fcer1gl	fcer1gl	fcer1gl	chr2:57505503-57512991	Con	Treat	OK	12.8269	11.3589	1.12924	0.175349	-0.516083	0.36715	0.707647	no
slc22a16	slc22a16	slc22a16	chr20:31384719-31400157	Con	Treat	OK	3.94499	3.49394	1.12909	0.175167	-0.72969	0.2061	0.552622	no
cdhr1a	cdhr1a	cdhr1a	chr13:29350205-29375106	Con	Treat	OK	15.4914	13.7204	1.12908	0.175145	-1.11344	0.05135	0.271007	no
ptar1	ptar1	ptar1	chr5:51950256-51975361	Con	Treat	OK	19.4198	17.1997	1.12908	0.175145	-0.966891	0.0932	0.369132	no
tuba2	tuba2	tuba2	chr11:3268364-3275303	Con	Treat	OK	287.455	254.631	1.12891	0.174928	-1.24673	0.02925	0.196692	no
kif18a	kif18a	kif18a	chr7:31705613-31749640	Con	Treat	OK	11.4971	10.1846	1.12887	0.174881	-1.03733	0.07175	0.323336	no
si:busm1-160c18.6	si:busm1-160c18.6	si:busm1-160c18.6	chr8:36344571-36354944	Con	Treat	NOTEST	0.0671704	0.0595028	1.12886	0.174868	0	1	1	no
tapbp	tapbp	tapbp	chr19:7119767-7319471	Con	Treat	OK	1.06489	0.943377	1.12881	0.174798	-0.0694211	0.8951	0.96996	no
f2rl1.2	f2rl1.2	f2rl1.2	chr21:7316495-7322880	Con	Treat	OK	20.0547	17.7672	1.12875	0.174724	-0.997008	0.07995	0.340092	no
trim101	trim101	trim101	chr23:17528347-17543770	Con	Treat	OK	4.51692	4.00192	1.12869	0.174647	-0.787011	0.16885	0.500955	no
zgc:162971	zgc:162971	zgc:162971	chr21:2176447-2183890	Con	Treat	OK	11.6484	10.3214	1.12857	0.174493	-0.901637	0.1111	0.404037	no
smim1	smim1	smim1	chr8:21963478-22456104	Con	Treat	OK	1.32139	1.17088	1.12854	0.174463	-0.0858081	0.9266	0.978104	no
col9a1b	col9a1b	col9a1b	chr13:38993575-39033917	Con	Treat	OK	22.1751	19.6495	1.12853	0.174448	-1.11265	0.0543	0.279642	no
hmx3a	hmx3a	hmx3a	chr17:21770769-21773192	Con	Treat	OK	17.5059	15.5135	1.12843	0.174317	-1.03084	0.07005	0.319108	no
arxa	arxa	arxa	chr24:23791655-23797440	Con	Treat	OK	7.85352	6.95972	1.12842	0.17431	-0.875782	0.1247	0.430638	no
cdca5	cdca5	cdca5	chr5:66496913-66502431	Con	Treat	OK	19.5034	17.2845	1.12838	0.174247	-1.01201	0.07775	0.336244	no
kcnab1a	kcnab1a	kcnab1a	chr18:34386583-34559546	Con	Treat	OK	4.6497	4.12075	1.12836	0.174231	-0.887414	0.11925	0.419914	no
gpr161	gpr161	gpr161	chr9:34339528-34353193	Con	Treat	OK	7.16055	6.34629	1.1283	0.174157	-0.894678	0.11275	0.40798	no
lim2.3	lim2.3	lim2.3	chr15:19717092-19723846	Con	Treat	OK	65.2994	57.8783	1.12822	0.174047	-1.05508	0.0642	0.303868	no
irf2bp2a	irf2bp2a	irf2bp2a	chr13:49151394-49153958	Con	Treat	OK	39.4173	34.9389	1.12818	0.173995	-1.13856	0.0448	0.251574	no
samhd1	samhd1	samhd1	chr23:513937-533149	Con	Treat	OK	3.0532	2.70639	1.12814	0.173952	-0.81666	0.15335	0.475733	no
hoxb5a	hoxb5a	hoxb5a	chr3:23567485-23617534	Con	Treat	OK	28.7992	25.5289	1.1281	0.173897	-0.707064	0.2147	0.563691	no
adora2ab	adora2ab	adora2ab	chr21:13204882-13214399	Con	Treat	OK	1.28967	1.14325	1.12807	0.173861	-0.416966	0.47935	0.784478	no
tnfaip8l1	tnfaip8l1	tnfaip8l1	chr22:4769085-4786987	Con	Treat	OK	7.64873	6.78085	1.12799	0.173754	-0.996081	0.0831	0.34758	no
cyb5r4	cyb5r4	cyb5r4	chr16:3170813-3200437	Con	Treat	OK	8.39023	7.43865	1.12792	0.17367	-0.949978	0.09575	0.375308	no
foxd5	foxd5	foxd5	chr8:30443712-30444864	Con	Treat	OK	1.35226	1.19892	1.1279	0.173637	-0.368946	0.52085	0.807581	no
tmeff1b	tmeff1b	tmeff1b	chr24:33822628-33869828	Con	Treat	OK	65.7919	58.3352	1.12783	0.173543	-1.17319	0.0387	0.231327	no
sfxn2	sfxn2	sfxn2	chr12:33874220-33887901	Con	Treat	OK	13.1645	11.6725	1.12782	0.173539	-0.970638	0.09085	0.364133	no
LOC553446	LOC553446	LOC553446	chr16:345863-352303	Con	Treat	OK	1.47642	1.30914	1.12778	0.173484	-0.383136	0.50525	0.801001	no
crym	crym	crym	chr12:10410382-10424659	Con	Treat	OK	2.34228	2.07693	1.12776	0.173461	-0.54744	0.34225	0.689087	no
meaf6	meaf6	meaf6	chr19:4093619-4102204	Con	Treat	OK	83.8244	74.3379	1.12761	0.173272	-1.12253	0.05075	0.269684	no
zgc:113944	zgc:113944	zgc:113944	chr17:10592439-10610651	Con	Treat	OK	14.4937	12.8541	1.12755	0.173197	-1.03274	0.0736	0.327243	no
pomt2	pomt2	pomt2	chr17:31680081-31694980	Con	Treat	OK	9.98325	8.85427	1.12751	0.173136	-0.965978	0.0907	0.363869	no
aldh3a2b	aldh3a2b	aldh3a2b	chr21:39002040-39013529	Con	Treat	OK	9.26614	8.21844	1.12748	0.173104	-0.776612	0.1779	0.513489	no
or107-1	or107-1	or107-1	chr15:31463888-31465028	Con	Treat	OK	1.04854	0.930021	1.12744	0.173047	-0.325583	0.58445	0.841528	no
stap2a	stap2a	stap2a	chr2:49787947-49869415	Con	Treat	OK	15.79	14.0058	1.12739	0.172987	-0.795645	0.16645	0.496558	no
cthrc1a	cthrc1a	cthrc1a	chr19:12995969-13007561	Con	Treat	OK	39.2488	34.8144	1.12737	0.172964	-1.06516	0.0607	0.29642	no
pcdh17	pcdh17	pcdh17	chr11:32314741-32459549	Con	Treat	OK	112.022	99.3688	1.12734	0.172917	-1.21481	0.03345	0.212363	no
grhprb	grhprb	grhprb	chr1:19143933-19152462	Con	Treat	OK	26.6252	23.6257	1.12696	0.172435	-1.00496	0.07705	0.33501	no
mhc1uba	mhc1uba	mhc1uba	chr19:7119767-7319471	Con	Treat	OK	3.77387	3.34899	1.12687	0.172319	-0.142163	0.8095	0.938621	no
si:ch211-283h6.4	si:ch211-283h6.4	si:ch211-283h6.4	chr5:67653105-68439816	Con	Treat	OK	26.7276	23.7192	1.12683	0.172275	-0.217717	0.7072	0.900409	no
acsl3b	acsl3b	acsl3b	chr2:47637174-47662886	Con	Treat	OK	39.9134	35.4212	1.12682	0.17226	-1.18394	0.03735	0.225962	no
dpf2l	dpf2l	dpf2l	chr14:23970651-23980109	Con	Treat	OK	39.9468	35.4514	1.1268	0.172237	-1.12995	0.04395	0.248695	no
tbr1b	tbr1b	tbr1b	chr9:51970052-51976287	Con	Treat	OK	8.76046	7.77484	1.12677	0.172194	-1.01766	0.07415	0.328451	no
ltb4r2a	ltb4r2a	ltb4r2a	chr7:4914490-4932768	Con	Treat	OK	1.36133	1.2083	1.12665	0.172038	-0.367088	0.5289	0.812917	no
exoc4	exoc4	exoc4	chr4:15607088-15817655	Con	Treat	OK	26.7854	23.7744	1.12665	0.172038	-1.12128	0.04945	0.265842	no
caska	caska	caska	chr9:33555936-33799739	Con	Treat	OK	19.6092	17.4052	1.12663	0.172012	-1.1078	0.0506	0.269238	no
cln6a	cln6a	cln6a	chr7:34216422-34221132	Con	Treat	OK	13.0673	11.599	1.12659	0.171961	-0.930343	0.1047	0.393737	no
rad1	rad1	rad1	chr15:23845233-23849253	Con	Treat	OK	13.1648	11.6863	1.12652	0.171867	-0.91513	0.11225	0.406511	no
gpatch3	gpatch3	gpatch3	chr16:53568810-54259816	Con	Treat	OK	8.43339	7.48771	1.1263	0.171588	-0.279591	0.62085	0.858504	no
cenpl	cenpl	cenpl	chr2:34145517-34154909	Con	Treat	OK	7.1511	6.34963	1.12622	0.171493	-0.925243	0.10135	0.38644	no
dusp4	dusp4	dusp4	chr21:20076842-20083882	Con	Treat	OK	27.628	24.5316	1.12622	0.17149	-1.06099	0.0609	0.296462	no
satb1a	satb1a	satb1a	chr19:20869583-20897938	Con	Treat	OK	20.8681	18.5304	1.12615	0.171405	-1.06786	0.0604	0.296026	no
crygm2d1	crygm2d1	crygm2d1	chr9:22527784-22528603	Con	Treat	OK	1867.15	1658.03	1.12613	0.171368	-1.22	0.03335	0.212363	no
fez1	fez1	fez1	chr10:31794634-31838756	Con	Treat	OK	142.559	126.601	1.12605	0.17127	-1.19579	0.0368	0.224624	no
pth1ra	pth1ra	pth1ra	chr2:1947342-2108375	Con	Treat	OK	4.68917	4.16444	1.126	0.17121	-0.839343	0.14215	0.458062	no
apmap	apmap	apmap	chr13:6091163-6110470	Con	Treat	OK	41.0853	36.49	1.12593	0.171121	-1.1141	0.05	0.267691	no
csnk2b	csnk2b	csnk2b	chr19:27146074-27152116	Con	Treat	OK	140.038	124.402	1.12569	0.170809	-1.18144	0.03665	0.223919	no
pcdh1a6	pcdh1a6	pcdh1a6	chr10:21602223-21691392	Con	Treat	OK	13.7465	12.2117	1.12568	0.1708	-0.758617	0.18765	0.526076	no
fgd4a	fgd4a	fgd4a	chr18:12179252-12260815	Con	Treat	OK	33.3966	29.6696	1.12562	0.170716	-1.14527	0.0406	0.237437	no
sdf2l1	sdf2l1	sdf2l1	chr5:12808313-12815432	Con	Treat	OK	45.1307	40.0976	1.12552	0.170593	-1.08612	0.05935	0.293763	no
zgc:85975	zgc:85975	zgc:85975	chr4:76581405-76612252	Con	Treat	OK	69.2595	61.5389	1.12546	0.170513	-0.933577	0.1022	0.388312	no
fbxl3a	fbxl3a	fbxl3a	chr9:16859962-16869744	Con	Treat	OK	26.7729	23.7902	1.12538	0.170406	-1.0455	0.06885	0.316754	no
scn4ab	scn4ab	scn4ab	chr3:22142574-22184385	Con	Treat	OK	8.84126	7.85699	1.12527	0.170275	-1.05773	0.0624	0.300163	no
slc38a6	slc38a6	slc38a6	chr13:31557527-31577420	Con	Treat	OK	7.45516	6.62526	1.12526	0.170262	-0.914293	0.1057	0.395135	no
zgc:175214	zgc:175214	zgc:175214	chr1:48836782-48853118	Con	Treat	OK	38.885	34.5566	1.12526	0.170252	-1.15172	0.04325	0.24617	no
si:dkeyp-50f7.2	si:dkeyp-50f7.2	si:dkeyp-50f7.2	chr20:43839944-43845744	Con	Treat	NOTEST	0.323194	0.28723	1.12521	0.170194	0	1	1	no
ccdc28b	ccdc28b	ccdc28b	chr13:33151644-33163203	Con	Treat	OK	21.8917	19.4572	1.12512	0.17008	-0.89815	0.11285	0.408228	no
or115-6	or115-6	or115-6	chr21:40256473-40258586	Con	Treat	NOTEST	0.308305	0.274023	1.12511	0.170061	0	1	1	no
si:ch211-160d20.3	si:ch211-160d20.3	si:ch211-160d20.3	chr18:36801921-36819022	Con	Treat	OK	18.9994	16.8872	1.12508	0.170024	-0.991202	0.0788	0.337746	no
gpr85	gpr85	gpr85	chr4:6634943-6639035	Con	Treat	OK	15.5631	13.8337	1.12501	0.169942	-1.04714	0.06785	0.313933	no
fgf22	fgf22	fgf22	chr22:19086465-19131354	Con	Treat	OK	1.37972	1.2266	1.12483	0.169711	-0.23364	0.69425	0.895693	no
gpc6a	gpc6a	gpc6a	chr1:2565161-2704973	Con	Treat	OK	14.5791	12.9634	1.12464	0.169458	-0.906092	0.1087	0.400582	no
kctd8	kctd8	kctd8	chr14:5630161-5631234	Con	Treat	OK	9.96835	8.86363	1.12464	0.169457	-0.826422	0.1462	0.465795	no
si:dkey-20i20.2	si:dkey-20i20.2	si:dkey-20i20.2	chr22:2813264-2847568	Con	Treat	OK	3.53493	3.1432	1.12463	0.169448	-0.384386	0.49835	0.797692	no
ppa1a	ppa1a	ppa1a	chr12:48110415-48289028	Con	Treat	OK	12.5732	11.1802	1.1246	0.169406	-0.405452	0.48155	0.785487	no
egln3	egln3	egln3	chr17:9755933-9773993	Con	Treat	OK	5.50507	4.89604	1.12439	0.169146	-0.8128	0.15295	0.475215	no
snap25b	snap25b	snap25b	chr17:12143934-12231154	Con	Treat	OK	127.153	113.101	1.12424	0.168954	-1.158	0.04075	0.237672	no
aifm3	aifm3	aifm3	chr5:12137605-12173342	Con	Treat	OK	4.43917	3.94929	1.12404	0.168697	-0.755694	0.18755	0.52591	no
bcat1	bcat1	bcat1	chr4:17290989-17308439	Con	Treat	OK	31.2613	27.8129	1.12399	0.168624	-1.07325	0.06325	0.302125	no
pip4k2aa	pip4k2aa	pip4k2aa	chr24:16925000-16979782	Con	Treat	OK	37.5105	33.3733	1.12397	0.1686	-1.05341	0.064	0.303474	no
haao	haao	haao	chr13:8626414-8650462	Con	Treat	OK	6.50673	5.78931	1.12392	0.168541	-0.691264	0.23325	0.585515	no
aass	aass	aass	chr25:27839082-27889790	Con	Treat	OK	15.0934	13.4305	1.12382	0.168405	-1.04416	0.06905	0.317337	no
tbx21	tbx21	tbx21	chr12:28634286-28655915	Con	Treat	OK	0.833788	0.741981	1.12373	0.168298	-0.412056	0.46575	0.777328	no
kcns3a	kcns3a	kcns3a	chr13:32445326-32446936	Con	Treat	OK	4.1565	3.69885	1.12373	0.168292	-0.697374	0.22795	0.579081	no
galk2	galk2	galk2	chr25:31979859-31989247	Con	Treat	OK	3.74164	3.33013	1.12357	0.168092	-0.729699	0.20675	0.553336	no
ppp1r14ab	ppp1r14ab	ppp1r14ab	chr15:20268895-20297278	Con	Treat	OK	17.7067	15.7596	1.12355	0.168064	-0.938481	0.10035	0.384398	no
csrnp1b	csrnp1b	csrnp1b	chr24:19563190-19573658	Con	Treat	OK	46.1931	41.1141	1.12353	0.168044	-1.08079	0.0598	0.294755	no
rpz3	rpz3	rpz3	chr16:46492963-46498381	Con	Treat	OK	3.98642	3.54832	1.12347	0.167958	-0.60572	0.2969	0.649806	no
rx3	rx3	rx3	chr21:10663636-10666594	Con	Treat	OK	10.285	9.15601	1.12331	0.167751	-0.895931	0.11355	0.409345	no
alkbh1	alkbh1	alkbh1	chr17:17745155-17755356	Con	Treat	OK	8.3012	7.39023	1.12327	0.167701	-0.803851	0.15525	0.479223	no
c2cd2l	c2cd2l	c2cd2l	chr5:29937485-29995760	Con	Treat	OK	16.9002	15.0458	1.12325	0.16768	-0.645774	0.26705	0.621012	no
cldnb	cldnb	cldnb	chr21:25729106-25730235	Con	Treat	OK	116.551	103.765	1.12322	0.167641	-1.12682	0.0492	0.265267	no
si:dkeyp-80d11.1	si:dkeyp-80d11.1	si:dkeyp-80d11.1	chr6:39535957-39540470	Con	Treat	OK	0.820354	0.730381	1.12319	0.167597	-0.333992	0.53955	0.819639	no
ptpn11b	ptpn11b	ptpn11b	chr23:23991869-24069294	Con	Treat	OK	14.7483	13.1333	1.12297	0.167319	-1.03744	0.0683	0.315005	no
fus	fus	fus	chr3:32566758-32579566	Con	Treat	OK	32.4265	28.8784	1.12286	0.167183	-1.06689	0.06335	0.302285	no
atp6v0a1b	atp6v0a1b	atp6v0a1b	chr24:7566700-7602784	Con	Treat	OK	104.177	92.7802	1.12284	0.167148	-1.16756	0.0433	0.246347	no
upb1	upb1	upb1	chr8:30690214-30732868	Con	Treat	OK	8.80542	7.84239	1.1228	0.167098	-0.485824	0.3965	0.731528	no
cspg5b	cspg5b	cspg5b	chr19:19714942-19766332	Con	Treat	OK	51.7434	46.0853	1.12277	0.167068	-1.1023	0.0518	0.272496	no
setmar	setmar	setmar	chr11:35775092-35778566	Con	Treat	OK	1.75536	1.56343	1.12276	0.167052	-0.371569	0.5115	0.803758	no
cyhr1	cyhr1	cyhr1	chr19:43349845-43359542	Con	Treat	OK	12.1881	10.8555	1.12276	0.167047	-0.905122	0.11495	0.412264	no
nrros	nrros	nrros	chr24:28331803-28340285	Con	Treat	OK	1.96297	1.74856	1.12262	0.166871	-0.630357	0.27215	0.626698	no
cyfip2	cyfip2	cyfip2	chr14:33644383-33704055	Con	Treat	OK	68.821	61.305	1.1226	0.166844	-1.16275	0.0414	0.240383	no
kif22	kif22	kif22	chr12:5013116-5036879	Con	Treat	OK	35.5549	31.6725	1.12258	0.166818	-1.09013	0.0554	0.282283	no
tuba8l	tuba8l	tuba8l	chr8:28326212-28330720	Con	Treat	OK	444.871	396.296	1.12257	0.166809	-1.1857	0.03825	0.228953	no
hspa4b	hspa4b	hspa4b	chr14:23390499-23410914	Con	Treat	OK	101.68	90.5844	1.12249	0.166701	-1.16371	0.0408	0.23775	no
vcpkmt	vcpkmt	vcpkmt	chr17:45656083-45663800	Con	Treat	OK	8.35016	7.43898	1.12249	0.166699	-0.771528	0.1739	0.507973	no
llgl1	llgl1	llgl1	chr3:39833390-39912757	Con	Treat	OK	10.4067	9.27115	1.12248	0.166692	-0.978629	0.08735	0.357636	no
smarcb1a	smarcb1a	smarcb1a	chr8:30920475-30935215	Con	Treat	OK	50.9879	45.4299	1.12234	0.166513	-1.07496	0.0599	0.295046	no
ndufab1b	ndufab1b	ndufab1b	chr3:35406469-35411870	Con	Treat	OK	83.4025	74.3151	1.12228	0.166435	-1.02174	0.0747	0.330099	no
zgc:153675	zgc:153675	zgc:153675	chr22:795949-800461	Con	Treat	OK	32.2451	28.7326	1.12225	0.166391	-0.880787	0.1197	0.421042	no
neil3	neil3	neil3	chr14:36074583-36088122	Con	Treat	OK	7.16404	6.38384	1.12221	0.166349	-0.886606	0.117	0.416167	no
inpp5e	inpp5e	inpp5e	chr5:64378367-64393326	Con	Treat	OK	12.3227	10.9814	1.12214	0.166256	-0.977617	0.0903	0.363862	no
zgc:101846	zgc:101846	zgc:101846	chr10:29930346-29931250	Con	Treat	OK	657.344	585.82	1.12209	0.166191	-1.17424	0.03655	0.223623	no
ache	ache	ache	chr7:25808245-25816662	Con	Treat	OK	76.0404	67.7667	1.12209	0.16619	-1.14318	0.0417	0.241369	no
rpn2	rpn2	rpn2	chr11:15090743-15162138	Con	Treat	OK	230.816	205.707	1.12206	0.166152	-1.16992	0.03945	0.234086	no
snrpa	snrpa	snrpa	chr18:35428195-35432849	Con	Treat	OK	92.7561	82.6739	1.12195	0.16601	-1.11077	0.04955	0.26616	no
si:ch73-103b9.2	si:ch73-103b9.2	si:ch73-103b9.2	chr18:29980398-29983564	Con	Treat	OK	2.09638	1.86856	1.12192	0.165973	-0.452114	0.42715	0.749593	no
fbln5	fbln5	fbln5	chr13:33024977-33040278	Con	Treat	OK	8.8323	7.87252	1.12192	0.165964	-0.899384	0.11395	0.410264	no
zfpm2a	zfpm2a	zfpm2a	chr16:43872063-44179939	Con	Treat	OK	18.1273	16.16	1.12174	0.165737	-1.07551	0.06285	0.3011	no
sall1a	sall1a	sall1a	chr7:37106076-37119520	Con	Treat	OK	26.3888	23.5295	1.12152	0.165455	-1.12212	0.0503	0.268632	no
rorab	rorab	rorab	chr7:29267487-29300423	Con	Treat	OK	70.2959	62.6797	1.12151	0.165442	-1.15439	0.0424	0.243145	no
btbd6a	btbd6a	btbd6a	chr13:33238066-33318195	Con	Treat	OK	23.425	20.8875	1.12148	0.165409	-0.920796	0.1078	0.39851	no
zgc:171967	zgc:171967	zgc:171967	chr5:67653105-68439816	Con	Treat	OK	22.1554	19.7555	1.12148	0.165404	-0.368623	0.5148	0.805124	no
lrpprc	lrpprc	lrpprc	chr13:10666973-10790346	Con	Treat	OK	48.5983	43.3358	1.12144	0.165347	-1.14646	0.0422	0.242856	no
socs3a	socs3a	socs3a	chr3:57352612-57355435	Con	Treat	NOTEST	0.320294	0.285634	1.12134	0.165229	0	1	1	no
kif4	kif4	kif4	chr21:44713348-44748483	Con	Treat	OK	13.168	11.7432	1.12133	0.165211	-1.07195	0.0645	0.304954	no
foxi2	foxi2	foxi2	chr13:13447559-13450141	Con	Treat	OK	3.63671	3.24327	1.12131	0.165185	-0.624701	0.27515	0.630475	no
si:dkey-88n24.7	si:dkey-88n24.7	si:dkey-88n24.7	chr7:3712285-3713914	Con	Treat	NOTEST	0.111034	0.0990248	1.12127	0.16514	0	1	1	no
adoa	adoa	adoa	chr12:8437024-8438670	Con	Treat	OK	12.4692	11.1209	1.12124	0.165095	-0.878159	0.12535	0.431333	no
slc7a6os	slc7a6os	slc7a6os	chr7:28341477-28352099	Con	Treat	OK	30.8947	27.5543	1.12123	0.165082	-1.00651	0.07255	0.325135	no
mat1a	mat1a	mat1a	chr13:18497914-18506159	Con	Treat	OK	34.0922	30.4081	1.12116	0.164986	-1.07988	0.06115	0.297122	no
fam19a4b	fam19a4b	fam19a4b	chr11:17462343-17579352	Con	Treat	OK	6.96151	6.20925	1.12115	0.164981	-0.806474	0.15225	0.474931	no
shtn1	shtn1	shtn1	chr17:21275295-21348876	Con	Treat	OK	5.06634	4.51891	1.12114	0.164969	-0.593815	0.2991	0.651546	no
e2f7	e2f7	e2f7	chr4:2600729-2615234	Con	Treat	OK	8.64107	7.7074	1.12114	0.164966	-0.960023	0.09375	0.370858	no
elac2	elac2	elac2	chr3:10569413-10615841	Con	Treat	OK	9.29897	8.29425	1.12113	0.164959	-0.952208	0.09565	0.375287	no
syndig1l	syndig1l	syndig1l	chr20:27923038-27958551	Con	Treat	OK	13.9154	12.4126	1.12107	0.164877	-0.785518	0.169	0.501171	no
pot1	pot1	pot1	chr25:26967149-27048539	Con	Treat	OK	4.20756	3.75335	1.12101	0.164805	-0.805844	0.16015	0.486255	no
glsa	glsa	glsa	chr22:12806897-12837638	Con	Treat	OK	38.1818	34.0606	1.121	0.164781	-1.0616	0.0606	0.29642	no
trpm1a	trpm1a	trpm1a	chr7:29065105-29070085	Con	Treat	OK	9.35564	8.34599	1.12097	0.164753	-0.864795	0.1311	0.440381	no
kcnk3a	kcnk3a	kcnk3a	chr20:13464675-13498800	Con	Treat	OK	2.91594	2.6014	1.12091	0.164673	-0.522076	0.3676	0.707779	no
dpysl3	dpysl3	dpysl3	chr21:42975811-43020207	Con	Treat	OK	108.925	97.1754	1.12091	0.164672	-1.16527	0.0401	0.236108	no
tmem184ba	tmem184ba	tmem184ba	chr12:19198761-19218346	Con	Treat	OK	38.0045	33.9053	1.1209	0.164659	-1.11957	0.04995	0.267533	no
prph2b	prph2b	prph2b	chr13:3119599-3125423	Con	Treat	OK	129.412	115.459	1.12085	0.164591	-1.14893	0.04435	0.249911	no
amph	amph	amph	chr2:31908130-31953787	Con	Treat	OK	45.5816	40.6676	1.12083	0.164572	-1.1224	0.0478	0.260314	no
psmb7	psmb7	psmb7	chr21:8249250-8259556	Con	Treat	OK	194.557	173.591	1.12078	0.164501	-1.1287	0.0479	0.260749	no
ldb2b	ldb2b	ldb2b	chr1:22114658-22144085	Con	Treat	OK	41.8961	37.3826	1.12074	0.164449	-1.132	0.0453	0.25285	no
pcdh2ab1	pcdh2ab1	pcdh2ab1	chr14:2204772-2409474	Con	Treat	OK	7.60714	6.78791	1.12069	0.164387	-0.236912	0.6829	0.891154	no
tfa	tfa	tfa	chr2:17112043-17123587	Con	Treat	OK	235.448	210.095	1.12067	0.164367	-1.16138	0.0408	0.23775	no
raf1b	raf1b	raf1b	chr11:479947-513053	Con	Treat	OK	6.04386	5.39324	1.12064	0.164318	-0.861453	0.1299	0.439191	no
odf2b	odf2b	odf2b	chr8:31006950-31022302	Con	Treat	OK	8.64418	7.71399	1.12058	0.164252	-0.940416	0.0976	0.379725	no
efemp2a	efemp2a	efemp2a	chr14:30332597-30363763	Con	Treat	OK	15.1927	13.5582	1.12055	0.164213	-0.923469	0.10505	0.394067	no
si:ch211-89f7.1	si:ch211-89f7.1	si:ch211-89f7.1	chr5:12927631-12967948	Con	Treat	OK	9.62778	8.59248	1.12049	0.164129	-0.825264	0.1468	0.466905	no
znf414	znf414	znf414	chr2:23338309-23348656	Con	Treat	OK	12.4133	11.0786	1.12048	0.164111	-0.874422	0.1238	0.428726	no
idh2	idh2	idh2	chr18:26112293-26131043	Con	Treat	OK	722.449	644.808	1.12041	0.164026	-1.1669	0.0417	0.241369	no
hist2h2l	hist2h2l	hist2h2l	chr10:29929303-29930127	Con	Treat	OK	138.444	123.572	1.12035	0.163951	-1.08596	0.05625	0.285302	no
slc5a1	slc5a1	slc5a1	chr10:17177666-17201748	Con	Treat	OK	1.32689	1.18437	1.12033	0.163929	-0.547986	0.3358	0.684625	no
fam131a	fam131a	fam131a	chr2:17178181-17199348	Con	Treat	OK	17.8373	15.9225	1.12026	0.16383	-0.958733	0.097	0.378183	no
tbx5b	tbx5b	tbx5b	chr5:22648481-22657915	Con	Treat	OK	1.93128	1.72415	1.12013	0.163672	-0.459398	0.4239	0.746932	no
sst3	sst3	sst3	chr23:28804843-28805666	Con	Treat	OK	29.3194	26.1749	1.12013	0.163672	-0.832729	0.1359	0.447928	no
zgc:195081	zgc:195081	zgc:195081	chr12:28218374-28234124	Con	Treat	OK	10.9745	9.79786	1.12009	0.163617	-0.736059	0.2021	0.548008	no
hp1bp3	hp1bp3	hp1bp3	chr11:37345106-37362088	Con	Treat	OK	245.599	219.274	1.12006	0.16357	-1.15959	0.0425	0.243503	no
plgrkt	plgrkt	plgrkt	chr21:257485-271694	Con	Treat	OK	18.1797	16.2311	1.12005	0.163568	-0.840768	0.13845	0.452087	no
msl2b	msl2b	msl2b	chr24:26862037-26866405	Con	Treat	OK	37.9406	33.8787	1.1199	0.163364	-1.09448	0.05385	0.278207	no
pou1f1	pou1f1	pou1f1	chr9:19125172-19154270	Con	Treat	OK	0.711445	0.635315	1.11983	0.16328	-0.251677	0.6586	0.878788	no
chaf1b	chaf1b	chaf1b	chr9:30732400-30744979	Con	Treat	OK	13.7149	12.2475	1.11981	0.163257	-0.875521	0.1227	0.426396	no
onecutl	onecutl	onecutl	chr16:29588533-29592747	Con	Treat	OK	11.6249	10.3816	1.11976	0.163189	-0.848659	0.1317	0.440686	no
ivns1abpa	ivns1abpa	ivns1abpa	chr20:34423992-34438306	Con	Treat	OK	22.7942	20.3565	1.11975	0.163177	-1.06123	0.0639	0.303221	no
itm2ca	itm2ca	itm2ca	chr15:40161416-40180359	Con	Treat	OK	75.8248	67.7167	1.11974	0.163158	-1.06181	0.0606	0.29642	no
pds5a	pds5a	pds5a	chr1:22632558-22679781	Con	Treat	OK	48.822	43.6049	1.11964	0.163041	-1.1286	0.04755	0.259387	no
pvrl1b	pvrl1b	pvrl1b	chr18:42925686-43227599	Con	Treat	OK	27.9521	24.9654	1.11963	0.163027	-1.04685	0.07	0.319105	no
tpst2	tpst2	tpst2	chr10:44831067-44845332	Con	Treat	OK	1.31944	1.17851	1.11958	0.162962	-0.578225	0.32275	0.673239	no
crygn2	crygn2	crygn2	chr24:41441060-41448990	Con	Treat	OK	2090.42	1867.17	1.11957	0.16294	-1.166	0.03985	0.235464	no
cdx4	cdx4	cdx4	chr14:32621388-32624844	Con	Treat	NOTEST	0.0656074	0.0586087	1.11941	0.162744	0	1	1	no
aurka	aurka	aurka	chr6:60130131-60144746	Con	Treat	OK	15.8451	14.1551	1.11939	0.162715	-0.919362	0.1066	0.396558	no
msgn1	msgn1	msgn1	chr4:292849-294556	Con	Treat	NOTEST	0.436509	0.39001	1.11923	0.1625	0	1	1	no
btbd7	btbd7	btbd7	chr20:27215783-27253405	Con	Treat	OK	11.1612	9.97268	1.11918	0.162439	-0.978779	0.08445	0.35119	no
mospd1	mospd1	mospd1	chr14:31210532-31222405	Con	Treat	OK	28.6192	25.5732	1.11911	0.162351	-0.953016	0.09415	0.372214	no
fli1a	fli1a	fli1a	chr18:48434059-48493171	Con	Treat	OK	16.6369	14.8686	1.11893	0.162118	-1.0053	0.077	0.33501	no
apoc1l	apoc1l	apoc1l	chr16:24057094-24058691	Con	Treat	OK	254.881	227.802	1.11887	0.162043	-1.10469	0.0528	0.274971	no
fbxo5	fbxo5	fbxo5	chr13:46652094-46665320	Con	Treat	OK	12.265	10.9621	1.11885	0.162023	-0.865618	0.13105	0.440327	no
zgc:171711	zgc:171711	zgc:171711	chr3:53236439-53253917	Con	Treat	NOTEST	0.503813	0.450301	1.11884	0.161999	0	1	1	no
spon2b	spon2b	spon2b	chr14:17071314-17076596	Con	Treat	OK	18.0407	16.1248	1.11882	0.161974	-0.88259	0.11945	0.420504	no
calb2a	calb2a	calb2a	chr18:21209695-21229785	Con	Treat	OK	85.3353	76.2732	1.11881	0.161966	-1.08235	0.05705	0.287085	no
olfm1b	olfm1b	olfm1b	chr21:6829295-6863653	Con	Treat	OK	55.3226	49.4534	1.11868	0.161799	-1.02209	0.07215	0.32435	no
gnrhr3	gnrhr3	gnrhr3	chr16:54510261-54517335	Con	Treat	NOTEST	0.200983	0.179665	1.11865	0.161764	0	1	1	no
tmtc2	tmtc2	tmtc2	chr4:10975860-11025721	Con	Treat	OK	11.0911	9.91527	1.11859	0.161678	-0.933106	0.1012	0.386095	no
or111-1	or111-1	or111-1	chr15:31470156-31471137	Con	Treat	OK	2.12404	1.89893	1.11855	0.161624	-0.396347	0.4978	0.797205	no
galnt10	galnt10	galnt10	chr21:45841397-45852915	Con	Treat	OK	6.08837	5.44365	1.11844	0.161482	-0.647075	0.26205	0.615003	no
draxin	draxin	draxin	chr11:15796552-15872322	Con	Treat	OK	6.94942	6.21359	1.11842	0.161466	-0.836938	0.13975	0.454275	no
syt5a	syt5a	syt5a	chr3:32010787-32019443	Con	Treat	OK	34.2911	30.6623	1.11835	0.161368	-1.01822	0.07595	0.332678	no
ccl20b	ccl20b	ccl20b	chr24:25861876-25864089	Con	Treat	OK	4.32482	3.86724	1.11832	0.161336	-0.216636	0.6929	0.895382	no
ash2l	ash2l	ash2l	chr10:2731654-2761531	Con	Treat	OK	57.1676	51.1218	1.11826	0.161259	-1.09114	0.05535	0.282283	no
msl2a	msl2a	msl2a	chr2:25468904-25473780	Con	Treat	OK	8.67493	7.7581	1.11818	0.161149	-0.957286	0.09815	0.381179	no
g2e3	g2e3	g2e3	chr17:28781765-28794637	Con	Treat	OK	21.0658	18.8408	1.11809	0.161042	-1.03714	0.071	0.321855	no
wdtc1	wdtc1	wdtc1	chr16:55241030-55263252	Con	Treat	OK	17.2049	15.3881	1.11807	0.161004	-0.96937	0.08985	0.362612	no
zgc:154086	zgc:154086	zgc:154086	chr2:168262-179349	Con	Treat	OK	0.689254	0.616471	1.11806	0.161003	-0.367373	0.5131	0.804586	no
psmc6	psmc6	psmc6	chr20:9776136-9789093	Con	Treat	OK	86.7203	77.5638	1.11805	0.160986	-1.08569	0.05275	0.274821	no
zgc:114181	zgc:114181	zgc:114181	chr16:55296575-55320600	Con	Treat	OK	69.3188	61.9997	1.11805	0.160985	-1.0754	0.05945	0.294146	no
syk	syk	syk	chr10:5535827-5581183	Con	Treat	OK	5.96632	5.33638	1.11805	0.16098	-0.840024	0.1355	0.447291	no
kifap3b	kifap3b	kifap3b	chr2:23567248-23637846	Con	Treat	OK	56.0467	50.1301	1.11802	0.160952	-1.11192	0.051	0.270148	no
aspg	aspg	aspg	chr17:45754880-45791340	Con	Treat	OK	13.8957	12.4288	1.11802	0.160952	-0.958771	0.09435	0.372664	no
cpe	cpe	cpe	chr1:20173920-20218341	Con	Treat	OK	149.429	133.661	1.11797	0.160882	-1.14184	0.0468	0.256647	no
ywhaba	ywhaba	ywhaba	chr6:52212574-52222955	Con	Treat	OK	355.747	318.216	1.11794	0.160845	-1.13339	0.04665	0.256647	no
foxp2	foxp2	foxp2	chr4:6414781-6630967	Con	Treat	OK	17.2469	15.4286	1.11785	0.16073	-0.986778	0.08135	0.343246	no
acsl4a	acsl4a	acsl4a	chr14:28132988-28157914	Con	Treat	OK	40.6438	36.36	1.11782	0.160683	-1.06115	0.0628	0.3011	no
dnase2	dnase2	dnase2	chr16:45371013-45388797	Con	Treat	OK	6.22183	5.56617	1.11779	0.160654	-0.73989	0.19645	0.540019	no
nipal4	nipal4	nipal4	chr21:26061036-26078183	Con	Treat	OK	6.3623	5.69194	1.11777	0.160628	-0.850029	0.1397	0.454275	no
piga	piga	piga	chr9:30564142-30574313	Con	Treat	OK	5.77275	5.16469	1.11773	0.160577	-0.849495	0.13465	0.445846	no
map4k6	map4k6	map4k6	chr21:33999133-34040617	Con	Treat	OK	8.99539	8.04813	1.1177	0.160532	-0.927411	0.105	0.394067	no
ccdc58	ccdc58	ccdc58	chr24:20778124-20782365	Con	Treat	OK	9.17335	8.20743	1.11769	0.160518	-0.596954	0.30075	0.65284	no
st3gal2	st3gal2	st3gal2	chr18:18623321-18642016	Con	Treat	OK	14.547	13.0167	1.11756	0.160358	-0.808932	0.1584	0.483962	no
elovl7a	elovl7a	elovl7a	chr8:16722601-16734095	Con	Treat	OK	31.4805	28.1694	1.11754	0.16033	-1.00971	0.0755	0.331827	no
aida	aida	aida	chr20:51918752-51941764	Con	Treat	OK	29.0474	25.994	1.11747	0.16023	-0.959722	0.0921	0.366738	no
scube3	scube3	scube3	chr23:41421162-41690255	Con	Treat	OK	7.84755	7.0232	1.11738	0.160114	-0.874356	0.1287	0.437124	no
or110-2	or110-2	or110-2	chr10:36309243-36310200	Con	Treat	OK	0.79829	0.714477	1.11731	0.160025	-0.223706	0.7074	0.900409	no
lingo4b	lingo4b	lingo4b	chr16:29522315-29524130	Con	Treat	OK	12.0537	10.7891	1.11721	0.159902	-0.866231	0.1316	0.440686	no
col11a2	col11a2	col11a2	chr19:7119767-7319471	Con	Treat	OK	64.2557	57.5158	1.11718	0.159866	-0.951603	0.09835	0.381727	no
pygb	pygb	pygb	chr17:21106665-21133062	Con	Treat	OK	28.1322	25.1826	1.11713	0.159795	-1.06314	0.06235	0.300033	no
stra6	stra6	stra6	chr25:22489764-22537126	Con	Treat	OK	11.5388	10.3294	1.11708	0.159737	-0.940584	0.0991	0.382693	no
oxr1b	oxr1b	oxr1b	chr19:7390124-7439259	Con	Treat	OK	14.5898	13.0617	1.11699	0.159617	-1.00416	0.0779	0.33634	no
asb13a.1	asb13a.1	asb13a.1	chr4:11480894-11484193	Con	Treat	OK	4.81831	4.31375	1.11697	0.159585	-0.654776	0.2618	0.614749	no
slc35f6	slc35f6	slc35f6	chr20:26005143-26011287	Con	Treat	OK	23.3238	20.8818	1.11694	0.159557	-0.972355	0.08715	0.357268	no
cbx2	cbx2	cbx2	chr3:10182821-10195443	Con	Treat	OK	31.8889	28.5537	1.1168	0.159377	-1.0224	0.0746	0.329769	no
pcdh1g9	pcdh1g9	pcdh1g9	chr10:21693446-21862679	Con	Treat	OK	22.528	20.1719	1.1168	0.159372	-0.295372	0.6099	0.852442	no
tfap2a	tfap2a	tfap2a	chr24:8581297-8590639	Con	Treat	OK	102.758	92.0158	1.11674	0.159297	-1.10652	0.0524	0.273987	no
agbl2	agbl2	agbl2	chr25:28146390-28194889	Con	Treat	NOTEST	0.575011	0.514919	1.1167	0.159244	0	1	1	no
dia1a	dia1a	dia1a	chr2:8463235-8514194	Con	Treat	OK	13.494	12.0839	1.11669	0.159232	-0.88719	0.1214	0.424209	no
myo3a	myo3a	myo3a	chr24:6131937-6231004	Con	Treat	OK	5.82588	5.21727	1.11665	0.159181	-0.965562	0.08875	0.360978	no
mthfd1l	mthfd1l	mthfd1l	chr20:26579106-26632760	Con	Treat	OK	9.5977	8.5951	1.11665	0.159174	-1.00721	0.07855	0.337575	no
acot11b	acot11b	acot11b	chr8:17966270-17974385	Con	Treat	OK	0.894686	0.801238	1.11663	0.159151	-0.352263	0.54835	0.822747	no
si:dkeyp-4c4.1	si:dkeyp-4c4.1	si:dkeyp-4c4.1	chr4:39287489-39296905	Con	Treat	OK	7.09366	6.35373	1.11646	0.158926	-0.813214	0.1495	0.470421	no
gabrr3a	gabrr3a	gabrr3a	chr10:35423861-35466658	Con	Treat	OK	3.28555	2.94316	1.11633	0.158769	-0.586836	0.31095	0.663111	no
epb41l5	epb41l5	epb41l5	chr9:29059951-29128422	Con	Treat	OK	15.2864	13.695	1.1162	0.158599	-1.01463	0.07515	0.330961	no
zgc:136892	zgc:136892	zgc:136892	chr21:25757363-25759359	Con	Treat	OK	5.86036	5.25082	1.11608	0.158447	-0.823275	0.1441	0.461938	no
mdh2	mdh2	mdh2	chr10:33439234-33448259	Con	Treat	OK	322.916	289.361	1.11596	0.158288	-1.11435	0.05135	0.271007	no
agtrap	agtrap	agtrap	chr11:15905917-15928125	Con	Treat	OK	6.17044	5.52939	1.11594	0.158253	-0.520185	0.3741	0.713521	no
sc:d189	sc:d189	sc:d189	chr1:34462541-34501016	Con	Treat	OK	7.04081	6.30938	1.11593	0.158243	-0.856552	0.13145	0.440584	no
meis3	meis3	meis3	chr15:6840536-6866348	Con	Treat	OK	5.79186	5.19029	1.1159	0.158212	-0.82844	0.1471	0.46763	no
rpl9	rpl9	rpl9	chr1:22578986-22583298	Con	Treat	OK	943.355	845.459	1.11579	0.158066	-1.1147	0.05195	0.272732	no
si:dkey-67c22.2	si:dkey-67c22.2	si:dkey-67c22.2	chr9:36023108-36033190	Con	Treat	OK	33.7634	30.2616	1.11572	0.157972	-1.08447	0.05645	0.285616	no
prdm8b	prdm8b	prdm8b	chr5:38903982-38908805	Con	Treat	OK	41.3431	37.056	1.11569	0.157939	-1.05161	0.0638	0.30319	no
ssx2ipa	ssx2ipa	ssx2ipa	chr2:1645301-1665650	Con	Treat	OK	11.6839	10.4724	1.11569	0.15793	-0.919463	0.1035	0.391191	no
chek2	chek2	chek2	chr5:9542059-9577588	Con	Treat	OK	7.58433	6.79807	1.11566	0.157897	-0.603893	0.29355	0.648598	no
dpf1	dpf1	dpf1	chr15:14367098-14439569	Con	Treat	OK	39.9493	35.8088	1.11563	0.157856	-0.982971	0.08595	0.354569	no
zgc:173443	zgc:173443	zgc:173443	chr10:8119268-8121037	Con	Treat	OK	2.14321	1.92125	1.11553	0.157728	-0.372147	0.52645	0.811168	no
zhx2	zhx2	zhx2	chr16:25693805-25728193	Con	Treat	OK	19.051	17.0781	1.11552	0.157719	-1.02089	0.073	0.326026	no
vtna	vtna	vtna	chr15:28269293-28276051	Con	Treat	OK	12.5134	11.2197	1.11531	0.15744	-0.863755	0.13325	0.444383	no
pcdh1g32	pcdh1g32	pcdh1g32	chr10:21693446-21862679	Con	Treat	OK	16.0059	14.3512	1.1153	0.157432	-0.244351	0.67	0.883891	no
chrna2a	chrna2a	chrna2a	chr17:5922650-5944589	Con	Treat	OK	2.22745	1.99723	1.11527	0.157393	-0.606259	0.28515	0.639727	no
zbtb2a	zbtb2a	zbtb2a	chr17:7629075-7635125	Con	Treat	OK	2.35767	2.114	1.11526	0.157386	-0.547295	0.3443	0.690568	no
prim2	prim2	prim2	chr13:23357846-23481876	Con	Treat	OK	19.7296	17.6912	1.11522	0.15733	-0.950759	0.09535	0.374646	no
nfyal	nfyal	nfyal	chr8:25002599-25015272	Con	Treat	OK	11.2839	10.1184	1.11519	0.157285	-0.832296	0.14735	0.467812	no
hrasb	hrasb	hrasb	chr7:49365840-49378426	Con	Treat	OK	31.9937	28.6902	1.11514	0.15723	-1.03138	0.0682	0.314879	no
tbc1d15	tbc1d15	tbc1d15	chr18:17013097-17031182	Con	Treat	OK	19.393	17.3907	1.11514	0.15722	-0.967851	0.0914	0.365097	no
fth1b	fth1b	fth1b	chr25:2933251-2940214	Con	Treat	OK	37.563	33.6847	1.11514	0.157219	-0.98034	0.0835	0.348916	no
[truncated: 12,749 more rows]
